# Supplementary material for: Primary complex motor stereotypies are associated with de novo damaging DNA coding mutations that identify KDM5B as a risk gene
Source: PLoS One. 2023 Oct 3;18(10):e0291978. doi: 10.1371/journal.pone.0291978 (PMC10547198; doi:10.1371/journal.pone.0291978)
Supplement: S1 Table — See “S1 Table”. First tab contains individual-level sample information (columns A-I), including family ID, individual ID, phenotype, cohort, collection site, gender, capture platform, size of “callable exome”, and paternal age (years) at birth, where available. Column J lists reasons for any sample exclusions by quality control methods; “0” indicates that the sample was not excluded and was included in subsequent analyses. Columns K-AF list individual sample sequencing metrics generated using PicardTools, and GATK DepthOfCoverage tools. Columns AG-AQ list individual sample sequencing metrics generated using PLINK/SEQ (i-stats; https://psychgen.u.hpc.mssm.edu/plinkseq/stats.shtml). Columns B, K-AQ were included in Principal Components Analysis (PCA). Third tab contains cohort-level metrics calculated using samples passing quality control. ±95% confidence intervals are given, when applicable. Fourth tab contains coordinates generated for each sample for the top 10 principal components following PCA. The code used to generate this data is included in S1 File. Using these coordinates, we removed trios with family members falling more than three standard deviations from the mean in any of the first five principal components; this information is contained in the fifth tab. (XLSX) [file pone.0291978.s007.xlsx]

## Sheet: Individual level metrics
FamilyID	id	pheno	batch	Gender	Capture	CallableExomeCoding	CallableExomeCapture	PaternalAge	exclude	Read Length:	Num reads (M):	Num bases (G):	Mean coverage:	Median coverage:	PCR duplicates:	Multiply mapped:	Unmapped:	Reads on-target:	Bases on-target:	Mean error rate:	1x target base coverage:	2x target base coverage:	4x target base coverage:	8x target base coverage:	10x target base coverage:	15x target base coverage:	20x target base coverage:	30x target base coverage:	40x target base coverage:	50x target base coverage:	100x target base coverage:	NALT	NMIN	NHET	NVAR	RATE	SING	TITV	PASS	PASS_S	QUAL	DP
CMS1001	1001-01	parent	cms	male	EZV2	27366948	30209160		0	74	112.9	8.4	108.4	90	0.0607	0.0598	0.006	0.5789	0.4176	0.0025	0.987	0.981	0.971	0.953	0.944	0.92	0.895	0.84	0.782	0.723	0.456	22502	16802	13812	688315	0.994017	62	2.8624	16091	61	1779140	197686
CMS1001	1001-02	parent	cms	female	EZV2	27366948	30209160		0	74	97.6	7.2	95.7	77	0.0631	0.0613	0.0013	0.603	0.4359	0.0023	0.982	0.975	0.961	0.936	0.924	0.892	0.86	0.792	0.725	0.66	0.391	21689	16438	13747	686177	0.990929	123	3.05114	15885	122	1892520	201573
CMS1001	1001-03	case	cms	male	EZV2	27366948	30209160	34.0082	0	74	122.1	9	114.3	96	0.0627	0.0609	0.0031	0.5655	0.4072	0.0027	0.988	0.982	0.974	0.957	0.949	0.927	0.904	0.853	0.799	0.743	0.483	22545	17078	14288	688548	0.994353	5	2.86759	16398	4	1816910	196242
CMS1002	1002-01	parent	cms	male	EZV2	27334781	30196524		0	74	90	6.7	85.7	71	0.0546	0.063	0.0146	0.5772	0.414	0.0031	0.988	0.984	0.977	0.961	0.952	0.926	0.896	0.825	0.745	0.663	0.329	22158	16548	13591	688056	0.993643	92	2.97746	15974	90	1809090	195096
CMS1002	1002-02	parent	cms	female	EZV2	27334781	30196524		0	74	79.9	5.9	75.3	62	0.0433	0.0609	0.0064	0.5848	0.4185	0.003	0.988	0.984	0.975	0.956	0.946	0.915	0.878	0.791	0.698	0.605	0.265	22402	16650	13967	687862	0.993363	101	3.02951	16153	99	1811470	197344
CMS1002	1002-03	case	cms	male	EZV2	27334781	30196524	32.8438	0	74	91.6	6.8	87.5	72	0.0539	0.0632	0.0078	0.5806	0.4152	0.0033	0.988	0.985	0.977	0.961	0.952	0.926	0.896	0.825	0.745	0.665	0.336	22278	16590	13791	688291	0.993982	7	3.03609	16020	5	1827930	197287
CMS1003	1003-01	parent	cms	male	EZV2	26760341	29592785		0	74	96.4	7.1	92.5	76	0.0581	0.0636	0.0031	0.5828	0.4173	0.0031	0.989	0.985	0.978	0.963	0.955	0.931	0.903	0.838	0.763	0.686	0.364	22264	16702	13810	689122	0.995182	144	2.97645	16190	143	1831590	196462
CMS1003	1003-02	parent	cms	female	EZV2	26760341	29592785		0	74	83.9	6.2	78.4	64	0.0512	0.0611	0.0033	0.5806	0.4149	0.0032	0.988	0.984	0.976	0.958	0.947	0.917	0.882	0.798	0.707	0.617	0.283	22330	16756	14186	688701	0.994574	77	2.92531	16216	77	1852270	197780
CMS1003	1003-03	case	cms	female	EZV2	26760341	29592785	43.0082	0	74	71.4	5.3	67	55	0.0486	0.063	0.0103	0.5821	0.4167	0.0032	0.987	0.982	0.972	0.95	0.937	0.899	0.855	0.754	0.648	0.549	0.213	22072	16419	13674	688033	0.99361	6	2.96501	15908	6	1835940	198948
CMS1004	1004-01	parent	cms	male	EZV2	25757469	28491195		0	74	79.3	5.9	76.5	62	0.0987	0.0607	0.0053	0.5801	0.4194	0.0023	0.98	0.972	0.955	0.925	0.91	0.871	0.83	0.748	0.667	0.591	0.294	21503	16133	13327	685237	0.989572	75	3.00574	15577	75	1879970	202437
CMS1004	1004-02	parent	cms	female	EZV2	25757469	28491195		0	74	132.5	9.8	130	105	0.0762	0.0584	0.0011	0.6027	0.4364	0.0025	0.984	0.977	0.966	0.947	0.938	0.915	0.892	0.843	0.794	0.744	0.522	21964	16298	13637	685546	0.990018	63	2.94119	15621	62	1851610	199610
CMS1004	1004-03	case	cms	male	EZV2	25757469	28491195	41.9452	0	74	76.4	5.7	77.5	63	0.0666	0.0618	0.0032	0.6102	0.4414	0.0024	0.98	0.971	0.955	0.924	0.909	0.871	0.831	0.75	0.67	0.594	0.298	21419	15826	13110	684396	0.988357	5	2.98282	15296	5	1874750	200593
CMS1005	1005-01	parent	cms	male	EZV2	28380749	31299142		qc_fail	74	103.4	7.7	97.9	80	0.0522	0.0623	0.0063	0.5765	0.4117	0.0034	0.989	0.986	0.98	0.966	0.958	0.937	0.912	0.851	0.782	0.709	0.392	22712	16892	14072	689717	0.996042	31	2.99925	16346	30	1771090	195874
CMS1005	1005-02	parent	cms	female	EZV2	28380749	31299142		qc_fail	74	109.4	8.1	100.9	83	0.0602	0.0604	0.0078	0.5726	0.4096	0.0033	0.99	0.986	0.98	0.967	0.96	0.939	0.915	0.857	0.791	0.721	0.408	22651	17058	14555	689927	0.996345	37	2.93698	16469	37	1803750	195197
CMS1005	1005-03	case	cms	male	EZV2	28380749	31299142	40.8438	qc_fail	74	104.2	7.7	99.5	81	0.0602	0.0641	0.008	0.5799	0.4156	0.0034	0.989	0.985	0.978	0.964	0.957	0.935	0.91	0.851	0.783	0.713	0.401	22357	16732	14041	689335	0.99549	58	2.97972	16149	57	1824720	197529
CMS1006	1006-01	parent	cms	male	EZV2	27166482	29986641		0	74	112.1	8.3	107.4	87	0.1096	0.0571	0.0019	0.5765	0.4167	0.0025	0.982	0.974	0.961	0.938	0.927	0.898	0.869	0.809	0.75	0.692	0.445	21947	16523	13690	685823	0.990418	64	2.94658	15891	62	1885460	202043
CMS1006	1006-02	parent	cms	female	EZV2	27166482	29986641		0	74	104.8	7.8	100.1	81	0.093	0.056	0.0016	0.5878	0.4246	0.0024	0.982	0.974	0.96	0.936	0.924	0.893	0.862	0.797	0.734	0.673	0.414	23544	18706	15767	685287	0.989644	135	2.9469	18085	129	1732020	197373
CMS1006	1006-03	case	cms	male	EZV2	27166482	29986641	41.6575	0	74	131.9	9.8	127.7	109	0.0727	0.0596	0.0043	0.582	0.4211	0.0026	0.988	0.983	0.975	0.96	0.953	0.935	0.915	0.874	0.828	0.779	0.541	23283	18221	15249	688300	0.993995	9	2.96411	17538	9	1773420	194890
CMS1007	1007-01	parent	cms	male	EZV2	26338845	29109663		0	74	79.4	5.9	79.9	65	0.0895	0.0616	0.0019	0.6043	0.4377	0.0023	0.979	0.97	0.954	0.924	0.91	0.871	0.832	0.752	0.675	0.602	0.313	21341	15904	13141	684273	0.98818	81	3.09802	15519	78	1937920	203458
CMS1007	1007-02	parent	cms	female	EZV2	26338845	29109663		0	74	96.8	7.2	93.5	77	0.1026	0.0578	0.0026	0.5921	0.4292	0.0025	0.982	0.974	0.96	0.936	0.924	0.893	0.861	0.794	0.726	0.661	0.385	22015	16463	13874	685578	0.990064	81	2.99235	15920	80	1866460	201343
CMS1007	1007-03	case	cms	male	EZV2	26338845	29109663	24.7836	0	74	143.4	10.6	138	118	0.073	0.0598	0.0021	0.5795	0.4184	0.0025	0.988	0.984	0.976	0.963	0.956	0.94	0.922	0.884	0.843	0.799	0.575	22620	16930	14207	689153	0.995227	8	2.91288	16246	7	1811130	195857
CMS1008	1008-01	parent	cms	male	EZV2	28205982	31116841		0	74	126.1	9.3	119.6	98	0.0576	0.0635	0.0065	0.5763	0.4125	0.0027	0.99	0.987	0.982	0.971	0.965	0.949	0.931	0.886	0.834	0.776	0.493	22260	16619	13811	689275	0.995403	74	3.12288	16179	74	1813660	194869
CMS1008	1008-02	parent	cms	female	EZV2	28205982	31116841		0	74	107.8	8	100.6	82	0.0586	0.0616	0.0028	0.5795	0.4145	0.0036	0.989	0.986	0.979	0.965	0.958	0.937	0.913	0.854	0.786	0.716	0.405	22436	16968	14412	689612	0.99589	66	3.00794	16423	65	1849560	195588
CMS1008	1008-03	case	cms	male	EZV2	28205982	31116841	38.4082	0	74	93.3	6.9	88.6	72	0.066	0.0632	0.0124	0.5764	0.4129	0.0034	0.988	0.984	0.976	0.959	0.95	0.924	0.894	0.823	0.745	0.665	0.343	22070	16632	13911	688404	0.994145	4	3.03075	16110	4	1844570	195892
CMS1009	1009-01	parent	cms	male	EZV2	24567914	27218119		0	74	84.1	6.2	81.4	69	0.056	0.0598	0.0099	0.5867	0.4211	0.0048	0.967	0.949	0.922	0.884	0.868	0.831	0.798	0.737	0.677	0.617	0.34	19673	14614	11654	672826	0.971649	65	3.32662	14357	65	2019390	208857
CMS1009	1009-02	parent	cms	female	EZV2	24567914	27218119		0	74	71.1	5.3	67.8	61	0.0653	0.0592	0.0115	0.5862	0.4238	0.0046	0.965	0.947	0.92	0.88	0.863	0.824	0.789	0.72	0.651	0.581	0.255	20305	15292	12575	672262	0.970834	64	3.22696	15024	62	1983360	208720
CMS1009	1009-03	case	cms	male	EZV2	24567914	27218119	32.0356	0	74	99	7.3	91.2	78	0.0974	0.0588	0.0125	0.5577	0.4007	0.0051	0.97	0.953	0.928	0.893	0.878	0.844	0.814	0.759	0.706	0.652	0.396	20216	15166	12302	675263	0.975168	5	3.21875	14911	5	1989130	206895
CMS1010	1010-01	parent	cms	male	EZV2	27413359	30278870		0	74	107.7	8	102.3	84	0.0623	0.0616	0.0087	0.5769	0.4129	0.0032	0.989	0.985	0.979	0.965	0.958	0.937	0.913	0.855	0.79	0.721	0.414	21934	16277	13434	689213	0.995314	58	3.04848	15712	58	1862920	197151
CMS1010	1010-02	parent	cms	female	EZV2	27413359	30278870		0	74	127.2	9.4	116.7	97	0.0638	0.058	0.0291	0.5682	0.4077	0.0031	0.989	0.987	0.981	0.97	0.964	0.948	0.929	0.884	0.832	0.774	0.486	22173	16400	13702	688754	0.994651	74	3.08222	15923	71	1815050	194656
CMS1010	1010-03	case	cms	male	EZV2	27413359	30278870	35.2356	0	74	79.9	5.9	72.9	60	0.0818	0.06	0.0292	0.5538	0.3967	0.0034	0.988	0.983	0.974	0.953	0.941	0.907	0.867	0.777	0.68	0.587	0.253	21805	16065	13336	688256	0.993932	7	3.03381	15512	6	1841500	197811
CMS1011	1011-01	parent	cms	male	EZV2	27703558	30563961		PCA_outlier	74	137.9	10.2	131	113	0.0658	0.0606	0.003	0.5732	0.4134	0.003	0.988	0.984	0.977	0.964	0.958	0.942	0.925	0.889	0.847	0.801	0.562	22099	16558	13863	688821	0.994748	64	3.00866	16040	61	1843060	192992
CMS1011	1011-02	parent	cms	female	EZV2	27703558	30563961		PCA_outlier	74	111.5	8.2	109.7	89	0.0793	0.0595	0.0048	0.6046	0.4376	0.0031	0.983	0.976	0.963	0.942	0.931	0.904	0.876	0.819	0.761	0.704	0.453	28244	23942	23343	686850	0.991901	7	3.20515	23488	6	1839320	202135
CMS1011	1011-03	case	cms	female	EZV2	27703558	30563961	39.9562	PCA_outlier	74	110.2	8.2	101.1	85	0.0945	0.057	0.0061	0.5642	0.4075	0.003	0.984	0.978	0.966	0.946	0.936	0.909	0.882	0.823	0.762	0.701	0.427	21574	16052	13504	687193	0.992397	6	3.08362	15616	6	1889990	197981
CMS1012	1012-01	parent	cms	male	EZV2	27470172	30310652		PCA_outlier	74	128.6	9.5	127	104	0.0923	0.0616	0.0037	0.5919	0.4294	0.0027	0.984	0.977	0.967	0.948	0.939	0.917	0.894	0.847	0.797	0.748	0.518	21525	16089	13175	687324	0.992586	69	3.08133	15662	69	1880820	198623
CMS1012	1012-02	parent	cms	female	EZV2	27470172	30310652		PCA_outlier	74	105.9	7.8	104.5	84	0.0749	0.0598	0.0043	0.6062	0.4386	0.0036	0.982	0.975	0.962	0.939	0.928	0.899	0.87	0.809	0.747	0.687	0.429	28222	23888	23305	686575	0.991504	5	3.17707	23432	5	1844350	203480
CMS1012	1012-03	case	cms	male	EZV2	27470172	30310652	29.5589	PCA_outlier	74	108.3	8	108.4	91	0.0662	0.0618	0.0019	0.5997	0.4356	0.0037	0.984	0.977	0.965	0.945	0.935	0.91	0.884	0.83	0.774	0.717	0.459	21860	16479	13776	687096	0.992257	9	3.04648	15998	3	1852680	198028
CMS1013	1013-01	parent	cms	male	EZV2	27706314	30565724		0	74	137.3	10.2	131.7	113	0.0603	0.0606	0.0032	0.5766	0.4173	0.0041	0.988	0.983	0.975	0.961	0.954	0.937	0.919	0.88	0.836	0.79	0.557	22106	16457	13664	689212	0.995312	80	3.0455	15898	77	1834910	197276
CMS1013	1013-02	parent	cms	female	EZV2	27706314	30565724		0	74	201.5	14.9	186.9	158	0.0746	0.0589	0.0062	0.5714	0.4126	0.0034	0.989	0.985	0.979	0.968	0.963	0.95	0.937	0.911	0.882	0.851	0.685	22244	16758	13881	689568	0.995826	121	3.03726	16150	120	1852260	195567
CMS1013	1013-03	case	cms	female	EZV2	27706314	30565724	NA	0	74	115.2	8.5	95.1	79	0.1239	0.0622	0.0045	0.5052	0.3664	0.0038	0.983	0.975	0.962	0.938	0.926	0.896	0.865	0.801	0.736	0.672	0.397	21539	15973	13379	686201	0.990964	1	3.16721	15536	1	1903000	200299
CMS1014	1014-01	parent	cms	male	EZV2	25130565	27816006		0	74	77.4	5.7	67.3	55	0.0928	0.0658	0.0158	0.521	0.3782	0.0036	0.977	0.966	0.947	0.912	0.894	0.849	0.803	0.712	0.624	0.542	0.238	21031	15739	12957	681749	0.984535	70	3.13263	15354	68	1944050	205985
CMS1014	1014-02	parent	cms	female	EZV2	25130565	27816006		0	74	164.9	12.2	128.7	108	0.1265	0.0605	0.0142	0.48	0.3468	0.004	0.986	0.98	0.97	0.952	0.944	0.922	0.901	0.855	0.807	0.759	0.533	22024	16559	13760	687999	0.993561	65	3.02892	16055	64	1883910	200935
CMS1014	1014-03	case	cms	male	EZV2	25130565	27816006	NA	0	74	93.5	6.9	80.4	66	0.1086	0.0646	0.01	0.5158	0.3737	0.0036	0.98	0.971	0.955	0.926	0.911	0.874	0.836	0.757	0.681	0.608	0.317	21314	16016	13159	683954	0.987719	6	3.06843	15611	4	1897770	202424
CMS1015	1015-01	parent	cms	male	EZV2	24829035	27492757		0	74	107.4	7.9	103.8	86	0.1145	0.0592	0.0041	0.5785	0.42	0.003	0.982	0.974	0.961	0.938	0.927	0.899	0.871	0.812	0.752	0.694	0.437	21504	16332	13477	686161	0.990906	68	3.07332	15863	65	1900350	200410
CMS1015	1015-02	parent	cms	female	EZV2	24829035	27492757		0	74	87.2	6.5	83.8	70	0.0583	0.0585	0.0055	0.5907	0.427	0.003	0.983	0.975	0.962	0.936	0.923	0.891	0.856	0.783	0.71	0.638	0.337	22071	16737	13941	686395	0.991244	50	3.01186	16222	50	1858500	202387
CMS1015	1015-03	case	cms	female	EZV2	24829035	27492757	NA	0	74	63.9	4.7	61.2	50	0.1094	0.0589	0.0052	0.5866	0.4258	0.0034	0.977	0.966	0.945	0.906	0.886	0.835	0.783	0.682	0.587	0.501	0.198	21119	16022	13178	682205	0.985193	3	3.15129	15636	2	1923830	204067
CMS1016	1016-01	parent	cms	male	EZV2	25550827	28247101		0	74	125.6	9.3	114.5	97	0.0656	0.0598	0.0033	0.5511	0.3965	0.0032	0.988	0.983	0.973	0.956	0.948	0.926	0.903	0.853	0.8	0.745	0.487	22672	16916	14097	688206	0.99386	138	3.04755	16337	138	1781150	195183
CMS1016	1016-02	parent	cms	female	EZV2	25550827	28247101		0	74	85.1	6.3	85.8	62	0.1187	0.0655	0.0129	0.6076	0.4479	0.003	0.974	0.964	0.945	0.91	0.892	0.849	0.806	0.723	0.646	0.576	0.319	20702	15526	12713	678086	0.979245	132	3.15627	15220	122	1947540	205350
CMS1016	1016-03	case	cms	male	EZV2	25550827	28247101	NA	0	74	98.1	7.3	92.6	79	0.0557	0.0607	0.0059	0.5697	0.4107	0.0032	0.986	0.98	0.969	0.949	0.939	0.912	0.884	0.823	0.757	0.69	0.388	22196	16592	13975	687419	0.992723	1	3.0494	16037	1	1856710	198202
CMS1017	1017-01	parent	cms	male	EZV2	26744896	29542398		0	74	125.1	9.3	115	96	0.0962	0.0591	0.0044	0.5541	0.3998	0.0032	0.986	0.98	0.97	0.952	0.943	0.92	0.897	0.845	0.791	0.737	0.485	22177	16671	13808	688179	0.993821	76	3.08533	16130	75	1839540	197081
CMS1017	1017-02	parent	cms	female	EZV2	26744896	29542398		0	74	119.1	8.8	110.4	93	0.0807	0.0587	0.0034	0.5711	0.4122	0.003	0.985	0.979	0.968	0.949	0.939	0.916	0.891	0.838	0.783	0.728	0.469	21846	16466	13679	687424	0.99273	55	3.02827	15915	54	1869030	197204
CMS1017	1017-03	case	cms	male	EZV2	26744896	29542398	35.9425	0	74	85	6.3	83.4	68	0.1065	0.0615	0.0055	0.5868	0.4265	0.0037	0.98	0.972	0.956	0.928	0.914	0.879	0.842	0.767	0.693	0.623	0.334	21067	15715	12809	684552	0.988583	9	3.12994	15297	3	1903170	201981
CMS1018	1018-01	parent	cms	male	EZV2	27827214	30689013		0	74	104.1	7.7	97.3	83	0.0596	0.0599	0.0029	0.5642	0.4068	0.004	0.987	0.981	0.97	0.951	0.941	0.915	0.888	0.83	0.767	0.704	0.413	22074	16662	13846	688199	0.993849	66	3.00379	16134	64	1838460	197461
CMS1018	1018-02	parent	cms	female	EZV2	27827214	30689013		0	74	116.5	8.6	109.8	94	0.0701	0.0579	0.0074	0.5789	0.4189	0.0041	0.986	0.981	0.971	0.954	0.946	0.924	0.901	0.851	0.796	0.74	0.472	22482	17130	14487	687559	0.992925	85	3.08626	16587	85	1819060	197474
CMS1018	1018-03	case	cms	male	EZV2	27827214	30689013	NA	0	74	105.6	7.8	101.4	86	0.0786	0.061	0.0085	0.5766	0.4177	0.0039	0.986	0.98	0.969	0.95	0.94	0.916	0.89	0.833	0.773	0.711	0.431	21997	16593	13792	687984	0.993539	5	3.03088	16089	4	1862220	198723
CMS1021	1021-01	parent	cms	male	EZV2	24480551	27112093		0	74	103.5	7.7	100.1	85	0.0711	0.0591	0.0022	0.5822	0.421	0.0019	0.986	0.98	0.97	0.951	0.941	0.917	0.891	0.833	0.773	0.711	0.428	21455	16153	13345	688316	0.994018	71	3.13531	15757	67	1882020	194288
CMS1021	1021-02	parent	cms	female	EZV2	24480551	27112093		0	74	123.6	9.1	119.9	100	0.098	0.0584	0.0015	0.5933	0.4312	0.0026	0.984	0.978	0.967	0.949	0.94	0.917	0.894	0.846	0.795	0.743	0.504	23674	18469	15669	687406	0.992704	239	3.08219	17972	236	1736560	200757
CMS1021	1021-03	case	cms	male	EZV2	24480551	27112093	NA	0	74	53.3	3.9	51	44	0.0896	0.0597	0.0022	0.5747	0.416	0.0027	0.978	0.967	0.946	0.906	0.885	0.83	0.772	0.655	0.544	0.442	0.112	22110	17149	14255	683196	0.986624	8	3.13209	16735	7	1841410	202734
CMS1022	1022-01	parent	cms	male	EZV2	27932446	30801410		0	74	103.9	7.7	102.3	87	0.0759	0.0595	0.0094	0.5897	0.4283	0.0028	0.985	0.98	0.969	0.951	0.941	0.917	0.892	0.836	0.776	0.715	0.435	21971	16467	13629	687862	0.993363	80	3.05183	15961	76	1880950	200332
CMS1022	1022-02	parent	cms	female	EZV2	27932446	30801410		0	74	139.5	10.3	131.4	112	0.0757	0.0592	0.0046	0.5784	0.4187	0.0026	0.987	0.983	0.975	0.96	0.954	0.936	0.918	0.878	0.834	0.789	0.556	21701	16195	13501	688208	0.993862	95	2.96079	15687	95	1874030	195172
CMS1022	1022-03	case	cms	female	EZV2	27932446	30801410	49.3041	0	74	112.4	8.3	109.3	91	0.1024	0.0617	0.004	0.5931	0.432	0.0024	0.983	0.976	0.964	0.943	0.933	0.908	0.882	0.827	0.771	0.714	0.459	21690	16229	13542	686095	0.990811	2	3.07374	15795	1	1882090	199645
CMS1023	1023-01	parent	cms	male	EZV2	27889878	30778609		0	74	108.5	8	101.4	83	0.0596	0.0625	0.0055	0.5691	0.4062	0.0033	0.99	0.987	0.98	0.967	0.96	0.939	0.915	0.857	0.79	0.72	0.409	22284	16642	13770	690160	0.996681	57	2.91195	16092	56	1841380	195957
CMS1023	1023-02	parent	cms	female	EZV2	27889878	30778609		0	74	90.5	6.7	85.5	70	0.0442	0.0604	0.0031	0.5862	0.4196	0.0031	0.988	0.984	0.977	0.96	0.951	0.925	0.894	0.821	0.739	0.657	0.326	22071	16352	13561	688077	0.993673	94	2.99307	15828	92	1809700	195541
CMS1023	1023-03	case	cms	male	EZV2	27889878	30778609	NA	0	74	93.6	6.9	81.5	68	0.0493	0.0588	0.0087	0.5334	0.3784	0.0032	0.99	0.987	0.981	0.966	0.958	0.934	0.904	0.83	0.744	0.655	0.302	22088	16379	13535	689990	0.996436	6	3.11385	16050	6	1861660	196102
CMS1024	1024-01	parent	cms	male	EZV2	25920701	28662969		0	74	106.6	7.9	102.6	88	0.0571	0.0593	0.0034	0.5798	0.4184	0.0026	0.986	0.981	0.971	0.953	0.945	0.922	0.898	0.845	0.787	0.727	0.44	22253	16906	13824	688319	0.994023	55	3.00025	16374	53	1856580	199013
CMS1024	1024-02	parent	cms	female	EZV2	25920701	28662969		0	74	102.4	7.6	86	76	0.0561	0.0556	0.0052	0.52	0.3732	0.0032	0.988	0.983	0.974	0.957	0.948	0.923	0.896	0.833	0.763	0.69	0.351	22304	16697	14124	689132	0.995197	71	3.02234	16140	69	1819660	194424
CMS1024	1024-03	case	cms	female	EZV2	25920701	28662969	27.8411	0	74	66	4.9	65.1	54	0.0859	0.0589	0.0024	0.6043	0.4386	0.0023	0.979	0.969	0.951	0.918	0.901	0.856	0.81	0.714	0.622	0.535	0.218	21477	16216	13410	683867	0.987593	1	3.12316	15830	1	1909300	202894
CMS1027	1027-01	parent	cms	male	EZV2	27716153	30599689		0	74	116.4	8.6	111	91	0.049	0.0627	0.0076	0.5791	0.4144	0.0031	0.989	0.986	0.98	0.968	0.961	0.943	0.922	0.872	0.814	0.751	0.455	21982	16479	13722	688554	0.994362	66	2.98068	15937	65	1873870	195312
CMS1027	1027-02	parent	cms	female	EZV2	27716153	30599689		0	74	85.9	6.4	79.4	65	0.0532	0.0618	0.0141	0.5734	0.4105	0.0032	0.988	0.984	0.975	0.957	0.946	0.917	0.881	0.799	0.711	0.623	0.291	22125	16508	13764	687904	0.993423	120	2.96141	15937	115	1826890	195380
CMS1027	1027-03	case	cms	male	EZV2	27716153	30599689	29.3288	0	74	96.9	7.2	92.5	75	0.0505	0.0638	0.005	0.5799	0.4149	0.0032	0.989	0.985	0.978	0.962	0.954	0.93	0.901	0.834	0.759	0.682	0.363	22055	16427	13649	688490	0.99427	2	2.95231	15862	2	1829160	194586
CMS1028	1028-01	parent	cms	male	EZV2	25907396	28641623		0	74	138.9	10.3	134.8	111	0.1101	0.0578	0.001	0.5826	0.4222	0.003	0.984	0.978	0.968	0.951	0.943	0.922	0.901	0.857	0.811	0.764	0.544	21911	16451	13683	687390	0.992681	92	3.11202	16016	91	1861270	197863
CMS1028	1028-02	parent	cms	female	EZV2	25907396	28641623		0	74	85.2	6.3	82.4	69	0.0748	0.059	0.0097	0.5922	0.43	0.003	0.983	0.977	0.964	0.94	0.928	0.896	0.862	0.787	0.711	0.635	0.325	21675	16163	13465	685491	0.989939	80	3.18442	15760	79	1868410	199151
CMS1028	1028-03	case	cms	female	EZV2	25907396	28641623	35.5068	0	74	77.4	5.7	64.7	55	0.1091	0.0542	0.0061	0.5163	0.3717	0.0036	0.984	0.975	0.96	0.929	0.913	0.869	0.823	0.728	0.635	0.546	0.212	21718	16215	13651	684919	0.989113	5	3.20709	15766	4	1880340	199411
CMS1029	1029-01	parent	cms	male	EZV2	27504401	30350173		0	74	116.4	8.6	114.9	93	0.0916	0.0617	0.0021	0.5933	0.4294	0.0028	0.983	0.977	0.965	0.945	0.935	0.91	0.884	0.83	0.774	0.719	0.472	21759	16236	13398	686774	0.991792	107	3.14056	15829	105	1863990	199097
CMS1029	1029-02	parent	cms	female	EZV2	27504401	30350173		0	74	87.3	6.5	83.7	71	0.0604	0.0612	0.0033	0.589	0.4264	0.0027	0.984	0.977	0.965	0.943	0.932	0.901	0.869	0.797	0.722	0.648	0.335	21866	16596	13958	687374	0.992658	135	3.20085	16237	132	1869510	197531
CMS1029	1029-03	case	cms	male	EZV2	27504401	30350173	31.4767	0	74	153.4	11.4	144.4	123	0.0814	0.0621	0.0069	0.565	0.4094	0.0031	0.988	0.984	0.976	0.963	0.957	0.941	0.925	0.889	0.85	0.808	0.593	22202	16714	13928	689194	0.995286	13	3.13141	16279	12	1833990	196009
CMS1030	1030-01	parent	cms	male	EZV2	27982328	30881071		0	74	95.2	7	89.4	73	0.061	0.0639	0.0118	0.5709	0.4083	0.0034	0.988	0.985	0.977	0.961	0.952	0.926	0.896	0.826	0.748	0.668	0.346	22605	17059	14175	689180	0.995266	64	2.98183	16498	63	1824850	199338
CMS1030	1030-02	parent	cms	female	EZV2	27982328	30881071		0	74	99.1	7.3	89.2	73	0.0783	0.0603	0.0209	0.5576	0.3996	0.0032	0.989	0.985	0.977	0.961	0.952	0.927	0.897	0.828	0.751	0.672	0.348	22582	17046	14286	688435	0.99419	51	3.09656	16461	51	1802540	198193
CMS1030	1030-03	case	cms	female	EZV2	27982328	30881071	35.5041	0	74	125.5	9.3	115.1	94	0.067	0.0617	0.0078	0.5696	0.4074	0.0034	0.989	0.986	0.98	0.968	0.962	0.944	0.924	0.876	0.82	0.759	0.471	22748	17115	14283	688618	0.994455	9	2.98776	16461	9	1792760	198776
CMS1033	1033-01	parent	cms	female	EZV2	27262662	30096087		0	74	79.7	5.9	75.4	64	0.0607	0.0589	0.0054	0.5821	0.4204	0.0034	0.983	0.976	0.964	0.94	0.927	0.893	0.856	0.775	0.692	0.609	0.281	22709	17330	14685	686700	0.991685	126	3.08107	16930	126	1789520	198387
CMS1033	1033-02	parent	cms	male	EZV2	27262662	30096087		0	74	132	9.8	129.2	105	0.073	0.0617	0.0029	0.5895	0.4258	0.0029	0.985	0.979	0.969	0.951	0.942	0.921	0.899	0.852	0.803	0.754	0.524	22146	16498	13670	686912	0.991991	113	3.06053	16090	113	1849420	199832
CMS1033	1033-03	case	cms	male	EZV2	27262662	30096087	28.9151	0	74	155.6	11.5	151.5	129	0.0826	0.06	0.0052	0.5844	0.4237	0.0028	0.988	0.984	0.976	0.963	0.957	0.941	0.925	0.891	0.854	0.815	0.611	22758	17143	14462	688597	0.994424	4	3.03089	16750	4	1773790	193377
CMS1034	1034-01	parent	cms	male	EZV2	25795368	28527538		0	74	72.4	5.4	68	56	0.103	0.0602	0.0051	0.5659	0.4084	0.0034	0.98	0.97	0.953	0.92	0.904	0.859	0.813	0.72	0.631	0.548	0.24	20894	15421	12597	684211	0.98809	67	3.33147	15074	66	1910060	202035
CMS1034	1034-02	parent	cms	female	EZV2	25795368	28527538		0	74	164.8	12.2	153.1	127	0.0748	0.0569	0.0028	0.5729	0.4129	0.0038	0.988	0.984	0.976	0.963	0.956	0.94	0.923	0.888	0.849	0.808	0.603	22160	16411	13812	689059	0.995091	100	3.06042	15950	97	1828420	195986
CMS1034	1034-03	case	cms	male	EZV2	25795368	28527538	33.5918	0	74	126.7	9.4	119.2	100	0.0989	0.0592	0.0112	0.5648	0.4089	0.0034	0.985	0.98	0.971	0.954	0.946	0.925	0.903	0.855	0.804	0.751	0.503	21767	16246	13493	688215	0.993873	8	3.13834	15822	8	1870030	198379
CMS1035	1035-01	parent	cms	male	EZV2	26989350	29801909		0	74	96.5	7.1	93.4	77	0.0894	0.062	0.0033	0.5805	0.4206	0.0031	0.983	0.976	0.963	0.939	0.928	0.897	0.866	0.798	0.731	0.665	0.384	21375	16100	13219	686827	0.991868	75	3.17421	15708	73	1879370	201122
CMS1035	1035-02	parent	cms	female	EZV2	26989350	29801909		0	74	102.6	7.6	94.5	79	0.0535	0.058	0.004	0.5693	0.4094	0.0032	0.986	0.98	0.97	0.951	0.941	0.915	0.886	0.823	0.757	0.689	0.392	21955	16307	13657	687231	0.992452	70	3.09897	15880	70	1855270	197473
CMS1035	1035-03	case	cms	male	EZV2	26989350	29801909	33.9096	0	74	108.8	8.1	108.2	87	0.0908	0.0639	0.0015	0.5951	0.4324	0.0032	0.983	0.975	0.963	0.941	0.93	0.902	0.874	0.815	0.755	0.696	0.444	21602	16116	13385	686201	0.990964	15	3.18584	15761	12	1903460	202045
CMS1036	1036-01	parent	cms	male	EZV2	27849548	30719165		0	74	99.4	7.4	94.4	79	0.0622	0.0593	0.0016	0.5734	0.4132	0.0031	0.984	0.977	0.965	0.943	0.932	0.902	0.871	0.806	0.74	0.674	0.393	21593	16004	13158	686349	0.991178	82	3.18697	15579	80	1848690	197050
CMS1036	1036-02	parent	cms	female	EZV2	27849548	30719165		0	74	173.6	12.8	163.5	139	0.1106	0.0583	0.004	0.5742	0.4189	0.002	0.987	0.982	0.975	0.961	0.955	0.94	0.924	0.892	0.857	0.821	0.636	22011	16471	13645	688239	0.993907	89	3.12213	16082	86	1873370	199887
CMS1036	1036-03	case	cms	female	EZV2	27849548	30719165	35.1397	0	74	177.1	13.1	162.1	145	0.1229	0.0574	0.0024	0.5589	0.4063	0.0023	0.989	0.985	0.979	0.969	0.964	0.952	0.94	0.914	0.885	0.854	0.673	22463	16747	14198	688999	0.995005	5	3.10263	16371	5	1829580	195978
CMS1037	1037-01	parent	cms	male	EZV2	27768961	30627933		qc_fail,pc_relationship	74	115.5	8.5	111.4	97	0.0574	0.0608	0.0076	0.5811	0.4193	0.0035	0.985	0.978	0.966	0.944	0.934	0.908	0.882	0.831	0.78	0.73	0.489	21436	15926	13108	687228	0.992447	6	3.25204	15571	6	1928690	199791
CMS1037	1037-02	parent	cms	male	EZV2	27768961	30627933		qc_fail,pc_relationship	74	105.7	7.8	102.5	89	0.0512	0.0607	0.0045	0.5842	0.4216	0.0045	0.987	0.981	0.971	0.954	0.946	0.923	0.9	0.847	0.789	0.729	0.443	21492	15875	13119	688178	0.993819	66	3.22711	15556	64	1880680	197547
CMS1037	1037-03	case	cms	female	EZV2	27768961	30627933	37.6603	qc_fail,pc_relationship	74	106.2	7.9	103	92	0.0597	0.0603	0.0051	0.5906	0.431	0.0043	0.986	0.981	0.971	0.954	0.946	0.925	0.903	0.853	0.799	0.743	0.463	21542	15868	13254	688185	0.993829	73	3.21199	15543	72	1892410	197562
CMS1040	1040-01	parent	cms	female	EZV2	25822736	28559743		qc_fail,pc_relationship	74	89.6	6.6	80.1	76	0.054	0.0556	0.0046	0.556	0.3981	0.0027	0.973	0.958	0.936	0.904	0.89	0.859	0.83	0.776	0.721	0.664	0.347	20507	15119	12644	677645	0.978608	0	3.17082	14757	0	1950290	202744
CMS1040	1040-02	parent	cms	male	EZV2	25822736	28559743		qc_fail,pc_relationship	74	91.4	6.8	86	77	0.0437	0.0573	0.0028	0.5737	0.4094	0.0025	0.97	0.955	0.933	0.899	0.884	0.852	0.822	0.767	0.712	0.657	0.375	20749	15418	12669	677576	0.978508	65	3.27897	15072	65	1962480	205328
CMS1040	1040-03	case	cms	female	EZV2	25822736	28559743	27.7425	qc_fail,pc_relationship	74	99.6	7.4	97	85	0.0507	0.0568	0.0042	0.6016	0.4328	0.0026	0.97	0.955	0.933	0.9	0.886	0.856	0.828	0.778	0.728	0.678	0.43	20544	15379	12695	676033	0.97628	77	3.23426	15030	75	1983930	206711
CMS1041	1041-01	parent	cms	male	EZV2	26442288	29213705		0	74	72.1	5.3	65.9	57	0.0472	0.0587	0.0063	0.5533	0.3976	0.0032	0.986	0.979	0.966	0.94	0.926	0.888	0.846	0.752	0.656	0.562	0.212	21710	16241	13435	686875	0.991937	61	3.01428	15665	60	1858100	198650
CMS1041	1041-02	parent	cms	female	EZV2	26442288	29213705		0	74	158.1	11.7	138.2	117	0.1332	0.0557	0.0029	0.5378	0.3884	0.0021	0.987	0.983	0.974	0.96	0.953	0.935	0.916	0.877	0.834	0.79	0.571	22409	16810	14245	688967	0.994959	87	3.10044	16374	86	1850450	195606
CMS1041	1041-03	case	cms	male	EZV2	26442288	29213705	30.789	0	74	91.2	6.7	81.1	69	0.1102	0.0573	0.0034	0.5379	0.3868	0.002	0.985	0.978	0.966	0.942	0.93	0.898	0.863	0.789	0.712	0.637	0.322	21467	15915	13100	687187	0.992388	5	3.17816	15539	4	1889940	196475
CMS1043	1043-01	parent	cms	male	EZV2	28269941	31157087		qc_fail,pc_relationship	74	115.4	8.5	107.6	97	0.0728	0.0595	0.0086	0.5601	0.4054	0.0026	0.989	0.984	0.977	0.963	0.956	0.938	0.919	0.876	0.825	0.771	0.487	22071	16460	13719	689017	0.995031	11	3.1005	15975	11	1863840	197231
CMS1043	1043-02	parent	cms	male	EZV2	28269941	31157087		qc_fail,pc_relationship	74	112.7	8.3	103	88	0.0823	0.059	0.0053	0.5509	0.3974	0.0027	0.987	0.982	0.973	0.956	0.948	0.926	0.903	0.85	0.791	0.73	0.442	22010	16511	13607	687587	0.992966	160	3.16392	16099	155	1853040	196820
CMS1043	1043-03	case	cms	male	EZV2	28269941	31157087	34.1205	qc_fail,pc_relationship	74	87.7	6.5	84.7	76	0.0433	0.061	0.0039	0.5812	0.4203	0.0027	0.986	0.981	0.971	0.954	0.945	0.921	0.894	0.832	0.763	0.69	0.347	21965	16394	13569	687740	0.993187	1	3.19411	16011	1	1841370	196912
CMS1045	1045-01	parent	cms	male	EZV2	27684071	30533976		qc_fail,pc_relationship	74	125.3	9.3	119.5	105	0.0598	0.0601	0.0035	0.5747	0.4149	0.003	0.988	0.984	0.976	0.962	0.955	0.939	0.92	0.88	0.834	0.784	0.527	22172	16542	13731	688581	0.994401	5	3.15536	16108	5	1822040	194528
CMS1045	1045-02	parent	cms	male	EZV2	27684071	30533976		qc_fail,pc_relationship	74	109.9	8.1	106.1	91	0.0642	0.0599	0.0105	0.5799	0.4199	0.0026	0.987	0.982	0.973	0.956	0.948	0.927	0.905	0.854	0.798	0.739	0.457	21870	16298	13519	688400	0.99414	63	3.14857	15901	61	1862190	198026
CMS1045	1045-03	case	cms	female	EZV2	27684071	30533976	27.0849	qc_fail,pc_relationship	74	73.2	5.4	70.1	63	0.0542	0.0606	0.0098	0.5845	0.4253	0.003	0.986	0.979	0.968	0.946	0.934	0.903	0.868	0.788	0.702	0.613	0.24	21775	16193	13434	687838	0.993328	9	3.05945	15758	8	1863850	199495
CMS1047	1047-01	parent	cms	male	EZV2	25291902	27994275		0	74	127.8	9.5	124.6	100	0.0933	0.0619	0.0032	0.5857	0.4243	0.0043	0.984	0.977	0.966	0.947	0.937	0.913	0.888	0.837	0.784	0.732	0.5	21678	16092	13296	686945	0.992039	90	3.13775	15711	88	1855500	199682
CMS1047	1047-02	parent	cms	female	EZV2	25291902	27994275		0	74	67.7	5	63.7	51	0.076	0.058	0.0035	0.5811	0.4181	0.0039	0.98	0.97	0.951	0.915	0.896	0.847	0.797	0.696	0.601	0.515	0.211	21046	15521	12889	682989	0.986326	65	3.27008	15136	64	1919800	201902
CMS1047	1047-03	case	cms	female	EZV2	25291902	27994275	32.1151	0	74	105.6	7.8	99.5	80	0.1113	0.0584	0.0083	0.5779	0.4188	0.0044	0.982	0.975	0.962	0.938	0.926	0.897	0.866	0.802	0.737	0.675	0.409	21425	15909	13204	685611	0.990112	3	3.24629	15533	3	1861730	199983
CMS1048	1048-01	parent	cms	male	EZV2	27190227	30015607		0	74	139.7	10.3	131.6	111	0.0759	0.0593	0.0023	0.5684	0.4098	0.0044	0.988	0.983	0.975	0.961	0.954	0.936	0.917	0.876	0.83	0.783	0.547	22120	16362	13533	688478	0.994252	72	3.13362	15918	70	1836650	195469
CMS1048	1048-02	parent	cms	female	EZV2	27190227	30015607		0	74	83.5	6.2	81.2	68	0.0836	0.0587	0.0014	0.5973	0.4325	0.0021	0.982	0.975	0.961	0.936	0.923	0.889	0.853	0.777	0.701	0.626	0.32	21883	16646	13186	685537	0.990005	110	3.1686	16271	110	1825460	200978
CMS1048	1048-03	case	cms	female	EZV2	27190227	30015607	35.9781	0	74	99.7	7.4	99.3	82	0.0784	0.0588	0.0021	0.6095	0.4428	0.0019	0.983	0.976	0.964	0.942	0.932	0.904	0.876	0.815	0.752	0.69	0.415	21990	16487	13720	685678	0.990209	5	3.28427	16120	5	1837280	197078
CMS1050	1050-01	parent	cms	male	EZV2	27359131	30189208		0	74	74.9	5.5	75.4	69	0.046	0.0614	0.0061	0.6025	0.4378	0.0024	0.986	0.981	0.972	0.954	0.945	0.92	0.893	0.828	0.752	0.668	0.268	21580	16133	13344	687715	0.99315	78	3.06564	15700	76	1889410	198109
CMS1050	1050-02	parent	cms	female	EZV2	27359131	30189208		0	74	72.6	5.4	72.4	66	0.0379	0.0644	0.0064	0.6068	0.4429	0.0023	0.986	0.981	0.972	0.955	0.946	0.922	0.894	0.828	0.748	0.657	0.237	22112	16400	13820	687394	0.992687	96	3.07993	15962	93	1834980	198010
CMS1050	1050-03	case	cms	female	EZV2	27359131	30189208	32.663	0	74	73.5	5.4	71.8	64	0.05	0.0593	0.0084	0.5977	0.4338	0.0025	0.985	0.979	0.968	0.946	0.935	0.905	0.872	0.796	0.712	0.626	0.249	21633	16155	13417	686743	0.991747	4	3.13513	15750	4	1857700	199384
CMS1051	1051-01	parent	cms	male	EZV2	27533992	30383839		0	74	119.5	8.8	115.1	94	0.1095	0.0586	0.0065	0.5769	0.4191	0.002	0.984	0.978	0.967	0.947	0.937	0.912	0.886	0.833	0.777	0.723	0.478	21786	16423	13506	686733	0.991732	71	3.16858	16067	71	1839160	199045
CMS1051	1051-02	parent	cms	female	EZV2	27533992	30383839		0	74	188.3	13.9	175.3	147	0.1302	0.0564	0.0032	0.5696	0.4138	0.002	0.987	0.982	0.974	0.961	0.955	0.94	0.925	0.894	0.861	0.826	0.651	22332	16947	14297	688534	0.994333	85	3.1178	16527	84	1865390	199252
CMS1051	1051-03	case	cms	female	EZV2	27533992	30383839	28.6219	0	74	99.5	7.4	95.1	78	0.1417	0.0578	0.0058	0.5816	0.4245	0.0019	0.982	0.975	0.961	0.937	0.925	0.894	0.862	0.796	0.73	0.665	0.392	21608	16455	13745	684952	0.98916	4	3.16702	16137	4	1902240	202126
CMS1052	1052-01	parent	cms	male	EZV2	24841879	27511324		0	74	129.4	9.6	121	99	0.0864	0.0601	0.0041	0.5637	0.407	0.0032	0.985	0.979	0.968	0.95	0.941	0.918	0.894	0.843	0.79	0.737	0.497	21906	16339	13483	687691	0.993116	75	3.11082	15861	72	1859770	199811
CMS1052	1052-02	parent	cms	female	EZV2	24841879	27511324		0	74	67.5	5	61.2	49	0.0736	0.0591	0.0022	0.5621	0.4031	0.0031	0.98	0.97	0.951	0.913	0.894	0.842	0.789	0.684	0.586	0.497	0.194	21272	15717	13045	683756	0.987433	86	3.07688	15320	85	1921150	201139
CMS1052	1052-03	case	cms	male	EZV2	24841879	27511324	28.9726	0	74	86.5	6.4	82.1	66	0.0933	0.0614	0.006	0.5714	0.4128	0.0033	0.981	0.972	0.957	0.929	0.915	0.878	0.84	0.762	0.685	0.612	0.322	21448	15890	13083	685161	0.989462	3	3.06582	15490	3	1917720	202897
CMS1053	1053-01	parent	cms	male	EZV2	27853676	30719231		0	74	131.2	9.7	121.3	104	0.0847	0.0615	0.0021	0.5573	0.4022	0.0031	0.986	0.981	0.971	0.954	0.946	0.925	0.903	0.857	0.808	0.758	0.52	22073	16607	14068	688248	0.99392	73	3.0743	16104	72	1852290	197792
CMS1053	1053-02	parent	cms	female	EZV2	27853676	30719231		0	74	114.3	8.5	109	96	0.1201	0.0582	0.0054	0.5804	0.4239	0.003	0.984	0.978	0.967	0.948	0.939	0.916	0.893	0.842	0.79	0.736	0.482	21867	16247	13581	687113	0.992281	75	3.08499	15828	74	1887920	202138
CMS1053	1053-03	case	cms	female	EZV2	27853676	30719231	26.5973	0	74	119.1	8.8	109.8	92	0.1411	0.0562	0.0034	0.5643	0.4097	0.0028	0.983	0.976	0.964	0.943	0.932	0.906	0.88	0.824	0.768	0.713	0.466	21600	16080	13379	686425	0.991288	3	3.11162	15681	3	1889400	200736
CMS1055	1055-01	parent	cms	male	EZV2	26429656	29195153		0	74	75.9	5.6	70.5	64	0.1214	0.0603	0.0124	0.5542	0.4042	0.0034	0.982	0.975	0.962	0.939	0.927	0.895	0.861	0.787	0.707	0.623	0.242	21310	16036	13203	686420	0.99128	63	3.16999	15631	63	1920080	201706
CMS1055	1055-02	parent	cms	female	EZV2	26429656	29195153		0	74	107.7	8	95	86	0.1173	0.0576	0.0046	0.5423	0.3917	0.0031	0.985	0.98	0.97	0.952	0.943	0.921	0.898	0.846	0.789	0.729	0.417	22064	16481	13692	687017	0.992142	69	3.11082	15979	68	1836780	196799
CMS1055	1055-03	case	cms	female	EZV2	26429656	29195153	31.3808	0	74	67.6	5	63.2	56	0.1064	0.0578	0.0055	0.5722	0.4148	0.002	0.982	0.974	0.96	0.932	0.918	0.881	0.839	0.75	0.657	0.563	0.188	21390	15914	13271	686465	0.991345	6	3.169	15554	6	1931150	200820
CMS1056	1056-01	parent	cms	male	EZV2	20981927	23255624		0	74	60	4.4	40.9	32	0.1332	0.1119	0.0854	0.405	0.2961	0.0046	0.976	0.962	0.933	0.873	0.842	0.763	0.685	0.536	0.409	0.307	0.067	21288	16685	14718	676834	0.977437	81	3.24451	16458	71	2058200	207680
CMS1056	1056-02	parent	cms	female	EZV2	20981927	23255624		0	74	132.7	9.8	122.9	114	0.0886	0.0589	0.0078	0.5694	0.4112	0.0036	0.981	0.971	0.955	0.933	0.924	0.903	0.884	0.849	0.815	0.778	0.568	21790	16233	13916	684484	0.988485	67	3.165	15845	66	1891680	203266
CMS1056	1056-03	case	cms	female	EZV2	20981927	23255624	32.2384	0	74	111.9	8.3	102.7	94	0.0753	0.0581	0.0066	0.5679	0.4076	0.0037	0.979	0.968	0.951	0.927	0.917	0.894	0.872	0.831	0.788	0.742	0.471	21247	15913	13425	682958	0.986281	9	3.14278	15539	9	1920570	202982
CMS1058	1058-01	parent	cms	male	EZV2	27560238	30424450		0	74	88.4	6.5	85.7	70	0.0651	0.0607	0.0095	0.5887	0.4215	0.0035	0.988	0.983	0.975	0.958	0.949	0.922	0.89	0.816	0.735	0.653	0.327	21809	16320	13452	688555	0.994364	2	3.0106	15821	2	1875850	197048
CMS1058	1058-02	parent	cms	female	EZV2	27560238	30424450		0	74	117.3	8.7	112.1	93	0.085	0.0577	0.0029	0.5883	0.4247	0.0032	0.985	0.98	0.971	0.954	0.946	0.924	0.9	0.848	0.792	0.734	0.471	21498	16074	13263	688017	0.993587	65	3.16254	15712	64	1895210	197034
CMS1058	1058-03	case	cms	male	EZV2	27560238	30424450	38.1644	0	74	113.9	8.4	93.8	81	0.1973	0.0538	0.003	0.4957	0.3577	0.0032	0.988	0.984	0.977	0.961	0.953	0.931	0.905	0.846	0.779	0.71	0.396	22012	16501	13605	688744	0.994636	1	2.99847	15963	1	1854180	195923
CMS1059	1059-01	parent	cms	male	EZV2	25621289	28336906		0	74	101.4	7.5	89.6	77	0.1527	0.0527	0.0032	0.531	0.3841	0.0024	0.966	0.949	0.924	0.888	0.872	0.838	0.808	0.752	0.698	0.645	0.392	21079	16256	13440	673535	0.972673	135	3.21316	15920	134	1933470	205419
CMS1059	1059-02	parent	cms	female	EZV2	25621289	28336906		0	74	122.5	9.1	118.2	109	0.076	0.0586	0.0046	0.5908	0.4294	0.0028	0.975	0.962	0.944	0.917	0.906	0.881	0.859	0.819	0.781	0.743	0.541	21023	15695	13020	680815	0.983186	63	3.23518	15350	62	1949870	204485
CMS1059	1059-03	case	cms	male	EZV2	25621289	28336906	34.8164	0	74	88.7	6.6	83.8	79	0.1267	0.059	0.011	0.5615	0.411	0.0026	0.969	0.954	0.933	0.9	0.887	0.856	0.829	0.775	0.722	0.667	0.378	20909	15799	12961	676173	0.976482	10	3.22347	15456	8	1934980	204346
CMS1060	1060-01	parent	cms	male	EZV2	28388295	31286458		0	74	128.8	9.5	128	107	0.0592	0.062	0.0037	0.5965	0.4323	0.002	0.986	0.981	0.973	0.957	0.949	0.93	0.909	0.866	0.818	0.769	0.532	21744	16286	13468	688110	0.993721	74	3.1264	15842	73	1861050	196702
CMS1060	1060-02	parent	cms	female	EZV2	28388295	31286458		0	74	102.1	7.6	97	82	0.0478	0.0591	0.0046	0.5841	0.4222	0.002	0.986	0.98	0.97	0.951	0.941	0.916	0.889	0.829	0.765	0.7	0.407	22193	16680	13982	687454	0.992774	72	3.10779	16240	71	1835870	199888
CMS1060	1060-03	case	cms	male	EZV2	28388295	31286458	28.7041	0	74	143.3	10.6	139.5	118	0.0691	0.0613	0.0044	0.5846	0.4233	0.0021	0.987	0.982	0.974	0.96	0.953	0.936	0.918	0.88	0.838	0.795	0.575	22299	16720	13787	688726	0.994611	6	3.04129	16259	4	1826130	197706
CMS1061	1061-01	parent	cms	male	EZV2	28017791	30896155		0	74	117.3	8.7	117.1	97	0.0622	0.0591	0.0026	0.5986	0.4337	0.0019	0.985	0.979	0.969	0.951	0.942	0.92	0.896	0.846	0.793	0.74	0.491	21568	16075	13125	687022	0.99215	63	3.176	15654	62	1864040	197211
CMS1061	1061-02	parent	cms	female	EZV2	28017791	30896155		0	74	130.6	9.7	128.4	106	0.0615	0.0595	0.002	0.6028	0.4369	0.002	0.986	0.98	0.971	0.954	0.946	0.925	0.904	0.859	0.811	0.762	0.529	21998	16486	13694	688135	0.993757	95	3.06814	16083	92	1835390	198263
CMS1061	1061-03	case	cms	female	EZV2	28017791	30896155	NA	0	74	102.6	7.6	102.4	85	0.0541	0.0607	0.0039	0.6114	0.4438	0.002	0.983	0.977	0.965	0.945	0.934	0.908	0.88	0.821	0.76	0.698	0.428	21559	16176	13334	686862	0.991919	0	3.1382	15805	0	1874220	198590
CMS1062	1062-01	parent	cms	male	EZV2	28359782	31258442		0	74	132.2	9.8	126.9	106	0.0755	0.0614	0.0054	0.576	0.4174	0.0021	0.986	0.981	0.972	0.955	0.947	0.927	0.906	0.861	0.813	0.763	0.527	22054	16412	13704	687877	0.993384	87	3.06496	15990	83	1863590	199058
CMS1062	1062-02	parent	cms	female	EZV2	28359782	31258442		0	74	118.9	8.8	108.5	91	0.0718	0.0591	0.0048	0.5614	0.4052	0.002	0.986	0.981	0.971	0.952	0.943	0.92	0.895	0.841	0.783	0.725	0.46	22088	16688	13913	687732	0.993175	65	3.07317	16257	64	1861340	199698
CMS1062	1062-03	case	cms	female	EZV2	28359782	31258442	28.0411	0	74	122.7	9.1	116.1	98	0.0698	0.0605	0.007	0.5802	0.4202	0.0021	0.987	0.982	0.972	0.955	0.947	0.926	0.903	0.854	0.802	0.747	0.491	22164	16554	13860	687955	0.993497	6	3.08853	16120	5	1872170	201133
CMS1063	1063-01	parent	cms	male	EZV2	28491177	31396931		0	74	119.8	8.9	122.6	103	0.0529	0.0621	0.0029	0.611	0.4449	0.002	0.985	0.98	0.971	0.954	0.946	0.926	0.905	0.859	0.81	0.759	0.515	22057	16558	13837	688030	0.993605	82	3.17074	16122	81	1853350	197822
CMS1063	1063-02	parent	cms	female	EZV2	28491177	31396931		0	74	138.4	10.2	125.3	107	0.0639	0.0573	0.0055	0.5579	0.4024	0.0022	0.988	0.984	0.976	0.961	0.954	0.936	0.916	0.874	0.827	0.778	0.533	22193	16755	14001	688545	0.994349	119	3.19926	16304	116	1842280	195464
CMS1063	1063-03	case	cms	female	EZV2	28491177	31396931	24.0274	0	74	114.7	8.5	109.2	92	0.0703	0.0596	0.0081	0.5829	0.4231	0.002	0.986	0.98	0.97	0.952	0.943	0.92	0.896	0.844	0.788	0.731	0.465	21981	16402	13771	688066	0.993657	3	3.19391	15987	2	1865070	198201
CMS1065	1065-01	parent	cms	male	EZV2	28100027	30982378		0	74	127.1	9.4	124.1	105	0.054	0.0625	0.0018	0.5861	0.4245	0.0021	0.987	0.982	0.973	0.958	0.95	0.931	0.911	0.867	0.819	0.769	0.523	22198	16605	13973	688943	0.994924	70	3.11926	16181	66	1865130	200059
CMS1065	1065-02	parent	cms	female	EZV2	28100027	30982378		0	74	91	6.7	88.4	74	0.0471	0.0613	0.0083	0.5941	0.4315	0.0021	0.985	0.978	0.967	0.946	0.935	0.907	0.876	0.81	0.739	0.667	0.36	22233	16654	13985	686833	0.991877	94	3.1281	16199	88	1823960	198103
CMS1065	1065-03	case	cms	female	EZV2	28100027	30982378	48.7836	0	74	141.8	10.5	131.2	112	0.0598	0.0591	0.005	0.5684	0.4113	0.0022	0.988	0.984	0.976	0.962	0.956	0.939	0.921	0.882	0.838	0.791	0.555	22927	17083	14506	688452	0.994215	6	3.03635	16571	3	1775190	197158
CMS1066	1066-01	parent	cms	male	EZV2	28590291	31499175		0	74	135.8	10	134.2	117	0.0582	0.0635	0.0025	0.5899	0.4298	0.0021	0.987	0.983	0.975	0.962	0.955	0.939	0.922	0.886	0.846	0.802	0.577	21821	16118	13343	689143	0.995213	82	3.09237	15693	79	1831990	194058
CMS1066	1066-02	parent	cms	female	EZV2	28590291	31499175		0	74	128.5	9.5	120.5	107	0.083	0.0595	0.0041	0.5733	0.4167	0.0021	0.987	0.983	0.975	0.96	0.953	0.935	0.916	0.874	0.828	0.78	0.534	22325	17023	14394	689133	0.995198	81	3.16058	16575	81	1868840	196469
CMS1066	1066-03	case	cms	male	EZV2	28590291	31499175	30.2356	0	74	96.9	7.2	92	82	0.0855	0.059	0.0048	0.5689	0.4125	0.0021	0.986	0.981	0.971	0.953	0.944	0.921	0.895	0.839	0.777	0.712	0.398	21804	16253	13505	688643	0.994491	1	3.11295	15838	1	1854910	194903
CMS1067	1067-01	parent	cms	male	EZV2	29220310	32152938		0	74	141.2	10.4	139.6	125	0.0969	0.0624	0.0015	0.5886	0.43	0.0022	0.987	0.983	0.975	0.962	0.956	0.941	0.925	0.891	0.854	0.815	0.603	22661	17035	14021	688368	0.994094	124	3.09987	16600	123	1788430	195805
CMS1067	1067-02	parent	cms	female	EZV2	29220310	32152938		0	74	131.4	9.7	133.5	117	0.0611	0.0614	0.002	0.6172	0.4516	0.002	0.987	0.982	0.974	0.961	0.954	0.938	0.92	0.883	0.843	0.8	0.576	22415	17165	14175	688920	0.994891	163	3.15943	16721	162	1836520	198097
CMS1067	1067-03	case	cms	male	EZV2	29220310	32152938	38.526	0	74	104.3	7.7	100.5	92	0.0682	0.0663	0.0069	0.5669	0.4194	0.0023	0.989	0.985	0.978	0.965	0.958	0.942	0.925	0.884	0.835	0.779	0.448	22684	17218	14111	689832	0.996208	11	3.04214	16752	7	1773350	193396
CMS1068	1068-01	parent	cms	male	EZV2	28719218	31638627		0	74	105.5	7.8	101.7	87	0.0498	0.0621	0.0043	0.5797	0.4193	0.0021	0.987	0.981	0.971	0.954	0.946	0.923	0.898	0.844	0.785	0.723	0.435	21891	16274	13454	688322	0.994027	71	3.10249	15854	69	1856740	197515
CMS1068	1068-02	parent	cms	female	EZV2	28719218	31638627		0	74	131.4	9.7	123.7	110	0.0633	0.0605	0.0045	0.5747	0.4185	0.0022	0.988	0.983	0.975	0.961	0.955	0.938	0.92	0.88	0.837	0.79	0.548	22374	16784	14066	688136	0.993758	83	3.16074	16341	82	1832220	194012
CMS1068	1068-03	case	cms	male	EZV2	28719218	31638627	29.8849	0	74	139.2	10.3	136.3	118	0.0661	0.0629	0.004	0.5862	0.4259	0.002	0.988	0.983	0.976	0.963	0.957	0.941	0.925	0.889	0.848	0.805	0.577	22346	16781	14150	689146	0.995217	2	3.13491	16360	2	1832370	193429
CMS1069	1069-01	parent	cms	male	EZV2	28184137	31069069		0	74	135.4	10	134.4	115	0.0655	0.0584	0.0034	0.5956	0.4317	0.0022	0.987	0.983	0.975	0.96	0.954	0.936	0.918	0.88	0.837	0.792	0.564	22031	16457	13738	689259	0.99538	115	3.01465	16047	114	1839090	195359
CMS1069	1069-02	parent	cms	female	EZV2	28184137	31069069		0	74	90.1	6.7	88.4	75	0.061	0.0589	0.0057	0.6001	0.4358	0.0021	0.985	0.978	0.967	0.946	0.935	0.908	0.878	0.813	0.743	0.672	0.363	22966	17830	14976	687840	0.993331	135	3.10559	17439	133	1823650	201729
CMS1069	1069-03	case	cms	male	EZV2	28184137	31069069	37.6411	0	74	141.8	10.5	133.3	114	0.0725	0.057	0.0024	0.5675	0.4089	0.0023	0.988	0.983	0.976	0.962	0.955	0.938	0.919	0.88	0.837	0.791	0.56	22470	17082	14136	688735	0.994624	6	3.08419	16624	5	1812300	195902
CMS1070	1070-01	parent	cms	male	EZV2	27992626	30884047		0	74	114.8	8.5	110	92	0.0594	0.0637	0.0075	0.5794	0.4167	0.0036	0.989	0.986	0.979	0.967	0.96	0.942	0.921	0.872	0.814	0.752	0.46	22160	16554	13824	688879	0.994831	83	3.07191	16066	83	1811040	195044
CMS1070	1070-02	parent	cms	female	EZV2	27992626	30884047		0	74	88.8	6.6	85.2	72	0.0561	0.0643	0.0067	0.5898	0.4263	0.0035	0.988	0.984	0.976	0.959	0.95	0.924	0.895	0.825	0.747	0.667	0.334	21985	16452	13579	688872	0.994821	85	3.0424	15955	85	1867760	197329
CMS1070	1070-03	case	cms	male	EZV2	27992626	30884047	40.0521	0	74	99.9	7.4	94.2	77	0.0718	0.0639	0.0155	0.5713	0.4097	0.0038	0.988	0.984	0.976	0.961	0.952	0.929	0.901	0.836	0.764	0.689	0.374	21926	16427	13622	688533	0.994332	2	3.13892	15953	2	1872520	197758
CMS1071	1071-01	parent	cms	male	EZV2	27308699	30165433		0	74	137.2	10.2	131.7	108	0.0639	0.0637	0.0052	0.5815	0.4174	0.003	0.989	0.987	0.981	0.971	0.965	0.95	0.933	0.894	0.847	0.796	0.538	22853	17527	14925	689924	0.996341	205	3.08245	17077	201	1853480	196040
CMS1071	1071-02	parent	cms	female	EZV2	27308699	30165433		0	74	71.8	5.3	68.1	56	0.0351	0.0599	0.003	0.5904	0.4215	0.0035	0.987	0.983	0.973	0.952	0.94	0.905	0.862	0.764	0.66	0.561	0.22	22085	16610	13716	688179	0.993821	105	3.01274	16102	104	1843180	198223
CMS1071	1071-03	case	cms	male	EZV2	27308699	30165433	29.1644	0	74	100.9	7.5	101.6	86	0.0597	0.0635	0.0069	0.606	0.4378	0.0032	0.988	0.984	0.977	0.963	0.956	0.936	0.914	0.861	0.801	0.736	0.426	22368	16933	14217	689136	0.995203	5	3.0333	16477	4	1875100	198141
CMS1072	1072-01	parent	cms	male	EZV2	25539022	28256810		0	74	101.2	7.5	97.6	84	0.0577	0.0606	0.0058	0.5848	0.4196	0.0048	0.971	0.955	0.931	0.897	0.883	0.851	0.823	0.771	0.721	0.672	0.429	20155	15159	12319	675741	0.975858	84	3.30303	14839	82	1992140	207008
CMS1072	1072-02	parent	cms	female	EZV2	25539022	28256810		0	74	79.4	5.9	75.9	69	0.0538	0.0605	0.0081	0.588	0.4249	0.0046	0.97	0.953	0.928	0.892	0.877	0.843	0.812	0.752	0.691	0.628	0.314	20323	15082	12467	674702	0.974358	68	3.36212	14792	68	1956640	207270
CMS1072	1072-03	case	cms	male	EZV2	25539022	28256810	37.3425	0	74	101.5	7.5	95.7	89	0.0691	0.0625	0.0102	0.568	0.41	0.0051	0.975	0.961	0.94	0.91	0.897	0.869	0.844	0.797	0.751	0.703	0.444	20389	15189	12518	678974	0.980527	3	3.33503	14873	3	1964770	204593
CMS1073	1073-01	parent	cms	male	EZV2	24674807	27335806		0	74	94.1	7	88.2	76	0.0676	0.0588	0.0203	0.5685	0.4079	0.0045	0.97	0.953	0.928	0.893	0.877	0.844	0.814	0.757	0.702	0.647	0.381	20445	15409	12593	675356	0.975302	60	3.2359	15118	59	1975390	206227
CMS1073	1073-02	parent	cms	female	EZV2	24674807	27335806		0	74	78.8	5.8	75.7	65	0.0454	0.0598	0.0047	0.5941	0.4276	0.0035	0.967	0.948	0.921	0.881	0.864	0.826	0.791	0.726	0.661	0.596	0.305	20326	15123	12468	673510	0.972637	72	3.16671	14826	71	1985690	210802
CMS1073	1073-03	case	cms	female	EZV2	24674807	27335806	38.8027	0	74	76.4	5.7	73.1	63	0.0387	0.0598	0.0048	0.5914	0.4257	0.0032	0.968	0.95	0.923	0.883	0.866	0.828	0.793	0.727	0.66	0.593	0.288	20539	15401	12808	674472	0.974026	8	3.18309	15078	6	1973120	209534
CMS1074	1074-01	parent	cms	male	EZV2	28202297	31090009		0	74	138.7	10.3	127.2	109	0.1122	0.0556	0.0041	0.5512	0.3984	0.0021	0.988	0.983	0.975	0.961	0.953	0.936	0.917	0.875	0.829	0.781	0.542	22096	16465	13743	688200	0.993851	58	3.10854	16018	57	1864640	196533
CMS1074	1074-02	parent	cms	female	EZV2	28202297	31090009		0	74	117.8	8.7	114.6	97	0.0615	0.0596	0.0021	0.5958	0.4321	0.0022	0.987	0.982	0.973	0.956	0.948	0.928	0.907	0.859	0.807	0.753	0.49	22058	16349	13607	688849	0.994788	81	3.1538	15876	79	1854720	198319
CMS1074	1074-03	case	cms	female	EZV2	28202297	31090009	37.6904	0	74	94.9	7	90.4	77	0.0532	0.0586	0.0024	0.5856	0.4235	0.0022	0.986	0.98	0.969	0.949	0.939	0.912	0.883	0.818	0.748	0.678	0.373	21871	16342	13572	688349	0.994066	1	3.09177	15894	0	1879530	199924
CMS1075	1075-01	parent	cms	male	EZV2	27649308	30521248		0	74	80.3	5.9	79	65	0.0508	0.063	0.0087	0.5957	0.4281	0.0037	0.987	0.983	0.974	0.956	0.946	0.918	0.884	0.804	0.716	0.629	0.289	22427	17021	14167	687607	0.992995	118	3.02135	16488	117	1825660	199053
CMS1075	1075-02	parent	cms	female	EZV2	27649308	30521248		0	74	102.9	7.6	99.8	81	0.0434	0.0618	0.0039	0.601	0.4307	0.0035	0.988	0.984	0.977	0.962	0.954	0.932	0.906	0.846	0.778	0.707	0.399	21851	16249	13583	688940	0.99492	98	3.05433	15737	97	1859770	196228
CMS1075	1075-03	case	cms	male	EZV2	27649308	30521248	NA	0	74	101.6	7.5	95.5	79	0.061	0.0639	0.0035	0.5714	0.4089	0.0032	0.989	0.985	0.978	0.964	0.957	0.935	0.909	0.847	0.776	0.702	0.382	22253	16732	14053	688496	0.994278	6	3.00606	16167	3	1855170	197797
CMS1076	1076-01	parent	cms	male	EZV2	28764476	31688572		0	74	141.8	10.5	139.5	118	0.0666	0.0627	0.0022	0.5899	0.4279	0.0022	0.987	0.982	0.974	0.96	0.953	0.936	0.919	0.88	0.839	0.795	0.574	22100	16502	13563	688345	0.99406	90	3.09791	16094	87	1871040	198324
CMS1076	1076-02	parent	cms	female	EZV2	28764476	31688572		0	74	135.7	10	131	113	0.0542	0.06	0.0021	0.5914	0.4291	0.0021	0.988	0.983	0.976	0.962	0.955	0.939	0.921	0.882	0.839	0.793	0.557	22025	16413	13667	688454	0.994218	64	3.09346	15974	63	1844710	194815
CMS1076	1076-03	case	cms	male	EZV2	28764476	31688572	34.9425	0	74	137	10.1	129.7	107	0.0656	0.0602	0.0081	0.5722	0.4116	0.0062	0.987	0.982	0.973	0.957	0.949	0.929	0.908	0.863	0.815	0.765	0.531	21762	16352	13500	688194	0.993842	5	3.07672	15885	5	1874960	197340
CMS1077	1077-01	parent	cms	male	EZV2	25947305	28689703		0	74	70.8	5.2	71	58	0.0582	0.0629	0.0212	0.6026	0.4365	0.0054	0.98	0.971	0.955	0.924	0.908	0.867	0.823	0.732	0.644	0.562	0.256	21665	16386	13542	683681	0.987325	76	3.17792	15984	72	1865960	200797
CMS1077	1077-02	parent	cms	female	EZV2	25947305	28689703		0	74	147.1	10.9	141.9	115	0.0751	0.0587	0.0085	0.5931	0.4287	0.0062	0.986	0.98	0.971	0.955	0.947	0.928	0.908	0.866	0.821	0.775	0.559	21998	16538	13771	688234	0.9939	95	3.08005	16065	93	1867100	200310
CMS1077	1077-03	case	cms	male	EZV2	25947305	28689703	43.1507	0	74	133.5	9.9	130	107	0.0835	0.0605	0.0094	0.5859	0.4235	0.0058	0.986	0.98	0.971	0.954	0.946	0.926	0.905	0.86	0.812	0.762	0.529	22093	16561	13777	688130	0.99375	5	3.09063	16109	5	1850120	197070
CMS1078	1078-01	parent	cms	male	EZV2	26940795	29753064		0	74	112	8.3	105.2	86	0.07	0.0625	0.0093	0.5784	0.4083	0.0044	0.985	0.979	0.967	0.947	0.938	0.912	0.885	0.827	0.766	0.705	0.437	21723	16183	13267	687517	0.992865	89	3.06128	15650	87	1857210	201163
CMS1078	1078-02	parent	cms	female	EZV2	26940795	29753064		0	74	87.9	6.5	81.5	67	0.055	0.0593	0.0089	0.5851	0.4122	0.0043	0.984	0.976	0.962	0.937	0.924	0.89	0.854	0.776	0.698	0.622	0.319	21627	16166	13416	685408	0.989819	71	3.07905	15677	69	1877690	202793
CMS1078	1078-03	case	cms	male	EZV2	26940795	29753064	29.2986	0	74	121	9	113.3	94	0.0657	0.0614	0.0085	0.5773	0.4072	0.0047	0.985	0.98	0.969	0.951	0.942	0.919	0.894	0.842	0.786	0.73	0.473	22047	16521	13738	687965	0.993512	6	3.08125	16004	6	1862300	201579
CMS1079	1079-01	parent	cms	male	EZV2	26996722	29842035		0	74	78.6	5.8	75.4	61	0.0645	0.0637	0.011	0.581	0.4168	0.0031	0.987	0.982	0.973	0.953	0.942	0.909	0.871	0.783	0.69	0.6	0.268	21866	16567	13746	688449	0.99421	63	3.08614	16103	61	1867650	196703
CMS1079	1079-02	parent	cms	female	EZV2	26996722	29842035		0	74	99.5	7.4	91.7	74	0.0708	0.0603	0.0066	0.573	0.4093	0.0034	0.988	0.984	0.977	0.961	0.952	0.926	0.897	0.828	0.752	0.674	0.357	22111	16555	13853	689065	0.9951	97	2.98861	16060	97	1857340	197563
CMS1079	1079-03	case	cms	male	EZV2	26996722	29842035	30.011	0	74	85.6	6.3	82.2	67	0.0632	0.0627	0.0078	0.583	0.4178	0.0031	0.988	0.984	0.975	0.956	0.946	0.916	0.882	0.803	0.718	0.633	0.307	21798	16413	13508	688834	0.994766	2	3.06505	15948	2	1875780	199116
CMS1081	1081-01	parent	cms	male	EZV2	25326315	28032300		0	74	95.1	7	91.4	80	0.0593	0.0597	0.0111	0.5796	0.4181	0.0038	0.972	0.956	0.933	0.898	0.884	0.852	0.823	0.769	0.717	0.664	0.403	20455	15207	12343	677739	0.978744	78	3.2207	14853	78	1952940	206981
CMS1081	1081-02	parent	cms	female	EZV2	25326315	28032300		0	74	109.9	8.1	100.8	88	0.055	0.0579	0.0065	0.5691	0.4082	0.0033	0.975	0.959	0.937	0.904	0.891	0.86	0.833	0.783	0.735	0.688	0.448	21001	15791	13076	679577	0.981398	81	3.19994	15451	79	1940910	206473
CMS1081	1081-03	case	cms	male	EZV2	25326315	28032300	39.0712	0	74	85.3	6.3	82.3	71	0.0445	0.0604	0.0067	0.5849	0.4198	0.0039	0.969	0.951	0.925	0.887	0.871	0.835	0.803	0.743	0.683	0.623	0.345	20121	14963	12125	675057	0.974871	6	3.27586	14672	6	1999320	209618
CMS1082	1082-01	parent	cms	male	EZV2	27183629	30040999		0	74	90.9	6.7	86.2	70	0.0559	0.0625	0.0057	0.577	0.4124	0.0034	0.989	0.984	0.976	0.959	0.949	0.922	0.89	0.814	0.732	0.65	0.328	21807	16632	13775	689271	0.995398	78	3.00912	16121	76	1884640	195837
CMS1082	1082-02	parent	cms	female	EZV2	27183629	30040999		0	74	80.1	5.9	76.1	61	0.0473	0.0607	0.0044	0.59	0.4219	0.0033	0.987	0.982	0.973	0.952	0.94	0.907	0.867	0.779	0.686	0.595	0.271	21892	16379	13739	688475	0.994248	90	3.12311	15901	90	1863880	195454
CMS1082	1082-03	case	cms	female	EZV2	27183629	30040999	28.8521	0	74	116.1	8.6	105.7	86	0.0623	0.0597	0.0061	0.5667	0.4045	0.0037	0.989	0.986	0.98	0.967	0.96	0.94	0.917	0.861	0.798	0.731	0.428	22249	16911	14212	689839	0.996218	5	3.02081	16366	5	1847170	195535
CMS1084	1084-01	parent	cms	male	EZV2	27873638	30745763		0	74	114.1	8.4	107.2	91	0.0635	0.0627	0.0095	0.5774	0.4089	0.0044	0.986	0.979	0.969	0.95	0.94	0.917	0.892	0.838	0.78	0.723	0.458	21861	16375	13547	687745	0.993194	116	3.05086	15843	115	1838810	197675
CMS1084	1084-02	parent	cms	female	EZV2	27873638	30745763		0	74	127.1	9.4	124.9	104	0.0643	0.0598	0.0055	0.6023	0.4367	0.0038	0.985	0.98	0.97	0.953	0.945	0.924	0.903	0.856	0.807	0.756	0.519	21759	16377	13708	688026	0.9936	75	3.1006	15899	74	1869140	196662
CMS1084	1084-03	case	cms	female	EZV2	27873638	30745763	26.8247	0	74	108.8	8.1	104.8	87	0.0639	0.0595	0.0054	0.5913	0.4278	0.0037	0.985	0.979	0.968	0.948	0.939	0.914	0.887	0.83	0.77	0.71	0.441	21767	16269	13434	687613	0.993003	1	3.0516	15713	1	1842350	196359
CMS1085	1085-01	parent	cms	male	EZV2	28193833	31082036		0	74	119.4	8.8	114.9	99	0.0826	0.0608	0.01	0.5747	0.4185	0.0041	0.986	0.98	0.971	0.954	0.946	0.925	0.903	0.856	0.804	0.751	0.496	22099	16572	13813	687480	0.992811	94	3.0079	15996	89	1838160	200131
CMS1085	1085-02	parent	cms	female	EZV2	28193833	31082036		0	74	127.1	9.4	124	106	0.0707	0.06	0.0058	0.5968	0.4338	0.0037	0.986	0.981	0.972	0.956	0.948	0.929	0.909	0.865	0.818	0.769	0.53	22314	16873	14072	688247	0.993919	62	2.97317	16327	62	1852810	199573
CMS1085	1085-03	case	cms	male	EZV2	28193833	31082036	27.2795	0	74	99.3	7.3	95.6	85	0.0583	0.0621	0.0067	0.5762	0.419	0.0032	0.987	0.981	0.971	0.953	0.944	0.92	0.895	0.839	0.778	0.716	0.42	22036	16599	13624	688813	0.994736	0	3.0413	16172	0	1855560	200054
CMS1086	1086-01	parent	cms	male	EZV2	27794061	30648525		0	74	81.4	6	86.4	77	0.0539	0.0656	0.0046	0.6263	0.4614	0.003	0.983	0.977	0.966	0.945	0.935	0.908	0.88	0.819	0.753	0.685	0.365	21533	16142	13435	686614	0.99156	93	3.1553	15735	90	1893040	198854
CMS1086	1086-02	parent	cms	female	EZV2	27794061	30648525		0	74	138.4	10.2	139.7	120	0.0556	0.0602	0.0021	0.6127	0.4491	0.0031	0.986	0.981	0.973	0.958	0.951	0.934	0.916	0.878	0.837	0.795	0.582	22261	16690	13990	687958	0.993501	128	3.01847	16220	127	1833370	198024
CMS1086	1086-03	case	cms	female	EZV2	27794061	30648525	34.1589	0	74	90.2	6.7	89.9	79	0.0749	0.0613	0.0024	0.6056	0.4429	0.0032	0.985	0.979	0.969	0.951	0.941	0.917	0.891	0.831	0.767	0.699	0.381	21872	16355	13703	687512	0.992857	5	3.20704	15991	4	1851320	197678
CMS1087	1087-01	parent	cms	male	EZV2	28804071	31723704		0	74	121.7	9	122.8	111	0.0657	0.0618	0.0049	0.6011	0.4389	0.002	0.988	0.983	0.976	0.963	0.957	0.941	0.924	0.887	0.846	0.801	0.556	22042	16281	13639	688503	0.994288	80	3.1502	15867	75	1836170	197231
CMS1087	1087-02	parent	cms	female	EZV2	28804071	31723704		0	74	88.3	6.5	89	80	0.0574	0.0621	0.0044	0.6121	0.448	0.0019	0.986	0.981	0.971	0.954	0.945	0.922	0.897	0.84	0.777	0.71	0.381	21906	16404	13682	687417	0.99272	66	3.21743	15998	66	1867540	196198
CMS1087	1087-03	case	cms	male	EZV2	28804071	31723704	43.5452	0	74	137.6	10.2	132.7	120	0.098	0.0614	0.0047	0.5739	0.4194	0.002	0.989	0.985	0.978	0.966	0.96	0.945	0.93	0.898	0.86	0.82	0.594	21869	16331	13490	688959	0.994947	4	3.10896	15898	3	1848860	195163
CMS1088	1088-01	parent	cms	male	EZV2	27199947	30019079		0	74	80	5.9	74.1	66	0.0394	0.0617	0.0031	0.5586	0.4027	0.0023	0.987	0.981	0.97	0.948	0.937	0.907	0.872	0.796	0.713	0.63	0.27	21783	16421	13216	688327	0.994034	47	3.0359	15887	45	1853540	196614
CMS1088	1088-02	parent	cms	female	EZV2	27199947	30019079		0	74	91.2	6.8	84.6	75	0.0415	0.0604	0.0019	0.5701	0.412	0.0026	0.986	0.981	0.97	0.951	0.941	0.915	0.887	0.823	0.753	0.681	0.346	22046	16705	13945	688630	0.994472	86	3.15103	16320	86	1862740	196251
CMS1088	1088-03	case	cms	male	EZV2	27199947	30019079	25.8466	0	74	92.2	6.8	85.1	72	0.0429	0.0603	0.0025	0.5587	0.4011	0.0026	0.987	0.981	0.97	0.949	0.938	0.909	0.877	0.807	0.732	0.658	0.34	21782	16435	13491	688603	0.994433	7	3.19109	16035	6	1860190	196501
CMS1089	1089-01	parent	cms	male	EZV2	26423078	29205232		0	74	203.2	15	180.9	168	0.0577	0.0597	0.0144	0.5374	0.3874	0.0037	0.988	0.984	0.974	0.958	0.951	0.934	0.917	0.886	0.857	0.828	0.692	21771	16176	13456	689291	0.995426	74	3.10974	15723	74	1882830	196338
CMS1089	1089-02	parent	cms	female	EZV2	26423078	29205232		0	74	108	8	101.8	93	0.0499	0.0602	0.005	0.582	0.4193	0.0043	0.974	0.96	0.939	0.908	0.895	0.867	0.842	0.796	0.751	0.706	0.468	20930	15515	12751	678681	0.980104	73	3.19898	15179	73	1934850	204285
CMS1089	1089-03	case	cms	male	EZV2	26423078	29205232	29.0055	0	74	102.5	7.6	98.9	88	0.0488	0.0622	0.0055	0.5826	0.4198	0.0038	0.973	0.958	0.936	0.904	0.89	0.86	0.833	0.784	0.736	0.688	0.447	20774	15373	12646	678817	0.980301	1	3.23327	15018	1	1956700	202757
CMS1090	1090-01	parent	cms	male	EZV2	26074923	28827189		0	74	102.2	7.6	97.9	89	0.0508	0.0632	0.0027	0.5785	0.4166	0.0029	0.974	0.959	0.937	0.906	0.893	0.864	0.838	0.79	0.744	0.696	0.449	20310	15053	12277	678312	0.979571	57	3.31606	14715	56	1946200	203456
CMS1090	1090-02	parent	cms	female	EZV2	26074923	28827189		0	74	87.2	6.5	84.4	78	0.0489	0.0635	0.0057	0.5905	0.4307	0.0029	0.972	0.956	0.933	0.9	0.886	0.855	0.827	0.773	0.719	0.664	0.374	21259	15882	13142	676637	0.977152	109	3.19811	15500	108	1900910	208981
CMS1090	1090-03	case	cms	female	EZV2	26074923	28827189	29.811	0	74	102.4	7.6	95.5	87	0.0572	0.06	0.0169	0.575	0.4147	0.003	0.973	0.959	0.937	0.906	0.893	0.863	0.837	0.788	0.74	0.69	0.434	20906	15502	12935	677783	0.978807	3	3.25238	15124	3	1920600	203518
CMS1091	1091-01	parent	cms	male	EZV2	25347368	28058019		0	74	110.4	8.2	104.9	92	0.0527	0.0602	0.0074	0.5755	0.4133	0.0027	0.974	0.959	0.937	0.906	0.892	0.863	0.837	0.788	0.742	0.696	0.464	21049	15821	13104	679496	0.981281	87	3.33506	15477	86	1903650	202050
CMS1091	1091-02	parent	cms	female	EZV2	25347368	28058019		0	74	97.4	7.2	92.5	81	0.0469	0.0586	0.0024	0.5884	0.4224	0.0025	0.971	0.955	0.932	0.897	0.883	0.851	0.822	0.769	0.717	0.665	0.406	20866	15565	12909	677116	0.977844	75	3.16883	15207	75	1942220	205540
CMS1091	1091-03	case	cms	male	EZV2	25347368	28058019	38.9671	0	74	78	5.8	76.5	66	0.0521	0.0612	0.0037	0.5925	0.4267	0.0023	0.967	0.949	0.923	0.885	0.869	0.833	0.799	0.736	0.672	0.608	0.312	20350	15317	12405	674168	0.973587	4	3.25029	15005	4	1948350	205774
CMS1092	1092-01	parent	cms	male	EZV2	25913178	28653869		0	74	103.1	7.6	99.4	87	0.0549	0.0595	0.0067	0.5829	0.4192	0.0027	0.972	0.957	0.935	0.903	0.889	0.859	0.832	0.782	0.734	0.685	0.44	20652	15492	12665	678507	0.979853	78	3.17727	15143	77	1957640	205529
CMS1092	1092-02	parent	cms	female	EZV2	25913178	28653869		0	74	103.1	7.6	96.9	85	0.0532	0.0572	0.0063	0.5816	0.4178	0.0024	0.972	0.957	0.935	0.901	0.887	0.856	0.828	0.777	0.728	0.678	0.428	21015	16140	13290	678373	0.979659	100	3.19498	15798	99	1937570	203223
CMS1092	1092-03	case	cms	male	EZV2	25913178	28653869	27.6795	0	74	91.5	6.8	87	75	0.0678	0.0604	0.0118	0.5715	0.4134	0.0026	0.985	0.979	0.968	0.948	0.938	0.911	0.881	0.816	0.746	0.675	0.359	21839	16544	13634	687970	0.993519	7	3.17191	16155	7	1889460	197506
CMS1093	1093-01	parent	cms	male	EZV2	27644816	30493756		0	74	85	6.3	81.2	70	0.0584	0.0612	0.0076	0.5743	0.415	0.0025	0.985	0.979	0.967	0.946	0.935	0.906	0.874	0.804	0.729	0.653	0.322	21437	16124	13350	687124	0.992297	71	3.17103	15757	69	1902050	199135
CMS1093	1093-02	parent	cms	female	EZV2	27644816	30493756		0	74	96.3	7.1	92	81	0.0587	0.0605	0.0068	0.5843	0.4245	0.0028	0.986	0.981	0.971	0.953	0.944	0.921	0.896	0.839	0.776	0.71	0.392	21628	16165	13505	687606	0.992993	84	3.13145	15831	83	1899890	197475
CMS1093	1093-03	case	cms	male	EZV2	27644816	30493756	NA	0	74	107.9	8	102.7	90	0.0671	0.0609	0.016	0.5706	0.4141	0.0024	0.986	0.981	0.972	0.955	0.947	0.926	0.903	0.853	0.797	0.738	0.45	21511	16038	13301	687755	0.993208	3	3.17418	15662	3	1872720	197999
CMS1094	1094-01	parent	cms	male	EZV2	25363983	28073449		0	74	93	6.9	94.3	80	0.0615	0.0626	0.0081	0.6091	0.4412	0.003	0.968	0.952	0.927	0.892	0.877	0.844	0.815	0.76	0.707	0.655	0.407	20337	15251	12375	674408	0.973933	64	3.22565	14896	63	1967900	206841
CMS1094	1094-02	parent	cms	female	EZV2	25363983	28073449		0	74	80	5.9	75.9	67	0.048	0.0573	0.0138	0.5864	0.422	0.0028	0.969	0.951	0.926	0.888	0.872	0.836	0.802	0.739	0.675	0.611	0.309	20454	15256	12449	674601	0.974212	69	3.21675	14857	67	1956470	205997
CMS1094	1094-03	case	cms	female	EZV2	25363983	28073449	28.5425	0	74	137.3	10.2	129.7	113	0.083	0.0577	0.0066	0.5821	0.4203	0.0031	0.976	0.963	0.943	0.915	0.903	0.878	0.855	0.814	0.775	0.738	0.551	21073	15858	13256	680666	0.982971	5	3.19395	15429	5	1930000	201692
CMS1095	1095-01	parent	cms	male	EZV2	26069597	28824327		0	74	92.2	6.8	89.4	77	0.0575	0.06	0.0087	0.5852	0.4217	0.0026	0.97	0.953	0.929	0.894	0.879	0.847	0.817	0.761	0.707	0.652	0.388	21780	16869	13974	676391	0.976797	102	3.27632	16503	102	1871370	206132
CMS1095	1095-02	parent	cms	female	EZV2	26069597	28824327		0	74	133.1	9.8	133.3	121	0.0576	0.0616	0.0016	0.6061	0.4454	0.0021	0.988	0.984	0.977	0.965	0.959	0.944	0.929	0.896	0.858	0.818	0.593	22064	16455	13727	689292	0.995428	84	3.1511	16038	83	1857180	196719
CMS1095	1095-03	case	cms	male	EZV2	26069597	28824327	NA	0	74	101.2	7.5	102.5	89	0.0491	0.0616	0.0025	0.606	0.4402	0.002	0.987	0.982	0.973	0.957	0.949	0.928	0.905	0.854	0.797	0.736	0.444	22420	17058	14172	688996	0.995	6	3.23525	16647	6	1837820	198023
CMS1096	1096-01	parent	cms	male	EZV2	27901761	30795039		0	74	89.2	6.6	85.1	70	0.0674	0.0631	0.0088	0.5779	0.4147	0.0034	0.988	0.984	0.976	0.958	0.949	0.922	0.89	0.815	0.733	0.651	0.324	22065	16492	13741	688943	0.994924	70	3.06883	16001	70	1879590	199438
CMS1096	1096-02	parent	cms	female	EZV2	27901761	30795039		0	74	138.6	10.3	125.9	105	0.0838	0.0594	0.0087	0.5615	0.4034	0.0034	0.989	0.986	0.981	0.972	0.966	0.952	0.936	0.897	0.851	0.799	0.529	22188	16575	13875	688870	0.994818	71	2.97293	16009	69	1827180	194891
CMS1096	1096-03	case	cms	female	EZV2	27901761	30795039	26.3671	0	74	94.8	7	89.3	74	0.0601	0.0602	0.0113	0.5825	0.4183	0.0032	0.988	0.984	0.976	0.961	0.952	0.927	0.898	0.83	0.754	0.675	0.351	22115	16499	13863	687913	0.993436	4	3.05089	15971	4	1833150	195978
CMS1097	1097-01	parent	cms	male	EZV2	26332386	29110207		0	74	109.5	8.1	105.9	93	0.0412	0.0605	0.0051	0.5851	0.4208	0.0024	0.974	0.959	0.938	0.907	0.894	0.865	0.839	0.791	0.746	0.7	0.47	20882	15727	12810	679108	0.980721	66	3.14808	15305	64	1928370	204668
CMS1097	1097-02	parent	cms	female	EZV2	26332386	29110207		0	74	112.3	8.3	105.4	92	0.0497	0.0577	0.0029	0.5822	0.4175	0.0026	0.974	0.959	0.938	0.906	0.893	0.863	0.837	0.789	0.743	0.697	0.465	20854	15690	12962	679537	0.98134	2	3.13039	15288	2	1965960	205779
CMS1097	1097-03	case	cms	female	EZV2	26332386	29110207	35.3973	0	74	111.4	8.2	103	92	0.0704	0.058	0.0097	0.5711	0.4114	0.0024	0.975	0.961	0.939	0.908	0.895	0.866	0.841	0.794	0.748	0.702	0.466	20828	15685	12926	680048	0.982078	3	3.15592	15280	2	1960180	204567
CMS1098	1098-01	parent	cms	male	EZV2	25096229	27787935		0	74	83.6	6.2	80.5	69	0.0498	0.0589	0.0054	0.5848	0.4188	0.0037	0.968	0.951	0.925	0.887	0.871	0.835	0.802	0.74	0.679	0.618	0.335	20415	15298	12410	674538	0.974121	59	3.03384	14784	59	1959020	207174
CMS1098	1098-02	parent	cms	female	EZV2	25096229	27787935		0	74	90.3	6.7	86.9	75	0.0476	0.0595	0.0049	0.5952	0.4281	0.0036	0.97	0.953	0.928	0.893	0.878	0.844	0.814	0.756	0.7	0.644	0.374	21152	16153	13411	676033	0.97628	87	3.05107	15626	86	1895550	207055
CMS1098	1098-03	case	cms	male	EZV2	25096229	27787935	31.5945	0	74	102	7.5	95.5	83	0.0748	0.0589	0.0146	0.5672	0.4072	0.0039	0.973	0.957	0.934	0.9	0.885	0.854	0.826	0.773	0.722	0.671	0.42	20916	15892	12992	678236	0.979462	2	2.99894	15379	2	1945060	205566
CMS1099	1099-01	parent	cms	male	EZV2	24798761	27470777		0	74	114.7	8.5	108.7	88	0.0734	0.0615	0.0127	0.575	0.4121	0.0036	0.989	0.986	0.979	0.966	0.959	0.939	0.917	0.863	0.802	0.737	0.441	21865	16352	13480	689713	0.996036	8	2.99717	15835	7	1842800	198641
CMS1099	1099-02	parent	cms	female	EZV2	24798761	27470777		0	74	108.2	8	102.4	89	0.0576	0.0592	0.0034	0.585	0.4205	0.0037	0.973	0.959	0.936	0.904	0.89	0.86	0.833	0.784	0.736	0.688	0.451	20893	15890	13032	678387	0.97968	136	3.10043	15348	135	1927090	204185
CMS1099	1099-03	case	cms	female	EZV2	24798761	27470777	NA	0	74	73.3	5.4	69.4	60	0.05	0.0585	0.0129	0.5864	0.4211	0.0034	0.965	0.946	0.918	0.876	0.858	0.819	0.782	0.711	0.64	0.57	0.264	20581	15708	12906	671558	0.969818	5	3.05992	15163	5	1957000	210970
CMS1100	1100-01	parent	cms	male	EZV2	25583074	28314139		0	74	88.1	6.5	85.2	74	0.0408	0.0608	0.0025	0.5868	0.4206	0.0034	0.971	0.954	0.929	0.893	0.878	0.844	0.813	0.755	0.698	0.641	0.364	20572	15631	12858	676604	0.977105	68	3.02867	15099	65	1971870	206792
CMS1100	1100-02	parent	cms	female	EZV2	25583074	28314139		0	74	116.9	8.7	108.6	93	0.0601	0.0583	0.0048	0.577	0.413	0.0037	0.974	0.958	0.936	0.905	0.891	0.861	0.835	0.787	0.742	0.697	0.473	25304	21042	20161	678780	0.980247	32	3.08513	20466	30	1967700	209334
CMS1100	1100-03	case	cms	female	EZV2	25583074	28314139	38.9781	0	74	101.5	7.5	94.6	82	0.0643	0.0592	0.0059	0.5765	0.4141	0.0034	0.973	0.957	0.934	0.899	0.885	0.853	0.825	0.772	0.721	0.669	0.416	20926	15643	13060	678350	0.979626	32	2.99946	15108	32	1940940	205438
CMS1101	1101-01	parent	cms	male	EZV2	24654870	27316140		0	74	72.5	5.4	71	61	0.0428	0.0597	0.0131	0.5927	0.4258	0.0039	0.966	0.947	0.92	0.879	0.862	0.822	0.786	0.717	0.648	0.578	0.274	20118	15079	12232	672603	0.971327	1	3.05394	14587	1	1968410	210703
CMS1101	1101-02	parent	cms	female	EZV2	24654870	27316140		0	74	82.8	6.1	80	69	0.0491	0.0587	0.0074	0.5959	0.4298	0.0038	0.968	0.951	0.925	0.887	0.871	0.835	0.803	0.741	0.68	0.62	0.335	20681	15582	12932	673476	0.972588	63	3.11623	15066	63	1972330	206798
CMS1101	1101-03	case	cms	female	EZV2	24654870	27316140	NA	0	74	115.2	8.5	108.5	95	0.0627	0.0574	0.0074	0.583	0.419	0.0041	0.974	0.96	0.937	0.906	0.893	0.864	0.838	0.791	0.746	0.701	0.478	21001	15784	13188	678308	0.979566	2	3.09376	15191	1	1918370	204787
CMS1102	1102-01	parent	cms	male	EZV2	25905008	28652003		0	74	115.2	8.5	111.9	97	0.0493	0.06	0.0042	0.5892	0.4226	0.0039	0.975	0.961	0.94	0.91	0.898	0.869	0.844	0.798	0.754	0.711	0.491	21085	15836	13021	679427	0.981182	81	2.94282	15267	78	1911710	205009
CMS1102	1102-02	parent	cms	female	EZV2	25905008	28652003		0	74	89.2	6.6	87.8	76	0.0427	0.0604	0.0028	0.6059	0.4374	0.0036	0.97	0.953	0.928	0.893	0.878	0.844	0.814	0.757	0.701	0.646	0.382	20489	15473	12666	675711	0.975815	71	3.06938	14966	70	1970730	205037
CMS1102	1102-03	case	cms	female	EZV2	25905008	28652003	38.9973	0	74	125.8	9.3	115.7	101	0.0497	0.0585	0.016	0.5676	0.409	0.0028	0.977	0.963	0.942	0.912	0.9	0.872	0.848	0.804	0.762	0.72	0.507	21052	15874	13101	681529	0.984217	7	3.10438	15396	7	1942230	203324
CMS1103	1103-01	parent	cms	male	EZV2	25621237	28344427		0	74	116.3	8.6	113.5	101	0.0494	0.0615	0.0041	0.5897	0.4246	0.0039	0.976	0.962	0.941	0.912	0.899	0.872	0.848	0.803	0.761	0.719	0.506	21522	16238	13511	680334	0.982491	67	3.11123	15661	67	1879640	204862
CMS1103	1103-02	parent	cms	female	EZV2	25621237	28344427		0	74	102.6	7.6	99.3	85	0.0492	0.0607	0.0055	0.5977	0.4301	0.0036	0.972	0.956	0.932	0.898	0.884	0.853	0.825	0.773	0.723	0.674	0.433	20734	15647	12758	677582	0.978517	62	3.07295	15126	59	1935290	203516
CMS1103	1103-03	case	cms	male	EZV2	25621237	28344427	29.6192	0	74	77.5	5.7	74.8	64	0.0463	0.0629	0.0044	0.5807	0.4199	0.0035	0.985	0.978	0.966	0.941	0.928	0.895	0.858	0.778	0.695	0.613	0.281	22002	16597	13794	687412	0.992713	8	3.0556	16061	8	1870670	201014
CMS1104	1104-01	parent	cms	male	EZV2	26953850	29766655		0	74	75.1	5.6	72.4	62	0.0347	0.0654	0.0094	0.58	0.4189	0.0034	0.985	0.978	0.965	0.94	0.927	0.892	0.853	0.769	0.682	0.597	0.261	21865	16461	13579	686448	0.991321	74	2.97084	15903	74	1868210	200971
CMS1104	1104-02	parent	cms	female	EZV2	26953850	29766655		0	74	116.4	8.6	111.3	96	0.0448	0.0614	0.0033	0.5871	0.4248	0.0037	0.987	0.982	0.974	0.958	0.95	0.931	0.909	0.862	0.809	0.754	0.485	21796	16536	13493	687587	0.992966	99	2.9003	15946	97	1858280	198576
CMS1104	1104-03	case	cms	male	EZV2	26953850	29766655	34.7178	0	74	103.3	7.6	100	86	0.049	0.0649	0.0049	0.5819	0.4211	0.0034	0.987	0.982	0.972	0.954	0.945	0.921	0.895	0.839	0.778	0.716	0.429	22120	16731	13849	687380	0.992667	5	2.94501	16171	5	1852430	198606
CMS1105	1105-01	parent	cms	male	EZV2	25175254	27872402		0	74	78	5.8	76.7	66	0.0474	0.0609	0.009	0.5954	0.4281	0.0032	0.967	0.95	0.924	0.886	0.87	0.833	0.8	0.736	0.672	0.608	0.312	20681	15514	12525	673647	0.972834	11	2.99973	14956	11	1935110	207960
CMS1105	1105-02	parent	cms	female	EZV2	25175254	27872402		0	74	86.6	6.4	83.9	74	0.0383	0.0591	0.0021	0.5986	0.4307	0.0031	0.971	0.955	0.931	0.895	0.88	0.847	0.817	0.759	0.702	0.643	0.36	21825	16721	13983	676969	0.977632	174	2.99799	16127	171	1873940	208790
CMS1105	1105-03	case	cms	male	EZV2	25175254	27872402	33.5726	0	74	107.3	7.9	103.5	90	0.0586	0.0596	0.0043	0.5852	0.4196	0.0034	0.973	0.957	0.935	0.903	0.889	0.859	0.832	0.783	0.736	0.689	0.455	21448	16180	13255	678523	0.979876	7	2.94574	15551	7	1887500	207914
CMS1106	1106-01	parent	cms	male	EZV2	26392441	29171587		0	74	103.9	7.7	101	93	0.0681	0.0616	0.006	0.5846	0.4228	0.0033	0.976	0.962	0.942	0.912	0.9	0.874	0.849	0.804	0.76	0.714	0.469	20799	15602	12795	679793	0.98171	85	3.02411	15040	82	1915970	203086
CMS1106	1106-02	parent	cms	female	EZV2	26392441	29171587		0	74	114.5	8.5	109.5	98	0.0609	0.0593	0.0036	0.5902	0.4256	0.003	0.974	0.96	0.939	0.909	0.897	0.869	0.844	0.799	0.756	0.713	0.492	21113	15701	12968	678680	0.980103	82	3.05359	15126	82	1899610	204666
CMS1106	1106-03	case	cms	male	EZV2	26392441	29171587	37.9233	0	74	99.4	7.4	96.2	87	0.0583	0.0603	0.0073	0.5844	0.421	0.0029	0.973	0.958	0.936	0.905	0.891	0.862	0.835	0.786	0.737	0.688	0.436	21116	15704	13038	677904	0.978982	3	3.06018	15155	3	1898890	204091
CMS1107	1107-01	parent	cms	male	EZV2	2885	4090		pc_relationship, PCA_outlier	74	120.4	8.9	113.5	104	0.0891	0.0596	0.0088	0.5687	0.4101	0.0032	0.976	0.963	0.944	0.916	0.905	0.88	0.857	0.816	0.776	0.736	0.522	21034	15802	12921	680690	0.983005	73	3.02487	15223	73	1913670	203764
CMS1107	1107-02	parent	cms	male	EZV2	2885	4090		pc_relationship, PCA_outlier	74	3.5	0.3	1.5	1	0.0546	0.0586	0.4786	0.2564	0.1868	0.0038	0.583	0.372	0.13	0.015	0.005	0.001	0	0	0	0	0	4392	3592	1209	356874	0.515373	13	3.31784	3540	8	2874840	248891
CMS1107	1107-03	case	cms	female	EZV2	2885	4090	30.2877	pc_relationship, PCA_outlier	74	70.8	5.2	68.5	60	0.0411	0.0593	0.005	0.5977	0.4303	0.0027	0.966	0.947	0.92	0.879	0.862	0.823	0.786	0.715	0.645	0.573	0.256	20128	15045	12163	672786	0.971591	60	3.0534	14556	59	1967910	207019
CMS1108	1108-01	parent	cms	female	EZV2	24861616	27533684		0	74	70.9	5.3	68.5	60	0.0386	0.0603	0.003	0.5957	0.4293	0.0027	0.967	0.949	0.922	0.881	0.864	0.825	0.788	0.718	0.647	0.575	0.256	20508	15210	12468	673914	0.97322	85	3.07853	14736	85	1946200	208256
CMS1108	1108-02	parent	cms	male	EZV2	24861616	27533684		0	74	91.4	6.8	87.1	77	0.073	0.0599	0.0114	0.5751	0.4149	0.0029	0.972	0.956	0.931	0.896	0.881	0.849	0.819	0.764	0.708	0.652	0.38	20574	15395	12508	676695	0.977236	69	3.02663	14894	69	1944920	208534
CMS1108	1108-03	case	cms	male	EZV2	24861616	27533684	37.3589	0	74	83.2	6.2	80.4	70	0.0491	0.0609	0.0086	0.5848	0.4204	0.0027	0.97	0.953	0.927	0.891	0.875	0.84	0.808	0.747	0.687	0.626	0.337	20596	15517	12868	676312	0.976683	6	2.99082	15003	5	1957220	209109
CMS1109	1109-01	parent	cms	male	EZV2	27709208	30587743		0	74	83.6	6.2	72.5	61	0.0458	0.0582	0.0099	0.5327	0.3772	0.0037	0.99	0.986	0.979	0.962	0.952	0.923	0.887	0.798	0.699	0.601	0.245	21837	15984	13108	688913	0.994881	72	3.22331	15661	72	1841550	195267
CMS1109	1109-02	parent	cms	female	EZV2	27709208	30587743		0	74	116	8.6	96.2	82	0.0958	0.0615	0.0271	0.5139	0.3684	0.0027	0.99	0.988	0.982	0.971	0.965	0.947	0.926	0.872	0.807	0.734	0.394	21968	16430	13673	690234	0.996788	97	3.17696	16067	96	1883960	196358
CMS1109	1109-03	case	cms	female	EZV2	27709208	30587743	27.1096	0	74	99.4	7.4	81.3	69	0.0787	0.0607	0.0418	0.5088	0.3633	0.0027	0.99	0.987	0.981	0.967	0.959	0.935	0.907	0.834	0.749	0.66	0.301	22138	16536	13915	689246	0.995361	5	3.21947	16178	4	1880370	195418
CMS1110	1110-01	parent	cms	male	EZV2	27189649	30043198		0	74	137.7	10.2	119	101	0.0783	0.063	0.0136	0.5251	0.3757	0.0025	0.991	0.989	0.985	0.977	0.972	0.96	0.945	0.908	0.861	0.807	0.511	22352	16592	13905	690399	0.997027	85	3.10616	16224	82	1851370	195605
CMS1110	1110-02	parent	cms	female	EZV2	27189649	30043198		0	74	100.3	7.4	82	69	0.0739	0.0645	0.0491	0.5086	0.3637	0.0028	0.99	0.987	0.98	0.966	0.958	0.934	0.905	0.833	0.749	0.661	0.307	22368	17114	13955	689830	0.996205	128	3.21881	16787	125	1830770	194360
CMS1110	1110-03	case	cms	male	EZV2	27189649	30043198	32.6877	0	74	74.5	5.5	61.6	52	0.0431	0.0611	0.0831	0.5027	0.3596	0.0027	0.988	0.984	0.976	0.955	0.943	0.906	0.861	0.754	0.639	0.529	0.171	22443	16856	13996	688162	0.993796	2	3.15456	16502	1	1828240	196521
CMS1111	1111-01	parent	cms	male	EZV2	25104662	27797953		qc_fail	74	95.6	7.1	91.7	79	0.052	0.0596	0.014	0.5825	0.4171	0.0047	0.97	0.954	0.93	0.895	0.88	0.847	0.818	0.763	0.709	0.656	0.398	20369	15134	12457	675558	0.975594	58	3.22141	14838	58	1955310	207864
CMS1111	1111-02	parent	cms	female	EZV2	25104662	27797953		qc_fail	74	78.8	5.8	74.6	65	0.0521	0.0587	0.0144	0.5857	0.421	0.0043	0.967	0.95	0.923	0.884	0.868	0.83	0.797	0.731	0.667	0.601	0.3	20497	15559	12794	674076	0.973454	71	3.21153	15236	70	1987680	210053
CMS1111	1111-03	case	cms	male	EZV2	25104662	27797953	32.2356	qc_fail	74	107.3	7.9	101.3	88	0.0584	0.0593	0.0167	0.5738	0.4107	0.0049	0.972	0.957	0.935	0.902	0.888	0.858	0.83	0.78	0.732	0.684	0.446	20665	15285	12491	678124	0.9793	5	3.30906	14945	5	1951450	206678
CMS1112	1112-01	parent	cms	male	EZV2	27666910	30549432		0	74	86.2	6.4	75.4	63	0.0489	0.0633	0.0152	0.534	0.3802	0.003	0.989	0.985	0.978	0.962	0.952	0.924	0.89	0.807	0.713	0.619	0.265	21787	16083	13303	688587	0.99441	94	3.16153	15726	94	1844970	195218
CMS1112	1112-02	parent	cms	female	EZV2	27666910	30549432		0	74	94.6	7	83.2	71	0.0468	0.0618	0.0046	0.5473	0.3907	0.0026	0.989	0.986	0.98	0.965	0.958	0.934	0.906	0.837	0.755	0.67	0.316	21966	16480	13588	689734	0.996066	77	3.13919	16082	74	1880860	194600
CMS1112	1112-03	case	cms	female	EZV2	27666910	30549432	33.5068	0	74	91.4	6.8	79.8	67	0.0478	0.0613	0.004	0.5448	0.388	0.0032	0.989	0.986	0.979	0.963	0.955	0.928	0.897	0.821	0.734	0.646	0.294	21694	16023	13341	689556	0.995809	4	3.10958	15674	4	1864680	195292
CMS1113	1113-01	parent	cms	male	EZV2	26083359	28836795		PCA_outlier	74	106.2	7.9	102.1	92	0.0836	0.0614	0.0147	0.5778	0.4181	0.0047	0.974	0.96	0.938	0.907	0.894	0.866	0.841	0.794	0.749	0.702	0.464	20738	15452	12645	679259	0.980939	58	3.27902	15173	56	1951480	205857
CMS1113	1113-02	parent	cms	male	EZV2	26083359	28836795		PCA_outlier	74	83.5	6.2	79.4	74	0.0537	0.0606	0.016	0.5814	0.421	0.0037	0.973	0.958	0.936	0.903	0.889	0.858	0.83	0.774	0.717	0.657	0.337	23314	18816	17606	679243	0.980916	76	3.26202	18506	74	2034530	208087
CMS1113	1113-03	case	cms	male	EZV2	26083359	28836795	45.074	PCA_outlier	74	88.2	6.5	85.5	80	0.0569	0.0633	0.01	0.5809	0.4219	0.0035	0.975	0.961	0.939	0.908	0.894	0.865	0.839	0.787	0.735	0.68	0.382	25646	21411	20567	679987	0.98199	3	3.29134	21075	3	1967140	208133
CMS1114	1114-01	parent	cms	male	EZV2	26194288	28963515		0	74	129.1	9.6	127.4	110	0.0673	0.0602	0.0033	0.5945	0.4292	0.0029	0.976	0.962	0.942	0.913	0.9	0.874	0.851	0.808	0.768	0.73	0.538	20820	15678	12786	680786	0.983144	68	3.14037	15336	67	1959030	204434
CMS1114	1114-02	parent	cms	female	EZV2	26194288	28963515		0	74	99.1	7.3	96.5	83	0.0576	0.0565	0.0087	0.6017	0.4332	0.0027	0.97	0.955	0.931	0.897	0.883	0.852	0.823	0.77	0.719	0.669	0.422	20764	15428	12791	676121	0.976407	55	3.15237	15035	54	1955280	207739
CMS1114	1114-03	case	cms	male	EZV2	26194288	28963515	30.863	0	74	109.8	8.1	106.8	95	0.0444	0.0574	0.0057	0.589	0.4234	0.0026	0.975	0.961	0.94	0.91	0.897	0.868	0.843	0.796	0.751	0.706	0.477	21012	15842	13036	680376	0.982552	3	3.12514	15458	2	1943120	205328
CMS1115	1115-01	parent	cms	male	EZV2	25959036	28700216		0	74	92.2	6.8	88.9	83	0.0751	0.063	0.0154	0.5732	0.4195	0.0041	0.975	0.96	0.939	0.909	0.897	0.869	0.844	0.795	0.746	0.694	0.403	20683	15320	12467	678648	0.980057	56	3.15726	15000	55	1934520	207033
CMS1115	1115-02	parent	cms	female	EZV2	25959036	28700216		0	74	114.9	8.5	109.2	102	0.0567	0.0622	0.0077	0.583	0.4227	0.0037	0.978	0.965	0.946	0.919	0.907	0.882	0.86	0.818	0.777	0.736	0.511	20786	15704	12977	682628	0.985804	61	3.25264	15364	60	1980040	202305
CMS1115	1115-03	case	cms	male	EZV2	25959036	28700216	27.7068	0	74	79.5	5.9	80.7	74	0.0468	0.0624	0.0033	0.6076	0.4416	0.0047	0.969	0.953	0.929	0.895	0.881	0.849	0.819	0.763	0.705	0.647	0.346	20403	15322	12509	674540	0.974124	1	3.11495	15031	1	1974410	208706
CMS1116	1116-01	parent	cms	male	EZV2	25823594	28556939		0	74	76.2	5.6	72.9	68	0.0996	0.0578	0.0041	0.573	0.4157	0.0042	0.969	0.953	0.929	0.894	0.88	0.846	0.815	0.755	0.692	0.627	0.293	20710	15469	12638	675717	0.975824	66	3.24177	15159	65	1943370	208706
CMS1116	1116-02	parent	cms	female	EZV2	25823594	28556939		0	74	106.9	7.9	103.2	93	0.0662	0.0592	0.0039	0.5939	0.4291	0.0048	0.972	0.957	0.935	0.905	0.892	0.863	0.838	0.791	0.746	0.701	0.47	20538	15270	12467	677359	0.978195	11	3.26714	14962	11	1946610	203528
CMS1116	1116-03	case	cms	female	EZV2	25823594	28556939	26.4164	0	74	111.7	8.3	105.8	98	0.0727	0.0589	0.0035	0.5822	0.4213	0.0044	0.976	0.964	0.945	0.919	0.908	0.883	0.861	0.819	0.778	0.735	0.493	24454	19770	18420	681716	0.984487	5	3.24364	19400	5	1916020	204156
CMS1117	1117-01	parent	cms	male	EZV2	27867154	30756534		0	74	88	6.5	78.7	68	0.053	0.0659	0.011	0.5431	0.3886	0.0028	0.989	0.986	0.98	0.966	0.958	0.936	0.908	0.837	0.752	0.662	0.285	21641	16257	13338	689849	0.996232	63	3.10032	15884	60	1872990	195531
CMS1117	1117-02	parent	cms	female	EZV2	27867154	30756534		0	74	88.8	6.6	75.8	67	0.0477	0.0622	0.0148	0.5311	0.3795	0.0031	0.99	0.986	0.98	0.966	0.958	0.935	0.906	0.834	0.748	0.656	0.266	22086	16372	13684	689857	0.996244	65	3.16783	15986	63	1872560	195892
CMS1117	1117-03	case	cms	female	EZV2	27867154	30756534	35.2795	0	74	80.8	6	66.4	59	0.0489	0.0605	0.0642	0.509	0.3646	0.0027	0.989	0.986	0.979	0.963	0.954	0.926	0.891	0.803	0.701	0.595	0.194	21877	16368	13721	689919	0.996333	4	3.12926	15997	4	1888730	196746
CMS1118	1118-01	parent	cms	male	EZV2	26046652	28806002		0	74	114.6	8.5	109.9	95	0.091	0.0558	0.0116	0.579	0.4171	0.0029	0.972	0.958	0.937	0.905	0.892	0.863	0.837	0.79	0.745	0.701	0.481	20594	15243	12513	678524	0.979877	89	3.19728	14882	86	1957500	203680
CMS1118	1118-02	parent	cms	female	EZV2	26046652	28806002		0	74	101.4	7.5	92	81	0.0985	0.0544	0.0102	0.56	0.4034	0.0027	0.971	0.956	0.933	0.899	0.884	0.852	0.824	0.77	0.718	0.666	0.406	20479	15075	12495	676731	0.977288	61	3.32771	14710	58	1954080	204933
CMS1118	1118-03	case	cms	female	EZV2	26046652	28806002	31.2027	0	74	117.8	8.7	108.9	94	0.0761	0.0553	0.0076	0.5715	0.4111	0.0034	0.975	0.96	0.938	0.906	0.893	0.863	0.837	0.789	0.744	0.699	0.477	20724	15265	12661	678793	0.980266	7	3.28142	14896	7	1949080	204028
CMS1119	1119-01	parent	cms	male	EZV2	26693622	29519530		0	74	90.1	6.7	81.7	68	0.0521	0.0621	0.0083	0.5515	0.3939	0.0032	0.989	0.986	0.979	0.963	0.955	0.93	0.899	0.825	0.741	0.654	0.305	21728	16101	13318	689134	0.9952	72	3.13351	15726	71	1851440	195524
CMS1119	1119-02	parent	cms	female	EZV2	26693622	29519530		0	74	86.6	6.4	73.7	61	0.0558	0.0601	0.0329	0.5313	0.3784	0.0035	0.989	0.985	0.977	0.96	0.95	0.919	0.882	0.792	0.695	0.599	0.254	21866	16477	13653	688716	0.994596	80	3.2289	16157	80	1889210	196418
CMS1119	1119-03	case	cms	female	EZV2	26693622	29519530	33.4438	0	74	78	5.8	66.5	55	0.0563	0.0594	0.0341	0.5324	0.3789	0.0043	0.988	0.984	0.975	0.955	0.942	0.906	0.862	0.759	0.651	0.549	0.209	21476	16020	13271	688331	0.99404	9	3.21201	15729	8	1889850	195151
CMS1120	1120-01	parent	cms	male	EZV2	25216622	27916863		0	74	93.6	6.9	90.1	77	0.0642	0.0584	0.0194	0.5813	0.4189	0.0031	0.97	0.954	0.929	0.892	0.877	0.844	0.813	0.757	0.702	0.647	0.388	20262	15025	12317	675181	0.97505	68	3.25074	14702	65	1956970	204634
CMS1120	1120-02	parent	cms	female	EZV2	25216622	27916863		0	74	153.4	11.4	149.1	128	0.083	0.0585	0.0047	0.5962	0.432	0.0037	0.978	0.966	0.946	0.92	0.909	0.885	0.864	0.826	0.792	0.758	0.592	22106	17248	14231	682263	0.985277	142	3.17212	16849	140	1832530	202971
CMS1120	1120-03	case	cms	female	EZV2	25216622	27916863	39.3753	0	74	83.4	6.2	74.7	65	0.0638	0.0544	0.0733	0.551	0.3981	0.0031	0.968	0.95	0.924	0.884	0.868	0.83	0.796	0.73	0.665	0.6	0.3	21225	16438	13864	673904	0.973206	57	3.15534	16040	22	1900610	205923
CMS1121	1121-01	parent	cms	male	EZV2	27019183	29834561		0	74	90.5	6.7	87.5	74	0.047	0.062	0.0078	0.5817	0.4204	0.0026	0.985	0.979	0.968	0.947	0.937	0.908	0.877	0.809	0.737	0.665	0.356	21707	16270	13378	687992	0.993551	65	3.06772	15923	64	1870160	197410
CMS1121	1121-02	parent	cms	female	EZV2	27019183	29834561		0	74	106.8	7.9	97.5	83	0.0452	0.0581	0.0038	0.5638	0.4059	0.0025	0.987	0.982	0.972	0.954	0.945	0.921	0.894	0.835	0.771	0.706	0.411	21913	16378	13634	688292	0.993984	86	3.06546	15986	86	1860700	197746
CMS1121	1121-03	case	cms	male	EZV2	27019183	29834561	30.0466	0	74	82.8	6.1	78.8	66	0.0526	0.0602	0.0086	0.5742	0.4139	0.0021	0.984	0.977	0.965	0.94	0.927	0.893	0.856	0.777	0.697	0.618	0.303	21584	16242	13388	687307	0.992561	5	3.06668	15869	5	1873800	198381
CMS1122	1122-01	parent	cms	male	EZV2	25848494	28592363		0	74	92	6.8	92.7	80	0.0491	0.06	0.0049	0.6079	0.4383	0.0029	0.97	0.954	0.929	0.894	0.879	0.847	0.817	0.763	0.71	0.656	0.403	21044	15973	12960	676550	0.977027	115	3.09062	15567	113	1921600	206350
CMS1122	1122-02	parent	cms	female	EZV2	25848494	28592363		0	74	102.2	7.6	101.3	86	0.0482	0.0605	0.0021	0.6105	0.4409	0.0027	0.972	0.955	0.932	0.898	0.884	0.852	0.824	0.773	0.724	0.676	0.441	20795	15568	12950	677023	0.97771	57	3.14138	15184	57	1951080	207005
CMS1122	1122-03	case	cms	male	EZV2	25848494	28592363	32.3425	0	74	127.9	9.5	125.4	109	0.0696	0.06	0.0044	0.5913	0.4268	0.003	0.976	0.963	0.942	0.913	0.901	0.875	0.851	0.809	0.769	0.73	0.536	21780	16516	13712	681362	0.983976	4	3.11677	16086	4	1892530	203098
CMS1123	1123-01	parent	cms	male	EZV2	28211880	31103039		0	74	111.6	8.3	107	88	0.0475	0.0593	0.0222	0.5794	0.4169	0.0051	0.986	0.98	0.97	0.951	0.942	0.918	0.892	0.836	0.776	0.716	0.447	21546	16061	13252	687957	0.9935	75	3.19401	15723	71	1893840	200197
CMS1123	1123-02	parent	cms	female	EZV2	28211880	31103039		0	74	131.6	9.7	116	99	0.0603	0.0562	0.0036	0.5457	0.392	0.0023	0.988	0.984	0.976	0.961	0.953	0.934	0.913	0.866	0.815	0.761	0.499	21958	16445	13689	689308	0.995451	100	3.12593	16049	93	1878360	197283
CMS1123	1123-03	case	cms	male	EZV2	28211880	31103039	NA	0	74	120.6	8.9	112.7	96	0.0533	0.0586	0.0035	0.5642	0.4064	0.0021	0.988	0.983	0.974	0.958	0.95	0.93	0.908	0.859	0.805	0.749	0.483	21905	16572	13653	689205	0.995302	2	3.18385	16153	2	1883320	197423
CMS1125	1125-01	parent	cms	male	EZV2	25009165	27695900		0	74	100.5	7.4	101.2	88	0.0499	0.0622	0.0095	0.605	0.438	0.0027	0.973	0.958	0.934	0.901	0.888	0.857	0.83	0.779	0.731	0.683	0.446	20853	15677	12856	677759	0.978773	50	3.20112	15279	50	1955480	207735
CMS1125	1125-02	parent	cms	female	EZV2	25009165	27695900		0	74	92	6.8	89.3	74	0.0729	0.0611	0.0058	0.5979	0.4319	0.0038	0.968	0.951	0.925	0.887	0.871	0.836	0.804	0.746	0.69	0.634	0.379	20461	15368	12790	673499	0.972621	75	3.1793	15032	74	1992550	209702
CMS1125	1125-03	case	cms	male	EZV2	25009165	27695900	38.0548	0	74	79.4	5.9	77	66	0.0659	0.0598	0.0182	0.5844	0.4215	0.0033	0.968	0.95	0.923	0.885	0.868	0.831	0.798	0.734	0.67	0.606	0.315	20149	15100	12298	672863	0.971702	4	3.20099	14766	4	1980160	207607
CMS1126	1126-01	parent	cms	male	EZV2	25275095	27983093		0	74	135.7	10	134.3	113	0.0947	0.0638	0.0056	0.5929	0.4306	0.0039	0.974	0.96	0.939	0.909	0.897	0.87	0.847	0.806	0.767	0.729	0.548	20520	15487	12604	678472	0.979802	86	3.12784	15150	86	1964920	203416
CMS1126	1126-02	parent	cms	female	EZV2	25275095	27983093		0	74	148.6	11	142.1	123	0.0689	0.0597	0.003	0.5893	0.4251	0.0034	0.978	0.965	0.946	0.919	0.907	0.882	0.861	0.822	0.786	0.751	0.578	20974	15704	13043	681492	0.984164	68	3.22068	15300	68	1919630	202594
CMS1126	1126-03	case	cms	male	EZV2	25275095	27983093	31.3753	0	74	73	5.4	73.9	63	0.0438	0.0641	0.0119	0.6088	0.4404	0.0025	0.966	0.947	0.919	0.879	0.862	0.824	0.789	0.722	0.656	0.59	0.295	20102	15432	13016	672039	0.970512	3	3.22529	15085	2	2015570	206261
CMS1127	1127-01	parent	cms	male	EZV2	26398170	29168935		0	74	73	5.4	72.5	61	0.0418	0.0624	0.0042	0.5972	0.4322	0.0023	0.985	0.978	0.965	0.94	0.926	0.891	0.852	0.767	0.68	0.595	0.261	21505	15993	13126	686479	0.991366	83	3.03044	15533	80	1881200	199081
CMS1127	1127-02	parent	cms	female	EZV2	26398170	29168935		0	74	80.5	6	77.1	65	0.0437	0.0601	0.0032	0.5893	0.4257	0.0022	0.985	0.979	0.967	0.944	0.931	0.898	0.863	0.783	0.701	0.62	0.291	22189	16584	13971	686688	0.991667	90	3.06329	16111	84	1835830	198342
CMS1127	1127-03	case	cms	male	EZV2	26398170	29168935	34.9233	0	74	82.1	6.1	81.6	69	0.0445	0.0616	0.0042	0.5974	0.4323	0.0027	0.985	0.979	0.967	0.944	0.932	0.901	0.867	0.792	0.714	0.638	0.32	21534	15921	13073	686594	0.991532	8	3.05031	15442	7	1851150	197815
CMS1128	1128-01	parent	cms	male	EZV2	26517521	29323041		0	74	94.9	7	85.2	71	0.0695	0.0618	0.0115	0.5457	0.3903	0.0032	0.989	0.986	0.979	0.964	0.956	0.932	0.902	0.831	0.75	0.666	0.326	21844	16141	13292	689554	0.995806	84	3.14259	15802	82	1857750	197661
CMS1128	1128-02	parent	cms	female	EZV2	26517521	29323041		0	74	93.1	6.9	82	68	0.0701	0.0591	0.0182	0.5463	0.3909	0.0045	0.988	0.984	0.977	0.96	0.95	0.923	0.89	0.813	0.728	0.642	0.307	22074	16528	13852	688096	0.993701	84	3.21271	16219	81	1870810	197484
CMS1128	1128-03	case	cms	male	EZV2	26517521	29323041	NA	0	74	72.7	5.4	61.3	51	0.0457	0.0592	0.0663	0.5144	0.3665	0.0031	0.988	0.983	0.974	0.952	0.939	0.899	0.85	0.738	0.622	0.514	0.174	21928	16348	13522	688783	0.994693	9	3.19978	15997	8	1878380	199474
CMS1129	1129-01	parent	cms	male	EZV2	27228546	30084833		0	74	91.4	6.8	80.3	66	0.047	0.0602	0.0158	0.5371	0.3818	0.0037	0.989	0.986	0.978	0.963	0.954	0.927	0.894	0.815	0.727	0.639	0.296	21813	16311	13475	688674	0.994535	58	3.20934	15988	57	1842420	195043
CMS1129	1129-02	parent	cms	female	EZV2	27228546	30084833		0	74	94.6	7	83.3	69	0.0502	0.0592	0.015	0.5479	0.3912	0.0029	0.989	0.986	0.979	0.965	0.956	0.932	0.901	0.827	0.744	0.657	0.314	22094	16492	13728	689534	0.995777	112	3.15699	16123	112	1844560	194760
CMS1129	1129-03	case	cms	male	EZV2	27228546	30084833	36.8356	0	74	83.6	6.2	73.6	61	0.055	0.0605	0.0277	0.5369	0.3827	0.004	0.989	0.985	0.977	0.959	0.949	0.917	0.88	0.792	0.696	0.601	0.255	21914	16429	13625	688531	0.994329	3	3.16133	16119	3	1854860	195384
CMS1131	1131-01	parent	cms	male	EZV2	27291617	30144744		0	74	98.2	7.3	87.8	74	0.0518	0.0574	0.0179	0.5452	0.3885	0.0039	0.99	0.987	0.981	0.967	0.959	0.937	0.91	0.844	0.768	0.688	0.346	21692	16309	13399	689892	0.996294	78	3.1347	15886	74	1898580	196915
CMS1131	1131-02	parent	cms	female	EZV2	27291617	30144744		0	74	84.9	6.3	73.1	61	0.0486	0.0579	0.0249	0.5366	0.3823	0.0028	0.989	0.986	0.978	0.961	0.952	0.922	0.886	0.799	0.702	0.604	0.25	21666	15966	13333	688630	0.994472	72	3.23981	15659	72	1881970	195784
CMS1131	1131-03	case	cms	male	EZV2	27291617	30144744	NA	0	74	84.6	6.3	74.1	62	0.045	0.0592	0.0248	0.5363	0.3813	0.004	0.989	0.986	0.978	0.962	0.952	0.923	0.888	0.801	0.705	0.609	0.257	21383	15811	12998	688597	0.994424	3	3.24795	15490	3	1886470	195818
CMS1132	1132-01	parent	cms	male	EZV2	28304469	31216087		0	74	110.1	8.1	95.4	81	0.0868	0.0574	0.013	0.5289	0.3768	0.0036	0.99	0.987	0.982	0.971	0.964	0.947	0.925	0.871	0.805	0.731	0.39	22223	16377	13508	689549	0.995799	78	3.1032	15982	76	1822760	196000
CMS1132	1132-02	parent	cms	female	EZV2	28304469	31216087		0	74	116.7	8.6	100.9	86	0.07	0.0553	0.0148	0.5398	0.3842	0.0038	0.99	0.988	0.983	0.972	0.967	0.951	0.931	0.882	0.82	0.752	0.42	23045	17588	14540	690217	0.996764	172	3.0918	17195	168	1745160	193174
CMS1132	1132-03	case	cms	female	EZV2	28304469	31216087	NA	0	74	88.2	6.5	74.8	63	0.0791	0.0556	0.0299	0.5292	0.3768	0.0034	0.989	0.986	0.978	0.963	0.954	0.927	0.894	0.812	0.718	0.623	0.261	22648	17048	14282	689534	0.995777	1	3.11905	16663	1	1789920	195651
CMS1133	1133-01	parent	cms	male	EZV2	28306049	31218754		0	74	92.5	6.8	82.1	70	0.0746	0.0577	0.0269	0.5406	0.386	0.0039	0.989	0.986	0.98	0.966	0.958	0.936	0.908	0.838	0.755	0.669	0.309	21785	16268	13445	689818	0.996187	93	3.16366	15927	92	1874930	195301
CMS1133	1133-02	parent	cms	female	EZV2	28306049	31218754		0	74	96.4	7.1	83.2	70	0.0638	0.0565	0.0078	0.5394	0.3833	0.0032	0.99	0.986	0.98	0.967	0.959	0.936	0.908	0.837	0.754	0.668	0.314	22274	16474	13846	689225	0.995331	67	3.16236	16085	65	1835460	196322
CMS1133	1133-03	case	cms	male	EZV2	28306049	31218754	27.9123	0	74	117.7	8.7	106.8	90	0.0607	0.0584	0.0058	0.5539	0.3947	0.0033	0.99	0.987	0.982	0.972	0.966	0.95	0.931	0.882	0.824	0.76	0.447	22095	16423	13595	689371	0.995542	1	3.20464	16030	1	1821420	194865
CMS1134	1134-01	parent	cms	male	EZV2	27760811	30642962		0	74	89.4	6.6	81.4	68	0.0691	0.0573	0.0103	0.5546	0.3958	0.003	0.989	0.986	0.978	0.963	0.955	0.93	0.899	0.825	0.74	0.653	0.305	21838	16349	13580	689310	0.995454	80	3.17663	15975	78	1875040	196163
CMS1134	1134-02	parent	cms	female	EZV2	27760811	30642962		0	74	90.4	6.7	79.9	67	0.0651	0.0569	0.0261	0.5491	0.3925	0.0035	0.989	0.985	0.978	0.962	0.954	0.927	0.896	0.82	0.734	0.645	0.296	21964	16641	14105	689451	0.995657	72	3.13699	16302	72	1906340	195421
CMS1134	1134-03	case	cms	female	EZV2	27760811	30642962	35.6986	0	74	97.2	7.2	87	73	0.0937	0.0571	0.0137	0.5525	0.3976	0.0029	0.989	0.985	0.978	0.963	0.955	0.931	0.902	0.834	0.757	0.677	0.341	21810	16506	13832	689687	0.995998	10	3.18815	16183	10	1909240	195843
CMS1135	1135-01	parent	cms	male	EZV2	27844974	30730017		0	74	93.6	6.9	83	70	0.0627	0.0599	0.0067	0.5423	0.3854	0.0033	0.99	0.986	0.98	0.966	0.958	0.934	0.905	0.833	0.751	0.665	0.314	22147	16467	13676	688796	0.994712	63	3.08014	16067	62	1855560	196209
CMS1135	1135-02	parent	cms	female	EZV2	27844974	30730017		0	74	87.5	6.5	76.1	64	0.0688	0.0567	0.0122	0.5426	0.3863	0.0029	0.989	0.985	0.978	0.962	0.953	0.925	0.892	0.81	0.718	0.626	0.271	22267	16756	13955	689214	0.995315	116	3.13042	16351	114	1849950	199350
CMS1135	1135-03	case	cms	male	EZV2	27844974	30730017	39.6767	0	74	99.2	7.3	89.6	75	0.0596	0.0591	0.0091	0.5517	0.3928	0.0034	0.99	0.987	0.98	0.967	0.959	0.937	0.911	0.846	0.77	0.691	0.354	22229	16664	13833	689904	0.996312	6	3.18813	16264	6	1855930	196192
CMS1136	1136-01	parent	cms	male	EZV2	27963234	30860581		0	74	104.1	7.7	93.6	79	0.0623	0.0606	0.004	0.5473	0.3906	0.0037	0.989	0.987	0.98	0.967	0.96	0.94	0.915	0.854	0.783	0.708	0.378	21799	16373	13389	689722	0.996049	73	3.11009	16023	73	1877870	197699
CMS1136	1136-02	parent	cms	female	EZV2	27963234	30860581		0	74	86.3	6.4	75.3	63	0.056	0.0602	0.0095	0.5461	0.3884	0.0039	0.989	0.985	0.978	0.961	0.951	0.923	0.888	0.804	0.71	0.617	0.266	21602	16270	13415	689019	0.995034	55	3.15292	15937	55	1870570	195610
CMS1136	1136-03	case	cms	male	EZV2	27963234	30860581	37.9973	0	74	116.4	8.6	102.5	87	0.0541	0.0594	0.0086	0.5383	0.3829	0.0036	0.99	0.988	0.983	0.972	0.967	0.95	0.93	0.88	0.819	0.751	0.428	21787	16399	13587	690305	0.996891	2	3.17376	16015	2	1883960	196301
CMS1137	1137-01	parent	cms	male	EZV2	27737097	30614947		0	74	88	6.5	77.4	65	0.0604	0.0584	0.0256	0.5376	0.3825	0.0041	0.989	0.985	0.977	0.961	0.951	0.923	0.889	0.808	0.717	0.627	0.281	22019	16398	13592	689070	0.995107	65	3.13332	16041	63	1847690	195777
CMS1137	1137-02	parent	cms	female	EZV2	27737097	30614947		0	74	110.3	8.2	96.6	83	0.0527	0.0569	0.0072	0.5464	0.3892	0.0033	0.99	0.987	0.982	0.971	0.965	0.947	0.926	0.872	0.807	0.735	0.398	22144	16416	13695	689718	0.996043	117	3.07401	16020	115	1823770	193507
CMS1137	1137-03	case	cms	male	EZV2	27737097	30614947	38.0192	0	74	90.1	6.7	79.3	67	0.053	0.0583	0.0142	0.5386	0.3826	0.0035	0.99	0.986	0.98	0.965	0.957	0.933	0.903	0.828	0.74	0.65	0.29	22056	16282	13547	689626	0.99591	5	3.12853	15915	5	1833510	194364
CMS1138	1138-01	parent	cms	male	EZV2	27861963	30748228		0	74	84	6.2	75.6	64	0.0597	0.0585	0.0057	0.5496	0.3912	0.0031	0.989	0.986	0.979	0.963	0.954	0.926	0.893	0.81	0.717	0.623	0.266	22016	16312	13647	688825	0.994753	90	3.1243	15941	87	1841860	196089
CMS1138	1138-02	parent	cms	female	EZV2	27861963	30748228		0	74	96.5	7.1	83.2	71	0.0538	0.0578	0.0129	0.5388	0.383	0.0037	0.99	0.986	0.98	0.967	0.959	0.937	0.909	0.84	0.759	0.673	0.316	22216	16510	13752	688677	0.99454	75	3.10518	16123	73	1842820	195665
CMS1138	1138-03	case	cms	male	EZV2	27861963	30748228	34.9507	0	74	99.4	7.4	88.3	74	0.0581	0.0572	0.0147	0.5429	0.3862	0.0036	0.989	0.986	0.98	0.967	0.96	0.938	0.913	0.848	0.772	0.691	0.346	21930	16241	13489	688763	0.994664	3	3.15343	15874	3	1866010	196257
CMS1139	1139-01	parent	cms	male	EZV2	28332743	31248090		0	74	93.8	6.9	85.6	72	0.0581	0.0583	0.0127	0.5565	0.3966	0.0037	0.989	0.986	0.979	0.965	0.957	0.934	0.905	0.836	0.756	0.673	0.33	22061	16425	13743	688881	0.994834	84	3.23392	16091	84	1850840	195216
CMS1139	1139-02	parent	cms	female	EZV2	28332743	31248090		0	74	141.6	10.5	123.5	104	0.055	0.0552	0.0069	0.5448	0.3872	0.0035	0.991	0.988	0.984	0.975	0.971	0.958	0.943	0.905	0.859	0.806	0.523	21987	16315	13626	690407	0.997038	77	3.18725	15942	77	1882980	194561
CMS1139	1139-03	case	cms	female	EZV2	28332743	31248090	39.7616	0	74	102	7.5	86.2	73	0.0849	0.0547	0.0254	0.5264	0.3753	0.0038	0.989	0.986	0.98	0.965	0.958	0.935	0.908	0.841	0.763	0.681	0.336	22114	16329	13680	689628	0.995913	3	3.228	15995	3	1849200	193827
CMS1140	1140-01	parent	cms	male	EZV2	27169633	30016637		0	74	77.8	5.8	67.1	56	0.071	0.0586	0.0517	0.5249	0.3753	0.0032	0.988	0.984	0.975	0.954	0.942	0.907	0.865	0.768	0.664	0.563	0.214	21736	16215	13393	688936	0.994914	91	3.21162	15927	89	1872330	194792
CMS1140	1140-02	parent	cms	female	EZV2	27169633	30016637		0	74	99.2	7.3	83.8	70	0.0653	0.057	0.0128	0.5295	0.3755	0.0035	0.99	0.986	0.98	0.965	0.957	0.933	0.904	0.831	0.748	0.663	0.319	21929	16421	13729	689745	0.996082	109	3.09232	16061	108	1865270	195521
CMS1140	1140-03	case	cms	female	EZV2	27169633	30016637	35.6493	0	74	108.7	8	95.1	79	0.0653	0.0585	0.0234	0.5443	0.3889	0.0031	0.989	0.986	0.98	0.967	0.96	0.939	0.914	0.854	0.784	0.71	0.385	22077	16492	13870	689825	0.996198	2	3.17962	16143	2	1862120	192655
CMS1141	1141-01	parent	cms	male	EZV2	27678487	30559243		0	74	105	7.8	92.2	77	0.0777	0.057	0.0184	0.5355	0.3818	0.0035	0.99	0.986	0.98	0.967	0.96	0.939	0.913	0.851	0.779	0.702	0.369	21568	16183	13434	690110	0.996609	92	3.13765	15813	89	1894310	195917
CMS1141	1141-02	parent	cms	female	EZV2	27678487	30559243		0	74	83.5	6.2	72.7	61	0.058	0.0571	0.0132	0.5424	0.3867	0.003	0.989	0.985	0.977	0.96	0.95	0.92	0.883	0.796	0.699	0.603	0.249	22735	17320	14687	689193	0.995285	82	3.25297	16934	81	1811850	195295
CMS1141	1141-03	case	cms	male	EZV2	27678487	30559243	NA	0	74	92.8	6.9	83.9	70	0.0579	0.0589	0.007	0.5517	0.3931	0.0031	0.989	0.986	0.979	0.965	0.956	0.932	0.903	0.831	0.749	0.665	0.319	21952	16517	13751	689664	0.995965	1	3.22441	16142	1	1865710	195225
CMS1142	1142-01	parent	cms	male	EZV2	28267934	31175807		0	74	96.8	7.2	85.7	72	0.0577	0.0583	0.0134	0.5412	0.3851	0.0029	0.989	0.986	0.979	0.965	0.957	0.934	0.905	0.836	0.756	0.674	0.331	22494	17070	14361	689529	0.99577	155	3.10188	16673	152	1801400	194520
CMS1142	1142-02	parent	cms	female	EZV2	28267934	31175807		0	74	114	8.4	97.6	82	0.0617	0.0577	0.0078	0.5352	0.3805	0.0033	0.99	0.987	0.981	0.969	0.962	0.943	0.92	0.863	0.796	0.724	0.398	22358	16656	14068	688873	0.994823	83	3.11039	16247	83	1835550	195300
CMS1142	1142-03	case	cms	female	EZV2	28267934	31175807	41.5288	0	74	88.8	6.6	78.9	69	0.0754	0.0588	0.0069	0.5509	0.395	0.0029	0.989	0.986	0.979	0.966	0.958	0.935	0.907	0.837	0.754	0.664	0.291	22459	16999	14419	689431	0.995629	4	3.15361	16623	4	1835270	196196
CMS1143	1143-01	parent	cms	male	EZV2	28159159	31060941		0	74	117	8.7	101.9	87	0.0642	0.061	0.0086	0.5326	0.3788	0.0033	0.99	0.988	0.983	0.972	0.967	0.95	0.931	0.881	0.82	0.753	0.427	22037	16334	13625	689693	0.996007	78	3.07838	15964	78	1819810	195533
CMS1143	1143-02	parent	cms	female	EZV2	28159159	31060941		0	74	130.4	9.6	113.3	98	0.0559	0.0562	0.0139	0.5417	0.3863	0.0029	0.991	0.988	0.984	0.975	0.971	0.957	0.942	0.902	0.852	0.794	0.49	22380	16688	13979	689575	0.995837	98	3.04248	16267	97	1836070	193724
CMS1143	1143-03	case	cms	male	EZV2	28159159	31060941	31.8192	0	74	78.6	5.8	70.1	60	0.0525	0.0572	0.0199	0.5446	0.3878	0.0033	0.989	0.986	0.978	0.962	0.953	0.925	0.89	0.802	0.703	0.602	0.228	21963	16369	13630	688698	0.99457	4	3.08711	15991	4	1847670	196580
CMS1144	1144-01	parent	cms	male	EZV2	27690460	30569699		0	74	103.8	7.7	91.8	77	0.0594	0.0572	0.011	0.5413	0.3844	0.0038	0.99	0.987	0.981	0.969	0.962	0.941	0.917	0.855	0.783	0.705	0.367	22251	16592	13824	689776	0.996127	83	3.17709	16220	81	1875610	196951
CMS1144	1144-02	parent	cms	female	EZV2	27690460	30569699		0	74	102	7.5	89.8	75	0.062	0.0563	0.0178	0.5495	0.3914	0.0038	0.99	0.986	0.98	0.966	0.959	0.937	0.91	0.845	0.77	0.691	0.355	22016	16423	13624	689707	0.996027	70	3.13789	16079	68	1876590	197545
CMS1144	1144-03	case	cms	male	EZV2	27690460	30569699	28.3479	0	74	81.7	6	73.4	62	0.0567	0.0565	0.0242	0.5483	0.3905	0.0036	0.989	0.986	0.978	0.961	0.951	0.922	0.886	0.8	0.705	0.609	0.254	21995	16361	13471	689462	0.995673	2	3.18543	15995	1	1868870	197885
CMS1145	1145-01	parent	cms	male	EZV2	28007051	30906327		0	74	109.8	8.1	100.6	85	0.0481	0.0584	0.0047	0.5604	0.3987	0.0041	0.99	0.987	0.982	0.97	0.964	0.946	0.925	0.871	0.807	0.737	0.415	22066	16436	13618	689986	0.99643	65	3.20474	16048	61	1839800	196530
CMS1145	1145-02	parent	cms	female	EZV2	28007051	30906327		0	74	111.1	8.2	96.3	80	0.0686	0.0586	0.0096	0.5401	0.3851	0.0037	0.99	0.987	0.982	0.97	0.963	0.944	0.92	0.862	0.793	0.719	0.389	22518	16888	14179	689213	0.995314	79	3.07215	16509	77	1826260	197480
CMS1145	1145-03	case	cms	female	EZV2	28007051	30906327	30.6603	0	74	89.2	6.6	76.3	63	0.068	0.0582	0.0261	0.5329	0.3797	0.0039	0.99	0.986	0.979	0.962	0.952	0.924	0.889	0.805	0.712	0.619	0.27	22166	16721	13938	689556	0.995809	6	3.12923	16353	6	1854250	200788
CMS1146	1146-01	parent	cms	male	EZV2	27938520	30831161		0	74	102.6	7.6	92.1	77	0.0717	0.061	0.0125	0.5456	0.3903	0.0036	0.99	0.987	0.98	0.967	0.959	0.938	0.912	0.849	0.775	0.698	0.366	22184	16688	13755	689342	0.9955	77	3.12409	16341	77	1844250	198019
CMS1146	1146-02	parent	cms	female	EZV2	27938520	30831161		0	74	94	7	82.6	68	0.0688	0.0584	0.0228	0.5459	0.3901	0.004	0.989	0.985	0.978	0.962	0.953	0.927	0.895	0.82	0.736	0.65	0.31	22380	16776	14115	688378	0.994108	84	3.13121	16422	83	1794900	193716
CMS1146	1146-03	case	cms	male	EZV2	27938520	30831161	NA	0	74	102	7.5	91.9	77	0.0589	0.06	0.0277	0.5469	0.3917	0.0037	0.99	0.986	0.98	0.967	0.959	0.937	0.911	0.848	0.775	0.698	0.365	22573	17062	14224	688859	0.994803	8	3.12178	16723	8	1826780	195993
CMS1147	1147-01	parent	cms	male	EZV2	27265985	30126541		0	74	86.9	6.4	79.8	66	0.063	0.0614	0.0073	0.5589	0.3991	0.0039	0.989	0.985	0.978	0.961	0.952	0.924	0.891	0.812	0.723	0.634	0.293	22707	17393	14394	688643	0.994491	120	3.16985	17014	118	1799510	199178
CMS1147	1147-02	parent	cms	female	EZV2	27265985	30126541		0	74	121.7	9	110.1	93	0.0534	0.0599	0.0057	0.5612	0.402	0.0036	0.99	0.988	0.983	0.973	0.967	0.952	0.933	0.888	0.832	0.77	0.464	21769	16204	13401	689642	0.995933	64	3.07668	15855	63	1854640	194247
CMS1147	1147-03	case	cms	female	EZV2	27265985	30126541	NA	0	74	81.7	6	73.1	61	0.0673	0.06	0.0174	0.5552	0.3974	0.004	0.988	0.984	0.976	0.957	0.946	0.914	0.875	0.785	0.689	0.595	0.253	22338	17037	14220	688703	0.994577	1	3.22402	16735	1	1843830	199437
CMS1148	1148-01	parent	cms	male	EZV2	28253858	31161080		qc_fail	74	88.1	6.5	77.9	67	0.0648	0.0606	0.0252	0.5366	0.3845	0.0035	0.99	0.988	0.982	0.969	0.961	0.939	0.911	0.838	0.749	0.655	0.276	22459	16774	14130	689578	0.995841	48	3.22662	16466	47	1820110	194318
CMS1148	1148-02	parent	cms	female	EZV2	28253858	31161080		qc_fail	74	95.7	7.1	84.8	71	0.0393	0.0569	0.01	0.5516	0.3936	0.0033	0.991	0.988	0.982	0.969	0.961	0.939	0.911	0.842	0.76	0.675	0.323	22032	16496	13753	690200	0.996739	68	3.14946	16184	66	1859030	196285
CMS1148	1148-03	case	cms	male	EZV2	28253858	31161080	NA	qc_fail	74	122.9	9.1	95.8	80	0.0475	0.0515	0.1336	0.476	0.3387	0.0037	0.991	0.988	0.983	0.971	0.964	0.945	0.922	0.863	0.794	0.719	0.387	22254	16587	13703	690332	0.99693	40	3.10399	16241	30	1822750	195127
SSC11002	11002.fa	parent	sscsib	male	EZV2	24378014	26606690		0	92	95.1	8.7	55.3	44	0.0824	0.059	0.0012	0.2848	0.205	0.0043	0.982	0.976	0.962	0.931	0.914	0.867	0.811	0.685	0.558	0.442	0.126	22927	17333	14430	687039	0.992174	87	3.18469	16925	84	1895850	212754
SSC11002	11002.mo	parent	sscsib	female	EZV2	24378014	26606690		0	91	117.2	10.7	66.1	53	0.0855	0.0565	0.0012	0.2813	0.2035	0.0043	0.984	0.978	0.967	0.943	0.93	0.892	0.849	0.749	0.64	0.534	0.187	22996	17371	14570	687755	0.993208	100	3.13705	16945	99	1907540	212480
SSC11002	11002.s1	sib	sscsib	male	EZV2	24378014	26606690	40.5833	0	91	94	8.6	57	45	0.0873	0.0596	0.0011	0.2962	0.2143	0.0042	0.982	0.975	0.96	0.929	0.913	0.865	0.811	0.69	0.567	0.454	0.137	22915	17443	14599	686638	0.991595	3	3.17704	17026	3	1906880	212752
SSC11005	11005.fa	parent	sscsib	male	EZV2	22729976	24840693		0	92	103.4	9.5	62.4	50	0.0911	0.0591	0.0013	0.295	0.212	0.0037	0.983	0.977	0.964	0.939	0.925	0.885	0.839	0.733	0.619	0.51	0.166	22762	17265	14477	687519	0.992867	79	3.11788	16819	78	1935710	212945
SSC11005	11005.mo	parent	sscsib	female	EZV2	22729976	24840693		0	92	100.5	9.2	57.2	46	0.0863	0.0569	0.0012	0.2851	0.2044	0.0037	0.983	0.977	0.964	0.936	0.921	0.876	0.825	0.707	0.582	0.466	0.134	22686	17138	14491	687369	0.992651	90	3.07698	16704	90	1926840	212881
SSC11005	11005.s1	sib	sscsib	male	EZV2	22729976	24840693	36	0	92	71.6	6.6	41.7	34	0.0805	0.0599	0.0014	0.2881	0.2045	0.0038	0.979	0.97	0.951	0.908	0.884	0.814	0.736	0.57	0.421	0.3	0.058	22133	16662	13879	684836	0.988993	1	3.1308	16232	1	1978450	218551
SSC11007	11007.fa	parent	sscsib	male	EZV2	23150877	25279416		0	92	84.3	7.7	49.9	41	0.071	0.0587	0.0016	0.2902	0.2075	0.0038	0.982	0.975	0.96	0.928	0.91	0.857	0.795	0.655	0.514	0.391	0.094	22738	17448	14706	687033	0.992166	89	3.11188	16996	89	1949060	215501
SSC11007	11007.mo	parent	sscsib	female	EZV2	23150877	25279416		0	92	82.1	7.5	48.3	39	0.0681	0.0556	0.0014	0.2944	0.2113	0.0037	0.982	0.975	0.96	0.927	0.908	0.852	0.787	0.641	0.496	0.373	0.086	22907	17404	14687	687003	0.992122	96	3.11494	16949	95	1925930	212895
SSC11007	11007.s1	sib	sscsib	female	EZV2	23150877	25279416	35	0	92	84.5	7.7	50.3	41	0.0732	0.0574	0.0012	0.2976	0.2138	0.0037	0.981	0.973	0.958	0.924	0.905	0.851	0.789	0.651	0.515	0.395	0.098	22651	17413	14714	686236	0.991015	0	3.13536	16945	0	1957960	216175
SSC11016	11016.fa	parent	sscsib	male	EZV2	21404028	23325928		0	91	74.2	6.8	47.9	38	0.0708	0.0592	0.0016	0.3141	0.2276	0.0033	0.982	0.974	0.958	0.921	0.901	0.842	0.774	0.626	0.483	0.364	0.088	22584	16949	14166	686904	0.991979	72	3.11	16544	70	1939180	212588
SSC11016	11016.mo	parent	sscsib	female	EZV2	21404028	23325928		0	92	68.4	6.3	40.5	33	0.0654	0.0549	0.0018	0.2956	0.2128	0.0033	0.981	0.973	0.955	0.912	0.887	0.814	0.73	0.553	0.397	0.279	0.053	22665	17121	14349	686386	0.991231	91	3.18997	16738	90	1916850	213760
SSC11016	11016.s1	sib	sscsib	female	EZV2	21404028	23325928	37	0	92	67.7	6.2	41.9	34	0.0658	0.0545	0.0019	0.309	0.2224	0.0033	0.982	0.974	0.956	0.916	0.892	0.823	0.742	0.571	0.416	0.296	0.059	22725	17059	14457	686587	0.991522	7	3.15841	16660	7	1920470	213182
SSC11026	11026.fa	parent	sscsib	male	EZV2	27826665	30442038		0	92	167.7	15.4	84	70	0.1436	0.0559	0.0027	0.2483	0.1763	0.0048	0.985	0.98	0.971	0.954	0.945	0.921	0.894	0.828	0.752	0.67	0.305	22868	17373	14703	688407	0.99415	84	3.23663	16961	83	1918960	209524
SSC11026	11026.mo	parent	sscsib	female	EZV2	27826665	30442038		0	91	182.4	16.7	89.8	74	0.1498	0.0546	0.0025	0.2483	0.1778	0.0048	0.987	0.982	0.974	0.958	0.95	0.928	0.902	0.842	0.771	0.694	0.338	22928	17392	14457	689009	0.995019	63	3.13367	16981	60	1905480	211134
SSC11026	11026.s1	sib	sscsib	male	EZV2	27826665	30442038	38.5833	0	91	167.1	15.3	84.4	70	0.1471	0.057	0.0029	0.2496	0.1783	0.0048	0.986	0.981	0.973	0.955	0.946	0.922	0.895	0.829	0.752	0.67	0.306	22902	17426	14521	688910	0.994876	5	3.15629	16997	5	1927030	210786
SSC11033	11033.fa	parent	sscsib	male	EZV2	26903001	29419395		PCA_outlier	91	146.9	13.4	70.9	59	0.1176	0.0592	0.0045	0.2391	0.1702	0.0051	0.984	0.979	0.968	0.947	0.935	0.904	0.867	0.782	0.686	0.587	0.22	27873	23943	18359	687728	0.993169	246	3.25215	23522	242	1482800	207384
SSC11033	11033.mo	parent	sscsib	female	EZV2	26903001	29419395		PCA_outlier	91	168.1	15.4	77.4	64	0.1186	0.055	0.0051	0.2327	0.1659	0.005	0.985	0.981	0.971	0.953	0.943	0.916	0.885	0.811	0.725	0.633	0.26	25969	21408	18140	688518	0.99431	166	3.10403	20969	163	1701650	207997
SSC11033	11033.s1	sib	sscsib	female	EZV2	26903001	29419395	37.5833	PCA_outlier	91	161.7	14.8	76.5	64	0.1223	0.0556	0.0038	0.2398	0.1706	0.0049	0.984	0.979	0.969	0.95	0.939	0.911	0.879	0.803	0.716	0.626	0.258	27003	22714	18535	687786	0.993253	12	3.20234	22277	11	1581760	209250
SSC11042	11042.fa	parent	sscsib	male	EZV2	25353308	27756036		0	90	98.2	8.9	65.3	53	0.0876	0.0572	0.001	0.3255	0.2374	0.0042	0.982	0.975	0.962	0.934	0.919	0.879	0.834	0.734	0.63	0.53	0.191	22551	16900	14160	686960	0.99206	87	3.15837	16470	86	1942830	215937
SSC11042	11042.mo	parent	sscsib	female	EZV2	25353308	27756036		0	90	107	9.7	67	54	0.0864	0.0546	0.0007	0.3133	0.2287	0.0041	0.983	0.977	0.964	0.938	0.924	0.886	0.843	0.746	0.644	0.544	0.201	22788	17366	14738	687225	0.992443	62	3.15389	16947	59	1945970	213217
SSC11042	11042.s1	sib	sscsib	male	EZV2	25353308	27756036	40.5	0	90	102.4	9.3	67.9	55	0.0876	0.058	0.0007	0.3242	0.2368	0.0042	0.982	0.976	0.963	0.937	0.923	0.885	0.842	0.747	0.646	0.548	0.207	22390	16885	14157	687083	0.992238	2	3.19523	16491	2	1961750	215370
SSC11046	11046.fa	parent	sscsib	male	EZV2	27549542	30095535		0	91	165	15	83	67	0.1145	0.06	0.0034	0.2475	0.1788	0.0051	0.986	0.982	0.972	0.954	0.944	0.917	0.886	0.815	0.734	0.649	0.293	22977	17345	14308	688869	0.994817	66	3.25304	16926	65	1899640	210057
SSC11046	11046.mo	parent	sscsib	female	EZV2	27549542	30095535		0	91	174	15.8	84.2	69	0.1167	0.056	0.0033	0.2431	0.1757	0.0051	0.987	0.982	0.973	0.955	0.946	0.92	0.89	0.82	0.741	0.656	0.3	23221	17784	15063	688995	0.994999	70	3.13963	17374	70	1897340	210492
SSC11046	11046.s1	sib	sscsib	male	EZV2	27549542	30095535	29.5833	0	91	175	15.9	90.4	74	0.1152	0.0601	0.0027	0.2535	0.1835	0.005	0.987	0.983	0.975	0.958	0.949	0.925	0.898	0.835	0.762	0.685	0.336	22758	17246	13931	689255	0.995374	3	3.23043	16808	3	1900820	211823
SSC11051	11051.fa	parent	sscsib	male	EZV2	19415782	21233015		0	92	68	6.2	38.4	31	0.0699	0.0616	0.0019	0.2781	0.198	0.0042	0.977	0.966	0.943	0.894	0.866	0.787	0.7	0.525	0.374	0.261	0.047	22116	16596	13534	683199	0.986629	76	3.23174	16240	74	1965420	217429
SSC11051	11051.mo	parent	sscsib	female	EZV2	19415782	21233015		0	91	112.5	10.3	59.6	48	0.0821	0.0615	0.0013	0.2653	0.1911	0.0041	0.982	0.975	0.96	0.93	0.914	0.87	0.819	0.708	0.593	0.484	0.153	22374	16957	14244	686518	0.991422	72	3.23577	16592	72	1961520	214347
SSC11051	11051.s1	sib	sscsib	female	EZV2	19415782	21233015	24	0	92	62.5	5.7	33.8	27	0.0702	0.0587	0.0023	0.2733	0.1942	0.0042	0.976	0.963	0.938	0.881	0.848	0.756	0.656	0.464	0.311	0.205	0.031	21809	16483	13693	682294	0.985322	4	3.28341	16150	4	2003740	218830
SSC11062	11062.fa	parent	sscsib	male	EZV2	20478058	22398817		0	92	84.8	7.8	43.8	36	0.0859	0.061	0.0026	0.2564	0.181	0.0039	0.979	0.97	0.953	0.916	0.895	0.834	0.762	0.605	0.454	0.33	0.064	22407	16834	14061	684785	0.988919	63	3.25742	16411	60	1949990	217780
SSC11062	11062.mo	parent	sscsib	female	EZV2	20478058	22398817		0	92	69.9	6.4	34.1	28	0.0832	0.0569	0.0026	0.2477	0.1743	0.0039	0.978	0.967	0.945	0.895	0.865	0.778	0.678	0.481	0.318	0.205	0.027	22071	16791	13978	683760	0.987439	66	3.17953	16380	65	1959310	218774
SSC11062	11062.s1	sib	sscsib	female	EZV2	20478058	22398817	31.0833	0	92	88.7	8.2	45.4	37	0.0849	0.0574	0.0023	0.2584	0.1832	0.0039	0.98	0.971	0.955	0.918	0.898	0.838	0.768	0.616	0.47	0.346	0.072	22717	17303	14726	685487	0.989933	7	3.17334	16857	7	1940940	216923
SSC11065	11065.fa	parent	sscsib	male	EZV2	19558361	21376973		0	92	65.4	6	33.4	27	0.0701	0.0605	0.0028	0.2532	0.1787	0.004	0.978	0.967	0.945	0.891	0.858	0.766	0.663	0.461	0.302	0.195	0.028	21979	16657	13733	683723	0.987386	80	3.21997	16287	79	1982210	217426
SSC11065	11065.mo	parent	sscsib	female	EZV2	19558361	21376973		0	92	82.1	7.6	41.8	34	0.0777	0.0574	0.0023	0.2567	0.1821	0.0039	0.98	0.971	0.952	0.912	0.888	0.821	0.742	0.575	0.422	0.301	0.057	22476	17024	14302	685462	0.989897	66	3.08424	16627	65	1951530	214243
SSC11065	11065.s1	sib	sscsib	female	EZV2	19558361	21376973	26.4167	0	92	78.7	7.3	41.3	34	0.0797	0.0564	0.002	0.2646	0.1876	0.0038	0.979	0.97	0.952	0.911	0.888	0.819	0.74	0.572	0.418	0.296	0.054	22471	17028	14177	685117	0.989399	5	3.12692	16632	5	1949080	215638
SSC11102	11102.fa	parent	sscsib	male	EZV2	23355906	25506465		0	92	102	9.3	57.6	47	0.0996	0.0597	0.0014	0.2772	0.1987	0.0032	0.981	0.975	0.961	0.934	0.919	0.876	0.826	0.71	0.587	0.471	0.137	22946	17257	14424	686728	0.991725	75	3.17518	16830	74	1892830	214149
SSC11102	11102.mo	parent	sscsib	female	EZV2	23355906	25506465		0	92	92.8	8.5	50.6	41	0.0964	0.0566	0.0011	0.273	0.196	0.0032	0.982	0.974	0.959	0.926	0.907	0.854	0.792	0.654	0.516	0.396	0.1	22585	17180	14408	686791	0.991816	68	3.2572	16751	65	1959720	213510
SSC11102	11102.s1	sib	sscsib	male	EZV2	23355906	25506465	35	0	92	83.6	7.7	45.7	38	0.0925	0.0601	0.0015	0.2699	0.1921	0.0033	0.981	0.973	0.957	0.921	0.901	0.842	0.774	0.621	0.472	0.348	0.073	22347	17036	14065	686052	0.990749	7	3.20812	16670	4	1951320	212861
SSC11113	11113.fa	parent	sscsib	male	EZV2	22289898	24316289		0	91	78.9	7.2	44.7	36	0.0653	0.0589	0.0014	0.2771	0.2002	0.0032	0.979	0.97	0.952	0.912	0.888	0.823	0.749	0.591	0.446	0.329	0.074	22218	16941	14091	685138	0.989429	89	3.1016	16585	88	1976490	212269
SSC11113	11113.mo	parent	sscsib	female	EZV2	22289898	24316289		0	91	88.2	8.1	48.1	38	0.0686	0.0582	0.0011	0.2717	0.1973	0.0033	0.98	0.973	0.957	0.92	0.9	0.84	0.774	0.626	0.485	0.366	0.09	22703	17263	14470	686029	0.990716	80	3.17191	16807	76	1896290	212420
SSC11113	11113.s1	sib	sscsib	male	EZV2	22289898	24316289	30	0	91	92	8.3	53.2	42	0.072	0.0623	0.001	0.2811	0.206	0.0033	0.981	0.973	0.956	0.921	0.902	0.848	0.788	0.657	0.529	0.415	0.118	22148	16882	14122	686490	0.991381	8	3.16342	16482	8	1958110	212481
SSC11121	11121.fa	parent	sscsib	male	EZV2	23501130	25609875		0	91	90	8.2	52.7	41	0.0887	0.0618	0.0012	0.284	0.2081	0.0033	0.983	0.975	0.96	0.926	0.907	0.853	0.792	0.656	0.523	0.408	0.114	22878	17440	14581	687205	0.992414	79	3.15882	17013	78	1948230	214564
SSC11121	11121.mo	parent	sscsib	female	EZV2	23501130	25609875		0	91	94.5	8.6	53.2	42	0.0894	0.0584	0.0012	0.2792	0.2047	0.0034	0.983	0.976	0.961	0.929	0.91	0.858	0.798	0.665	0.531	0.414	0.115	22759	17807	13528	687077	0.992229	202	3.1126	17353	199	1844590	211308
SSC11121	11121.s1	sib	sscsib	female	EZV2	23501130	25609875	42.4167	0	90	92	8.3	54.2	42	0.0935	0.0606	0.0011	0.2911	0.2153	0.0033	0.982	0.975	0.96	0.926	0.908	0.855	0.796	0.665	0.535	0.42	0.123	23537	18285	15514	686794	0.99182	4	3.14597	17852	4	1903800	214327
SSC11138	11138.fa	parent	sscsib	male	EZV2	26149559	28591497		0	91	108.2	9.8	72.3	58	0.079	0.0576	0.0011	0.3256	0.2371	0.0034	0.985	0.98	0.969	0.946	0.933	0.899	0.86	0.769	0.672	0.575	0.227	23092	17546	14635	688704	0.994579	90	3.15982	17114	88	1926560	213023
SSC11138	11138.mo	parent	sscsib	female	EZV2	26149559	28591497		0	91	116.6	10.7	69.9	56	0.0741	0.0546	0.0014	0.3008	0.2166	0.0034	0.985	0.98	0.968	0.945	0.933	0.898	0.858	0.766	0.665	0.565	0.212	22732	17182	14398	688636	0.994481	71	3.14602	16770	70	1905700	210419
SSC11138	11138.s1	sib	sscsib	male	EZV2	26149559	28591497	37	0	91	110.2	10	71.8	57	0.0764	0.0582	0.0009	0.3187	0.2322	0.0034	0.984	0.979	0.966	0.942	0.929	0.893	0.853	0.762	0.665	0.569	0.226	22914	17349	14640	688354	0.994073	2	3.20082	16927	2	1938520	211380
SSC11143	11143.fa	parent	sscsib	male	EZV2	24717972	26992519		0	91	115.1	10.4	78	62	0.072	0.0595	0.0009	0.3295	0.2418	0.0034	0.985	0.979	0.968	0.945	0.933	0.899	0.863	0.78	0.692	0.602	0.263	22664	17298	14359	688436	0.994192	86	3.17251	16912	85	1932590	210638
SSC11143	11143.mo	parent	sscsib	female	EZV2	24717972	26992519		0	91	84.1	7.7	54.8	44	0.0646	0.0548	0.0008	0.3242	0.2363	0.0035	0.984	0.977	0.962	0.93	0.912	0.861	0.804	0.676	0.549	0.434	0.125	22828	17405	14663	687814	0.993293	75	3.13959	16984	73	1928980	213524
SSC11143	11143.s1	sib	sscsib	female	EZV2	24717972	26992519	27	0	91	89	8.1	59.5	47	0.0697	0.0572	0.0013	0.3332	0.2436	0.0034	0.983	0.976	0.961	0.929	0.912	0.865	0.813	0.698	0.582	0.475	0.155	22360	17077	14187	687192	0.992395	2	3.16143	16681	2	1976270	213690
SSC11150	11150.fa	parent	sscsib	male	EZV2	23974182	26232971		0	91	87.1	8	53.1	43	0.076	0.0586	0.0013	0.2987	0.2149	0.0035	0.983	0.976	0.961	0.93	0.912	0.862	0.803	0.673	0.542	0.424	0.111	23043	18095	13680	687422	0.992727	204	3.11092	17625	198	1869490	214967
SSC11150	11150.mo	parent	sscsib	female	EZV2	23974182	26232971		0	91	96.6	8.8	57.1	46	0.0778	0.0565	0.001	0.2953	0.2132	0.0035	0.984	0.977	0.963	0.934	0.917	0.87	0.817	0.696	0.573	0.46	0.135	23121	18227	13839	687919	0.993445	230	3.04689	17764	224	1848200	216250
SSC11150	11150.s1	sib	sscsib	male	EZV2	23974182	26232971	34.1667	0	91	88.7	8.1	54.8	44	0.0765	0.0603	0.0009	0.303	0.2192	0.0035	0.983	0.976	0.961	0.929	0.911	0.862	0.805	0.678	0.553	0.439	0.123	23150	18289	13941	687462	0.992785	6	3.10107	17851	6	1856090	216241
SSC11158	11158.fa	parent	sscsib	male	EZV2	20739381	22661269		PCA_outlier	91	82.6	7.5	54.7	44	0.0605	0.0624	0.0019	0.3246	0.2354	0.0037	0.981	0.973	0.957	0.923	0.905	0.854	0.796	0.671	0.547	0.435	0.126	27171	23542	18057	686325	0.991143	200	3.16019	23008	198	1539730	210218
SSC11158	11158.mo	parent	sscsib	female	EZV2	20739381	22661269		PCA_outlier	91	68.7	6.2	40.2	32	0.0529	0.058	0.0017	0.296	0.2127	0.0038	0.979	0.968	0.948	0.902	0.876	0.801	0.718	0.548	0.398	0.281	0.054	27133	23285	17841	684136	0.987982	222	3.21422	22749	216	1524290	212631
SSC11158	11158.s1	sib	sscsib	male	EZV2	20739381	22661269	34.75	PCA_outlier	91	60.6	5.5	39	31	0.0522	0.061	0.002	0.3176	0.2276	0.0038	0.977	0.966	0.944	0.895	0.867	0.789	0.703	0.531	0.381	0.268	0.05	26715	22980	17576	683490	0.987049	4	3.23515	22455	3	1560290	215007
SSC11166	11166.fa	parent	sscsib	male	EZV2	23846322	26080191		0	91	89.1	8.1	59.8	47	0.0556	0.0578	0.0014	0.3295	0.2383	0.0036	0.981	0.973	0.957	0.924	0.907	0.859	0.807	0.695	0.584	0.48	0.158	23344	18298	14965	686598	0.991537	221	3.11644	17806	217	1874430	212899
SSC11166	11166.mo	parent	sscsib	female	EZV2	23846322	26080191		0	91	89.3	8.1	55.1	44	0.0543	0.053	0.0014	0.3113	0.2235	0.0036	0.981	0.972	0.955	0.921	0.902	0.85	0.794	0.673	0.553	0.444	0.13	23046	17937	14738	685963	0.99062	250	3.15089	17420	247	1895880	216725
SSC11166	11166.s1	sib	sscsib	male	EZV2	23846322	26080191	41	0	91	87	7.9	57.5	46	0.0546	0.0574	0.0016	0.3252	0.2343	0.0036	0.98	0.972	0.955	0.92	0.902	0.852	0.798	0.682	0.567	0.462	0.146	23398	18311	15121	685913	0.990548	6	3.15292	17821	6	1874240	214936
SSC11176	11176.fa	parent	sscsib	male	EZV2	23334945	25504176		0	91	78.4	7.1	54.5	43	0.0525	0.0598	0.0014	0.34	0.2477	0.0037	0.981	0.973	0.955	0.919	0.9	0.847	0.788	0.663	0.541	0.433	0.127	22463	17267	14351	686207	0.990973	69	3.10181	16760	67	1963310	215867
SSC11176	11176.mo	parent	sscsib	female	EZV2	23334945	25504176		0	90	82.8	7.5	54.4	43	0.0507	0.0581	0.0013	0.3287	0.2404	0.0037	0.982	0.974	0.957	0.922	0.904	0.85	0.792	0.665	0.541	0.431	0.126	23039	18154	14096	686528	0.991436	233	3.11721	17625	228	1872640	214084
SSC11176	11176.s1	sib	sscsib	female	EZV2	23334945	25504176	29.25	0	90	80.2	7.2	54.7	43	0.0538	0.0583	0.002	0.3411	0.2503	0.0036	0.98	0.971	0.954	0.917	0.898	0.844	0.785	0.66	0.539	0.431	0.129	23384	18207	15504	685442	0.989868	4	3.19567	17679	4	1908130	214784
SSC11181	11181.fa	parent	sscsib	male	EZV2	24785293	27087961		0	90	99.9	9	65.1	52	0.059	0.0606	0.0012	0.3191	0.2339	0.0037	0.983	0.976	0.963	0.935	0.921	0.88	0.834	0.731	0.624	0.522	0.187	22756	17136	14393	687553	0.992917	57	3.04361	16630	57	1945790	214591
SSC11181	11181.mo	parent	sscsib	female	EZV2	24785293	27087961		0	90	86.8	7.8	55.6	44	0.0568	0.0567	0.0014	0.3201	0.234	0.0037	0.982	0.975	0.96	0.927	0.909	0.859	0.802	0.678	0.555	0.444	0.13	22736	17210	14323	686987	0.992099	80	3.06387	16700	80	1908770	215285
SSC11181	11181.s1	sib	sscsib	female	EZV2	24785293	27087961	35	0	90	106.2	9.5	68.9	54	0.0613	0.0589	0.0013	0.3241	0.2387	0.0036	0.983	0.977	0.963	0.936	0.922	0.883	0.839	0.743	0.642	0.544	0.21	22840	17259	14583	687506	0.992849	4	3.00073	16736	4	1930000	211975
SSC11186	11186.fa	parent	sscsib	male	EZV2	23487082	25684527		0	91	88.5	8	59.6	48	0.0643	0.0603	0.0012	0.3295	0.2392	0.0035	0.98	0.973	0.958	0.928	0.911	0.865	0.814	0.701	0.587	0.48	0.155	22492	16897	13992	686219	0.99099	64	3.12278	16374	64	1912400	213130
SSC11186	11186.mo	parent	sscsib	female	EZV2	23487082	25684527		0	91	78.2	7.1	52.2	41	0.0623	0.0573	0.0019	0.3332	0.242	0.0035	0.98	0.971	0.955	0.919	0.899	0.845	0.783	0.651	0.524	0.411	0.113	22797	17539	14751	685870	0.990486	92	3.11048	17051	91	1938230	215574
SSC11186	11186.s1	sib	sscsib	male	EZV2	23487082	25684527	30	0	91	75.3	6.8	53.4	42	0.0618	0.06	0.0011	0.3455	0.2517	0.0035	0.98	0.972	0.955	0.921	0.901	0.848	0.788	0.659	0.533	0.421	0.12	22676	17235	14261	686179	0.990932	5	3.06175	16711	5	1932360	217681
SSC11192	11192.fa	parent	sscsib	male	EZV2	21157757	23094696		PCA_outlier	91	69.6	6.3	36.7	31	0.0516	0.0598	0.0028	0.262	0.1871	0.0039	0.98	0.97	0.949	0.9	0.872	0.792	0.702	0.522	0.365	0.247	0.034	26612	22730	17916	684595	0.988645	196	3.20357	22299	193	1620550	214228
SSC11192	11192.mo	parent	sscsib	female	EZV2	21157757	23094696		PCA_outlier	90	84.9	7.7	44.7	37	0.0541	0.058	0.0027	0.2654	0.1924	0.0039	0.982	0.973	0.956	0.917	0.894	0.831	0.76	0.608	0.465	0.345	0.069	26421	21868	17866	686263	0.991054	192	3.20635	21427	191	1628810	211267
SSC11192	11192.s1	sib	sscsib	male	EZV2	21157757	23094696	35	PCA_outlier	89	94.9	8.5	54.7	45	0.0542	0.0616	0.0014	0.2824	0.2081	0.0039	0.984	0.978	0.964	0.934	0.917	0.869	0.815	0.692	0.567	0.451	0.122	27025	22807	18320	687943	0.99348	12	3.16721	22322	12	1595010	208772
SSC11200	11200.fa	parent	sscsib	male	EZV2	22355782	24400802		0	90	89.2	8.1	51.6	42	0.0612	0.0603	0.0022	0.2842	0.2066	0.0036	0.98	0.972	0.955	0.92	0.901	0.848	0.789	0.661	0.534	0.421	0.109	22633	16978	14018	685657	0.990178	70	3.19193	16589	69	1917140	214307
SSC11200	11200.mo	parent	sscsib	female	EZV2	22355782	24400802		0	90	75.3	6.8	41.2	34	0.0558	0.0573	0.0024	0.2754	0.1994	0.0038	0.981	0.972	0.953	0.91	0.885	0.814	0.734	0.57	0.421	0.302	0.053	22419	16916	14137	685963	0.99062	78	3.2246	16531	77	1946430	217474
SSC11200	11200.s1	sib	sscsib	female	EZV2	22355782	24400802	30.1667	0	91	88.4	8	50.6	42	0.0569	0.0565	0.0019	0.2868	0.2083	0.0037	0.983	0.976	0.961	0.927	0.908	0.854	0.793	0.659	0.526	0.408	0.1	23032	17427	14705	687203	0.992411	5	3.17646	16983	5	1917610	212093
SSC11214	11214.fa	parent	sscsib	male	EZV2	23528988	25684928		0	91	85.5	7.8	52.6	43	0.0608	0.0587	0.0011	0.3007	0.2183	0.0035	0.983	0.976	0.961	0.928	0.91	0.86	0.802	0.675	0.546	0.429	0.111	22528	16905	14098	687273	0.992512	77	3.18303	16494	77	1940820	214238
SSC11214	11214.mo	parent	sscsib	female	EZV2	23528988	25684928		0	91	84	7.6	48.8	41	0.0551	0.055	0.0017	0.2916	0.2113	0.0035	0.984	0.978	0.964	0.932	0.913	0.859	0.797	0.657	0.516	0.392	0.086	22906	17301	14589	687995	0.993555	86	3.14101	16877	82	1923350	210160
SSC11214	11214.s1	sib	sscsib	female	EZV2	23528988	25684928	27.5833	0	90	82.8	7.5	49.8	41	0.0579	0.0565	0.0026	0.3011	0.2191	0.0035	0.983	0.975	0.96	0.926	0.906	0.852	0.789	0.652	0.517	0.398	0.096	22751	17188	14454	687288	0.992534	5	3.10879	16766	5	1916570	211752
SSC11216	11216.fa	parent	sscsib	male	EZV2	22193567	24228424		pc_relationship	91	100.2	9.1	60	50	0.0686	0.059	0.002	0.294	0.2133	0.0036	0.985	0.98	0.969	0.944	0.93	0.891	0.845	0.736	0.619	0.505	0.15	23249	17592	14839	688786	0.994697	109	3.07405	17158	108	1893200	213131
SSC11216	11216.mo	parent	sscsib	female	EZV2	22193567	24228424		pc_relationship	91	62.4	5.7	36.9	31	0.066	0.0554	0.0025	0.2974	0.2143	0.0036	0.98	0.971	0.95	0.903	0.874	0.793	0.703	0.519	0.362	0.246	0.036	24937	20081	17112	685349	0.989734	128	3.23442	19664	127	1773880	212111
SSC11216	11216.s1	sib	sscsib	male	EZV2	22193567	24228424	28.75	pc_relationship	90	101.2	9.1	61.9	52	0.0704	0.0592	0.0026	0.3001	0.2183	0.0036	0.985	0.98	0.968	0.944	0.931	0.893	0.848	0.745	0.632	0.522	0.163	24356	19109	16161	688592	0.994417	8	3.13973	18672	8	1779360	207944
SSC11217	11217.fa	parent	sscsib	male	EZV2	21588573	23531712		0	90	78.5	7.1	45.7	37	0.0572	0.0608	0.0022	0.2852	0.2083	0.0035	0.982	0.974	0.957	0.918	0.896	0.834	0.764	0.614	0.471	0.351	0.075	26257	21925	17826	686786	0.991809	183	3.18302	21506	182	1642270	211214
SSC11217	11217.mo	parent	sscsib	female	EZV2	21588573	23531712		0	90	78.3	7.1	44.9	37	0.06	0.0583	0.0018	0.2867	0.2088	0.0034	0.981	0.973	0.955	0.914	0.892	0.828	0.756	0.604	0.462	0.344	0.072	24183	19272	16420	686380	0.991223	125	3.14749	18899	123	1848670	216981
SSC11217	11217.s1	sib	sscsib	female	EZV2	21588573	23531712	33	0	90	71.3	6.4	40.1	33	0.0526	0.0562	0.0042	0.2827	0.2057	0.0035	0.982	0.974	0.955	0.913	0.887	0.815	0.733	0.56	0.406	0.285	0.048	25684	21162	17748	686828	0.99187	5	3.1576	20706	5	1718180	212792
SSC11225	11225.fa	parent	sscsib	male	EZV2	23312462	25434720		0	91	78.5	7.1	54.3	45	0.0551	0.0589	0.0016	0.3382	0.2458	0.0033	0.983	0.976	0.962	0.931	0.914	0.866	0.811	0.689	0.564	0.448	0.12	22691	17104	14171	687432	0.992742	68	3.08793	16699	68	1927290	213668
SSC11225	11225.mo	parent	sscsib	female	EZV2	23312462	25434720		0	90	65.4	5.9	44.7	37	0.0541	0.0565	0.0012	0.3418	0.2501	0.0032	0.981	0.974	0.956	0.917	0.894	0.831	0.761	0.609	0.465	0.344	0.07	22576	17011	14402	686678	0.991653	66	3.15554	16619	65	1954050	210841
SSC11225	11225.s1	sib	sscsib	female	EZV2	23312462	25434720	37.9167	0	91	76.6	6.9	52.9	44	0.0552	0.0558	0.0017	0.3453	0.2513	0.0031	0.983	0.976	0.961	0.929	0.912	0.862	0.805	0.679	0.552	0.435	0.112	22467	16994	14150	687309	0.992564	2	3.09634	16603	2	1939250	210705
SSC11226	11226.fa	parent	sscsib	male	EZV2	25042531	27370552		0	91	79.2	7.2	65.3	53	0.0488	0.0562	0.001	0.4009	0.2915	0.0039	0.981	0.974	0.962	0.937	0.923	0.885	0.841	0.742	0.636	0.533	0.187	22271	16992	13971	686688	0.991667	85	3.18984	16596	85	1969050	215200
SSC11226	11226.mo	parent	sscsib	female	EZV2	25042531	27370552		0	91	69.4	6.3	55.6	45	0.0486	0.055	0.0008	0.3975	0.2908	0.0038	0.979	0.971	0.956	0.924	0.906	0.857	0.802	0.681	0.558	0.447	0.132	22794	17099	14416	685244	0.989582	75	3.20869	16739	74	1907810	216730
SSC11226	11226.s1	sib	sscsib	male	EZV2	25042531	27370552	33	0	90	102.6	9.3	81.4	66	0.0523	0.058	0.0017	0.3864	0.2831	0.0039	0.982	0.977	0.966	0.946	0.935	0.906	0.873	0.798	0.716	0.631	0.287	22654	17098	14201	687567	0.992937	1	3.21183	16707	1	1921630	212998
SSC11227	11227.fa	parent	sscsib	male	EZV2	23558174	25749742		0	91	84.5	7.7	62.9	50	0.0391	0.0579	0.0011	0.363	0.2646	0.0041	0.98	0.973	0.959	0.931	0.915	0.873	0.826	0.721	0.612	0.508	0.175	22480	16996	14009	686081	0.990791	63	3.13465	16647	63	1946250	214907
SSC11227	11227.mo	parent	sscsib	female	EZV2	23558174	25749742		0	91	64.4	5.8	47.5	38	0.0371	0.0566	0.0012	0.3682	0.2685	0.0041	0.978	0.969	0.95	0.91	0.888	0.827	0.759	0.615	0.481	0.367	0.09	21913	16752	13970	684489	0.988492	77	3.16178	16413	76	1997920	214643
SSC11227	11227.s1	sib	sscsib	male	EZV2	23558174	25749742	22.75	0	91	85.7	7.8	62.8	51	0.0384	0.0571	0.0014	0.359	0.2603	0.0041	0.98	0.974	0.96	0.933	0.919	0.878	0.832	0.729	0.62	0.515	0.173	22381	17004	14140	686331	0.991152	0	3.221	16621	0	1955460	213349
SSC11234	11234.fa	parent	sscsib	male	EZV2	24480438	26746562		PCA_outlier	91	83.7	7.6	59.5	48	0.0775	0.0579	0.0006	0.3476	0.2518	0.0031	0.982	0.975	0.962	0.934	0.919	0.876	0.827	0.716	0.599	0.488	0.15	27560	23462	18543	687107	0.992272	235	3.30847	23052	232	1523690	208316
SSC11234	11234.mo	parent	sscsib	female	EZV2	24480438	26746562		PCA_outlier	92	79.6	7.3	54.9	44	0.0741	0.0553	0.0006	0.3442	0.2487	0.003	0.982	0.974	0.96	0.929	0.912	0.863	0.808	0.683	0.556	0.441	0.124	22419	16929	14173	687018	0.992144	72	3.23337	16572	70	1931970	212738
SSC11234	11234.s1	sib	sscsib	female	EZV2	24480438	26746562	40.25	PCA_outlier	92	78.4	7.2	57.5	46	0.0742	0.0545	0.0005	0.3649	0.2635	0.0031	0.982	0.974	0.96	0.929	0.913	0.866	0.812	0.693	0.571	0.46	0.141	25743	20880	18237	686924	0.992008	8	3.3254	20505	6	1728130	209519
SSC11236	11236.fa	parent	sscsib	male	EZV2	19898770	21762423		0	91	41.6	3.8	31	26	0.0393	0.0571	0.0011	0.3673	0.264	0.0038	0.974	0.962	0.938	0.88	0.847	0.749	0.642	0.438	0.279	0.172	0.016	21682	16446	13563	682271	0.985289	64	3.14286	16112	64	2018530	218839
SSC11236	11236.mo	parent	sscsib	female	EZV2	19898770	21762423		0	91	93	8.4	65.1	54	0.0457	0.0577	0.0007	0.348	0.2541	0.0037	0.983	0.977	0.965	0.939	0.925	0.886	0.843	0.746	0.642	0.54	0.19	22983	17350	14529	687793	0.993263	79	3.22219	16974	78	1915350	214168
SSC11236	11236.s1	sib	sscsib	male	EZV2	19898770	21762423	23.8333	0	91	76.3	6.9	56.7	47	0.0452	0.0604	0.0008	0.3615	0.2639	0.0038	0.981	0.974	0.959	0.929	0.912	0.865	0.813	0.698	0.58	0.47	0.138	22455	16894	14016	686690	0.99167	3	3.19492	16547	3	1965510	215963
SSC11239	11239.fa	parent	sscsib	male	EZV2	26128655	28541289		pc_relationship	90	111.4	10.1	82.3	67	0.0585	0.0636	0.0006	0.3583	0.2638	0.0038	0.984	0.979	0.968	0.947	0.936	0.906	0.873	0.799	0.719	0.637	0.298	27641	23519	18311	687633	0.993032	225	3.21043	23083	224	1530730	207538
SSC11239	11239.mo	parent	sscsib	female	EZV2	26128655	28541289		pc_relationship	91	96.1	8.7	68.6	56	0.0567	0.0595	0.0008	0.354	0.2597	0.0038	0.983	0.978	0.966	0.941	0.927	0.89	0.849	0.757	0.66	0.562	0.212	22991	17432	14826	687704	0.993135	82	3.19329	17063	79	1918090	211217
SSC11239	11239.s1	sib	sscsib	male	EZV2	26128655	28541289	38.5833	pc_relationship	91	89.6	8.2	65.9	54	0.0551	0.061	0.0009	0.3581	0.2606	0.0038	0.983	0.977	0.965	0.939	0.926	0.888	0.846	0.751	0.649	0.548	0.195	25806	20901	17906	687429	0.992737	8	3.21204	20507	7	1723900	210225
SSC11245	11245.fa	parent	sscsib	male	EZV2	25495668	27912123		pc_relationship	91	93.9	8.5	78.5	65	0.0629	0.0603	0.0006	0.4066	0.2969	0.0035	0.953	0.944	0.925	0.899	0.887	0.857	0.827	0.76	0.689	0.615	0.291	21613	17120	13020	665801	0.961504	203	3.11395	16739	200	1936300	222883
SSC11245	11245.mo	parent	sscsib	female	EZV2	25495668	27912123		pc_relationship	91	96.7	8.8	73.8	61	0.0579	0.0574	0.0006	0.3809	0.2776	0.0036	0.952	0.94	0.92	0.891	0.878	0.846	0.814	0.743	0.667	0.589	0.261	21185	16008	13269	664164	0.95914	82	3.25049	15663	81	2025030	220778
SSC11245	11245.s1	sib	sscsib	male	EZV2	25495668	27912123	29.3333	pc_relationship	91	101.2	9.2	82.3	68	0.0599	0.061	0.0006	0.3958	0.2891	0.0036	0.957	0.947	0.93	0.905	0.893	0.865	0.836	0.773	0.705	0.634	0.312	21911	16978	14301	668793	0.965825	4	3.22948	16613	4	1996000	220076
SSC11260	11260.fa	parent	sscsib	male	EZV2	25479860	27874527		0	91	88.1	8	68.3	56	0.0589	0.0604	0.0012	0.3764	0.2756	0.0036	0.956	0.946	0.928	0.9	0.887	0.852	0.815	0.734	0.647	0.559	0.222	21401	16458	13480	668122	0.964856	64	3.22985	16146	62	2021210	221645
SSC11260	11260.mo	parent	sscsib	female	EZV2	25479860	27874527		0	90	103.1	9.3	74.7	62	0.0623	0.0602	0.0041	0.3596	0.2649	0.0037	0.961	0.952	0.935	0.909	0.896	0.865	0.831	0.759	0.68	0.599	0.262	21975	16505	13963	672028	0.970496	74	3.19726	16144	73	1995510	221616
SSC11260	11260.s1	sib	sscsib	male	EZV2	25479860	27874527	32	0	91	101.9	9.2	79.5	66	0.0624	0.0612	0.0006	0.3787	0.2778	0.0036	0.963	0.955	0.94	0.917	0.906	0.878	0.847	0.78	0.706	0.628	0.292	21662	16280	13438	674289	0.973762	2	3.23227	15977	2	1968990	217729
SSC11264	11264.fa	parent	sscsib	male	EZV2	25307805	27718018		0	91	83.5	7.6	70.1	58	0.065	0.0605	0.0007	0.4086	0.2984	0.0031	0.952	0.942	0.922	0.894	0.881	0.847	0.812	0.737	0.655	0.571	0.237	21383	16151	13421	664496	0.959619	95	3.22584	15797	94	2027690	222089
SSC11264	11264.mo	parent	sscsib	female	EZV2	25307805	27718018		0	91	95.8	8.7	74.6	62	0.0632	0.0581	0.0005	0.3874	0.2832	0.0031	0.953	0.943	0.923	0.896	0.883	0.852	0.819	0.75	0.675	0.597	0.267	21589	16228	13557	665383	0.9609	65	3.13875	15853	64	2012660	223483
SSC11264	11264.s1	sib	sscsib	female	EZV2	25307805	27718018	31.9167	0	91	97.8	8.9	77.2	65	0.0631	0.0577	0.0005	0.3928	0.2862	0.0031	0.952	0.942	0.923	0.897	0.885	0.855	0.825	0.759	0.687	0.612	0.284	21512	16309	13675	665090	0.960477	4	3.16123	15933	4	1988730	221562
SSC11268	11268.fa	parent	sscsib	male	EZV2	26932087	29509581		0	92	108.4	9.9	92	79	0.1088	0.055	0.0007	0.4147	0.2989	0.0029	0.959	0.948	0.932	0.91	0.901	0.878	0.854	0.804	0.748	0.687	0.377	21764	16649	13869	670493	0.96828	74	3.25862	16240	73	2028700	219424
SSC11268	11268.mo	parent	sscsib	female	EZV2	26932087	29509581		0	91	122.9	11.2	101.5	86	0.111	0.0534	0.001	0.4111	0.2979	0.003	0.963	0.952	0.936	0.915	0.906	0.884	0.863	0.817	0.767	0.713	0.428	21561	16284	13676	673429	0.97252	84	3.28069	15933	83	2022970	218988
SSC11268	11268.s1	sib	sscsib	female	EZV2	26932087	29509581	33	0	91	103.6	9.5	87.4	75	0.1107	0.0527	0.0005	0.421	0.304	0.0029	0.959	0.949	0.934	0.912	0.902	0.878	0.853	0.799	0.738	0.672	0.349	21323	16132	13444	670253	0.967933	4	3.32002	15781	4	2037200	218381
SSC11271	11271.fa	parent	sscsib	male	EZV2	23210424	25388031		0	90	83.9	7.5	58.4	47	0.0782	0.0603	0.0037	0.3399	0.25	0.004	0.95	0.939	0.916	0.882	0.866	0.823	0.778	0.679	0.574	0.474	0.157	21497	16495	13636	662870	0.957271	68	3.23424	16125	68	2029490	224112
SSC11271	11271.mo	parent	sscsib	female	EZV2	23210424	25388031		0	90	93.3	8.4	62.8	50	0.0814	0.0578	0.0018	0.3346	0.2473	0.0039	0.948	0.937	0.915	0.881	0.865	0.825	0.783	0.692	0.597	0.504	0.187	21492	16446	13618	661216	0.954882	79	3.28126	16139	76	2006280	221203
SSC11271	11271.s1	sib	sscsib	male	EZV2	23210424	25388031	31	0	90	79.1	7.2	55.6	44	0.0785	0.0594	0.0012	0.3414	0.251	0.004	0.944	0.932	0.908	0.87	0.853	0.806	0.758	0.654	0.548	0.447	0.145	21506	16543	13516	657744	0.949868	3	3.2407	16203	3	2003330	224304
SSC11333	11333.fa	parent	sscsib	male	EZV2	25468125	27801441		0	91	71.3	6.5	53.3	45	0.0771	0.0552	0.0027	0.3657	0.2634	0.0032	0.982	0.976	0.962	0.934	0.918	0.872	0.818	0.695	0.566	0.446	0.11	22426	16720	13847	687368	0.992649	72	3.25672	16334	72	1952050	215226
SSC11333	11333.mo	parent	sscsib	female	EZV2	25468125	27801441		0	91	93.1	8.5	63.8	53	0.083	0.0555	0.0011	0.3419	0.2485	0.0031	0.983	0.977	0.965	0.941	0.927	0.889	0.846	0.748	0.642	0.537	0.18	22783	17225	14173	687534	0.992889	64	3.1631	16926	64	1939280	213093
SSC11333	11333.s1	sib	sscsib	male	EZV2	25468125	27801441	27.75	0	91	123	11.2	78.8	67	0.0799	0.0566	0.0017	0.3157	0.2263	0.0033	0.985	0.98	0.971	0.953	0.944	0.918	0.888	0.817	0.736	0.649	0.278	23051	17342	14451	688836	0.994769	3	3.21163	16969	3	1924740	212824
SSC11337	11337.fa	parent	sscsib	male	EZV2	24925951	27202782		0	91	75.4	6.8	55.2	46	0.0589	0.0583	0.0019	0.3579	0.26	0.0029	0.982	0.976	0.961	0.932	0.915	0.869	0.816	0.698	0.575	0.46	0.126	22700	17191	14309	687059	0.992203	71	3.17851	16822	71	1926120	213830
SSC11337	11337.mo	parent	sscsib	female	EZV2	24925951	27202782		0	91	100.5	9.1	67.1	56	0.0588	0.0551	0.002	0.3342	0.2419	0.003	0.984	0.979	0.968	0.946	0.933	0.899	0.86	0.768	0.668	0.565	0.2	23318	17467	14818	688117	0.993731	78	3.13636	17074	78	1890530	210410
SSC11337	11337.s1	sib	sscsib	female	EZV2	24925951	27202782	34	0	91	77.5	7	54.7	45	0.0543	0.0553	0.0016	0.3529	0.256	0.0029	0.983	0.976	0.963	0.934	0.917	0.87	0.817	0.697	0.571	0.455	0.122	22889	17109	14335	687294	0.992543	4	3.20223	16726	4	1908230	210028
SSC11338	11338.fa	parent	sscsib	male	EZV2	25746013	28099278		0	91	97.9	8.9	70.4	58	0.0657	0.0562	0.0016	0.3513	0.2559	0.0029	0.984	0.979	0.967	0.944	0.931	0.897	0.858	0.77	0.674	0.578	0.222	22632	17119	14399	688160	0.993793	73	3.28802	16767	72	1951290	212539
SSC11338	11338.mo	parent	sscsib	female	EZV2	25746013	28099278		0	91	86.3	7.8	57.9	48	0.0642	0.0542	0.0022	0.3367	0.2438	0.0029	0.983	0.976	0.962	0.934	0.918	0.874	0.824	0.711	0.594	0.483	0.143	23035	17549	14773	687496	0.992834	80	3.13891	17154	79	1935620	213792
SSC11338	11338.s1	sib	sscsib	female	EZV2	25746013	28099278	30	0	90	99.4	9	70.6	58	0.0679	0.0551	0.0017	0.3542	0.2594	0.0028	0.984	0.978	0.967	0.944	0.931	0.896	0.857	0.77	0.674	0.578	0.223	22765	17299	14606	688283	0.993971	4	3.12519	16896	4	1949540	212589
SSC11341	11341.fa	parent	sscsib	male	EZV2	26001346	28386556		0	90	102.6	9.3	74.3	62	0.0667	0.0561	0.0017	0.3548	0.2588	0.0029	0.984	0.979	0.968	0.947	0.936	0.905	0.869	0.789	0.7	0.608	0.249	23136	17510	14675	688487	0.994265	71	3.208	17152	71	1899920	210312
SSC11341	11341.mo	parent	sscsib	female	EZV2	26001346	28386556		0	91	85.9	7.8	60.3	50	0.0643	0.0532	0.0019	0.3521	0.2548	0.0029	0.983	0.976	0.964	0.937	0.923	0.882	0.836	0.73	0.618	0.509	0.157	22700	17199	14415	687095	0.992255	65	3.14693	16855	63	1933030	214445
SSC11341	11341.s1	sib	sscsib	female	EZV2	26001346	28386556	29.4167	0	91	89.3	8.1	64.6	54	0.063	0.0527	0.0015	0.3616	0.2618	0.0029	0.984	0.978	0.966	0.941	0.928	0.891	0.848	0.753	0.648	0.544	0.185	23065	17555	14853	687642	0.993045	6	3.15955	17207	6	1924230	211800
SSC11349	11349.fa	parent	sscsib	male	EZV2	24665301	26897403		0	91	158.8	14.5	101.2	87	0.0679	0.0556	0.002	0.3133	0.2254	0.0031	0.988	0.985	0.978	0.965	0.958	0.94	0.92	0.872	0.817	0.754	0.421	23717	18444	15038	690105	0.996602	227	3.09285	17999	222	1853210	210319
SSC11349	11349.mo	parent	sscsib	female	EZV2	24665301	26897403		0	91	78.9	7.1	56.9	47	0.0639	0.055	0.0014	0.3587	0.2625	0.0029	0.983	0.977	0.963	0.933	0.917	0.871	0.819	0.703	0.584	0.472	0.138	23477	18409	15064	687439	0.992752	263	3.08057	18051	259	1869930	214881
SSC11349	11349.s1	sib	sscsib	male	EZV2	24665301	26897403	32	0	91	70.4	6.4	50.7	42	0.0621	0.0569	0.0023	0.3531	0.2557	0.003	0.982	0.975	0.96	0.927	0.908	0.857	0.797	0.665	0.533	0.414	0.1	23240	18119	14713	687134	0.992311	4	3.13684	17744	4	1891990	214182
SSC11354	11354.fa	parent	sscsib	male	EZV2	26160685	28583167		0	91	85.4	7.8	59.3	50	0.0697	0.0556	0.0015	0.3428	0.2455	0.0029	0.983	0.976	0.964	0.939	0.925	0.885	0.839	0.732	0.618	0.506	0.149	22273	16912	14068	687610	0.992999	78	3.13478	16560	75	1952450	212115
SSC11354	11354.mo	parent	sscsib	female	EZV2	26160685	28583167		0	91	104	9.5	70.7	60	0.0712	0.0529	0.0014	0.3412	0.2455	0.0029	0.984	0.979	0.969	0.949	0.938	0.907	0.871	0.788	0.693	0.595	0.223	22934	17180	14565	688164	0.993799	85	3.23795	16806	84	1910600	211466
SSC11354	11354.s1	sib	sscsib	female	EZV2	26160685	28583167	37	0	91	98.2	8.9	69.4	58	0.0709	0.0537	0.0017	0.354	0.2561	0.0029	0.984	0.979	0.968	0.946	0.935	0.902	0.864	0.777	0.68	0.581	0.215	22898	17194	14626	687889	0.993402	6	3.1496	16814	4	1919740	211929
SSC11359	11359.fa	parent	sscsib	male	EZV2	26865703	29371784		0	90	120.6	10.9	93.9	77	0.0808	0.057	0.0009	0.3789	0.278	0.004	0.985	0.98	0.97	0.951	0.942	0.916	0.889	0.828	0.761	0.69	0.37	22967	17441	14612	688533	0.994332	66	3.22647	17057	66	1918740	212258
SSC11359	11359.mo	parent	sscsib	female	EZV2	26865703	29371784		0	91	103.4	9.4	74.1	61	0.0774	0.0537	0.0011	0.3592	0.26	0.004	0.983	0.977	0.964	0.941	0.929	0.896	0.86	0.778	0.69	0.6	0.251	22795	17180	14310	687113	0.992281	67	3.1662	16790	65	1924300	213484
SSC11359	11359.s1	sib	sscsib	female	EZV2	26865703	29371784	32.75	0	91	109.5	10	79.9	66	0.0852	0.0542	0.0016	0.3655	0.2641	0.004	0.982	0.976	0.964	0.942	0.931	0.901	0.868	0.794	0.714	0.632	0.291	22715	17078	14422	687384	0.992672	0	3.2224	16706	0	1939780	213417
SSC11374	11374.fa	parent	sscsib	male	EZV2	25614362	28046166		0	90	145.7	13.1	89.8	75	0.0761	0.0595	0.0012	0.3033	0.2208	0.0038	0.984	0.978	0.967	0.946	0.936	0.909	0.88	0.816	0.747	0.675	0.355	22795	17174	14313	687614	0.993005	89	3.15816	16752	88	1943760	214628
SSC11374	11374.mo	parent	sscsib	female	EZV2	25614362	28046166		0	91	94.3	8.6	53.5	45	0.0642	0.0539	0.0018	0.2875	0.2052	0.004	0.981	0.973	0.958	0.926	0.909	0.862	0.808	0.69	0.568	0.455	0.114	22915	17498	14659	686350	0.991179	73	3.13534	17105	73	1922050	212759
SSC11374	11374.s1	sib	sscsib	female	EZV2	25614362	28046166	29.6667	0	91	131.4	11.9	76.4	65	0.0723	0.0541	0.0015	0.2942	0.211	0.0039	0.983	0.977	0.964	0.941	0.93	0.899	0.865	0.789	0.706	0.622	0.273	23143	17556	14872	687476	0.992805	8	3.17495	17166	8	1906610	212020
SSC11376	11376.fa	parent	sscsib	male	EZV2	24983987	27288349		0	91	83.1	7.6	62.2	52	0.0631	0.0556	0.0016	0.3671	0.2652	0.0041	0.982	0.975	0.961	0.934	0.92	0.88	0.835	0.735	0.628	0.523	0.172	22925	17782	14395	686844	0.991893	137	3.17175	17408	136	1908790	213538
SSC11376	11376.mo	parent	sscsib	female	EZV2	24983987	27288349		0	91	81.7	7.4	58.8	49	0.0625	0.0551	0.0013	0.3606	0.2606	0.0042	0.982	0.974	0.96	0.931	0.916	0.873	0.824	0.715	0.602	0.494	0.151	22490	17151	14131	686675	0.991649	114	3.17851	16804	113	1935520	213074
SSC11376	11376.s1	sib	sscsib	female	EZV2	24983987	27288349	23.25	0	88	85.9	7.6	67.1	54	0.0779	0.0601	0.0027	0.3907	0.2912	0.004	0.98	0.973	0.958	0.929	0.914	0.873	0.829	0.734	0.635	0.54	0.208	22504	17357	14054	686022	0.990706	5	3.18946	17020	5	1933440	214309
SSC11378	11378.fa	parent	sscsib	male	EZV2	24096505	26298549		0	90	87.7	7.9	60.3	50	0.0505	0.0584	0.0015	0.3367	0.245	0.0043	0.982	0.976	0.963	0.936	0.921	0.88	0.833	0.728	0.615	0.507	0.158	22724	17684	13314	687085	0.992241	202	3.18536	17315	200	1848760	212347
SSC11378	11378.mo	parent	sscsib	female	EZV2	24096505	26298549		0	90	76.8	6.9	53.1	44	0.0495	0.0576	0.0023	0.3464	0.2532	0.0042	0.981	0.973	0.958	0.925	0.907	0.857	0.801	0.677	0.552	0.438	0.117	22657	17623	13577	686227	0.991002	213	3.19804	17259	210	1885380	215243
SSC11378	11378.s1	sib	sscsib	male	EZV2	24096505	26298549	33.5	0	89	76.1	6.8	53.8	45	0.0487	0.06	0.0018	0.3477	0.2569	0.0042	0.982	0.975	0.961	0.93	0.913	0.864	0.81	0.688	0.562	0.446	0.119	22974	17846	13721	686880	0.991945	10	3.14996	17477	10	1875870	216263
SSC11381	11381.fa	parent	sscsib	male	EZV2	25890259	28286621		0	91	80.3	7.3	64.1	53	0.0635	0.0575	0.0015	0.3901	0.2839	0.0041	0.982	0.976	0.963	0.938	0.924	0.886	0.843	0.746	0.641	0.538	0.183	22701	17429	14533	687245	0.992472	67	3.20647	17088	67	1973060	214755
SSC11381	11381.mo	parent	sscsib	female	EZV2	25890259	28286621		0	90	94.2	8.5	75.1	62	0.0662	0.0558	0.0014	0.396	0.2923	0.0041	0.983	0.978	0.966	0.943	0.931	0.898	0.861	0.78	0.693	0.603	0.255	23232	17862	15231	687381	0.992668	87	3.20059	17544	87	1905370	211675
SSC11381	11381.s1	sib	sscsib	male	EZV2	25890259	28286621	29.3333	0	90	88.6	8	71.7	59	0.0622	0.0588	0.0011	0.3934	0.2894	0.0042	0.983	0.977	0.965	0.942	0.929	0.895	0.856	0.771	0.678	0.585	0.234	22995	17595	14650	687705	0.993136	3	3.15333	17277	3	1933470	215373
SSC11385	11385.fa	parent	sscsib	male	EZV2	25747495	28116911		PCA_outlier	90	95	8.6	65.7	55	0.0646	0.0575	0.0022	0.3379	0.2464	0.0046	0.983	0.977	0.966	0.941	0.928	0.892	0.851	0.757	0.655	0.553	0.193	27519	23608	18311	687583	0.99296	240	3.26514	23226	238	1531810	209127
SSC11385	11385.mo	parent	sscsib	female	EZV2	25747495	28116911		PCA_outlier	91	89.7	8.1	61.7	51	0.0648	0.0542	0.0024	0.3426	0.2498	0.0044	0.983	0.976	0.964	0.937	0.923	0.883	0.838	0.736	0.627	0.52	0.167	26781	22442	18553	687168	0.992361	221	3.24123	22076	219	1639980	209997
SSC11385	11385.s1	sib	sscsib	female	EZV2	25747495	28116911	35	PCA_outlier	90	103.1	9.3	70	58	0.0645	0.0557	0.0016	0.3379	0.2483	0.0045	0.984	0.979	0.968	0.946	0.933	0.899	0.861	0.774	0.678	0.581	0.221	27662	23545	19154	688020	0.993591	7	3.19009	23170	7	1569910	207598
SSC11393	11393.fa	parent	sscsib	male	EZV2	26295777	28689124		0	91	89.7	8.1	74.2	62	0.0853	0.0541	0.0009	0.3997	0.2932	0.0035	0.984	0.979	0.968	0.945	0.933	0.901	0.864	0.784	0.696	0.606	0.25	22286	16935	14162	688152	0.993782	74	3.16727	16607	70	1983020	208266
SSC11393	11393.mo	parent	sscsib	female	EZV2	26295777	28689124		0	92	87.8	8.1	64.9	55	0.0849	0.0502	0.0014	0.3706	0.2643	0.0035	0.982	0.975	0.963	0.938	0.925	0.89	0.85	0.758	0.658	0.557	0.191	22257	16814	14185	687067	0.992215	54	3.2516	16466	54	1994190	210454
SSC11393	11393.s1	sib	sscsib	male	EZV2	26295777	28689124	29.6667	0	90	96.4	8.7	79	66	0.0865	0.055	0.0009	0.3969	0.2919	0.0035	0.985	0.98	0.97	0.949	0.938	0.909	0.875	0.801	0.72	0.635	0.281	22531	17046	14320	688471	0.994242	1	3.18429	16676	1	1983000	211900
SSC11401	11401.fa	parent	sscsib	male	EZV2	24254885	26465162		0	91	101.9	9.3	84.2	70	0.1005	0.0542	0.0008	0.3989	0.2916	0.0034	0.986	0.981	0.971	0.952	0.942	0.913	0.883	0.813	0.737	0.658	0.313	22839	17571	14393	688846	0.994784	153	3.19657	17234	152	1856570	204148
SSC11401	11401.mo	parent	sscsib	female	EZV2	24254885	26465162		0	91	88.8	8.1	68.4	57	0.0969	0.051	0.0009	0.3827	0.2776	0.0035	0.984	0.978	0.967	0.944	0.931	0.896	0.857	0.769	0.672	0.575	0.212	22891	17560	14857	688173	0.993812	104	3.19758	17194	101	1932760	206364
SSC11401	11401.s1	sib	sscsib	female	EZV2	24254885	26465162	33.1667	0	92	63.3	5.9	44.8	39	0.0861	0.0482	0.0013	0.3593	0.2521	0.0035	0.979	0.969	0.951	0.915	0.894	0.838	0.772	0.629	0.487	0.362	0.064	22013	16786	13726	684602	0.988655	4	3.27412	16420	4	1917930	211228
SSC11402	11402.fa	parent	sscsib	male	EZV2	25752362	28045640		0	91	77.4	7.1	69.7	57	0.0954	0.0546	0.0007	0.4335	0.317	0.0031	0.984	0.978	0.966	0.942	0.928	0.892	0.852	0.762	0.667	0.571	0.221	22471	16835	14126	688092	0.993695	84	3.22466	16470	82	1939170	208698
SSC11402	11402.mo	parent	sscsib	female	EZV2	25752362	28045640		0	92	74.6	6.8	64.2	53	0.0935	0.053	0.0006	0.4232	0.3093	0.0031	0.984	0.978	0.965	0.939	0.924	0.884	0.84	0.741	0.637	0.535	0.185	22535	17033	14038	687919	0.993445	68	3.29576	16694	67	1928850	208917
SSC11402	11402.s1	sib	sscsib	male	EZV2	25752362	28045640	29.9167	0	91	73.8	6.7	65.7	54	0.093	0.0557	0.001	0.4294	0.3156	0.0031	0.984	0.978	0.965	0.94	0.925	0.886	0.843	0.747	0.645	0.544	0.195	22165	16661	13690	687737	0.993182	3	3.23822	16297	3	1965750	210761
SSC11403	11403.fa	parent	sscsib	male	EZV2	24428365	26609954		0	91	72.8	6.6	60.3	50	0.0796	0.0536	0.001	0.4007	0.2924	0.0032	0.984	0.978	0.965	0.939	0.924	0.883	0.836	0.731	0.619	0.51	0.158	23116	17563	14678	688110	0.993721	85	3.26703	17204	85	1893700	209068
SSC11403	11403.mo	parent	sscsib	female	EZV2	24428365	26609954		0	91	73.7	6.7	58.5	49	0.0812	0.0522	0.0011	0.3926	0.2868	0.0032	0.984	0.977	0.964	0.936	0.92	0.877	0.829	0.721	0.606	0.495	0.147	22376	16962	14128	687449	0.992766	72	3.14168	16619	72	1943190	208410
SSC11403	11403.s1	sib	sscsib	male	EZV2	24428365	26609954	28	0	92	65.9	6.1	49.8	43	0.0715	0.0512	0.0012	0.3717	0.2652	0.0033	0.981	0.973	0.958	0.927	0.909	0.859	0.802	0.672	0.539	0.416	0.091	22694	17149	14263	686346	0.991173	6	3.15085	16784	5	1902310	209006
SSC11404	11404.fa	parent	sscsib	male	EZV2	25866250	28176824		0	91	95	8.6	80.3	67	0.0839	0.0526	0.0012	0.4101	0.2994	0.0031	0.986	0.982	0.972	0.954	0.944	0.916	0.884	0.812	0.732	0.647	0.287	22658	17079	14249	689042	0.995067	63	3.16963	16690	62	1923230	210043
SSC11404	11404.mo	parent	sscsib	female	EZV2	25866250	28176824		0	91	69.3	6.3	55	47	0.0768	0.0499	0.0011	0.3963	0.2861	0.0032	0.984	0.978	0.965	0.938	0.922	0.878	0.827	0.709	0.585	0.466	0.122	22559	17066	13815	687946	0.993484	87	3.21377	16675	87	1916600	208443
SSC11404	11404.s1	sib	sscsib	male	EZV2	25866250	28176824	34	0	91	81.3	7.4	67.6	56	0.083	0.0535	0.0009	0.4048	0.2942	0.0032	0.984	0.977	0.965	0.942	0.929	0.893	0.853	0.762	0.663	0.565	0.207	22667	17079	14057	687644	0.993048	5	3.19737	16724	5	1906980	210616
SSC11405	11405.fa	parent	sscsib	male	EZV2	23913083	26015449		0	91	68.2	6.2	54.6	46	0.0834	0.0525	0.001	0.39	0.2815	0.0032	0.983	0.976	0.963	0.934	0.918	0.872	0.82	0.702	0.578	0.46	0.121	22142	16837	13959	687565	0.992934	77	3.17053	16509	77	1990460	207983
SSC11405	11405.mo	parent	sscsib	female	EZV2	23913083	26015449		0	91	60.1	5.5	46.4	39	0.0795	0.0495	0.0009	0.3852	0.2778	0.0032	0.982	0.975	0.959	0.924	0.904	0.848	0.782	0.638	0.495	0.369	0.074	21997	16664	13892	686602	0.991543	74	3.19878	16306	73	1974450	208109
SSC11405	11405.s1	sib	sscsib	female	EZV2	23913083	26015449	31	0	92	65.9	6	54.3	46	0.0871	0.0505	0.0007	0.408	0.2957	0.0031	0.982	0.976	0.961	0.931	0.914	0.867	0.813	0.695	0.572	0.456	0.121	22013	16484	13744	687004	0.992124	6	3.24351	16162	6	1965030	208262
SSC11416	11416.fa	parent	sscsib	male	EZV2	20209904	21996160		0	92	65.4	6	43.7	35	0.1313	0.0535	0.0029	0.326	0.2333	0.0029	0.976	0.964	0.942	0.894	0.869	0.801	0.729	0.581	0.446	0.333	0.072	21506	16240	13342	682557	0.985702	91	3.3188	15884	89	2008070	213616
SSC11416	11416.mo	parent	sscsib	female	EZV2	20209904	21996160		0	92	66	6.1	40.7	33	0.1261	0.0515	0.0021	0.3083	0.2203	0.003	0.976	0.964	0.94	0.891	0.864	0.791	0.712	0.554	0.412	0.299	0.057	21576	16206	13450	682432	0.985521	64	3.2136	15878	64	2025230	213789
SSC11416	11416.s1	sib	sscsib	male	EZV2	20209904	21996160	34	0	92	59.5	5.5	38.6	31	0.1408	0.0538	0.003	0.3162	0.2275	0.0029	0.974	0.961	0.935	0.881	0.853	0.776	0.694	0.53	0.387	0.276	0.048	21017	15815	12945	680842	0.983225	2	3.26322	15534	2	2048840	213618
SSC11417	11417.fa	parent	sscsib	male	EZV2	21104915	23090724		0	92	71.1	6.5	35.2	29	0.09	0.0602	0.0037	0.2458	0.1738	0.0031	0.979	0.969	0.948	0.899	0.871	0.787	0.691	0.497	0.334	0.219	0.03	22218	17573	13249	684513	0.988526	200	3.15692	17201	198	1913130	215255
SSC11417	11417.mo	parent	sscsib	female	EZV2	21104915	23090724		0	92	93.6	8.6	44.4	37	0.0942	0.0547	0.0027	0.2403	0.1706	0.0031	0.982	0.973	0.957	0.921	0.901	0.841	0.771	0.615	0.463	0.337	0.065	22671	17887	13620	685860	0.990472	204	3.13213	17466	200	1870720	214361
SSC11417	11417.s1	sib	sscsib	male	EZV2	21104915	23090724	36.25	0	91	114	10.3	62.2	50	0.0931	0.0621	0.0016	0.2668	0.1942	0.0032	0.984	0.978	0.965	0.939	0.924	0.883	0.836	0.729	0.613	0.503	0.165	22980	17971	13725	687799	0.993272	18	3.10783	17511	18	1841040	211660
SSC11420	11420.fa	parent	sscsib	male	EZV2	20291931	22040585		0	92	53.1	4.9	35.5	29	0.1286	0.0542	0.004	0.3255	0.2339	0.0027	0.973	0.959	0.931	0.87	0.838	0.75	0.659	0.484	0.341	0.235	0.039	20896	15664	12698	680718	0.983046	63	3.28085	15363	61	2049470	212125
SSC11420	11420.mo	parent	sscsib	female	EZV2	20291931	22040585		0	92	82.5	7.6	52.3	42	0.1374	0.0532	0.002	0.3132	0.2272	0.0027	0.978	0.967	0.947	0.906	0.884	0.827	0.767	0.642	0.523	0.417	0.122	21446	15989	13293	683693	0.987342	80	3.26846	15652	78	2017080	212630
SSC11420	11420.s1	sib	sscsib	female	EZV2	20291931	22040585	34.0833	0	92	77	7.1	48.6	39	0.1353	0.0518	0.0024	0.3127	0.2263	0.0027	0.976	0.966	0.944	0.9	0.877	0.815	0.75	0.616	0.491	0.382	0.101	21557	16208	13500	683123	0.986519	11	3.28898	15850	11	2020470	211196
SSC11421	11421.fa	parent	sscsib	male	EZV2	19636731	21297367		0	92	55.2	5.1	35.4	28	0.1158	0.0547	0.0038	0.3107	0.2252	0.0028	0.972	0.957	0.927	0.862	0.828	0.736	0.644	0.473	0.335	0.233	0.042	20626	15604	12776	679796	0.981714	66	3.24449	15296	65	2094390	216020
SSC11421	11421.mo	parent	sscsib	female	EZV2	19636731	21297367		0	92	71.5	6.6	44.5	35	0.12	0.0526	0.0025	0.3069	0.2232	0.0028	0.975	0.963	0.938	0.887	0.86	0.789	0.716	0.57	0.441	0.335	0.083	21134	15704	13006	682154	0.98512	68	3.2243	15384	67	2005270	212176
SSC11421	11421.s1	sib	sscsib	female	EZV2	19636731	21297367	29.1667	0	92	82	7.5	51.7	40	0.1227	0.0518	0.0021	0.3103	0.2262	0.0027	0.976	0.966	0.944	0.901	0.878	0.819	0.756	0.629	0.51	0.405	0.121	21148	15784	13015	683159	0.986571	4	3.20691	15460	4	2010260	211791
SSC11435	11435.fa	parent	sscsib	male	EZV2	24460941	26732881		0	91	96.3	8.8	59.9	48	0.0881	0.0605	0.0019	0.3051	0.2209	0.0045	0.98	0.971	0.954	0.922	0.904	0.858	0.807	0.697	0.586	0.483	0.16	22298	16740	13979	685190	0.989504	63	3.25762	16337	62	1954580	216579
SSC11435	11435.mo	parent	sscsib	female	EZV2	24460941	26732881		0	91	112.1	10.2	65.7	52	0.0857	0.0587	0.0013	0.293	0.2123	0.0044	0.981	0.974	0.958	0.929	0.914	0.872	0.826	0.727	0.624	0.525	0.193	22693	17364	14448	686107	0.990828	82	3.16713	17002	82	1943090	213689
SSC11435	11435.s1	sib	sscsib	male	EZV2	24460941	26732881	29	0	91	99.6	9.1	60.8	49	0.0881	0.0608	0.0017	0.2991	0.2161	0.0044	0.98	0.972	0.956	0.925	0.908	0.863	0.814	0.706	0.596	0.493	0.165	22491	17158	14277	685718	0.990267	2	3.15104	16816	2	1966600	215000
SSC11436	11436.fa	parent	sscsib	male	EZV2	23665735	25863544		0	91	108.2	9.8	55	44	0.0822	0.0609	0.0026	0.2494	0.1805	0.0046	0.981	0.973	0.956	0.923	0.904	0.853	0.796	0.673	0.55	0.439	0.128	22314	16874	14135	686076	0.990784	76	3.22252	16529	75	1972200	213385
SSC11436	11436.mo	parent	sscsib	female	EZV2	23665735	25863544		0	91	116.2	10.6	56.9	46	0.0862	0.0581	0.0027	0.2456	0.1775	0.0045	0.981	0.974	0.958	0.926	0.908	0.86	0.806	0.689	0.571	0.461	0.138	22119	16668	13822	686294	0.991098	55	3.20448	16332	54	1982090	216274
SSC11436	11436.s1	sib	sscsib	female	EZV2	23665735	25863544	34.6667	0	91	103.3	9.4	52.2	42	0.0821	0.0556	0.0022	0.2537	0.1826	0.0045	0.981	0.973	0.957	0.923	0.904	0.852	0.793	0.664	0.535	0.419	0.11	21884	16551	13724	685987	0.990655	4	3.24276	16221	4	1974830	214564
SSC11440	11440.fa	parent	sscsib	male	EZV2	21888259	23889711		0	91	74.1	6.8	44.3	35	0.0722	0.061	0.003	0.2927	0.2109	0.0034	0.979	0.969	0.949	0.905	0.881	0.813	0.739	0.585	0.444	0.329	0.074	22641	17402	14453	684904	0.989091	159	3.2381	17002	157	1953810	218290
SSC11440	11440.mo	parent	sscsib	female	EZV2	21888259	23889711		0	91	80.6	7.4	45.1	36	0.0728	0.0592	0.0019	0.2796	0.2013	0.0034	0.979	0.97	0.95	0.908	0.884	0.819	0.747	0.596	0.455	0.338	0.076	22788	17362	14503	684761	0.988885	170	3.23999	16979	170	1891080	215807
SSC11440	11440.s1	sib	sscsib	female	EZV2	21888259	23889711	39	0	91	89.1	8.1	51.3	41	0.0746	0.0597	0.0021	0.2873	0.208	0.0033	0.98	0.971	0.953	0.916	0.895	0.839	0.777	0.645	0.516	0.403	0.108	22741	17241	14398	685632	0.990142	6	3.23458	16833	6	1921170	216637
SSC11441	11441.fa	parent	sscsib	male	EZV2	23137288	25276113		0	92	84.6	7.8	49.7	40	0.0708	0.0597	0.0019	0.2889	0.2069	0.0034	0.981	0.973	0.956	0.921	0.901	0.846	0.783	0.645	0.509	0.39	0.096	22375	16908	14083	686167	0.990915	64	3.26073	16543	64	1952720	216147
SSC11441	11441.mo	parent	sscsib	female	EZV2	23137288	25276113		0	92	87.5	8	49.6	40	0.0694	0.0569	0.0016	0.2846	0.2037	0.0033	0.982	0.974	0.958	0.924	0.905	0.85	0.788	0.649	0.511	0.39	0.094	23111	18147	14055	686869	0.991929	238	3.12254	17723	236	1825130	217232
SSC11441	11441.s1	sib	sscsib	male	EZV2	23137288	25276113	33.5833	0	92	83.6	7.7	50.6	41	0.0757	0.061	0.0014	0.297	0.2128	0.0033	0.981	0.972	0.955	0.92	0.901	0.847	0.785	0.651	0.519	0.401	0.101	23492	18290	15604	686094	0.99081	3	3.25669	17911	3	1911460	216083
SSC11442	11442.fa	parent	sscsib	male	EZV2	15325824	16796986		pc_relationship	92	48.2	4.4	29.2	24	0.0742	0.0589	0.0013	0.3001	0.2126	0.0059	0.97	0.954	0.92	0.844	0.803	0.694	0.584	0.389	0.246	0.154	0.02	21199	16163	13131	677857	0.978914	70	3.23153	15869	69	2046710	225953
SSC11442	11442.mo	parent	sscsib	female	EZV2	15325824	16796986		pc_relationship	92	56.5	5.2	32.1	26	0.0712	0.0572	0.0009	0.2866	0.2036	0.006	0.972	0.957	0.926	0.859	0.822	0.724	0.622	0.434	0.288	0.188	0.028	21758	16508	13573	679136	0.980761	61	3.21699	16203	60	2037320	223479
SSC11442	11442.s1	sib	sscsib	male	EZV2	15325824	16796986	33	pc_relationship	92	54.9	5	32.7	26	0.0754	0.0602	0.001	0.2934	0.2087	0.0061	0.971	0.956	0.925	0.859	0.823	0.726	0.627	0.442	0.296	0.196	0.03	21363	16329	13276	678420	0.979727	1	3.25695	16019	1	2051440	225746
SSC11457	11457.fa	parent	sscsib	male	EZV2	19127401	20862347		0	91	84.3	7.7	42.7	34	0.0774	0.0612	0.0016	0.2489	0.1795	0.0058	0.976	0.965	0.943	0.897	0.871	0.8	0.723	0.566	0.425	0.312	0.067	22210	16782	13846	682463	0.985566	62	3.15916	16415	62	1965870	217732
SSC11457	11457.mo	parent	sscsib	female	EZV2	19127401	20862347		0	91	75.3	6.9	37.8	30	0.0761	0.0599	0.0011	0.2519	0.1816	0.0058	0.975	0.962	0.937	0.883	0.852	0.768	0.68	0.507	0.362	0.254	0.048	21979	16687	13883	681063	0.983544	70	3.21236	16342	70	2015460	221705
SSC11457	11457.s1	sib	sscsib	male	EZV2	19127401	20862347	37	0	91	87.2	7.9	45.2	36	0.0794	0.0622	0.0009	0.2547	0.1837	0.0058	0.977	0.966	0.946	0.902	0.878	0.811	0.739	0.591	0.454	0.341	0.079	22020	16594	13480	682623	0.985797	6	3.27414	16214	5	1966390	217914
SSC11461	11461.fa	parent	sscsib	male	EZV2	19174719	20909757		0	91	76.3	7	38.8	31	0.076	0.061	0.0014	0.2488	0.1792	0.005	0.977	0.966	0.942	0.891	0.862	0.781	0.694	0.523	0.377	0.265	0.05	21989	16713	13784	683223	0.986663	99	3.27351	16383	97	2000030	220965
SSC11461	11461.mo	parent	sscsib	female	EZV2	19174719	20909757		0	91	75.3	6.9	36.5	29	0.0739	0.0605	0.0011	0.2436	0.1754	0.005	0.976	0.964	0.938	0.882	0.85	0.763	0.671	0.493	0.346	0.239	0.042	21953	16592	13766	682419	0.985502	76	3.22686	16236	74	2003630	219509
SSC11461	11461.s1	sib	sscsib	male	EZV2	19174719	20909757	38	0	90	102.3	9.3	56.5	44	0.0778	0.0647	0.0007	0.2678	0.1971	0.0049	0.98	0.972	0.955	0.919	0.9	0.847	0.79	0.669	0.549	0.442	0.139	22273	16837	13796	685692	0.990229	2	3.26431	16516	1	1957250	215142
SSC11489	11489.fa	parent	sscsib	male	EZV2	24706185	26953089		0	91	90.6	8.2	61.4	51	0.0771	0.0575	0.002	0.3321	0.2402	0.0032	0.983	0.976	0.962	0.934	0.919	0.877	0.83	0.726	0.617	0.512	0.168	22387	16886	14075	687165	0.992356	75	3.23519	16530	74	1954970	213055
SSC11489	11489.mo	parent	sscsib	female	EZV2	24706185	26953089		0	91	90.6	8.2	62.1	51	0.075	0.0563	0.0021	0.341	0.2494	0.0032	0.984	0.977	0.964	0.936	0.921	0.879	0.832	0.728	0.619	0.513	0.171	23134	17645	14897	687635	0.993035	88	3.07312	17215	86	1903210	211717
SSC11489	11489.s1	sib	sscsib	male	EZV2	24706185	26953089	35.1667	0	91	81.5	7.4	55.1	46	0.0745	0.0575	0.0021	0.3323	0.2401	0.0033	0.982	0.975	0.96	0.929	0.912	0.864	0.81	0.692	0.57	0.457	0.128	22772	17220	14430	687158	0.992346	2	3.19195	16860	2	1920820	213151
SSC11494	11494.fa	parent	sscsib	male	EZV2	24399175	26643886		0	90	78.8	7.1	55	45	0.0722	0.0589	0.002	0.3424	0.2489	0.003	0.981	0.974	0.959	0.926	0.909	0.86	0.806	0.687	0.566	0.455	0.128	22590	17011	14147	686634	0.991589	78	3.08911	16599	78	1952390	215495
SSC11494	11494.mo	parent	sscsib	female	EZV2	24399175	26643886		0	91	82.7	7.5	52.7	44	0.0713	0.0543	0.0021	0.3209	0.2309	0.003	0.982	0.975	0.96	0.928	0.911	0.862	0.807	0.683	0.557	0.44	0.111	22943	17508	14680	686897	0.991969	71	3.16738	17066	71	1928760	214697
SSC11494	11494.s1	sib	sscsib	male	EZV2	24399175	26643886	24	0	91	90.3	8.2	61	51	0.0677	0.0574	0.0019	0.3309	0.2404	0.0031	0.983	0.977	0.964	0.938	0.923	0.882	0.836	0.731	0.62	0.512	0.162	22574	17071	14036	687725	0.993165	5	3.1871	16673	4	1951340	213348
SSC11505	11505.fa	parent	sscsib	male	EZV2	24428518	26677918		PCA_outlier	89	116	10.3	80.7	67	0.0717	0.061	0.0033	0.3417	0.2523	0.0033	0.984	0.979	0.968	0.947	0.936	0.907	0.874	0.802	0.721	0.638	0.293	27367	23123	18682	688226	0.993888	255	3.20241	22694	252	1585360	208211
SSC11505	11505.mo	parent	sscsib	female	EZV2	24428518	26677918		PCA_outlier	90	72.6	6.6	48.7	40	0.0641	0.0568	0.0023	0.3368	0.2446	0.0033	0.981	0.973	0.956	0.92	0.9	0.844	0.781	0.645	0.512	0.395	0.091	27021	22921	18523	685853	0.990462	264	3.18435	22494	263	1591260	211675
SSC11505	11505.s1	sib	sscsib	female	EZV2	24428518	26677918	27.5833	PCA_outlier	91	83.4	7.6	57.6	48	0.0604	0.0555	0.0019	0.3447	0.2512	0.0033	0.982	0.975	0.961	0.932	0.916	0.87	0.82	0.707	0.59	0.48	0.143	27248	23090	18884	687086	0.992242	8	3.14086	22668	6	1589440	209622
SSC11516	11516.fa	parent	sscsib	male	EZV2	26007983	28322053		0	90	100.8	9.1	71	60	0.0673	0.0587	0.0019	0.3415	0.2519	0.0032	0.985	0.98	0.97	0.947	0.936	0.903	0.867	0.783	0.691	0.596	0.226	23498	17811	14849	688868	0.994816	110	3.12363	17457	110	1858250	211322
SSC11516	11516.mo	parent	sscsib	female	EZV2	26007983	28322053		0	90	90.4	8.1	59.4	50	0.0634	0.0568	0.0018	0.3268	0.2412	0.0032	0.985	0.979	0.967	0.94	0.925	0.883	0.836	0.729	0.614	0.501	0.15	22632	17110	14375	688428	0.99418	64	3.14348	16759	64	1927350	211593
SSC11516	11516.s1	sib	sscsib	male	EZV2	26007983	28322053	37.5833	0	90	101	9.1	69	58	0.0647	0.0589	0.0023	0.332	0.2451	0.0033	0.985	0.98	0.968	0.945	0.933	0.899	0.86	0.772	0.676	0.577	0.212	22979	17472	14572	688400	0.99414	1	3.13292	17137	1	1910560	212829
SSC11520	11520.fa	parent	sscsib	male	EZV2	23829588	25947567		0	89	98.3	8.8	64.1	54	0.0643	0.0605	0.0016	0.3182	0.2356	0.0033	0.984	0.978	0.966	0.941	0.927	0.889	0.846	0.75	0.646	0.54	0.181	22853	17280	14287	688031	0.993607	105	3.19178	16887	103	1922210	216099
SSC11520	11520.mo	parent	sscsib	female	EZV2	23829588	25947567		0	89	90.2	8	55.6	47	0.0638	0.0576	0.0025	0.3081	0.2286	0.0032	0.984	0.977	0.964	0.935	0.919	0.874	0.823	0.708	0.586	0.47	0.126	22903	17225	14448	687602	0.992987	87	3.21508	16845	86	1915460	211812
SSC11520	11520.s1	sib	sscsib	male	EZV2	23829588	25947567	31.0833	0	90	67.1	6	44.4	38	0.0588	0.0582	0.0028	0.3249	0.2369	0.0031	0.981	0.973	0.955	0.918	0.898	0.838	0.77	0.621	0.474	0.347	0.062	22472	16916	14074	686251	0.991036	4	3.24563	16540	4	1951890	215139
SSC11525	11525.fa	parent	sscsib	male	EZV2	23874902	25987863		pc_relationship	88	79	6.9	57.4	47	0.0579	0.0639	0.002	0.3543	0.2668	0.0037	0.982	0.975	0.96	0.928	0.911	0.864	0.813	0.701	0.586	0.476	0.143	26204	21869	18061	686702	0.991688	190	3.33382	21495	188	1648750	210162
SSC11525	11525.mo	parent	sscsib	female	EZV2	23874902	25987863		pc_relationship	87	72.9	6.4	47.1	39	0.0552	0.0622	0.0021	0.324	0.2439	0.0036	0.982	0.974	0.958	0.921	0.901	0.844	0.779	0.638	0.497	0.374	0.079	22583	16933	14303	686709	0.991698	59	3.17771	16595	58	1940780	213250
SSC11525	11525.s1	sib	sscsib	male	EZV2	23874902	25987863	32	pc_relationship	87	87.8	7.6	59.7	50	0.0577	0.0651	0.0029	0.3342	0.253	0.0037	0.983	0.977	0.964	0.936	0.921	0.879	0.831	0.726	0.614	0.504	0.153	25048	20102	17202	687600	0.992984	11	3.26168	19726	11	1765280	211031
SSC11530	11530.fa	parent	sscsib	male	EZV2	24727445	26916097		0	89	92.3	8.2	67.4	56	0.0626	0.0599	0.0023	0.3546	0.2651	0.0029	0.983	0.978	0.965	0.939	0.925	0.887	0.845	0.753	0.655	0.557	0.206	22796	17273	14344	687768	0.993227	77	3.13804	16903	76	1970400	213140
SSC11530	11530.mo	parent	sscsib	female	EZV2	24727445	26916097		0	89	74	6.6	51.4	43	0.0581	0.058	0.0018	0.3449	0.2568	0.0031	0.982	0.975	0.959	0.924	0.905	0.852	0.794	0.666	0.537	0.42	0.107	23367	18128	15228	686897	0.991969	118	3.19633	17775	116	1905990	213994
SSC11530	11530.s1	sib	sscsib	female	EZV2	24727445	26916097	36.9167	0	89	87.8	7.8	64.6	53	0.0622	0.0586	0.0029	0.3637	0.2725	0.003	0.983	0.977	0.963	0.934	0.919	0.877	0.832	0.734	0.63	0.529	0.189	23423	18002	15282	687389	0.99268	3	3.18952	17642	2	1917340	212365
SSC11533	11533.fa	parent	sscsib	male	EZV2	24567190	26768123		0	88	89.6	7.9	59.9	49	0.0568	0.0651	0.0023	0.3253	0.2451	0.0031	0.982	0.976	0.961	0.93	0.914	0.868	0.819	0.712	0.601	0.494	0.159	22598	17134	14214	687013	0.992137	79	3.15235	16772	77	1971440	215737
SSC11533	11533.mo	parent	sscsib	female	EZV2	24567190	26768123		0	90	81.7	7.3	53.9	45	0.056	0.059	0.0039	0.3276	0.2423	0.003	0.981	0.974	0.958	0.924	0.906	0.857	0.802	0.682	0.56	0.446	0.12	22284	16922	14181	686213	0.990981	65	3.17043	16571	65	1952400	212605
SSC11533	11533.s1	sib	sscsib	male	EZV2	24567190	26768123	35	0	87	98.2	8.6	65.5	54	0.0582	0.066	0.0021	0.3252	0.2466	0.003	0.983	0.977	0.964	0.936	0.922	0.882	0.838	0.742	0.641	0.54	0.194	22565	17269	14348	687599	0.992983	1	3.15236	16901	0	1981670	214100
SSC11549	11549.fa	parent	sscsib	male	EZV2	24386089	26570828		PCA_outlier	91	82.3	7.5	54.8	45	0.0691	0.0584	0.0024	0.3249	0.2366	0.0032	0.981	0.974	0.959	0.927	0.909	0.86	0.805	0.685	0.564	0.451	0.126	26998	23044	17963	686592	0.991529	262	3.25991	22670	258	1548210	208733
SSC11549	11549.mo	parent	sscsib	female	EZV2	24386089	26570828		PCA_outlier	90	83.6	7.5	57.9	47	0.0721	0.0579	0.0023	0.3427	0.2526	0.0031	0.982	0.975	0.959	0.926	0.908	0.86	0.807	0.693	0.578	0.471	0.149	26533	22229	18249	686624	0.991575	251	3.22585	21827	247	1608720	209137
SSC11549	11549.s1	sib	sscsib	female	EZV2	24386089	26570828	30.25	PCA_outlier	90	90.4	8.2	65.6	54	0.077	0.0593	0.0026	0.3589	0.2644	0.003	0.981	0.975	0.961	0.933	0.918	0.878	0.833	0.736	0.636	0.538	0.197	27092	22894	18464	686367	0.991204	13	3.32769	22506	11	1560610	207416
SSC11552	11552.fa	parent	sscsib	male	EZV2	24223133	26476317		0	90	92	8.3	61.3	51	0.0714	0.0592	0.0014	0.3252	0.238	0.0032	0.982	0.976	0.962	0.935	0.92	0.879	0.833	0.731	0.622	0.516	0.165	22538	17075	14318	687423	0.992729	78	3.19506	16674	74	1924660	213186
SSC11552	11552.mo	parent	sscsib	female	EZV2	24223133	26476317		0	91	81	7.4	48	41	0.0704	0.0555	0.0022	0.299	0.2146	0.0032	0.979	0.971	0.954	0.918	0.898	0.843	0.781	0.647	0.514	0.394	0.083	22422	16994	14297	685474	0.989914	59	3.22651	16618	59	1977430	216408
SSC11552	11552.s1	sib	sscsib	female	EZV2	24223133	26476317	38.3333	0	90	97.7	8.8	63.6	53	0.077	0.0574	0.0025	0.3257	0.2371	0.0031	0.98	0.973	0.958	0.929	0.914	0.873	0.829	0.731	0.629	0.531	0.186	22535	16985	14089	685845	0.99045	1	3.31213	16578	0	1935930	214434
SSC11553	11553.fa	parent	sscsib	male	EZV2	24136446	26329552		0	91	88.5	8	58.4	48	0.0793	0.0598	0.002	0.3226	0.235	0.004	0.982	0.975	0.96	0.93	0.914	0.869	0.819	0.708	0.594	0.485	0.149	22517	17028	14213	686756	0.991766	81	3.18502	16682	80	1954760	212443
SSC11553	11553.mo	parent	sscsib	female	EZV2	24136446	26329552		0	91	88.9	8	52.4	43	0.0746	0.0553	0.0024	0.2966	0.2148	0.0041	0.981	0.974	0.958	0.925	0.906	0.855	0.798	0.672	0.545	0.43	0.111	22638	17273	14694	686449	0.991322	88	3.1998	16903	88	1950770	213319
SSC11553	11553.s1	sib	sscsib	male	EZV2	24136446	26329552	29.9167	0	91	85.4	7.8	56.3	47	0.0754	0.0569	0.0019	0.3235	0.2334	0.0039	0.981	0.974	0.959	0.929	0.912	0.867	0.815	0.701	0.582	0.471	0.134	22430	17035	14218	686723	0.991718	3	3.14227	16675	3	1971630	214755
SSC11578	11578.fa	parent	sscsib	male	EZV2	22603197	24665855		0	89	81.5	7.3	58.6	47	0.0638	0.0602	0.0017	0.3508	0.2591	0.0051	0.979	0.971	0.954	0.921	0.903	0.855	0.803	0.692	0.58	0.477	0.156	22001	16549	13815	684987	0.989211	52	3.22461	16229	52	1979630	215511
SSC11578	11578.mo	parent	sscsib	female	EZV2	22603197	24665855		0	90	64.7	5.8	44.3	36	0.0597	0.0569	0.0022	0.3431	0.2503	0.0052	0.976	0.966	0.945	0.901	0.877	0.811	0.739	0.591	0.455	0.342	0.073	22201	16821	14096	683509	0.987076	67	3.23944	16485	66	1993990	218451
SSC11578	11578.s1	sib	sscsib	male	EZV2	22603197	24665855	27.75	0	90	85.7	7.7	60.2	49	0.0652	0.0608	0.0015	0.3432	0.2521	0.0052	0.978	0.97	0.954	0.921	0.904	0.857	0.807	0.699	0.591	0.491	0.167	22247	16873	14050	684842	0.989001	4	3.18056	16553	4	1953460	214833
SSC11579	11579.fa	parent	sscsib	male	EZV2	24292038	26501581		0	89	88.1	7.9	60.3	49	0.0704	0.0598	0.0031	0.3358	0.247	0.0042	0.98	0.973	0.958	0.927	0.91	0.866	0.816	0.71	0.6	0.497	0.164	22569	16945	14071	685874	0.990492	54	3.2759	16557	54	1924170	215216
SSC11579	11579.mo	parent	sscsib	female	EZV2	24292038	26501581		0	91	90.3	8.2	59.8	49	0.0726	0.0549	0.0036	0.3321	0.2413	0.0042	0.981	0.973	0.959	0.929	0.913	0.869	0.82	0.713	0.603	0.497	0.159	22649	17082	14182	686417	0.991276	82	3.26637	16747	82	1930890	213799
SSC11579	11579.s1	sib	sscsib	male	EZV2	24292038	26501581	37	0	90	81.5	7.4	58.2	47	0.0716	0.0587	0.0033	0.3488	0.2543	0.0042	0.978	0.97	0.953	0.919	0.901	0.853	0.8	0.689	0.578	0.475	0.154	22669	17041	14135	684671	0.988755	3	3.20427	16690	3	1930170	215902
SSC11584	11584.fa	parent	sscsib	male	EZV2	21302883	23299476		0	92	73.4	6.8	38.5	33	0.1102	0.0566	0.0017	0.2612	0.1834	0.0038	0.98	0.97	0.952	0.912	0.888	0.819	0.737	0.558	0.393	0.265	0.037	22302	16737	13820	685062	0.989319	81	3.24045	16364	81	1942970	217351
SSC11584	11584.mo	parent	sscsib	female	EZV2	21302883	23299476		0	92	87.7	8.1	42.3	36	0.1109	0.0535	0.0014	0.2453	0.1723	0.0038	0.981	0.972	0.955	0.92	0.899	0.838	0.766	0.603	0.446	0.315	0.052	22749	17241	14491	685325	0.989699	82	3.18838	16840	81	1931020	214503
SSC11584	11584.s1	sib	sscsib	male	EZV2	21302883	23299476	29.25	0	92	82.7	7.6	41.2	35	0.113	0.0559	0.0016	0.2478	0.1741	0.0037	0.981	0.972	0.954	0.916	0.894	0.831	0.756	0.588	0.43	0.301	0.048	22699	17133	14273	685262	0.989608	3	3.16221	16738	2	1929950	215533
SSC11588	11588.fa	parent	sscsib	male	EZV2	18558345	20330699		0	92	100.4	9.3	46.6	39	0.1048	0.0577	0.0011	0.2317	0.162	0.0039	0.981	0.973	0.957	0.924	0.906	0.852	0.788	0.643	0.497	0.369	0.073	22498	16928	14249	686133	0.990866	70	3.23783	16531	70	1952710	212948
SSC11588	11588.mo	parent	sscsib	female	EZV2	18558345	20330699		0	92	61.8	5.7	28.3	24	0.1027	0.0554	0.0016	0.2335	0.163	0.0039	0.976	0.964	0.938	0.875	0.836	0.726	0.604	0.381	0.223	0.129	0.012	21780	16429	13649	681794	0.9846	70	3.28394	16088	69	2013140	220382
SSC11588	11588.s1	sib	sscsib	female	EZV2	18558345	20330699	26.8333	0	92	89.2	8.2	42.1	36	0.1104	0.055	0.0011	0.2405	0.1684	0.0038	0.98	0.972	0.955	0.918	0.898	0.837	0.763	0.6	0.443	0.313	0.052	22403	16922	14308	685442	0.989868	7	3.25565	16531	7	1961590	213301
SSC11590	11590.fa	parent	sscsib	male	EZV2	18377395	20096701		0	92	103.5	9.5	44.8	38	0.1031	0.0579	0.0036	0.2148	0.1516	0.0035	0.983	0.975	0.96	0.926	0.906	0.848	0.78	0.625	0.472	0.342	0.064	22680	16972	14169	686756	0.991766	65	3.13442	16585	65	1894860	212859
SSC11590	11590.mo	parent	sscsib	female	EZV2	18377395	20096701		0	92	69	6.4	28.1	24	0.0906	0.0538	0.0027	0.2074	0.1455	0.0036	0.979	0.967	0.942	0.879	0.841	0.728	0.602	0.373	0.217	0.126	0.012	22725	17169	14303	683183	0.986606	73	3.1945	16774	71	1938890	218882
SSC11590	11590.s1	sib	sscsib	female	EZV2	18377395	20096701	27.0833	0	92	91.4	8.4	38.9	32	0.1016	0.0541	0.0031	0.2156	0.1524	0.0035	0.98	0.971	0.952	0.91	0.885	0.814	0.73	0.551	0.389	0.266	0.042	22597	16967	14216	685250	0.989591	2	3.17061	16579	2	1943210	218929
SSC11593	11593.fa	parent	sscsib	male	EZV2	16402783	17920271		0	92	51.2	4.7	26.6	22	0.0838	0.0573	0.0023	0.2577	0.1816	0.0035	0.974	0.96	0.93	0.855	0.812	0.688	0.559	0.34	0.197	0.114	0.012	21852	16519	13682	681068	0.983551	69	3.16605	16163	68	1981750	221419
SSC11593	11593.mo	parent	sscsib	female	EZV2	16402783	17920271		0	92	68.2	6.3	34	28	0.0892	0.0564	0.0016	0.2526	0.1784	0.0035	0.977	0.965	0.942	0.888	0.857	0.768	0.669	0.474	0.316	0.205	0.029	22126	16721	14061	683132	0.986532	73	3.19788	16331	71	1999080	219602
SSC11593	11593.s1	sib	sscsib	male	EZV2	16402783	17920271	29	0	92	71.3	6.6	37.7	31	0.0882	0.0589	0.0015	0.2616	0.1849	0.0035	0.978	0.968	0.948	0.902	0.876	0.799	0.711	0.53	0.37	0.252	0.04	21889	16515	13793	684364	0.988311	4	3.16907	16141	4	1970530	216110
SSC11595	11595.fa	parent	sscsib	male	EZV2	18895610	20631284		0	92	82	7.5	42.4	35	0.0965	0.0597	0.0017	0.2553	0.1812	0.0033	0.979	0.97	0.95	0.908	0.885	0.818	0.743	0.583	0.434	0.313	0.06	22314	16904	14073	685112	0.989391	70	3.20147	16543	70	1973860	215680
SSC11595	11595.mo	parent	sscsib	female	EZV2	18895610	20631284		0	92	100.9	9.3	50.3	41	0.0994	0.0555	0.0013	0.2505	0.1787	0.0032	0.981	0.973	0.957	0.922	0.903	0.85	0.79	0.657	0.522	0.403	0.097	22903	17266	14573	686244	0.991026	69	3.10083	16872	66	1931030	216370
SSC11595	11595.s1	sib	sscsib	female	EZV2	18895610	20631284	31	0	92	57.4	5.3	29.7	24	0.089	0.0563	0.0024	0.2611	0.1853	0.0032	0.975	0.962	0.933	0.867	0.829	0.722	0.608	0.399	0.247	0.151	0.018	21957	16565	13851	682252	0.985261	5	3.26277	16221	5	1984330	217811
SSC11596	11596.fa	parent	sscsib	male	EZV2	18165178	19829388		pc_relationship, PCA_outlier	92	59.3	5.5	29.7	24	0.086	0.061	0.002	0.2473	0.1756	0.0034	0.976	0.963	0.936	0.87	0.832	0.723	0.607	0.397	0.246	0.151	0.019	24480	19878	16055	682740	0.985966	322	3.28467	19466	318	1765540	217098
SSC11596	11596.mo	parent	sscsib	female	EZV2	18165178	19829388		pc_relationship, PCA_outlier	92	76.9	7.1	36.9	30	0.0866	0.0563	0.0017	0.2413	0.1718	0.0034	0.975	0.963	0.941	0.892	0.863	0.783	0.694	0.511	0.355	0.241	0.039	24958	20410	16841	682676	0.985874	367	3.20474	19987	363	1756300	216481
SSC11596	11596.s1	sib	sscsib	male	EZV2	18165178	19829388	29	pc_relationship, PCA_outlier	92	87.9	8.1	45.7	38	0.0917	0.0594	0.0015	0.255	0.182	0.0034	0.981	0.973	0.957	0.921	0.901	0.842	0.774	0.623	0.475	0.35	0.072	25459	20561	16642	686267	0.991059	21	3.23186	20107	19	1698290	211980
SSC11620	11620.fa	parent	sscsib	male	EZV2	24788422	27029914		0	91	96	8.8	62.5	50	0.083	0.0604	0.0009	0.3153	0.2302	0.0033	0.981	0.974	0.959	0.929	0.913	0.869	0.821	0.715	0.605	0.5	0.171	22784	17198	14324	686770	0.991786	81	3.14115	16812	80	1932810	214266
SSC11620	11620.mo	parent	sscsib	female	EZV2	24788422	27029914		0	91	105.7	9.6	64.8	51	0.0833	0.059	0.0006	0.3027	0.2214	0.0033	0.982	0.975	0.96	0.931	0.915	0.873	0.826	0.724	0.617	0.515	0.185	22745	17135	14340	686761	0.991773	64	3.13035	16751	64	1921440	214930
SSC11620	11620.s1	sib	sscsib	female	EZV2	24788422	27029914	39.5	0	91	94.9	8.7	60.6	48	0.082	0.0581	0.0006	0.3152	0.2305	0.0033	0.982	0.975	0.959	0.929	0.912	0.866	0.816	0.705	0.591	0.484	0.16	22868	17160	14473	686597	0.991536	1	3.16384	16767	1	1910920	212571
SSC11627	11627.fa	parent	sscsib	male	EZV2	24076383	26241259		0	91	105.3	9.6	58	45	0.0718	0.0652	0.0011	0.266	0.1961	0.0035	0.981	0.974	0.958	0.924	0.905	0.855	0.8	0.682	0.563	0.457	0.147	22398	16934	14034	686475	0.99136	69	3.23844	16571	67	1942950	210695
SSC11627	11627.mo	parent	sscsib	female	EZV2	24076383	26241259		0	91	102.6	9.3	55.1	43	0.0734	0.0592	0.001	0.265	0.1955	0.0034	0.981	0.974	0.957	0.921	0.901	0.848	0.79	0.665	0.542	0.432	0.131	22625	17360	14380	686254	0.991041	75	3.0938	17003	72	1926180	214639
SSC11627	11627.s1	sib	sscsib	female	EZV2	24076383	26241259	35.1667	0	90	128.1	11.6	69.6	55	0.0752	0.0604	0.0009	0.2679	0.1982	0.0034	0.983	0.977	0.964	0.936	0.921	0.882	0.838	0.744	0.645	0.548	0.214	22610	17152	14323	687421	0.992726	2	3.11763	16803	2	1936980	208799
SSC11633	11633.fa	parent	sscsib	male	EZV2	25720579	28037688		0	91	118.6	10.8	71.2	56	0.0894	0.0617	0.0011	0.2897	0.2129	0.0032	0.98	0.973	0.959	0.931	0.917	0.877	0.835	0.744	0.648	0.554	0.224	22833	17269	14379	686184	0.99094	85	3.22513	16874	85	1920650	212473
SSC11633	11633.mo	parent	sscsib	female	EZV2	25720579	28037688		0	91	146.1	13.3	81.9	64	0.0885	0.0598	0.0008	0.2761	0.2031	0.0032	0.984	0.979	0.967	0.944	0.932	0.9	0.864	0.787	0.703	0.618	0.283	23102	17391	14765	688073	0.993667	60	3.09653	16984	60	1918070	213299
SSC11633	11633.s1	sib	sscsib	male	EZV2	25720579	28037688	27.3333	0	91	119.3	10.9	70.2	55	0.0867	0.0631	0.0009	0.2843	0.209	0.0033	0.981	0.974	0.96	0.931	0.916	0.876	0.832	0.739	0.641	0.546	0.218	22766	17114	14139	686674	0.991647	3	3.19295	16660	2	1917750	213367
SSC11634	11634.fa	parent	sscsib	male	EZV2	22978649	25028714		0	91	85.7	7.8	51.6	40	0.0662	0.0653	0.001	0.2903	0.2138	0.0033	0.978	0.969	0.948	0.907	0.885	0.826	0.763	0.63	0.504	0.396	0.115	22760	17700	14338	684465	0.988457	124	3.12978	17340	123	1922920	215354
SSC11634	11634.mo	parent	sscsib	female	EZV2	22978649	25028714		0	91	86.7	7.9	50.8	39	0.0655	0.0597	0.001	0.2886	0.2121	0.0033	0.978	0.969	0.95	0.908	0.886	0.826	0.762	0.627	0.5	0.39	0.11	23230	17886	14470	684788	0.988924	110	3.17705	17502	109	1879800	216993
SSC11634	11634.s1	sib	sscsib	male	EZV2	22978649	25028714	27.5	0	91	117.8	10.7	69.8	54	0.0688	0.0642	0.0009	0.286	0.2107	0.0033	0.983	0.977	0.964	0.935	0.92	0.88	0.836	0.741	0.641	0.544	0.214	23458	18153	14739	687305	0.992558	12	3.15953	17758	12	1864450	212527
SSC11644	11644.fa	parent	sscsib	male	EZV2	23925904	26117706		0	92	100.1	9.2	62.8	50	0.0699	0.0621	0.001	0.3044	0.2207	0.0033	0.983	0.976	0.962	0.933	0.917	0.874	0.826	0.72	0.61	0.505	0.172	22612	17114	14137	687381	0.992668	64	3.16898	16738	64	1920310	214830
SSC11644	11644.mo	parent	sscsib	female	EZV2	23925904	26117706		0	92	91.1	8.3	55.1	44	0.0689	0.0601	0.0009	0.3003	0.2176	0.0034	0.98	0.972	0.955	0.92	0.901	0.849	0.792	0.669	0.548	0.439	0.13	22837	17126	14439	685979	0.990643	63	3.15899	16708	62	1929560	215413
SSC11644	11644.s1	sib	sscsib	female	EZV2	23925904	26117706	34.3333	0	91	89.9	8.2	55	43	0.0672	0.0606	0.0009	0.304	0.2204	0.0034	0.98	0.972	0.955	0.919	0.9	0.848	0.79	0.666	0.545	0.436	0.13	22702	17102	14389	685727	0.99028	2	3.17268	16673	2	1934690	215101
SSC11657	11657.fa	parent	sscsib	male	EZV2	24392652	26625003		0	91	104.3	9.5	61.4	48	0.0758	0.0629	0.0009	0.2858	0.2082	0.0035	0.981	0.974	0.959	0.928	0.911	0.866	0.815	0.705	0.593	0.489	0.165	22938	17936	13746	686469	0.991351	208	3.13685	17523	205	1862740	214874
SSC11657	11657.mo	parent	sscsib	female	EZV2	24392652	26625003		0	91	100.4	9.2	57.5	45	0.0722	0.0591	0.001	0.2846	0.2071	0.0034	0.981	0.974	0.958	0.924	0.906	0.857	0.802	0.684	0.566	0.458	0.143	22488	17608	13511	686344	0.991171	177	3.10668	17168	172	1878020	214274
SSC11657	11657.s1	sib	sscsib	female	EZV2	24392652	26625003	33	0	91	106.3	9.7	63.1	50	0.0762	0.0601	0.0008	0.2947	0.2151	0.0034	0.981	0.973	0.958	0.927	0.911	0.867	0.818	0.712	0.605	0.504	0.177	22560	17663	13505	686330	0.99115	7	3.08876	17258	7	1885990	214834
SSC11658	11658.fa	parent	sscsib	male	EZV2	24271067	26479134		0	91	97.3	8.9	61.5	48	0.0687	0.0629	0.0009	0.3066	0.2238	0.0033	0.981	0.974	0.958	0.927	0.91	0.864	0.814	0.704	0.592	0.489	0.167	22551	17191	14218	686595	0.991533	79	3.17483	16793	78	1948140	215329
SSC11658	11658.mo	parent	sscsib	female	EZV2	24271067	26479134		0	91	93.2	8.5	56.3	44	0.067	0.0597	0.0009	0.2994	0.2183	0.0033	0.981	0.973	0.956	0.922	0.904	0.853	0.796	0.675	0.554	0.445	0.137	22773	17136	14387	686001	0.990675	67	3.15703	16716	67	1925010	213598
SSC11658	11658.s1	sib	sscsib	female	EZV2	24271067	26479134	30	0	91	103.7	9.4	64.6	50	0.0691	0.0604	0.0008	0.3079	0.2263	0.0033	0.981	0.974	0.959	0.928	0.911	0.866	0.817	0.712	0.605	0.506	0.186	22871	17465	14724	686352	0.991182	0	3.19802	17043	0	1961660	215774
SSC11671	11671.fa	parent	sscsib	male	EZV2	23576225	25726752		0	91	95.5	8.7	57.4	45	0.0699	0.0641	0.0009	0.2916	0.2131	0.0035	0.98	0.973	0.956	0.921	0.902	0.851	0.795	0.675	0.557	0.451	0.145	24046	19120	15622	686304	0.991113	161	3.19413	18715	159	1844540	215775
SSC11671	11671.mo	parent	sscsib	female	EZV2	23576225	25726752		0	91	102.8	9.4	60.3	47	0.0704	0.0603	0.0008	0.2905	0.2126	0.0034	0.981	0.974	0.958	0.926	0.908	0.861	0.809	0.696	0.582	0.477	0.16	23659	18632	15595	686377	0.991218	128	3.10704	18239	127	1874410	213594
SSC11671	11671.s1	sib	sscsib	male	EZV2	23576225	25726752	32.0833	0	91	87.7	8	53.5	42	0.0711	0.0637	0.0008	0.2964	0.2154	0.0035	0.979	0.971	0.953	0.917	0.897	0.843	0.783	0.656	0.532	0.421	0.122	23712	18736	15387	685230	0.989562	3	3.11472	18324	2	1863360	215974
SSC11673	11673.fa	parent	sscsib	male	EZV2	24294803	26492445		0	91	89.5	8.1	58.6	46	0.0686	0.0628	0.0008	0.3167	0.2321	0.0033	0.98	0.972	0.955	0.921	0.903	0.853	0.798	0.681	0.565	0.46	0.152	22368	16965	14029	685991	0.990661	72	3.14802	16582	69	1949770	216264
SSC11673	11673.mo	parent	sscsib	female	EZV2	24294803	26492445		0	91	99.8	9.1	61.1	48	0.0676	0.0598	0.0007	0.3031	0.2218	0.0033	0.982	0.975	0.96	0.929	0.912	0.866	0.815	0.705	0.591	0.486	0.164	22721	17288	14573	686637	0.991594	135	3.14909	16848	133	1911590	214094
SSC11673	11673.s1	sib	sscsib	male	EZV2	24294803	26492445	32.1667	0	91	98.6	9	63.9	50	0.0692	0.063	0.0008	0.3133	0.2303	0.0033	0.982	0.975	0.96	0.93	0.914	0.87	0.821	0.716	0.607	0.505	0.18	22430	16955	14143	686889	0.991958	4	3.12368	16539	4	1940380	215396
SSC11679	11679.fa	parent	sscsib	male	EZV2	23657042	25794911		0	91	82.1	7.5	49.6	39	0.0635	0.0616	0.0012	0.2931	0.2129	0.0033	0.98	0.972	0.954	0.916	0.894	0.836	0.77	0.631	0.497	0.383	0.1	22701	17096	14213	685766	0.990336	66	3.12255	16717	66	1915470	214355
SSC11679	11679.mo	parent	sscsib	female	EZV2	23657042	25794911		0	91	107.6	9.8	63.9	50	0.0687	0.0596	0.0011	0.293	0.2154	0.0032	0.982	0.976	0.962	0.932	0.916	0.872	0.824	0.718	0.608	0.505	0.179	23021	17513	14787	686965	0.992067	82	3.17163	17073	81	1922470	214238
SSC11679	11679.s1	sib	sscsib	male	EZV2	23657042	25794911	37.8333	0	90	100.4	9.1	63.7	49	0.0701	0.0638	0.0009	0.3064	0.2267	0.0032	0.98	0.973	0.958	0.926	0.909	0.864	0.814	0.707	0.6	0.499	0.181	22794	17249	14317	686018	0.9907	4	3.19799	16849	3	1939710	216929
SSC11703	11703.fa	parent	sscsib	male	EZV2	23420171	25533909		0	91	104.2	9.5	62.3	49	0.0776	0.0615	0.0009	0.2907	0.2114	0.0033	0.98	0.973	0.958	0.928	0.912	0.868	0.82	0.713	0.603	0.498	0.171	26608	22613	18281	685830	0.990428	232	3.15961	22213	231	1638570	213147
SSC11703	11703.mo	parent	sscsib	female	EZV2	23420171	25533909		0	92	81.4	7.5	46.4	37	0.073	0.0572	0.0011	0.2843	0.2046	0.0031	0.977	0.968	0.949	0.908	0.886	0.824	0.754	0.607	0.468	0.352	0.083	22730	17283	14520	684265	0.988168	96	3.15451	16881	95	1932830	216688
SSC11703	11703.s1	sib	sscsib	female	EZV2	23420171	25533909	31	0	92	99.9	9.2	59.6	47	0.0762	0.058	0.001	0.2958	0.2144	0.0032	0.981	0.974	0.959	0.928	0.911	0.865	0.814	0.7	0.585	0.477	0.154	25541	20810	17863	686244	0.991026	6	3.16439	20383	5	1754490	212618
SSC11705	11705.fa	parent	sscsib	male	EZV2	27811524	30398802		0	92	243	22.3	133.8	110	0.151	0.0578	0.0008	0.2689	0.1941	0.0033	0.982	0.977	0.967	0.952	0.945	0.928	0.911	0.873	0.832	0.787	0.549	23018	17406	14663	687293	0.992541	68	3.20403	16975	68	1883710	211206
SSC11705	11705.mo	parent	sscsib	female	EZV2	27811524	30398802		0	92	146	13.4	79.4	65	0.1351	0.054	0.0011	0.2722	0.1949	0.0034	0.98	0.973	0.961	0.939	0.928	0.899	0.867	0.795	0.713	0.629	0.279	22776	17328	14621	685685	0.990219	78	3.18509	16870	77	1939750	211908
SSC11705	11705.s1	sib	sscsib	female	EZV2	27811524	30398802	31	0	92	212.9	19.5	118.3	96	0.1412	0.0549	0.0008	0.2766	0.2004	0.0034	0.981	0.975	0.965	0.948	0.94	0.921	0.9	0.855	0.805	0.752	0.481	23008	17447	14727	686841	0.991888	3	3.21729	16998	3	1914570	212251
SSC11717	11717.fa	parent	sscsib	male	EZV2	27886457	30485627		0	92	206.2	18.9	104.9	85	0.1311	0.0588	0.001	0.2487	0.1791	0.0035	0.978	0.971	0.959	0.939	0.929	0.906	0.881	0.828	0.77	0.71	0.423	23011	17472	14736	684991	0.989217	62	3.14293	17065	60	1925050	213973
SSC11717	11717.mo	parent	sscsib	female	EZV2	27886457	30485627		0	92	225.6	20.6	114.3	92	0.1331	0.055	0.0012	0.2522	0.1828	0.0035	0.982	0.977	0.967	0.95	0.942	0.922	0.901	0.854	0.802	0.746	0.463	23011	17539	14709	687410	0.99271	88	3.15923	17116	85	1916950	214042
SSC11717	11717.s1	sib	sscsib	female	EZV2	27886457	30485627	38	0	92	190.8	17.5	100.7	82	0.1268	0.0545	0.0011	0.2631	0.19	0.0034	0.981	0.975	0.963	0.945	0.936	0.913	0.888	0.833	0.773	0.708	0.4	22978	17381	14672	686646	0.991607	3	3.14419	16944	3	1926840	215594
SSC11718	11718.fa	parent	sscsib	male	EZV2	24709651	26986262		0	89	87.6	7.8	49.3	42	0.0585	0.0613	0.0016	0.2779	0.2046	0.0033	0.983	0.977	0.965	0.937	0.92	0.872	0.814	0.681	0.54	0.41	0.082	22756	17283	14437	687786	0.993253	72	3.12985	16851	72	1933170	212535
SSC11718	11718.mo	parent	sscsib	female	EZV2	24709651	26986262		0	89	89.9	8	49.8	43	0.059	0.0567	0.0017	0.2787	0.2056	0.0033	0.984	0.978	0.966	0.938	0.922	0.874	0.818	0.685	0.546	0.417	0.083	23272	17628	14919	687747	0.993197	69	3.17663	17238	67	1895560	212048
SSC11718	11718.s1	sib	sscsib	female	EZV2	24709651	26986262	38.5833	0	89	108.5	9.7	60.2	52	0.0609	0.0576	0.0016	0.2792	0.2051	0.0032	0.985	0.98	0.97	0.948	0.936	0.9	0.858	0.758	0.644	0.528	0.147	22935	17423	14709	688444	0.994203	1	3.14687	16999	1	1908970	211526
SSC11730	11730.fa	parent	sscsib	male	EZV2	24994820	27295137		0	89	91	8.1	50.8	44	0.0715	0.0594	0.0041	0.276	0.2026	0.0034	0.984	0.978	0.966	0.939	0.924	0.879	0.825	0.698	0.56	0.431	0.087	22643	16955	14100	687710	0.993143	62	3.24412	16539	61	1925720	213918
SSC11730	11730.mo	parent	sscsib	female	EZV2	24994820	27295137		0	89	99.9	8.8	53.6	46	0.07	0.0571	0.0048	0.2708	0.1998	0.0034	0.985	0.98	0.969	0.944	0.93	0.888	0.838	0.718	0.586	0.46	0.104	22741	17262	14516	688436	0.994192	71	3.10065	16846	71	1925120	214975
SSC11730	11730.s1	sib	sscsib	female	EZV2	24994820	27295137	37.0833	0	88	100.9	8.8	54.3	47	0.0737	0.0593	0.0044	0.2718	0.2021	0.0034	0.985	0.98	0.968	0.943	0.929	0.888	0.838	0.721	0.592	0.468	0.109	22830	17373	14644	688389	0.994124	6	3.22625	16986	5	1944530	211865
SSC11731	11731.fa	parent	sscsib	male	EZV2	23920984	26116715		0	87	88.3	7.7	48.9	42	0.068	0.0625	0.0023	0.2738	0.2042	0.0036	0.983	0.976	0.962	0.932	0.914	0.864	0.805	0.67	0.532	0.406	0.082	24244	19128	16015	687580	0.992956	130	3.19691	18736	128	1802240	212406
SSC11731	11731.mo	parent	sscsib	female	EZV2	23920984	26116715		0	88	96.3	8.5	52.7	45	0.0669	0.0581	0.0024	0.2754	0.2049	0.0035	0.984	0.978	0.965	0.938	0.922	0.877	0.824	0.701	0.57	0.447	0.103	23911	18641	15582	687769	0.993228	138	3.18089	18235	135	1840420	210896
SSC11731	11731.s1	sib	sscsib	female	EZV2	23920984	26116715	28.8333	0	88	85.8	7.5	47.8	41	0.068	0.0591	0.0021	0.2811	0.209	0.0035	0.983	0.976	0.962	0.931	0.913	0.861	0.8	0.661	0.52	0.393	0.075	23838	18597	15628	687072	0.992222	1	3.2061	18212	1	1839660	212349
SSC11765	11765.fa	parent	sscsib	male	EZV2	22829254	24917372		0	89	80.5	7.2	44.7	39	0.06	0.0589	0.0022	0.2743	0.2003	0.0036	0.982	0.976	0.962	0.93	0.912	0.857	0.792	0.641	0.489	0.356	0.056	23485	18172	15386	687227	0.992446	114	3.12895	17783	114	1895030	215102
SSC11765	11765.mo	parent	sscsib	female	EZV2	22829254	24917372		0	89	83.1	7.4	44.2	38	0.0605	0.0565	0.0023	0.268	0.1968	0.0036	0.982	0.976	0.962	0.93	0.911	0.855	0.788	0.634	0.48	0.347	0.055	22929	17495	14693	687035	0.992168	67	3.11453	17144	65	1918180	214266
SSC11765	11765.s1	sib	sscsib	female	EZV2	22829254	24917372	43.1667	0	89	78.4	7	43.1	37	0.0603	0.0565	0.0022	0.2768	0.2034	0.0035	0.983	0.976	0.962	0.928	0.908	0.849	0.779	0.621	0.464	0.332	0.05	23133	17773	15109	687498	0.992837	7	3.17149	17409	6	1931340	214858
SSC11798	11798.fa	parent	sscsib	male	EZV2	22040294	24056152		0	91	70.8	6.4	38	33	0.0555	0.0544	0.0083	0.2657	0.1906	0.0035	0.983	0.976	0.961	0.926	0.904	0.837	0.754	0.57	0.396	0.26	0.027	22631	17217	14287	687503	0.992844	77	3.18455	16827	77	1930520	214158
SSC11798	11798.mo	parent	sscsib	female	EZV2	22040294	24056152		0	90	81.1	7.3	41.2	36	0.0612	0.0548	0.0044	0.2565	0.1859	0.0035	0.983	0.977	0.963	0.929	0.909	0.849	0.775	0.606	0.442	0.306	0.04	22847	17291	14214	687605	0.992992	57	3.15091	16891	57	1911300	211833
SSC11798	11798.s1	sib	sscsib	female	EZV2	22040294	24056152	31	0	91	79.1	7.2	41.6	37	0.0576	0.0515	0.0041	0.2658	0.1906	0.0034	0.983	0.977	0.963	0.931	0.912	0.855	0.784	0.618	0.453	0.314	0.038	23051	17434	14659	687717	0.993153	2	3.16696	17019	2	1907420	212785
SSC11800	11800.fa	parent	sscsib	male	EZV2	24370490	26622519		0	91	83.7	7.6	44.7	39	0.0599	0.0558	0.0044	0.2645	0.1893	0.0033	0.984	0.977	0.965	0.936	0.919	0.868	0.805	0.654	0.498	0.359	0.05	22963	17586	14601	688005	0.993569	46	3.25299	17179	46	1907100	214657
SSC11800	11800.mo	parent	sscsib	female	EZV2	24370490	26622519		0	91	96	8.7	49.4	44	0.0594	0.052	0.0031	0.2605	0.1869	0.0033	0.985	0.98	0.969	0.945	0.931	0.888	0.835	0.703	0.558	0.421	0.072	22902	17312	14579	688539	0.99434	69	3.13317	16902	67	1925760	210890
SSC11800	11800.s1	sib	sscsib	male	EZV2	24370490	26622519	34.9167	0	90	96.3	8.7	51.2	45	0.0624	0.0571	0.0037	0.263	0.1902	0.0034	0.984	0.979	0.968	0.943	0.928	0.885	0.832	0.706	0.568	0.437	0.088	22983	17518	14661	688409	0.994153	5	3.16675	17108	5	1913690	212695
SSC11812	11812.fa	parent	sscsib	male	EZV2	24662683	26967781		0	91	88.4	8	49.8	44	0.0612	0.053	0.0031	0.2796	0.1998	0.0036	0.984	0.978	0.966	0.941	0.926	0.883	0.83	0.702	0.562	0.43	0.075	22524	17106	14326	687848	0.993343	67	3.09187	16717	67	1946990	212869
SSC11812	11812.mo	parent	sscsib	female	EZV2	24662683	26967781		0	91	93.4	8.5	49.5	43	0.0596	0.0518	0.0027	0.2679	0.1927	0.0037	0.984	0.978	0.967	0.941	0.926	0.882	0.828	0.696	0.553	0.421	0.076	22720	17355	14680	688146	0.993773	66	3.14181	16964	65	1935580	211626
SSC11812	11812.s1	sib	sscsib	female	EZV2	24662683	26967781	27.25	0	91	90.3	8.2	49.2	43	0.0596	0.0511	0.0042	0.2758	0.1979	0.0036	0.984	0.978	0.966	0.941	0.926	0.881	0.826	0.694	0.552	0.419	0.075	22720	17516	14749	688065	0.993656	8	3.12096	17130	8	1927350	212251
SSC11838	11838.fa	parent	sscsib	male	EZV2	24318192	26535488		0	88	91.3	8	67.3	55	0.0466	0.0661	0.0085	0.3601	0.2703	0.0053	0.981	0.975	0.961	0.934	0.919	0.881	0.839	0.746	0.648	0.552	0.207	22456	16935	14218	686257	0.991045	68	3.18068	16594	67	1960610	216372
SSC11838	11838.mo	parent	sscsib	female	EZV2	24318192	26535488		0	89	80.2	7.1	53.8	44	0.0405	0.0601	0.0049	0.3341	0.2478	0.0053	0.981	0.974	0.958	0.927	0.909	0.86	0.805	0.683	0.559	0.443	0.118	22346	16923	14210	686270	0.991064	75	3.22237	16608	74	1985330	215971
SSC11838	11838.s1	sib	sscsib	male	EZV2	24318192	26535488	38.75	0	87	91.9	8	67	55	0.0474	0.0681	0.0062	0.3574	0.2708	0.0053	0.982	0.976	0.963	0.936	0.922	0.883	0.841	0.747	0.649	0.551	0.203	22648	17118	14197	686914	0.991994	3	3.14077	16791	3	1945450	215432
SSC11855	11855.fa	parent	sscsib	male	EZV2	24633190	26894354		0	91	84.2	7.6	49.4	43	0.0497	0.0569	0.0026	0.2891	0.2083	0.0034	0.983	0.977	0.965	0.939	0.924	0.88	0.825	0.693	0.549	0.415	0.077	23235	17892	14735	688051	0.993636	62	3.19692	17459	61	1894250	213692
SSC11855	11855.mo	parent	sscsib	female	EZV2	24633190	26894354		0	91	92.9	8.4	51.3	44	0.0501	0.0556	0.0023	0.2778	0.201	0.0034	0.984	0.978	0.966	0.941	0.927	0.884	0.832	0.706	0.567	0.436	0.088	23125	17310	14580	687883	0.993393	73	3.17551	16922	70	1876110	212224
SSC11855	11855.s1	sib	sscsib	female	EZV2	24633190	26894354	31.0833	0	90	86.6	7.8	49.3	42	0.0504	0.0554	0.0031	0.2858	0.2075	0.0034	0.984	0.978	0.965	0.938	0.922	0.875	0.819	0.684	0.541	0.408	0.079	23366	17802	14956	687746	0.993195	5	3.14656	17342	3	1871080	212495
SSC11860	11860.fa	parent	sscsib	male	EZV2	22542394	24575440		0	89	76.9	6.9	40.9	35	0.0494	0.062	0.0039	0.2617	0.1916	0.0037	0.983	0.976	0.961	0.926	0.905	0.841	0.765	0.593	0.429	0.296	0.042	25197	20496	17125	687416	0.992719	163	3.09066	20103	163	1752690	211260
SSC11860	11860.mo	parent	sscsib	female	EZV2	22542394	24575440		0	90	87.1	7.8	45.6	39	0.051	0.0588	0.0029	0.2627	0.1918	0.0036	0.982	0.975	0.96	0.928	0.91	0.856	0.791	0.643	0.492	0.361	0.064	24460	19514	16599	686780	0.9918	126	3.17257	19109	126	1817780	213407
SSC11860	11860.s1	sib	sscsib	male	EZV2	22542394	24575440	27.3333	0	90	79.4	7.2	43.7	38	0.048	0.0606	0.0046	0.2708	0.1961	0.0036	0.982	0.976	0.961	0.93	0.911	0.856	0.789	0.633	0.474	0.337	0.051	24943	20010	16787	686773	0.99179	6	3.08737	19612	6	1746600	210675
SSC11909	11909.fa	parent	sscsib	male	EZV2	23465024	25606606		0	90	84.2	7.6	46.5	40	0.051	0.0603	0.0022	0.2718	0.1968	0.0035	0.983	0.977	0.964	0.935	0.918	0.867	0.806	0.661	0.509	0.374	0.064	23153	17599	14710	687722	0.993161	71	3.19859	17182	71	1913780	213239
SSC11909	11909.mo	parent	sscsib	female	EZV2	23465024	25606606		0	90	92.6	8.3	48	42	0.0505	0.0558	0.0021	0.261	0.1896	0.0034	0.983	0.978	0.965	0.938	0.922	0.874	0.816	0.677	0.529	0.394	0.071	23014	17563	14891	687720	0.993158	95	3.18031	17163	92	1912870	212571
SSC11909	11909.s1	sib	sscsib	male	EZV2	23465024	25606606	31.4167	0	90	81.1	7.3	43.1	37	0.0498	0.0601	0.0019	0.2624	0.1906	0.0035	0.983	0.977	0.963	0.931	0.913	0.856	0.787	0.627	0.466	0.329	0.049	22844	17338	14677	687591	0.992971	3	3.18006	16949	3	1938800	215182
SSC11917	11917.fa	parent	sscsib	male	EZV2	24035904	26250028		0	90	90	8.1	47.5	41	0.0492	0.0584	0.0018	0.2599	0.1879	0.0035	0.981	0.974	0.96	0.932	0.915	0.867	0.809	0.672	0.526	0.393	0.068	23184	17793	14631	686661	0.991628	102	3.15958	17381	102	1883590	213654
SSC11917	11917.mo	parent	sscsib	female	EZV2	24035904	26250028		0	90	95.6	8.6	48.3	42	0.0511	0.058	0.0025	0.2538	0.1849	0.0035	0.984	0.978	0.966	0.94	0.925	0.879	0.821	0.681	0.532	0.395	0.071	23570	18499	15411	688064	0.993654	129	3.17023	18071	129	1890980	212420
SSC11917	11917.s1	sib	sscsib	female	EZV2	24035904	26250028	25.9167	0	90	89.7	8.1	47	41	0.05	0.057	0.0019	0.2634	0.1908	0.0035	0.982	0.976	0.963	0.935	0.919	0.869	0.809	0.666	0.516	0.382	0.066	23522	18317	15098	687256	0.992488	3	3.12167	17913	3	1886770	216223
SSC11924	11924.fa	parent	sscsib	male	EZV2	23065877	25186258		0	90	80.4	7.3	44.9	39	0.0539	0.0607	0.0022	0.2757	0.1992	0.0038	0.982	0.975	0.961	0.93	0.913	0.86	0.795	0.644	0.49	0.356	0.057	22838	17352	14624	686957	0.992056	116	3.21035	16965	113	1889110	212245
SSC11924	11924.mo	parent	sscsib	female	EZV2	23065877	25186258		0	90	90.5	8.2	47.1	41	0.052	0.056	0.0017	0.2626	0.1899	0.0038	0.983	0.976	0.963	0.936	0.92	0.872	0.813	0.672	0.521	0.385	0.065	23390	17808	15204	687509	0.992853	65	3.16823	17436	63	1901260	212585
SSC11924	11924.s1	sib	sscsib	female	EZV2	23065877	25186258	33.0833	0	91	76.9	7	40.5	35	0.0496	0.0558	0.002	0.2665	0.1921	0.0038	0.981	0.974	0.959	0.926	0.906	0.845	0.771	0.599	0.431	0.294	0.037	22673	17301	14528	686579	0.99151	3	3.16122	16923	3	1909190	212817
SSC11937	11937.fa	parent	sscsib	male	EZV2	27274374	29789395		0	90	136.5	12.3	89.2	70	0.0835	0.0623	0.0012	0.3169	0.2341	0.0044	0.986	0.981	0.972	0.951	0.941	0.912	0.881	0.813	0.737	0.658	0.325	22966	17473	14637	689041	0.995065	80	3.16124	17073	77	1924660	213984
SSC11937	11937.mo	parent	sscsib	female	EZV2	27274374	29789395		0	90	150.5	13.5	95.1	74	0.0881	0.0615	0.0011	0.3119	0.2321	0.0044	0.986	0.982	0.972	0.953	0.942	0.915	0.886	0.82	0.749	0.675	0.356	22795	17219	14569	688931	0.994907	90	3.10876	16860	84	1920990	210004
SSC11937	11937.s1	sib	sscsib	male	EZV2	27274374	29789395	28	0	90	129.7	11.7	85	67	0.0825	0.0627	0.0011	0.3175	0.2345	0.0044	0.985	0.981	0.97	0.949	0.938	0.907	0.874	0.8	0.72	0.637	0.302	22523	17021	14258	688546	0.994351	2	3.09026	16668	2	1946400	212244
SSC11944	11944.fa	parent	sscsib	male	EZV2	26376059	28855846		0	90	100.1	9	69.4	58	0.057	0.064	0.0027	0.3387	0.2493	0.0034	0.984	0.979	0.967	0.945	0.933	0.899	0.862	0.775	0.679	0.582	0.215	23080	17456	14695	688301	0.993997	89	3.06481	17001	88	1909160	215910
SSC11944	11944.mo	parent	sscsib	female	EZV2	26376059	28855846		0	90	100.2	9.1	64.6	55	0.0561	0.0591	0.0024	0.3225	0.2347	0.0034	0.983	0.977	0.964	0.94	0.928	0.892	0.851	0.757	0.654	0.55	0.183	23028	17362	14659	687629	0.993026	76	3.2657	16940	74	1898560	212526
SSC11944	11944.s1	sib	sscsib	female	EZV2	26376059	28855846	31.9167	0	89	109	9.7	71.5	60	0.0574	0.062	0.0023	0.3283	0.2434	0.0034	0.985	0.98	0.969	0.947	0.935	0.904	0.868	0.785	0.693	0.598	0.228	23071	17457	14781	688530	0.994327	3	3.14117	17009	3	1918800	214010
SSC11957	11957.fa	parent	sscsib	male	EZV2	27574771	30117688		0	90	148.6	13.4	86.8	69	0.08	0.0626	0.0012	0.2835	0.2088	0.0037	0.986	0.981	0.971	0.951	0.94	0.912	0.88	0.809	0.731	0.649	0.312	23549	18230	15115	688941	0.994921	200	3.21533	17838	200	1867220	209048
SSC11957	11957.mo	parent	sscsib	female	EZV2	27574771	30117688		0	90	168.8	15.1	96	75	0.086	0.0624	0.0011	0.2815	0.2094	0.0037	0.986	0.981	0.972	0.953	0.943	0.916	0.887	0.823	0.752	0.679	0.36	23333	17961	15013	688951	0.994935	209	3.10256	17556	205	1881570	211158
SSC11957	11957.s1	sib	sscsib	male	EZV2	27574771	30117688	38.4167	0	90	170.8	15.3	102.1	80	0.0842	0.0639	0.0011	0.2895	0.2151	0.0036	0.986	0.982	0.974	0.956	0.947	0.923	0.897	0.838	0.773	0.706	0.392	23351	17956	14877	689096	0.995145	6	3.16332	17569	5	1869260	208043
SSC11961	11961.fa	parent	sscsib	male	EZV2	26977448	29482847		0	90	157.4	14.2	98.3	78	0.0908	0.0639	0.0011	0.3033	0.2244	0.0038	0.985	0.98	0.97	0.951	0.942	0.916	0.888	0.827	0.76	0.691	0.378	27078	22623	18437	688561	0.994372	213	3.23364	22215	210	1602360	208936
SSC11961	11961.mo	parent	sscsib	female	EZV2	26977448	29482847		0	90	136.5	12.3	82.6	65	0.0859	0.0597	0.0011	0.3	0.2207	0.0037	0.984	0.979	0.968	0.945	0.934	0.902	0.867	0.791	0.708	0.624	0.29	22991	17331	14529	688179	0.993821	88	3.14343	16978	87	1893970	211297
SSC11961	11961.s1	sib	sscsib	male	EZV2	26977448	29482847	36.9167	0	90	133	12	83.3	66	0.0877	0.0646	0.0011	0.3037	0.2249	0.0038	0.984	0.979	0.968	0.945	0.933	0.902	0.867	0.791	0.709	0.626	0.294	25514	20461	17387	688319	0.994023	2	3.19338	20067	2	1739100	209014
SSC11963	11963.fa	parent	sscsib	male	EZV2	22080985	24059261		0	90	82.6	7.4	50.3	39	0.0494	0.0651	0.0019	0.2947	0.2179	0.0044	0.98	0.972	0.952	0.91	0.887	0.825	0.758	0.62	0.491	0.383	0.108	22422	16931	13863	685369	0.989763	131	3.19461	16604	129	1947300	217100
SSC11963	11963.mo	parent	sscsib	female	EZV2	22080985	24059261		0	90	87.4	7.9	52.3	40	0.0539	0.0621	0.0017	0.2952	0.2194	0.0044	0.98	0.972	0.953	0.911	0.888	0.827	0.762	0.628	0.504	0.397	0.12	22765	17144	14496	685553	0.990028	96	3.1487	16825	96	1938820	215370
SSC11963	11963.s1	sib	sscsib	female	EZV2	22080985	24059261	31.25	0	90	87.5	7.9	53.2	41	0.0527	0.0625	0.0015	0.3006	0.2232	0.0043	0.979	0.97	0.951	0.909	0.887	0.829	0.765	0.636	0.515	0.409	0.125	22547	16976	14238	684723	0.98883	2	3.24525	16639	2	1929930	213986
SSC11977	11977.fa	parent	sscsib	male	EZV2	24588098	26871040		0	91	99.8	9.1	58.8	48	0.0764	0.0612	0.0012	0.2879	0.2082	0.0036	0.983	0.977	0.964	0.936	0.921	0.877	0.828	0.713	0.592	0.479	0.146	22657	17067	14075	687253	0.992483	100	3.18104	16663	100	1898900	212438
SSC11977	11977.mo	parent	sscsib	female	EZV2	24588098	26871040		0	91	100.4	9.2	56	45	0.0811	0.0589	0.001	0.2795	0.2015	0.0036	0.982	0.974	0.96	0.929	0.912	0.864	0.81	0.69	0.567	0.454	0.132	22408	17003	14214	686515	0.991418	60	3.17693	16654	59	1934040	214248
SSC11977	11977.s1	sib	sscsib	female	EZV2	24588098	26871040	33.3333	0	91	101.8	9.3	60	48	0.0778	0.0588	0.0008	0.2945	0.2132	0.0036	0.982	0.975	0.962	0.934	0.918	0.875	0.825	0.714	0.597	0.487	0.154	22747	17357	14703	687113	0.992281	4	3.16899	16990	4	1937460	214559
SSC11981	11981.fa	parent	sscsib	male	EZV2	24293063	26541812		0	91	90.4	8.3	51.1	41	0.0841	0.0595	0.0012	0.2774	0.1993	0.0037	0.981	0.973	0.958	0.925	0.906	0.853	0.792	0.658	0.524	0.404	0.103	22396	16836	14078	686253	0.991039	59	3.23908	16471	58	1954740	214291
SSC11981	11981.mo	parent	sscsib	female	EZV2	24293063	26541812		0	91	121.5	11.1	67.8	55	0.0908	0.0566	0.0007	0.2781	0.2013	0.0036	0.984	0.978	0.966	0.942	0.929	0.893	0.851	0.756	0.653	0.551	0.199	22853	17204	14461	687900	0.993418	92	3.2502	16800	89	1917570	212760
SSC11981	11981.s1	sib	sscsib	female	EZV2	24293063	26541812	30.5833	0	92	98.2	9	55.8	45	0.0835	0.056	0.0008	0.284	0.2044	0.0036	0.983	0.977	0.963	0.935	0.919	0.873	0.819	0.697	0.569	0.452	0.127	22726	17268	14621	687505	0.992847	6	3.28414	16832	6	1942900	212496
SSC11982	11982.fa	parent	sscsib	male	EZV2	24107959	26336092		0	91	103.2	9.4	57.6	46	0.0733	0.0604	0.0009	0.2729	0.1967	0.0038	0.983	0.975	0.961	0.931	0.914	0.869	0.816	0.699	0.578	0.467	0.139	22610	16971	14188	687026	0.992155	78	3.12632	16554	77	1892160	212290
SSC11982	11982.mo	parent	sscsib	female	EZV2	24107959	26336092		0	92	94.2	8.6	51	41	0.0705	0.056	0.0007	0.2707	0.195	0.0039	0.982	0.975	0.959	0.925	0.906	0.852	0.79	0.654	0.52	0.402	0.103	22972	17665	14955	686748	0.991754	103	3.25165	17282	103	1928270	217612
SSC11982	11982.s1	sib	sscsib	female	EZV2	24107959	26336092	31.9167	0	91	114.8	10.5	61.3	50	0.0763	0.0577	0.0007	0.2669	0.1926	0.0038	0.983	0.977	0.963	0.935	0.921	0.879	0.831	0.723	0.61	0.502	0.161	23110	17593	14967	687340	0.992609	6	3.15989	17222	6	1909120	214414
SSC12001	12001.fa	parent	sscsib	male	EZV2	23644247	25794042		0	91	106.8	9.8	59.8	48	0.0699	0.061	0.0009	0.2731	0.198	0.0039	0.984	0.978	0.964	0.936	0.921	0.877	0.827	0.714	0.595	0.484	0.152	22734	17263	14421	687836	0.993325	80	3.2055	16863	79	1944560	214280
SSC12001	12001.mo	parent	sscsib	female	EZV2	23644247	25794042		0	91	86.4	7.9	46.8	38	0.0639	0.057	0.001	0.2707	0.1951	0.0039	0.982	0.974	0.958	0.921	0.9	0.84	0.771	0.62	0.476	0.355	0.081	22923	17496	14488	686640	0.991598	125	3.13002	17073	122	1897530	214825
SSC12001	12001.s1	sib	sscsib	female	EZV2	23644247	25794042	30.75	0	92	99.5	9.1	56.4	45	0.0678	0.0573	0.001	0.282	0.2039	0.0038	0.983	0.977	0.963	0.933	0.916	0.868	0.814	0.693	0.568	0.454	0.132	23072	17663	14938	687423	0.992729	3	3.20723	17236	3	1946620	213188
SSC12019	12019.fa	parent	sscsib	male	EZV2	24006921	26190637		0	90	92.5	8.4	61.5	48	0.0638	0.0625	0.0008	0.322	0.237	0.0039	0.982	0.976	0.961	0.931	0.915	0.869	0.819	0.708	0.595	0.488	0.166	22991	17290	14580	687257	0.992489	70	3.10015	16955	69	1935470	214976
SSC12019	12019.mo	parent	sscsib	female	EZV2	24006921	26190637		0	91	89.3	8.1	56.1	44	0.0621	0.0607	0.0009	0.311	0.2287	0.004	0.983	0.975	0.96	0.927	0.908	0.857	0.8	0.676	0.553	0.443	0.134	23051	17456	14712	687203	0.992411	68	3.20199	17060	67	1908590	213335
SSC12019	12019.s1	sib	sscsib	male	EZV2	24006921	26190637	31.0833	0	91	90	8.2	58.4	46	0.0619	0.063	0.0008	0.3147	0.2309	0.004	0.983	0.975	0.96	0.929	0.911	0.863	0.809	0.69	0.572	0.463	0.148	23031	17445	14438	687226	0.992444	3	3.10635	17081	2	1914030	214872
SSC12021	12021.fa	parent	sscsib	male	EZV2	23676368	25881054		0	89	95.9	8.6	58.4	46	0.0633	0.0619	0.001	0.2966	0.22	0.0043	0.981	0.974	0.958	0.924	0.906	0.856	0.802	0.685	0.57	0.466	0.152	22386	16884	13972	686139	0.990875	85	3.20606	16512	84	1976810	216067
SSC12021	12021.mo	parent	sscsib	female	EZV2	23676368	25881054		0	89	105.2	9.4	62.9	49	0.0698	0.061	0.001	0.297	0.2215	0.0043	0.981	0.974	0.959	0.927	0.91	0.864	0.813	0.705	0.598	0.498	0.179	22299	16932	14210	686126	0.990856	71	3.1714	16600	71	1966400	213498
SSC12021	12021.s1	sib	sscsib	male	EZV2	23676368	25881054	31.5	0	89	91.8	8.2	55.8	44	0.0626	0.0619	0.001	0.2964	0.2195	0.0043	0.981	0.973	0.957	0.921	0.902	0.85	0.792	0.669	0.549	0.443	0.136	22262	16814	13817	685995	0.990667	1	3.20761	16426	1	1979350	214225
SSC12029	12029.fa	parent	sscsib	male	EZV2	23763957	25904615		0	91	101	9.2	62.6	49	0.0703	0.0601	0.0015	0.3	0.2191	0.0038	0.981	0.974	0.96	0.93	0.914	0.87	0.822	0.714	0.603	0.498	0.172	22916	17646	14690	686521	0.991426	115	3.04825	17251	113	1940870	218773
SSC12029	12029.mo	parent	sscsib	female	EZV2	23763957	25904615		0	91	93.6	8.6	55	43	0.0727	0.057	0.0013	0.291	0.2119	0.0038	0.979	0.971	0.954	0.921	0.902	0.849	0.791	0.666	0.542	0.432	0.131	22370	16830	14106	685263	0.989609	61	3.08242	16454	60	1960150	215127
SSC12029	12029.s1	sib	sscsib	male	EZV2	23763957	25904615	31.3333	0	91	91	8.3	56.5	44	0.0684	0.0614	0.0015	0.3005	0.2198	0.0038	0.978	0.97	0.953	0.919	0.9	0.849	0.793	0.672	0.552	0.444	0.139	22593	17064	14161	684777	0.988908	3	3.13734	16730	3	1941480	219743
SSC12030	12030.fa	parent	sscsib	male	EZV2	22872351	24921211		0	91	86.9	7.9	52.5	41	0.073	0.0597	0.0014	0.293	0.2135	0.0039	0.98	0.972	0.956	0.921	0.901	0.846	0.785	0.651	0.521	0.408	0.115	22742	16955	14297	686032	0.99072	69	3.20329	16573	68	1942890	216768
SSC12030	12030.mo	parent	sscsib	female	EZV2	22872351	24921211		0	91	84.1	7.7	49.1	39	0.0715	0.0566	0.0015	0.2894	0.2107	0.0039	0.979	0.97	0.952	0.915	0.894	0.834	0.768	0.626	0.491	0.376	0.097	22524	17017	14257	685320	0.989692	99	3.207	16625	99	1939850	214844
SSC12030	12030.s1	sib	sscsib	female	EZV2	22872351	24921211	39.3333	0	91	90.1	8.2	54.6	43	0.075	0.0574	0.0015	0.2998	0.219	0.0038	0.976	0.968	0.95	0.916	0.897	0.846	0.788	0.664	0.541	0.431	0.127	22535	16883	14170	683885	0.987619	2	3.16454	16522	2	1928320	216107
SSC12032	12032.fa	parent	sscsib	male	EZV2	21555452	23462411		0	90	74.4	6.7	47.5	37	0.0566	0.0625	0.0015	0.3084	0.2281	0.0033	0.982	0.974	0.955	0.912	0.889	0.823	0.751	0.602	0.465	0.353	0.092	22481	16840	14136	686450	0.991324	57	3.11841	16476	56	1960620	215602
SSC12032	12032.mo	parent	sscsib	female	EZV2	21555452	23462411		0	90	79.3	7.2	47.9	37	0.0584	0.0608	0.0015	0.298	0.2207	0.0033	0.982	0.975	0.957	0.915	0.892	0.828	0.757	0.608	0.47	0.357	0.094	22574	17008	14300	686914	0.991994	90	3.20225	16643	90	1940750	214222
SSC12032	12032.s1	sib	sscsib	female	EZV2	21555452	23462411	34	0	90	72.5	6.6	44.7	35	0.0552	0.0588	0.0012	0.3038	0.2243	0.0033	0.982	0.973	0.954	0.909	0.884	0.814	0.737	0.579	0.438	0.325	0.078	22686	17300	14610	686507	0.991406	2	3.15342	16931	2	1951030	216582
SSC12033	12033.fa	parent	sscsib	male	EZV2	23987675	26131662		0	91	98.6	8.9	58.8	46	0.0753	0.0623	0.0012	0.2887	0.2127	0.0034	0.984	0.978	0.963	0.932	0.915	0.866	0.812	0.692	0.571	0.461	0.149	23127	18127	13741	687849	0.993344	172	3.14268	17723	166	1824390	212660
SSC12033	12033.mo	parent	sscsib	female	EZV2	23987675	26131662		0	90	102.9	9.3	60.3	47	0.0743	0.0598	0.001	0.2898	0.214	0.0034	0.985	0.979	0.965	0.935	0.918	0.871	0.819	0.703	0.584	0.475	0.157	22924	17989	13881	688022	0.993594	234	3.11369	17567	231	1872900	215369
SSC12033	12033.s1	sib	sscsib	male	EZV2	23987675	26131662	33.6667	0	91	88.4	8	54.1	42	0.0712	0.0615	0.001	0.2962	0.2175	0.0034	0.982	0.975	0.959	0.925	0.906	0.853	0.793	0.663	0.535	0.422	0.123	22988	17931	13548	687020	0.992147	6	3.13603	17546	6	1869400	217634
SSC12048	12048.fa	parent	sscsib	male	EZV2	23953349	26112962		0	91	88.1	8	56.3	44	0.0663	0.0639	0.0008	0.3097	0.227	0.0035	0.983	0.976	0.96	0.928	0.909	0.859	0.802	0.678	0.554	0.443	0.135	23187	17890	14452	686997	0.992114	130	3.23413	17541	127	1893470	216931
SSC12048	12048.mo	parent	sscsib	female	EZV2	23953349	26112962		0	91	94.1	8.6	55.6	44	0.0656	0.0593	0.0008	0.2933	0.2137	0.0035	0.984	0.977	0.963	0.932	0.915	0.866	0.809	0.685	0.557	0.441	0.129	23323	17989	14671	687654	0.993062	152	3.15488	17600	152	1875110	213693
SSC12048	12048.s1	sib	sscsib	female	EZV2	23953349	26112962	33.4167	0	91	88.9	8.1	54.1	43	0.063	0.0592	0.0008	0.302	0.2202	0.0035	0.984	0.977	0.963	0.931	0.913	0.862	0.805	0.676	0.545	0.429	0.12	23195	17941	14497	687556	0.992921	3	3.27017	17547	3	1873990	214354
SSC12052	12052.fa	parent	sscsib	male	EZV2	22667248	24707016		0	91	96.5	8.8	59.4	47	0.0718	0.0633	0.0013	0.2976	0.2185	0.0042	0.982	0.975	0.961	0.93	0.913	0.866	0.814	0.699	0.58	0.471	0.153	23004	18093	13960	687181	0.992379	209	3.18375	17717	207	1856950	213010
SSC12052	12052.mo	parent	sscsib	female	EZV2	22667248	24707016		0	91	78.7	7.2	46.4	37	0.0647	0.0572	0.0013	0.2922	0.2128	0.0043	0.977	0.967	0.946	0.904	0.881	0.817	0.747	0.6	0.464	0.35	0.085	22317	17394	13199	684105	0.987937	208	3.16806	17040	205	1922170	218468
SSC12052	12052.s1	sib	sscsib	female	EZV2	22667248	24707016	33.5833	0	90	86.7	7.9	52	41	0.0705	0.0586	0.0017	0.2966	0.2182	0.0042	0.982	0.974	0.957	0.92	0.899	0.843	0.78	0.645	0.516	0.403	0.113	22442	17531	13267	687023	0.992151	4	3.17237	17165	4	1869750	213593
SSC12055	12055.fa	parent	sscsib	male	EZV2	27626858	30206269		0	91	152.9	13.9	105.2	93	0.1029	0.0509	0.0016	0.3413	0.244	0.0066	0.987	0.983	0.977	0.966	0.96	0.945	0.929	0.89	0.844	0.789	0.459	23400	17885	14837	689364	0.995532	108	2.87205	16982	107	1840410	210444
SSC12055	12055.mo	parent	sscsib	female	EZV2	27626858	30206269		0	90	112.3	10.2	76.6	66	0.0892	0.0525	0.0016	0.3426	0.2485	0.0068	0.985	0.98	0.971	0.954	0.945	0.919	0.889	0.82	0.737	0.647	0.26	23127	17514	14721	687807	0.993283	78	3.11654	16937	77	1907790	213078
SSC12055	12055.s1	sib	sscsib	female	EZV2	27626858	30206269	38.75	0	91	106.3	9.7	75.7	65	0.1044	0.0511	0.0013	0.355	0.2582	0.0067	0.984	0.98	0.97	0.952	0.943	0.916	0.885	0.814	0.732	0.642	0.257	22834	17262	14404	687582	0.992958	2	3.14015	16740	2	1916210	213010
SSC12057	12057.fa	parent	sscsib	male	EZV2	21834607	23800093		pc_relationship	91	76.1	6.9	45.7	36	0.0633	0.0607	0.0019	0.2916	0.2124	0.0043	0.975	0.965	0.945	0.903	0.88	0.816	0.745	0.596	0.457	0.342	0.081	22089	16931	13832	683205	0.986637	67	3.28556	16572	67	1987500	217970
SSC12057	12057.mo	parent	sscsib	female	EZV2	21834607	23800093		pc_relationship	91	86.4	7.8	51.8	41	0.0694	0.0595	0.0019	0.2964	0.218	0.0042	0.972	0.962	0.942	0.904	0.883	0.826	0.765	0.637	0.514	0.405	0.116	22214	17481	13218	681388	0.984013	203	3.15541	17117	200	1908000	219363
SSC12057	12057.s1	sib	sscsib	female	EZV2	21834607	23800093	29.0833	pc_relationship	91	80.3	7.3	48.5	38	0.0671	0.0585	0.0017	0.2995	0.2192	0.0042	0.969	0.959	0.938	0.896	0.874	0.814	0.749	0.613	0.484	0.374	0.098	22997	18098	15284	679802	0.981723	4	3.20771	17725	4	1974040	219215
SSC12065	12065.fa	parent	sscsib	male	EZV2	17926005	19547676		0	91	62.2	5.7	37.4	29	0.0743	0.0678	0.003	0.2908	0.213	0.0033	0.964	0.948	0.913	0.846	0.813	0.729	0.648	0.495	0.365	0.263	0.052	21562	16299	13455	673984	0.973321	63	3.23338	15984	62	2011440	224209
SSC12065	12065.mo	parent	sscsib	female	EZV2	17926005	19547676		0	91	58	5.3	33.2	26	0.0662	0.0618	0.0024	0.2829	0.2072	0.0032	0.964	0.946	0.91	0.838	0.801	0.706	0.612	0.44	0.304	0.207	0.036	21268	16203	13356	674619	0.974238	71	3.22705	15869	71	2069150	226711
SSC12065	12065.s1	sib	sscsib	female	EZV2	17926005	19547676	37.4167	0	91	74.6	6.8	44.5	35	0.0729	0.0614	0.0026	0.294	0.2163	0.0031	0.98	0.971	0.95	0.904	0.879	0.81	0.736	0.584	0.445	0.332	0.075	22528	17089	14336	685316	0.989686	6	3.26303	16716	6	1931370	216554
SSC12066	12066.fa	parent	sscsib	male	EZV2	19480102	21388152		0	89	59.7	5.3	30.8	27	0.0529	0.0618	0.0029	0.2587	0.1874	0.0034	0.975	0.962	0.934	0.872	0.838	0.742	0.64	0.446	0.287	0.175	0.013	21765	16289	13410	681544	0.984239	66	3.28306	15956	62	2016250	220840
SSC12066	12066.mo	parent	sscsib	female	EZV2	19480102	21388152		0	84	110.9	9.4	59.1	50	0.061	0.0659	0.0026	0.2741	0.2077	0.0032	0.981	0.975	0.958	0.926	0.909	0.865	0.817	0.712	0.606	0.505	0.159	22493	16922	14212	686040	0.990732	68	3.23142	16579	68	1944410	213454
SSC12066	12066.s1	sib	sscsib	female	EZV2	19480102	21388152	26.0833	0	88	72.4	6.3	41.8	35	0.0551	0.0609	0.0024	0.2947	0.2174	0.0032	0.977	0.968	0.946	0.9	0.875	0.808	0.735	0.585	0.446	0.328	0.053	22237	16691	13967	683443	0.986981	3	3.26235	16356	3	1992480	217268
SSC12071	12071.fa	parent	sscsib	male	EZV2	22594534	24800161		pc_relationship, PCA_outlier	86	76.2	6.5	44.7	38	0.0543	0.0681	0.0032	0.2955	0.221	0.0035	0.976	0.967	0.945	0.902	0.879	0.817	0.751	0.614	0.484	0.369	0.067	25907	21784	17352	682776	0.986018	223	3.29187	21429	217	1637710	212635
SSC12071	12071.mo	parent	sscsib	female	EZV2	22594534	24800161		pc_relationship, PCA_outlier	85	100.9	8.6	51.6	45	0.0633	0.0661	0.0032	0.2644	0.1988	0.0036	0.98	0.971	0.953	0.916	0.897	0.846	0.791	0.673	0.557	0.448	0.106	26317	22117	17815	684763	0.988887	251	3.2593	21753	247	1632310	214690
SSC12071	12071.s1	sib	sscsib	male	EZV2	22594534	24800161	26.3333	pc_relationship, PCA_outlier	85	86.2	7.3	50.1	43	0.0543	0.0699	0.002	0.2922	0.2202	0.0036	0.978	0.969	0.949	0.911	0.89	0.836	0.777	0.655	0.537	0.428	0.099	26422	22244	17810	683830	0.98754	8	3.29395	21892	8	1614640	214202
SSC12076	12076.fa	parent	sscsib	male	EZV2	28900137	31669928		0	87	157.5	13.7	101.7	88	0.1918	0.0583	0.0012	0.3234	0.2403	0.0062	0.986	0.982	0.974	0.96	0.953	0.934	0.913	0.865	0.811	0.751	0.429	22746	17211	14396	688455	0.994219	56	3.00467	16663	55	1891950	209534
SSC12076	12076.mo	parent	sscsib	female	EZV2	28900137	31669928		0	87	209.6	18.2	127	110	0.1896	0.0563	0.0011	0.3096	0.2305	0.0062	0.987	0.984	0.978	0.967	0.961	0.947	0.931	0.896	0.856	0.812	0.554	23049	17502	14596	689405	0.995591	79	3.0367	16913	78	1894680	208407
SSC12076	12076.s1	sib	sscsib	male	EZV2	28900137	31669928	36.9167	0	86	191.7	16.6	121.9	106	0.2016	0.0587	0.001	0.3191	0.2377	0.006	0.987	0.984	0.977	0.965	0.959	0.944	0.927	0.89	0.848	0.801	0.532	22849	17403	14566	689168	0.995249	2	2.99419	16807	2	1912940	207714
SSC12083	12083.fa	parent	sscsib	male	EZV2	21399892	23507574		0	85	93.9	8	57.6	49	0.0545	0.0687	0.0018	0.3078	0.2328	0.0032	0.98	0.973	0.956	0.922	0.905	0.86	0.811	0.705	0.599	0.497	0.148	22218	16820	13835	685235	0.989569	51	3.20438	16499	51	1984550	215815
SSC12083	12083.mo	parent	sscsib	female	EZV2	21399892	23507574		0	86	80.8	7	46.7	40	0.0511	0.0642	0.0017	0.2956	0.221	0.0033	0.979	0.97	0.95	0.909	0.887	0.829	0.766	0.634	0.507	0.391	0.075	22365	16895	14202	684139	0.987986	67	3.19612	16580	66	1970930	218338
SSC12083	12083.s1	sib	sscsib	female	EZV2	21399892	23507574	32	0	87	60.8	5.3	36.3	31	0.0488	0.0628	0.0021	0.3055	0.2268	0.0033	0.974	0.963	0.937	0.882	0.853	0.773	0.69	0.525	0.377	0.258	0.028	21893	16523	13590	681317	0.983911	0	3.18556	16179	0	2007770	220925
SSC12096	12096.fa	parent	sscsib	male	EZV2	25320365	27691748		0	91	90	8.2	55.9	48	0.0663	0.0567	0.0026	0.3074	0.2201	0.0035	0.981	0.974	0.96	0.932	0.917	0.875	0.827	0.718	0.602	0.488	0.124	22639	17266	14284	686616	0.991563	103	3.21861	16912	103	1905290	212903
SSC12096	12096.mo	parent	sscsib	female	EZV2	25320365	27691748		0	90	100	9	60	51	0.0698	0.0565	0.002	0.3022	0.2194	0.0036	0.983	0.976	0.963	0.937	0.923	0.885	0.841	0.74	0.63	0.521	0.151	22653	17167	14339	687213	0.992426	60	3.11393	16793	58	1938330	213264
SSC12096	12096.s1	sib	sscsib	male	EZV2	25320365	27691748	33.4167	0	91	99	9	60.8	53	0.0684	0.0574	0.0026	0.3037	0.2187	0.0036	0.982	0.975	0.962	0.936	0.923	0.886	0.843	0.745	0.638	0.532	0.158	22913	17396	14717	687056	0.992199	4	3.09098	17004	4	1928360	213110
SSC12113	12113.fa	parent	sscsib	male	EZV2	23725004	26032560		0	90	93.9	8.5	72.2	62	0.1599	0.0528	0.0013	0.3823	0.2749	0.01	0.982	0.976	0.965	0.944	0.933	0.903	0.869	0.792	0.704	0.612	0.237	22848	17569	14591	686116	0.990841	56	3.1002	16996	56	1923550	215552
SSC12113	12113.mo	parent	sscsib	female	EZV2	23725004	26032560		0	90	62.8	5.7	48.2	41	0.1607	0.0521	0.0014	0.3897	0.281	0.01	0.978	0.97	0.953	0.919	0.9	0.847	0.788	0.656	0.522	0.4	0.082	22289	16956	14044	683037	0.986395	55	3.12187	16471	54	1945700	220638
SSC12113	12113.s1	sib	sscsib	male	EZV2	23725004	26032560	31.6667	0	90	100.2	9.1	76	65	0.1547	0.0529	0.0013	0.3772	0.2707	0.0101	0.982	0.977	0.966	0.946	0.935	0.908	0.876	0.804	0.723	0.636	0.264	22783	17460	14523	686318	0.991133	7	3.02693	16861	7	1917180	215079
SSC12160	12160.fa	parent	sscsib	male	EZV2	24699449	26994287		0	87	94.7	8.3	59.4	49	0.0599	0.0675	0.001	0.3088	0.2321	0.0034	0.982	0.975	0.96	0.931	0.915	0.871	0.822	0.713	0.601	0.494	0.153	22751	17254	14388	686869	0.991929	138	3.1981	16868	136	1909350	214510
SSC12160	12160.mo	parent	sscsib	female	EZV2	24699449	26994287		0	87	139.5	12.1	77.5	65	0.0632	0.0638	0.0019	0.2809	0.2114	0.0034	0.986	0.981	0.971	0.951	0.941	0.912	0.88	0.806	0.723	0.636	0.27	23612	18303	15568	688849	0.994788	115	3.14046	17945	112	1841150	208048
SSC12160	12160.s1	sib	sscsib	male	EZV2	24699449	26994287	33.9167	0	89	81.8	7.3	54.6	45	0.0572	0.0645	0.0014	0.327	0.2415	0.0034	0.98	0.971	0.955	0.921	0.902	0.853	0.798	0.68	0.561	0.452	0.127	22603	17279	14435	685293	0.989653	3	3.22758	16948	3	1921460	212995
SSC12170	12170.fa	parent	sscsib	male	EZV2	25318918	27678005		0	89	104.8	9.4	65.2	55	0.0644	0.0619	0.0027	0.3062	0.2247	0.0033	0.983	0.977	0.965	0.939	0.926	0.889	0.847	0.753	0.65	0.549	0.189	23208	18006	14841	687859	0.993358	201	3.10334	17620	198	1890440	211967
SSC12170	12170.mo	parent	sscsib	female	EZV2	25318918	27678005		0	89	104	9.3	61.1	51	0.0645	0.0593	0.0029	0.2963	0.2178	0.0034	0.983	0.977	0.964	0.937	0.923	0.884	0.838	0.736	0.626	0.518	0.161	23472	18101	15254	687568	0.992938	201	3.22904	17685	198	1888340	215424
SSC12170	12170.s1	sib	sscsib	female	EZV2	25318918	27678005	29.4167	0	90	94	8.5	58.3	49	0.0641	0.0563	0.0025	0.3123	0.2262	0.0032	0.981	0.973	0.958	0.928	0.913	0.869	0.821	0.713	0.6	0.493	0.146	22865	17671	14623	686118	0.990844	2	3.18609	17259	2	1926950	215344
SSC12184	12184.fa	parent	sscsib	male	EZV2	25150779	27485403		PCA_outlier	90	87.4	7.9	59.3	51	0.0551	0.06	0.0026	0.3345	0.2434	0.0034	0.982	0.975	0.962	0.935	0.921	0.882	0.838	0.736	0.624	0.514	0.147	27422	23610	18274	687152	0.992337	229	3.25683	23183	225	1541040	209480
SSC12184	12184.mo	parent	sscsib	female	EZV2	25150779	27485403		PCA_outlier	90	86.3	7.8	55.8	48	0.0538	0.0569	0.002	0.3253	0.2373	0.0034	0.982	0.975	0.961	0.933	0.919	0.877	0.828	0.717	0.598	0.482	0.124	27593	23587	18507	686722	0.991716	238	3.30417	23161	234	1492350	208014
SSC12184	12184.s1	sib	sscsib	female	EZV2	25150779	27485403	39.5833	PCA_outlier	89	86.1	7.7	54.9	47	0.053	0.0563	0.0021	0.3216	0.2361	0.0034	0.983	0.976	0.962	0.934	0.919	0.877	0.827	0.714	0.591	0.473	0.117	27528	23557	18375	687223	0.99244	8	3.32476	23098	7	1503380	207239
SSC12201	12201.fa	parent	sscsib	male	EZV2	24166653	26443406		0	90	79.3	7.2	51.5	44	0.054	0.0607	0.0018	0.3205	0.232	0.0034	0.98	0.972	0.956	0.925	0.908	0.86	0.806	0.684	0.557	0.439	0.099	24922	20174	16783	685822	0.990417	176	3.27723	19797	173	1750670	209515
SSC12201	12201.mo	parent	sscsib	female	EZV2	24166653	26443406		0	90	83.1	7.5	51.5	44	0.0558	0.0575	0.0019	0.3128	0.226	0.0034	0.98	0.971	0.955	0.923	0.906	0.857	0.802	0.681	0.556	0.438	0.1	25191	20716	17583	685534	0.990001	172	3.28693	20301	171	1779280	211122
SSC12201	12201.s1	sib	sscsib	male	EZV2	24166653	26443406	31.0833	0	90	82.6	7.4	54.8	47	0.0534	0.061	0.0015	0.3268	0.2372	0.0034	0.981	0.974	0.959	0.93	0.914	0.871	0.821	0.708	0.589	0.474	0.118	25055	20482	16935	686267	0.991059	6	3.30071	20086	6	1730890	208489
SSC12206	12206.fa	parent	sscsib	male	EZV2	21941660	23973144		0	91	103.7	9.4	57.2	49	0.0635	0.0594	0.0021	0.2727	0.1965	0.0037	0.983	0.976	0.963	0.936	0.921	0.88	0.833	0.723	0.605	0.49	0.132	22439	17049	14222	687220	0.992436	63	3.17792	16673	61	1941450	214129
SSC12206	12206.mo	parent	sscsib	female	EZV2	21941660	23973144		0	90	80	7.2	41.1	35	0.0621	0.0584	0.0032	0.2608	0.1885	0.0038	0.981	0.972	0.954	0.915	0.892	0.827	0.751	0.589	0.434	0.306	0.044	22663	17317	14553	685711	0.990256	82	3.23188	16919	80	1959550	215368
SSC12206	12206.s1	sib	sscsib	male	EZV2	21941660	23973144	33.8333	0	89	75.5	6.7	39.1	34	0.0635	0.061	0.0024	0.2578	0.1871	0.0037	0.98	0.971	0.952	0.911	0.887	0.818	0.738	0.568	0.409	0.28	0.036	22361	16886	14043	685229	0.98956	3	3.23366	16492	3	1976690	217372
SSC12210	12210.fa	parent	sscsib	male	EZV2	24205446	26478713		0	91	92.4	8.4	53.2	46	0.0643	0.0589	0.0018	0.2847	0.2051	0.005	0.983	0.976	0.963	0.935	0.92	0.876	0.824	0.703	0.575	0.453	0.105	23187	17507	14603	687347	0.992619	74	3.17206	17100	73	1897920	213887
SSC12210	12210.mo	parent	sscsib	female	EZV2	24205446	26478713		0	91	114.3	10.4	68	57	0.0717	0.0578	0.0011	0.2975	0.2163	0.0048	0.984	0.977	0.965	0.942	0.929	0.895	0.856	0.767	0.669	0.57	0.206	22651	17154	14365	687855	0.993353	73	3.15636	16807	72	1948880	213278
SSC12210	12210.s1	sib	sscsib	male	EZV2	24205446	26478713	32.0833	0	91	88.5	8.1	50.2	43	0.0647	0.0597	0.0017	0.2815	0.1998	0.005	0.98	0.971	0.955	0.922	0.904	0.853	0.796	0.669	0.54	0.421	0.093	22745	17209	14429	685428	0.989848	1	3.19207	16866	1	1934670	214581
SSC12211	12211.fa	parent	sscsib	male	EZV2	20112971	21960035		0	90	75.5	6.8	41.1	35	0.0545	0.0597	0.002	0.2693	0.1942	0.0046	0.981	0.972	0.954	0.916	0.893	0.829	0.753	0.588	0.432	0.303	0.046	23008	17664	14836	685819	0.990412	104	3.22203	17272	103	1890580	212488
SSC12211	12211.mo	parent	sscsib	female	EZV2	20112971	21960035		0	89	70	6.3	31.9	28	0.0571	0.0587	0.0034	0.2318	0.1676	0.0048	0.98	0.97	0.949	0.899	0.869	0.779	0.675	0.461	0.288	0.171	0.015	22470	17178	14235	684542	0.988568	63	3.19531	16790	63	1929470	218699
SSC12211	12211.s1	sib	sscsib	female	EZV2	20112971	21960035	29.25	0	90	97.4	8.8	58.6	49	0.0621	0.0594	0.0014	0.3007	0.2201	0.0043	0.982	0.975	0.961	0.932	0.917	0.874	0.825	0.716	0.601	0.49	0.146	23090	17856	15258	686993	0.992108	11	3.19376	17488	10	1926580	215979
SSC12220	12220.fa	parent	sscsib	male	EZV2	27667608	30332944		0	92	108.5	10	74.5	70	0.1438	0.0443	0.0021	0.3454	0.2393	0.0065	0.985	0.98	0.972	0.958	0.951	0.931	0.908	0.851	0.778	0.692	0.249	27889	23725	18773	687370	0.992652	266	2.98786	22732	261	1488270	208292
SSC12220	12220.mo	parent	sscsib	female	EZV2	27667608	30332944		0	92	102.1	9.4	67.9	63	0.1359	0.0416	0.0021	0.3413	0.2374	0.0065	0.985	0.98	0.973	0.958	0.951	0.929	0.903	0.837	0.751	0.648	0.185	23402	17756	15084	687522	0.992872	75	2.85633	16771	72	1848690	211857
SSC12220	12220.s1	sib	sscsib	male	EZV2	27667608	30332944	22.0833	0	92	94.4	8.7	68.5	63	0.1408	0.0449	0.0018	0.3602	0.2534	0.0067	0.984	0.98	0.972	0.958	0.95	0.927	0.9	0.831	0.744	0.642	0.195	26474	21531	18680	687479	0.99281	8	2.96457	20647	7	1652450	208638
SSC12221	12221.fa	parent	sscsib	male	EZV2	28103738	30830934		PCA_outlier	90	137.5	12.4	95.7	84	0.1247	0.0549	0.0017	0.3457	0.2488	0.0066	0.985	0.981	0.972	0.958	0.951	0.932	0.911	0.862	0.804	0.738	0.397	26706	22112	18158	688205	0.993858	204	3.05229	21443	201	1589840	205783
SSC12221	12221.mo	parent	sscsib	female	EZV2	28103738	30830934		PCA_outlier	90	132.5	12	89.5	78	0.1124	0.053	0.0015	0.3421	0.2466	0.0067	0.985	0.98	0.971	0.955	0.947	0.926	0.903	0.848	0.783	0.711	0.355	26979	22493	18549	687820	0.993302	205	3.05936	21857	205	1590850	207334
SSC12221	12221.s1	sib	sscsib	female	EZV2	28103738	30830934	34.8333	PCA_outlier	91	131.7	12	90.9	79	0.1172	0.0513	0.0016	0.3499	0.2508	0.0065	0.985	0.98	0.971	0.956	0.949	0.929	0.906	0.854	0.791	0.722	0.365	27389	22810	18927	688001	0.993564	8	3.07303	22100	8	1551410	207063
SSC12223	12223.fa	parent	sscsib	male	EZV2	23897446	26203420		0	90	80	7.2	62.6	53	0.1464	0.054	0.0017	0.3892	0.2811	0.0105	0.98	0.974	0.96	0.934	0.92	0.882	0.839	0.744	0.64	0.537	0.174	21682	16496	13590	685171	0.989477	65	3.1765	16026	64	1994400	215060
SSC12223	12223.mo	parent	sscsib	female	EZV2	23897446	26203420		0	90	94.2	8.5	69.7	59	0.1444	0.0531	0.0017	0.3761	0.2716	0.0105	0.982	0.976	0.964	0.941	0.93	0.897	0.861	0.778	0.686	0.592	0.221	22804	17319	14710	685969	0.990629	78	3.06856	16796	76	1925900	214634
SSC12223	12223.s1	sib	sscsib	female	EZV2	23897446	26203420	34.3333	0	90	66.9	6	52.9	45	0.1483	0.0518	0.0017	0.4022	0.2902	0.0103	0.979	0.971	0.955	0.924	0.907	0.859	0.806	0.687	0.564	0.448	0.111	21849	16579	13865	684149	0.988001	1	3.12402	16141	1	1999370	217416
SSC12231	12231.fa	parent	sscsib	male	EZV2	24344113	26614273		0	91	83.5	7.6	51.7	43	0.0532	0.0597	0.0017	0.3051	0.2204	0.0048	0.98	0.971	0.954	0.92	0.902	0.851	0.794	0.671	0.546	0.431	0.105	22422	17012	14267	685304	0.989669	85	3.18755	16614	83	1962240	216901
SSC12231	12231.mo	parent	sscsib	female	EZV2	24344113	26614273		0	90	113.9	10.3	70.1	58	0.0554	0.0576	0.0011	0.3077	0.2252	0.0047	0.983	0.977	0.963	0.939	0.926	0.891	0.853	0.766	0.672	0.577	0.222	22902	17453	14781	687384	0.992672	86	3.20746	17095	86	1914820	211586
SSC12231	12231.s1	sib	sscsib	female	EZV2	24344113	26614273	28.1667	0	90	97	8.7	58.2	48	0.0571	0.0589	0.0016	0.302	0.2197	0.0047	0.981	0.973	0.957	0.926	0.909	0.865	0.816	0.707	0.596	0.49	0.147	22601	17052	14232	685724	0.990275	4	3.17784	16642	4	1926030	215735
SSC12243	12243.fa	parent	sscsib	male	EZV2	24667969	27049377		0	89	101.8	9.1	78.1	66	0.1605	0.0558	0.0007	0.3821	0.2782	0.0106	0.981	0.975	0.963	0.941	0.93	0.901	0.868	0.796	0.716	0.633	0.282	22524	17008	14125	685141	0.989433	51	3.0317	16507	50	1918900	216726
SSC12243	12243.mo	parent	sscsib	female	EZV2	24667969	27049377		0	90	84.1	7.5	62.9	53	0.1537	0.053	0.0006	0.3795	0.2752	0.0107	0.979	0.972	0.958	0.931	0.917	0.878	0.835	0.74	0.637	0.536	0.178	21889	16628	13843	684256	0.988155	62	3.05722	16179	62	1990760	216790
SSC12243	12243.s1	sib	sscsib	male	EZV2	24667969	27049377	28.4167	0	89	83.3	7.4	65.2	55	0.1558	0.0552	0.0007	0.3891	0.2826	0.0107	0.979	0.972	0.958	0.932	0.918	0.881	0.84	0.749	0.651	0.552	0.194	21924	16389	13552	684247	0.988142	1	3.04698	15976	1	1973120	216414
SSC12247	12247.fa	parent	sscsib	male	EZV2	22723282	24824882		0	89	89.9	8	55.7	46	0.0451	0.0669	0.0014	0.3031	0.2246	0.0048	0.981	0.974	0.958	0.925	0.908	0.861	0.807	0.691	0.573	0.462	0.131	22397	17233	14316	686335	0.991158	61	3.17745	16894	60	1958230	215146
SSC12247	12247.mo	parent	sscsib	female	EZV2	22723282	24824882		0	90	81.7	7.4	47.1	40	0.042	0.0593	0.0016	0.2898	0.2108	0.0048	0.981	0.972	0.955	0.919	0.899	0.843	0.779	0.639	0.501	0.38	0.078	22266	16786	14027	685633	0.990144	89	3.18282	16416	87	1972560	215990
SSC12247	12247.s1	sib	sscsib	female	EZV2	22723282	24824882	36.0833	0	90	73.9	6.7	44.1	37	0.0407	0.0594	0.0015	0.2998	0.2185	0.0049	0.98	0.971	0.952	0.913	0.891	0.829	0.76	0.609	0.466	0.343	0.063	22420	17098	14452	685198	0.989516	2	3.176	16724	2	1985820	217667
SSC12252	12252.fa	parent	sscsib	male	EZV2	27624214	30265557		0	90	136.3	12.2	97.8	84	0.2042	0.0534	0.001	0.3524	0.2577	0.0074	0.983	0.979	0.97	0.953	0.945	0.923	0.9	0.848	0.789	0.726	0.406	23774	18808	15887	687411	0.992711	117	3.04908	18261	114	1864210	211307
SSC12252	12252.mo	parent	sscsib	female	EZV2	27624214	30265557		0	90	135.6	12.2	93.3	80	0.2019	0.0514	0.0011	0.3453	0.2527	0.0074	0.983	0.978	0.969	0.951	0.943	0.92	0.895	0.84	0.778	0.711	0.379	23280	17769	14898	686701	0.991686	133	3.08229	17215	122	1899580	213926
SSC12252	12252.s1	sib	sscsib	male	EZV2	27624214	30265557	36.1667	0	90	124	11.2	90.4	77	0.2013	0.0529	0.001	0.3574	0.2614	0.0074	0.983	0.978	0.968	0.95	0.941	0.918	0.892	0.834	0.769	0.698	0.36	23385	18196	15204	686991	0.992105	3	3.11145	17712	3	1886560	211570
SSC12255	12255.fa	parent	sscsib	male	EZV2	24653834	27003804		0	90	96.1	8.7	70.3	59	0.0826	0.0587	0.0007	0.3601	0.2615	0.0097	0.982	0.976	0.964	0.941	0.929	0.895	0.859	0.776	0.684	0.589	0.223	22744	17423	14589	686535	0.991446	146	3.15848	16949	144	1958670	217110
SSC12255	12255.mo	parent	sscsib	female	EZV2	24653834	27003804		0	90	88.2	8	62.7	53	0.0834	0.0552	0.0007	0.3577	0.2593	0.0096	0.981	0.975	0.962	0.936	0.922	0.884	0.842	0.745	0.64	0.535	0.172	22244	16878	14100	685668	0.990194	93	3.11427	16442	92	1948230	214763
SSC12255	12255.s1	sib	sscsib	male	EZV2	24653834	27003804	26.0833	0	90	81.7	7.4	60.9	51	0.0821	0.0585	0.0007	0.3672	0.2665	0.0094	0.98	0.973	0.959	0.931	0.917	0.877	0.832	0.731	0.623	0.517	0.162	22401	17151	14298	685407	0.989817	5	3.13594	16715	4	1969590	218854
SSC12281	12281.fa	parent	sscsib	male	EZV2	25691670	28105800		0	90	87.1	7.8	59.4	50	0.0576	0.0617	0.0016	0.3352	0.2446	0.0034	0.983	0.976	0.963	0.937	0.923	0.883	0.838	0.734	0.62	0.509	0.147	23559	18394	14947	687365	0.992645	121	3.14843	17998	121	1846560	214352
SSC12281	12281.mo	parent	sscsib	female	EZV2	25691670	28105800		0	90	99.8	9	65.2	55	0.0589	0.059	0.0012	0.3272	0.2389	0.0034	0.983	0.977	0.965	0.942	0.929	0.894	0.855	0.762	0.659	0.556	0.186	22889	17692	14275	687157	0.992345	126	3.1995	17307	124	1869060	210872
SSC12281	12281.s1	sib	sscsib	female	EZV2	25691670	28105800	22.4167	0	90	89.8	8.1	61	52	0.0571	0.0585	0.0012	0.3391	0.2476	0.0034	0.983	0.977	0.964	0.938	0.925	0.886	0.843	0.742	0.631	0.522	0.158	23659	18412	15131	687502	0.992843	3	3.13087	18025	3	1822970	213712
SSC12290	12290.fa	parent	sscsib	male	EZV2	17974013	19582614		0	89	59.7	5.3	34.1	28	0.0299	0.0631	0.0018	0.2783	0.2056	0.0035	0.98	0.97	0.949	0.896	0.864	0.774	0.675	0.479	0.32	0.208	0.026	22107	16608	13598	685507	0.989962	60	3.21518	16295	60	1947190	213928
SSC12290	12290.mo	parent	sscsib	female	EZV2	17974013	19582614		0	90	58.8	5.3	32.8	27	0.0299	0.0598	0.0019	0.2775	0.2043	0.0036	0.979	0.97	0.947	0.892	0.859	0.765	0.66	0.458	0.299	0.19	0.022	22591	17311	14545	685124	0.989409	84	3.16362	16960	84	1958000	216456
SSC12290	12290.s1	sib	sscsib	female	EZV2	17974013	19582614	36.5	0	90	57.2	5.2	32.6	27	0.0297	0.0594	0.0013	0.284	0.2083	0.0035	0.979	0.97	0.947	0.893	0.86	0.766	0.662	0.459	0.298	0.187	0.021	22631	17209	14414	685119	0.989402	3	3.17404	16844	3	1971090	217725
SSC12301	12301.fa	parent	sscsib	male	EZV2	26861082	29413034		0	90	111.4	10	78.8	67	0.1907	0.0543	0.0009	0.3465	0.2536	0.0076	0.981	0.976	0.965	0.944	0.933	0.904	0.872	0.802	0.723	0.641	0.285	22101	16840	13942	686128	0.990859	65	3.10909	16370	62	1970170	214704
SSC12301	12301.mo	parent	sscsib	female	EZV2	26861082	29413034		0	90	115.9	10.4	77.8	66	0.1875	0.0528	0.001	0.3364	0.2459	0.0077	0.982	0.976	0.965	0.944	0.934	0.904	0.873	0.801	0.722	0.638	0.277	22395	17120	14316	686026	0.990711	85	3.04912	16601	84	1926650	212890
SSC12301	12301.s1	sib	sscsib	female	EZV2	26861082	29413034	26.5	0	90	156.7	14.1	101.8	87	0.1822	0.0517	0.0009	0.326	0.238	0.0075	0.984	0.979	0.97	0.954	0.946	0.925	0.903	0.853	0.798	0.737	0.426	22763	17464	14636	687241	0.992466	5	3.05714	16864	5	1914460	212608
SSC12313	12313.fa	parent	sscsib	male	EZV2	27090782	29657568		0	90	152.4	13.7	103.6	89	0.1916	0.0528	0.0011	0.3331	0.2433	0.0074	0.985	0.981	0.973	0.959	0.952	0.932	0.911	0.865	0.812	0.753	0.439	22673	16968	14097	687913	0.993436	72	2.97507	16345	71	1897420	211322
SSC12313	12313.mo	parent	sscsib	female	EZV2	27090782	29657568		0	90	140	12.6	91.8	79	0.1894	0.0508	0.0012	0.3284	0.2394	0.0074	0.984	0.98	0.971	0.955	0.947	0.925	0.901	0.846	0.783	0.714	0.37	22655	17097	14594	688019	0.99359	66	2.96557	16504	66	1944220	210267
SSC12313	12313.s1	sib	sscsib	female	EZV2	27090782	29657568	25.25	0	90	96.7	8.7	69	59	0.196	0.05	0.0011	0.3569	0.2602	0.0073	0.982	0.976	0.965	0.942	0.93	0.897	0.861	0.778	0.686	0.59	0.215	22436	16840	14253	686259	0.991048	3	3.04353	16302	3	1932740	214295
SSC12323	12323.fa	parent	sscsib	male	EZV2	26989956	29589564		PCA_outlier	90	240	21.6	163.3	143	0.1599	0.053	0.0018	0.3382	0.2437	0.0053	0.984	0.981	0.974	0.964	0.959	0.949	0.938	0.915	0.889	0.859	0.675	29874	25285	24735	688714	0.994593	254	3.10904	24747	251	1841200	207437
SSC12323	12323.mo	parent	sscsib	female	EZV2	26989956	29589564		PCA_outlier	90	244.9	22	157.4	138	0.1697	0.051	0.0012	0.3276	0.2358	0.0055	0.985	0.981	0.974	0.963	0.959	0.948	0.937	0.913	0.886	0.856	0.663	29567	24881	24223	688449	0.99421	219	3.24142	24352	211	1831480	206859
SSC12323	12323.s1	sib	sscsib	female	EZV2	26989956	29589564	35.6667	PCA_outlier	90	105.2	9.5	72.6	60	0.2508	0.0492	0.0006	0.3507	0.2521	0.0076	0.979	0.972	0.959	0.935	0.922	0.889	0.853	0.771	0.683	0.594	0.243	22637	17057	14319	684179	0.988044	4	3.08424	16464	4	1913980	215272
SSC12326	12326.fa	parent	sscsib	male	EZV2	16024636	17459004		pc_relationship	89	66.1	5.9	28.3	24	0.0381	0.0657	0.0029	0.2092	0.1544	0.004	0.978	0.967	0.941	0.874	0.833	0.719	0.598	0.38	0.226	0.133	0.012	22118	16838	13667	684284	0.988196	90	3.24133	16540	90	1971460	220265
SSC12326	12326.mo	parent	sscsib	female	EZV2	16024636	17459004		pc_relationship	90	71.5	6.4	30	25	0.0385	0.0596	0.0011	0.2089	0.1543	0.0039	0.979	0.969	0.945	0.883	0.846	0.741	0.627	0.415	0.257	0.155	0.014	21993	16598	13713	684747	0.988864	53	3.21041	16282	53	2015170	216623
SSC12326	12326.s1	sib	sscsib	female	EZV2	16024636	17459004	29.4167	pc_relationship	89	75.3	6.7	31.4	26	0.0385	0.0619	0.0015	0.2081	0.1548	0.004	0.98	0.971	0.948	0.89	0.856	0.756	0.647	0.438	0.277	0.171	0.018	22199	16772	13963	685244	0.989582	4	3.30983	16450	4	1982480	217316
SSC12334	12334.fa	parent	sscsib	male	EZV2	27783140	30414923		0	89	184	16.4	128.9	106	0.1129	0.0596	0.0012	0.348	0.2542	0.0066	0.984	0.979	0.971	0.956	0.949	0.932	0.913	0.873	0.83	0.783	0.532	22933	17364	14491	687482	0.992814	71	2.95206	16656	67	1891860	210443
SSC12334	12334.mo	parent	sscsib	female	EZV2	27783140	30414923		0	89	134.9	12	90.5	74	0.1089	0.0569	0.0011	0.3404	0.2489	0.0062	0.981	0.975	0.964	0.944	0.933	0.906	0.877	0.813	0.744	0.672	0.349	22986	17628	14776	685670	0.990197	75	2.98382	16983	74	1888400	212545
SSC12334	12334.s1	sib	sscsib	male	EZV2	27783140	30414923	30.1667	0	89	193.6	17.2	136.2	112	0.1147	0.0597	0.0008	0.3494	0.2566	0.0064	0.984	0.979	0.971	0.957	0.95	0.933	0.915	0.877	0.836	0.792	0.555	23034	17486	14756	687334	0.9926	9	2.96841	16803	9	1893260	210515
SSC12347	12347.fa	parent	sscsib	male	EZV2	19308500	21032389		0	91	70	6.4	46.3	36	0.0665	0.0629	0.0019	0.3187	0.2351	0.003	0.979	0.969	0.948	0.901	0.875	0.806	0.733	0.585	0.451	0.342	0.089	22096	16769	13831	685043	0.989292	69	3.12445	16418	69	1964690	216331
SSC12347	12347.mo	parent	sscsib	female	EZV2	19308500	21032389		0	91	60.6	5.5	38.5	30	0.065	0.0594	0.0022	0.3144	0.23	0.003	0.973	0.96	0.932	0.874	0.843	0.76	0.675	0.511	0.372	0.266	0.053	22330	17292	14323	681038	0.983508	107	3.1959	16905	103	1959110	220295
SSC12347	12347.s1	sib	sscsib	female	EZV2	19308500	21032389	33	0	92	57.3	5.2	37.3	29	0.0646	0.0586	0.0019	0.3224	0.2347	0.003	0.975	0.962	0.936	0.878	0.846	0.76	0.67	0.498	0.356	0.249	0.048	22400	17282	14647	682629	0.985806	4	3.22783	16911	4	1989240	219026
SSC12356	12356.fa	parent	sscsib	male	EZV2	19640722	21355811		0	89	65	5.8	33.8	28	0.0616	0.0618	0.007	0.2548	0.1873	0.0038	0.98	0.971	0.95	0.898	0.867	0.778	0.678	0.477	0.315	0.201	0.024	22735	17370	14375	685583	0.990072	55	3.24781	16993	53	1915690	217099
SSC12356	12356.mo	parent	sscsib	female	EZV2	19640722	21355811		0	89	76	6.8	39.2	33	0.0621	0.0588	0.0068	0.2577	0.1899	0.0038	0.982	0.974	0.956	0.914	0.889	0.816	0.732	0.553	0.394	0.271	0.042	22960	17570	14912	686778	0.991797	64	3.29482	17171	64	1931140	216689
SSC12356	12356.s1	sib	sscsib	female	EZV2	19640722	21355811	42.0833	0	89	78.9	7	39.7	33	0.0648	0.059	0.0075	0.2519	0.1865	0.0037	0.982	0.974	0.957	0.916	0.891	0.82	0.738	0.562	0.403	0.279	0.042	22679	17378	14428	686542	0.991457	3	3.28074	17012	3	1924610	212710
SSC12360	12360.fa	parent	sscsib	male	EZV2	27606856	30236526		PCA_outlier	90	240.9	21.6	156.8	136	0.1451	0.0564	0.0027	0.3218	0.2348	0.004	0.986	0.982	0.976	0.965	0.96	0.949	0.937	0.912	0.884	0.853	0.657	29612	25085	24483	689393	0.995574	215	3.21864	24566	210	1860590	207399
SSC12360	12360.mo	parent	sscsib	female	EZV2	27606856	30236526		PCA_outlier	89	266.7	23.8	162	141	0.1505	0.054	0.002	0.3073	0.2249	0.0042	0.987	0.984	0.978	0.968	0.963	0.953	0.942	0.918	0.892	0.862	0.675	30530	25935	25338	689492	0.995717	252	3.16827	25384	245	1806050	205226
SSC12360	12360.s1	sib	sscsib	female	EZV2	27606856	30236526	31.4167	PCA_outlier	89	108.3	9.7	74	62	0.2076	0.0537	0.0005	0.3456	0.2524	0.005	0.982	0.976	0.964	0.942	0.931	0.899	0.864	0.786	0.698	0.607	0.247	22769	17353	14581	686136	0.99087	4	3.01119	16789	4	1923830	213397
SSC12361	12361.fa	parent	sscsib	male	EZV2	22968538	25034543		0	89	93.9	8.4	47.5	40	0.0741	0.0612	0.0028	0.2489	0.1823	0.0048	0.983	0.977	0.964	0.934	0.917	0.865	0.803	0.66	0.512	0.381	0.073	22765	17279	14263	687630	0.993028	67	3.1824	16863	66	1928170	216192
SSC12361	12361.mo	parent	sscsib	female	EZV2	22968538	25034543		0	89	97.7	8.7	47.6	41	0.074	0.0578	0.0027	0.245	0.1797	0.0047	0.984	0.978	0.964	0.936	0.919	0.869	0.808	0.665	0.516	0.383	0.072	22697	17090	14466	687834	0.993322	73	3.19658	16709	73	1930840	213797
SSC12361	12361.s1	sib	sscsib	male	EZV2	22968538	25034543	32.5833	0	89	83.1	7.4	41.7	36	0.073	0.0607	0.0026	0.2476	0.1809	0.0048	0.982	0.976	0.961	0.927	0.907	0.846	0.772	0.605	0.442	0.308	0.044	22797	17191	14391	687145	0.992327	3	3.23169	16807	2	1950660	216232
SSC12363	12363.fa	parent	sscsib	male	EZV2	26306093	28798895		0	90	99.1	8.9	68.6	57	0.21	0.0536	0.001	0.3412	0.2474	0.0057	0.982	0.976	0.964	0.941	0.928	0.894	0.856	0.77	0.673	0.575	0.21	23090	17744	14855	686349	0.991178	55	2.95217	17127	54	1891180	215590
SSC12363	12363.mo	parent	sscsib	female	EZV2	26306093	28798895		0	90	140.9	12.7	92.3	78	0.2057	0.0515	0.0009	0.3294	0.2397	0.0057	0.985	0.98	0.972	0.956	0.948	0.926	0.901	0.845	0.781	0.711	0.364	23250	17669	14884	687939	0.993474	51	3.00621	16970	51	1884210	213183
SSC12363	12363.s1	sib	sscsib	male	EZV2	26306093	28798895	30.9167	0	90	99.6	9	70.5	59	0.2118	0.0538	0.0009	0.3486	0.2532	0.0056	0.982	0.976	0.965	0.942	0.931	0.898	0.862	0.779	0.686	0.59	0.223	23021	17381	14473	686455	0.991331	2	3.0146	16802	2	1870060	214483
SSC12377	12377.fa	parent	sscsib	male	EZV2	17445203	19007088		0	89	66.7	5.9	33.6	28	0.0585	0.0634	0.0033	0.2475	0.1818	0.0077	0.976	0.966	0.944	0.893	0.863	0.776	0.678	0.481	0.318	0.202	0.021	22380	17578	14141	683568	0.987162	128	3.22886	17284	128	1937940	218566
SSC12377	12377.mo	parent	sscsib	female	EZV2	17445203	19007088		0	90	64.4	5.8	31.4	27	0.056	0.0591	0.0036	0.2452	0.1791	0.0078	0.977	0.967	0.945	0.891	0.859	0.763	0.657	0.446	0.28	0.17	0.016	22049	16471	13734	684088	0.987913	66	3.26643	16142	65	1961370	219927
SSC12377	12377.s1	sib	sscsib	female	EZV2	17445203	19007088	30.5	0	89	67.8	6.1	33.5	29	0.0588	0.0589	0.0032	0.2484	0.1817	0.0077	0.977	0.967	0.945	0.894	0.864	0.777	0.679	0.482	0.318	0.201	0.021	22430	17310	14547	683839	0.987553	2	3.18551	17015	2	1957080	218546
SSC12388	12388.fa	parent	sscsib	male	EZV2	24418826	26624129		0	91	77.2	7	48.1	41	0.0527	0.0586	0.0023	0.3056	0.2213	0.0036	0.984	0.978	0.966	0.938	0.922	0.872	0.812	0.671	0.522	0.389	0.074	23177	17578	14854	688318	0.994021	69	3.17804	17172	69	1912290	213997
SSC12388	12388.mo	parent	sscsib	female	EZV2	24418826	26624129		0	91	84	7.6	50.5	43	0.0527	0.0569	0.0015	0.3007	0.2179	0.0035	0.984	0.978	0.966	0.94	0.925	0.878	0.823	0.691	0.55	0.419	0.087	22519	17144	14398	688126	0.993744	62	3.22046	16759	61	1964250	213568
SSC12388	12388.s1	sib	sscsib	male	EZV2	24418826	26624129	36.25	0	90	88.2	8	54.6	46	0.0559	0.0607	0.0018	0.3028	0.2215	0.0035	0.984	0.979	0.968	0.942	0.927	0.884	0.833	0.712	0.583	0.459	0.114	22655	17193	14373	688319	0.994023	4	3.20165	16817	4	1919400	212050
SSC12394	12394.fa	parent	sscsib	male	EZV2	29473506	32290900		PCA_outlier	87	278.9	24.4	186.2	160	0.1414	0.0588	0.0021	0.335	0.2473	0.0042	0.987	0.984	0.977	0.967	0.963	0.953	0.942	0.92	0.896	0.87	0.712	30282	25705	25101	689639	0.995929	233	3.21066	25203	231	1802470	204058
SSC12394	12394.mo	parent	sscsib	female	EZV2	29473506	32290900		PCA_outlier	87	308.3	26.7	190.9	164	0.1422	0.0589	0.0022	0.3185	0.2366	0.0043	0.987	0.985	0.978	0.969	0.965	0.954	0.944	0.923	0.9	0.875	0.722	29901	25250	24694	689713	0.996036	223	3.17107	24732	217	1834660	204989
SSC12394	12394.s1	sib	sscsib	male	EZV2	29473506	32290900	29.5	PCA_outlier	87	187.3	16.2	130.6	110	0.1802	0.0586	0.001	0.3506	0.2596	0.0053	0.985	0.981	0.974	0.961	0.955	0.939	0.922	0.884	0.843	0.798	0.549	23382	17722	14908	688521	0.994314	3	2.94017	17109	3	1870500	209889
SSC12396	12396.fa	parent	sscsib	male	EZV2	26606475	29122192		0	90	92.7	8.3	66.1	56	0.2349	0.0529	0.0008	0.3513	0.2569	0.0061	0.98	0.973	0.961	0.936	0.923	0.887	0.848	0.758	0.66	0.561	0.196	22548	17011	14195	684476	0.988473	55	3.05514	16370	54	1914620	213737
SSC12396	12396.mo	parent	sscsib	female	EZV2	26606475	29122192		0	90	143.9	13	93.4	79	0.2223	0.05	0.0007	0.3265	0.2379	0.0062	0.983	0.979	0.97	0.953	0.944	0.922	0.897	0.842	0.779	0.711	0.372	23356	17944	15289	687246	0.992473	79	2.92492	17138	76	1880090	212408
SSC12396	12396.s1	sib	sscsib	female	EZV2	26606475	29122192	40.25	0	90	175.6	15.7	115	98	0.2277	0.0505	0.0005	0.3298	0.2412	0.0061	0.984	0.98	0.972	0.958	0.952	0.934	0.915	0.873	0.826	0.775	0.49	23469	17891	15382	687566	0.992935	6	2.96501	17107	6	1900010	213083
SSC12415	12415.fa	parent	sscsib	male	EZV2	21571751	23613660		0	90	89.9	8.1	47.1	37	0.0563	0.0606	0.0026	0.2572	0.1869	0.0047	0.979	0.97	0.95	0.906	0.882	0.816	0.745	0.601	0.472	0.363	0.091	22181	16780	13920	684836	0.988993	90	3.18908	16429	89	1986020	216233
SSC12415	12415.mo	parent	sscsib	female	EZV2	21571751	23613660		0	90	94.3	8.5	48.6	38	0.0604	0.0592	0.0032	0.2586	0.1892	0.0047	0.979	0.971	0.951	0.909	0.886	0.822	0.753	0.614	0.485	0.377	0.099	22192	16886	14031	684854	0.989019	79	3.20499	16513	78	1964730	216884
SSC12415	12415.s2	sib	sscsib	female	EZV2	21571751	23613660	31.3333	0	90	90.3	8.2	47	37	0.0569	0.0572	0.0035	0.2617	0.1901	0.0046	0.979	0.97	0.949	0.906	0.882	0.816	0.745	0.603	0.473	0.363	0.09	22293	16835	14201	684855	0.98902	5	3.10948	16465	5	1981260	216600
SSC12420	12420.fa	parent	sscsib	male	EZV2	26709942	29090456		0	91	111.3	10.1	74.3	62	0.2453	0.049	0.0015	0.3276	0.2371	0.0031	0.986	0.982	0.973	0.953	0.943	0.913	0.879	0.8	0.71	0.614	0.239	23352	17765	14922	689159	0.995236	105	2.96466	17194	104	1892430	209987
SSC12420	12420.mo	parent	sscsib	female	EZV2	26709942	29090456		0	90	95.9	8.6	59.3	50	0.2041	0.0506	0.0023	0.3112	0.2273	0.0041	0.985	0.98	0.969	0.945	0.931	0.892	0.847	0.741	0.621	0.503	0.144	23444	17599	14870	688540	0.994342	116	3.07096	17016	115	1850240	208328
SSC12420	12420.s1	sib	sscsib	female	EZV2	26709942	29090456	43.4167	0	92	144	13.2	93.4	79	0.268	0.0463	0.0011	0.3237	0.2338	0.0027	0.987	0.984	0.977	0.963	0.955	0.934	0.911	0.856	0.793	0.722	0.364	23644	17887	15160	689641	0.995932	8	3.04231	17325	6	1864620	207404
SSC12426	12426.fa	parent	sscsib	male	EZV2	27496974	30179111		0	92	145.3	13.3	100.1	81	0.1949	0.051	0.0007	0.3417	0.2432	0.0059	0.979	0.972	0.958	0.935	0.924	0.897	0.869	0.81	0.748	0.687	0.405	23084	17637	14641	685132	0.98942	168	3.03063	16856	165	1870930	214329
SSC12426	12426.mo	parent	sscsib	female	EZV2	27496974	30179111		0	91	221.7	20.2	139.8	114	0.1994	0.0487	0.0007	0.3203	0.2285	0.0058	0.982	0.976	0.966	0.948	0.94	0.921	0.902	0.862	0.819	0.775	0.558	23001	17870	14967	686915	0.991995	102	2.95036	17078	101	1899570	210212
SSC12426	12426.s1	sib	sscsib	female	EZV2	27496974	30179111	37	0	91	209.6	19.1	137.5	112	0.195	0.049	0.0008	0.3334	0.2385	0.0058	0.982	0.976	0.965	0.948	0.94	0.92	0.901	0.86	0.817	0.772	0.551	23107	17687	14967	686847	0.991897	5	2.9867	16903	5	1891120	212457
SSC12434	12434.fa	parent	sscsib	male	EZV2	25513413	27838860		0	91	89.6	8.2	54.5	47	0.0647	0.0592	0.0016	0.2977	0.2152	0.0034	0.985	0.98	0.97	0.947	0.934	0.895	0.847	0.728	0.594	0.464	0.107	23673	17994	15092	688493	0.994274	64	3.15263	17563	64	1880810	211467
SSC12434	12434.mo	parent	sscsib	female	EZV2	25513413	27838860		0	91	94.9	8.6	55.2	47	0.0654	0.057	0.0012	0.2904	0.2104	0.0035	0.985	0.98	0.97	0.948	0.935	0.896	0.848	0.73	0.598	0.469	0.111	23066	17523	14795	688870	0.994818	43	3.15277	17129	42	1900450	214287
SSC12434	12434.s1	sib	sscsib	female	EZV2	25513413	27838860	41.3333	0	91	89.3	8.1	54.2	46	0.0656	0.0556	0.0021	0.3036	0.2194	0.0034	0.985	0.979	0.969	0.945	0.932	0.891	0.842	0.721	0.587	0.458	0.106	23453	17857	15161	688363	0.994086	4	3.14034	17421	4	1887380	211503
SSC12438	12438.fa	parent	sscsib	male	EZV2	25983461	28381658		0	92	145.7	13.4	73.3	63	0.2557	0.0517	0.0014	0.2481	0.177	0.0062	0.983	0.977	0.967	0.947	0.937	0.909	0.877	0.803	0.717	0.623	0.238	23147	17563	14826	687129	0.992304	76	2.89169	16589	73	1870410	210026
SSC12438	12438.mo	parent	sscsib	female	EZV2	25983461	28381658		0	91	135.6	12.4	65.9	56	0.2488	0.0483	0.0014	0.2454	0.1752	0.0062	0.983	0.977	0.966	0.944	0.933	0.901	0.863	0.776	0.675	0.568	0.185	23311	18049	15337	687114	0.992283	80	2.83374	17043	76	1850900	210894
SSC12438	12438.s1	sib	sscsib	male	EZV2	25983461	28381658	29.8333	0	92	118.7	10.9	60.9	52	0.2551	0.0513	0.0014	0.2533	0.1805	0.0062	0.982	0.975	0.963	0.938	0.925	0.889	0.848	0.75	0.639	0.527	0.154	23146	17690	14942	686460	0.991338	3	2.81715	16729	2	1877060	212716
SSC12449	12449.fa	parent	sscsib	male	EZV2	28108545	30785076		0	92	128.7	11.9	83.5	72	0.2112	0.0499	0.0012	0.3222	0.2272	0.0065	0.984	0.978	0.968	0.951	0.943	0.92	0.895	0.835	0.764	0.685	0.314	23129	17769	14857	687516	0.992863	96	2.9648	17129	95	1864530	209514
SSC12449	12449.mo	parent	sscsib	female	EZV2	28108545	30785076		0	92	177.6	16.3	105.9	92	0.2211	0.047	0.001	0.3033	0.2142	0.0064	0.986	0.981	0.974	0.96	0.954	0.938	0.92	0.879	0.831	0.776	0.457	23184	17398	14710	688601	0.99443	69	2.89379	16580	69	1873940	208600
SSC12449	12449.s1	sib	sscsib	male	EZV2	28108545	30785076	44.4167	0	92	142.2	13.1	92.3	80	0.218	0.0499	0.001	0.3232	0.2281	0.0064	0.984	0.979	0.97	0.955	0.948	0.927	0.906	0.854	0.793	0.725	0.372	23039	17564	14846	687758	0.993213	3	2.91649	16787	2	1882430	208391
SSC12457	12457.fa	parent	sscsib	male	EZV2	22743019	24787645		0	90	72.9	6.5	46.6	39	0.0508	0.0598	0.0051	0.3126	0.2296	0.0034	0.983	0.977	0.963	0.931	0.912	0.857	0.792	0.644	0.496	0.367	0.072	22750	17213	14411	687581	0.992957	73	3.20854	16792	72	1938240	213304
SSC12457	12457.mo	parent	sscsib	female	EZV2	22743019	24787645		0	90	83.2	7.5	50.1	42	0.0512	0.0578	0.0032	0.3011	0.2215	0.0035	0.984	0.978	0.966	0.937	0.92	0.871	0.812	0.677	0.536	0.409	0.09	22695	17105	14320	688065	0.993656	70	3.16546	16709	68	1950420	213872
SSC12457	12457.s1	sib	sscsib	male	EZV2	22743019	24787645	35	0	89	66.3	5.9	41.9	35	0.0499	0.0607	0.004	0.3093	0.2277	0.0035	0.982	0.975	0.959	0.922	0.9	0.835	0.759	0.592	0.435	0.308	0.051	22332	16674	13720	686971	0.992076	4	3.21898	16321	4	1949090	214480
SSC12462	12462.fa	parent	sscsib	male	EZV2	22525249	24587408		0	92	52.6	4.8	43.3	37	0.1542	0.0499	0.0007	0.4081	0.2879	0.007	0.98	0.971	0.956	0.921	0.901	0.845	0.778	0.623	0.466	0.333	0.054	22971	17387	14625	684825	0.988977	113	2.96405	16553	113	1864520	216121
SSC12462	12462.mo	parent	sscsib	female	EZV2	22525249	24587408		0	92	66	6.1	49.8	43	0.1491	0.0476	0.0009	0.3828	0.2704	0.007	0.982	0.974	0.961	0.932	0.916	0.87	0.815	0.686	0.545	0.413	0.084	23166	17662	14742	686443	0.991314	127	2.83711	16708	122	1857710	212708
SSC12462	12462.s1	sib	sscsib	female	EZV2	22525249	24587408	36	0	92	57.4	5.3	46	40	0.1504	0.0478	0.0007	0.4067	0.2873	0.0068	0.981	0.973	0.958	0.926	0.908	0.856	0.795	0.652	0.501	0.368	0.065	23031	17371	14486	685411	0.989823	12	2.96286	16497	12	1857200	215685
SSC12463	12463.fa	parent	sscsib	male	EZV2	22821780	25015260		0	92	78.2	7.2	61.9	50	0.1476	0.0514	0.0008	0.3926	0.279	0.0069	0.976	0.965	0.948	0.915	0.899	0.854	0.807	0.707	0.605	0.508	0.177	22426	17764	13540	682208	0.985198	209	2.80524	16814	207	1839110	217140
SSC12463	12463.mo	parent	sscsib	female	EZV2	22821780	25015260		0	91	101.3	9.3	73	60	0.1407	0.0491	0.0008	0.3664	0.2602	0.0069	0.979	0.97	0.955	0.928	0.915	0.88	0.841	0.758	0.671	0.585	0.246	22998	18252	14087	684269	0.988174	223	2.74968	17200	220	1812570	216303
SSC12463	12463.s1	sib	sscsib	female	EZV2	22821780	25015260	28.4167	0	92	58.9	5.4	48	39	0.1512	0.0495	0.0008	0.4133	0.2934	0.0067	0.972	0.959	0.937	0.894	0.871	0.811	0.747	0.617	0.493	0.384	0.095	22161	17537	13313	679247	0.980922	8	2.87582	16689	6	1880700	220280
SSC12467	12467.fa	parent	sscsib	male	EZV2	27042563	29539822		0	92	133	12.3	79.4	69	0.3344	0.0437	0.0009	0.2971	0.209	0.0065	0.983	0.977	0.968	0.95	0.941	0.917	0.89	0.827	0.753	0.67	0.282	23269	17854	14872	687012	0.992135	79	2.81593	16893	78	1877010	212285
SSC12467	12467.mo	parent	sscsib	female	EZV2	27042563	29539822		0	92	120	11	67.2	58	0.3201	0.0425	0.0009	0.2858	0.201	0.0067	0.982	0.976	0.965	0.944	0.933	0.902	0.868	0.786	0.69	0.587	0.195	23431	17764	15156	686372	0.991211	62	2.88173	16829	62	1853680	213251
SSC12467	12467.s1	sib	sscsib	female	EZV2	27042563	29539822	28.5	0	92	189.1	17.4	105.9	92	0.3265	0.0424	0.0007	0.2849	0.2007	0.0065	0.985	0.98	0.972	0.959	0.952	0.935	0.917	0.876	0.828	0.773	0.456	23634	18010	15210	687901	0.993419	6	2.79056	16940	6	1836730	209624
SSC12481	12481.fa	parent	sscsib	male	EZV2	27705562	30273352		0	92	192.3	17.7	99	86	0.3848	0.0427	0.0007	0.2569	0.1806	0.007	0.984	0.979	0.971	0.957	0.95	0.932	0.912	0.867	0.814	0.753	0.414	23891	18838	15455	687825	0.993309	145	2.73	17742	139	1799980	211787
SSC12481	12481.mo	parent	sscsib	female	EZV2	27705562	30273352		0	92	146.8	13.5	74.2	64	0.3795	0.0415	0.0008	0.2579	0.1816	0.007	0.983	0.977	0.967	0.949	0.939	0.913	0.883	0.814	0.731	0.639	0.243	23574	18408	15583	687051	0.992192	121	2.81253	17370	119	1860580	212041
SSC12481	12481.s1	sib	sscsib	male	EZV2	27705562	30273352	36	0	92	182.9	16.9	95.5	83	0.3919	0.0419	0.0007	0.2599	0.1828	0.0069	0.984	0.979	0.97	0.956	0.948	0.929	0.909	0.861	0.805	0.741	0.394	23546	18542	15390	687918	0.993444	5	2.75234	17461	5	1846180	211704
SSC12484	12484.fa	parent	sscsib	male	EZV2	27548798	30153369		0	90	160.9	14.5	92.8	75	0.0514	0.0591	0.0022	0.2833	0.2072	0.0043	0.986	0.982	0.972	0.954	0.945	0.919	0.892	0.828	0.757	0.682	0.353	23276	17757	14782	689044	0.99507	134	3.19351	17351	131	1900710	212711
SSC12484	12484.mo	parent	sscsib	female	EZV2	27548798	30153369		0	90	156.2	14	88.3	71	0.0513	0.0558	0.0015	0.2839	0.2082	0.0043	0.985	0.981	0.971	0.951	0.941	0.914	0.884	0.815	0.739	0.66	0.327	23211	17697	14730	688664	0.994521	147	3.18583	17319	146	1893840	208810
SSC12484	12484.s3	sib	sscsib	male	EZV2	27548798	30153369	31.6667	0	90	154	13.8	89.3	72	0.051	0.0598	0.0017	0.2848	0.2086	0.0043	0.985	0.981	0.971	0.952	0.942	0.915	0.885	0.818	0.743	0.665	0.334	23000	17543	14499	688737	0.994626	4	3.1587	17153	4	1919700	211582
SSC12493	12493.fa	parent	sscsib	male	EZV2	27694190	30324678		0	92	131.7	12.1	83.4	72	0.2426	0.0477	0.0011	0.3157	0.2224	0.008	0.983	0.977	0.967	0.95	0.941	0.917	0.891	0.83	0.759	0.682	0.312	22739	17292	14461	687478	0.992808	75	2.91076	16527	73	1917200	209764
SSC12493	12493.mo	parent	sscsib	female	EZV2	27694190	30324678		0	92	145.8	13.4	88.1	76	0.2044	0.0487	0.0011	0.3077	0.2173	0.008	0.983	0.978	0.968	0.951	0.943	0.92	0.895	0.838	0.771	0.698	0.345	22990	17477	14880	687731	0.993174	114	3.06409	16828	113	1889830	212566
SSC12493	12493.s1	sib	sscsib	male	EZV2	27694190	30324678	38.0833	0	92	168.9	15.5	108.3	93	0.2046	0.0494	0.001	0.3189	0.2257	0.0079	0.985	0.98	0.971	0.957	0.95	0.932	0.913	0.87	0.82	0.764	0.461	22690	17322	14525	688531	0.994329	3	3.03109	16678	3	1907220	209576
SSC12494	12494.fa	parent	sscsib	male	EZV2	25147165	27442255		0	90	93.2	8.4	54.3	46	0.0643	0.0626	0.0013	0.2849	0.2092	0.0035	0.985	0.979	0.967	0.942	0.927	0.885	0.833	0.712	0.58	0.456	0.11	22991	17601	14882	688650	0.994501	82	3.15477	17196	81	1949380	215139
SSC12494	12494.mo	parent	sscsib	female	EZV2	25147165	27442255		0	90	96.4	8.7	54.4	46	0.0643	0.0603	0.0012	0.2816	0.2067	0.0036	0.985	0.979	0.968	0.943	0.928	0.886	0.835	0.714	0.583	0.458	0.111	23496	18370	15404	688480	0.994255	111	3.23756	18015	110	1892230	210282
SSC12494	12494.s1	sib	sscsib	female	EZV2	25147165	27442255	29.75	0	90	96.3	8.7	55.9	47	0.063	0.0591	0.0019	0.2898	0.2122	0.0035	0.985	0.981	0.97	0.946	0.932	0.892	0.844	0.728	0.599	0.475	0.118	23564	18333	15616	689014	0.995026	2	3.21304	17919	2	1920650	213181
SSC12497	12497.fa	parent	sscsib	male	EZV2	26929889	29440065		0	92	123.1	11.3	80.8	69	0.1593	0.0521	0.0014	0.3267	0.2314	0.0083	0.984	0.978	0.968	0.95	0.941	0.916	0.888	0.823	0.747	0.664	0.291	23396	18014	14889	687755	0.993208	123	2.97723	17372	120	1849500	210192
SSC12497	12497.mo	parent	sscsib	female	EZV2	26929889	29440065		0	91	146.6	13.4	90	77	0.1698	0.049	0.0012	0.3124	0.2217	0.0083	0.985	0.98	0.971	0.956	0.948	0.927	0.903	0.849	0.785	0.713	0.352	23196	18004	14384	688471	0.994242	124	3.00327	17265	123	1849160	208216
SSC12497	12497.s1	sib	sscsib	female	EZV2	26929889	29440065	30.6667	0	92	104	9.5	69.7	59	0.1481	0.0498	0.0013	0.34	0.2418	0.0081	0.982	0.976	0.965	0.943	0.931	0.9	0.864	0.782	0.688	0.59	0.215	22940	17659	14369	687241	0.992466	4	3.05578	17088	4	1864320	211036
SSC12498	12498.fa	parent	sscsib	male	EZV2	29601470	32361824		0	92	240.3	22	145.3	124	0.3165	0.0455	0.0008	0.2988	0.2133	0.0062	0.987	0.984	0.979	0.97	0.965	0.953	0.94	0.912	0.88	0.844	0.618	22995	17373	14531	689726	0.996055	88	3.1956	16967	87	1917460	206331
SSC12498	12498.mo	parent	sscsib	female	EZV2	29601470	32361824		0	92	232.7	21.3	130.4	111	0.3289	0.0447	0.0008	0.2826	0.2022	0.0055	0.988	0.985	0.979	0.97	0.965	0.952	0.937	0.905	0.868	0.826	0.564	23165	17620	14902	689881	0.996278	88	3.17426	17249	86	1884380	207931
SSC12498	12498.s1	sib	sscsib	female	EZV2	29601470	32361824	57.9167	0	91	197.7	18	118.5	101	0.2713	0.0457	0.0009	0.3044	0.2172	0.0071	0.987	0.984	0.977	0.966	0.96	0.946	0.929	0.892	0.849	0.8	0.508	23420	17904	15346	689653	0.995949	1	3.06433	17441	1	1882590	208800
SSC12501	12501.fa	parent	sscsib	male	EZV2	28742632	31451009		0	92	217	19.9	138.6	119	0.207	0.0499	0.0011	0.316	0.2256	0.0077	0.987	0.983	0.977	0.966	0.961	0.948	0.934	0.903	0.868	0.83	0.594	23298	17684	14853	689456	0.995665	68	2.94524	16902	66	1858390	206276
SSC12501	12501.mo	parent	sscsib	female	EZV2	28742632	31451009		0	91	158	14.4	101.2	86	0.1761	0.0485	0.0012	0.3236	0.2312	0.0077	0.986	0.981	0.973	0.959	0.952	0.933	0.911	0.863	0.807	0.745	0.417	23336	17658	15023	688664	0.994521	74	2.96608	16956	74	1881940	209312
SSC12501	12501.s1	sib	sscsib	male	EZV2	28742632	31451009	41.75	0	92	160.1	14.7	108.1	92	0.1995	0.0492	0.0012	0.3331	0.2376	0.0075	0.985	0.981	0.973	0.96	0.953	0.935	0.916	0.872	0.822	0.766	0.459	23098	17462	14554	688668	0.994527	6	2.93751	16713	6	1877780	209458
SSC12510	12510.fa	parent	sscsib	male	EZV2	26546184	28952535		0	92	168.4	15.5	109.6	93	0.2813	0.0474	0.0006	0.3198	0.2287	0.0047	0.986	0.981	0.974	0.961	0.954	0.937	0.918	0.876	0.827	0.772	0.463	24059	18613	15672	689097	0.995146	76	2.73083	17500	74	1819220	209312
SSC12510	12510.mo	parent	sscsib	female	EZV2	26546184	28952535		0	91	113.8	10.4	70.1	59	0.2584	0.0492	0.0007	0.311	0.2224	0.0051	0.983	0.977	0.966	0.944	0.933	0.901	0.866	0.783	0.688	0.588	0.214	27163	22831	19525	687058	0.992202	194	2.95414	21796	191	1616880	208756
SSC12510	12510.s1	sib	sscsib	male	EZV2	26546184	28952535	50	0	92	94.1	8.6	64.9	55	0.2721	0.0488	0.0008	0.3394	0.2432	0.0049	0.983	0.977	0.965	0.943	0.93	0.896	0.857	0.766	0.662	0.554	0.18	25280	20300	17375	687293	0.992541	1	2.91995	19346	1	1747630	210362
SSC12515	12515.fa	parent	sscsib	male	EZV2	25365948	27676780		0	91	108.8	9.9	70.5	59	0.2372	0.0487	0.0007	0.3222	0.2297	0.0069	0.982	0.975	0.964	0.942	0.93	0.898	0.863	0.781	0.687	0.59	0.219	23231	17813	14988	686418	0.991277	74	2.79471	16724	73	1882770	214103
SSC12515	12515.mo	parent	sscsib	female	EZV2	25365948	27676780		0	91	93.1	8.5	58.6	49	0.2348	0.0478	0.0008	0.3196	0.2282	0.0069	0.981	0.974	0.96	0.933	0.919	0.878	0.832	0.726	0.608	0.493	0.143	23174	17845	15034	685787	0.990366	67	2.85181	16820	66	1882770	214722
SSC12515	12515.s1	sib	sscsib	male	EZV2	25365948	27676780	33	0	91	101.9	9.3	67.4	56	0.2398	0.0481	0.0007	0.3282	0.2336	0.0068	0.981	0.974	0.962	0.939	0.926	0.893	0.855	0.767	0.668	0.567	0.199	23192	17717	14972	685831	0.99043	9	2.84885	16715	6	1869070	211986
SSC12518	12518.fa	parent	sscsib	male	EZV2	26022136	28405568		PCA_outlier	91	123.1	11.2	84.9	71	0.2336	0.052	0.0008	0.3393	0.245	0.005	0.984	0.979	0.969	0.952	0.943	0.918	0.89	0.827	0.754	0.675	0.311	27253	22720	18979	687851	0.993347	183	2.93613	21747	176	1598360	207524
SSC12518	12518.mo	parent	sscsib	female	EZV2	26022136	28405568		PCA_outlier	91	86.2	7.8	57.7	48	0.2263	0.0495	0.0007	0.337	0.2425	0.005	0.981	0.973	0.96	0.932	0.917	0.875	0.827	0.717	0.597	0.481	0.138	27150	22704	18777	685736	0.990293	197	3.02868	21836	192	1594300	212140
SSC12518	12518.s1	sib	sscsib	female	EZV2	26022136	28405568	35.1667	PCA_outlier	91	125.5	11.5	87.4	73	0.2382	0.0494	0.0006	0.3484	0.2514	0.0049	0.984	0.979	0.969	0.952	0.943	0.919	0.892	0.831	0.761	0.685	0.329	27370	22883	19060	687882	0.993392	9	2.94152	21931	8	1579250	209032
SSC12523	12523.fa	parent	sscsib	male	EZV2	24165223	26363104		0	91	82	7.5	59.1	49	0.1804	0.0526	0.0009	0.3543	0.2551	0.0054	0.982	0.975	0.962	0.935	0.92	0.88	0.834	0.727	0.609	0.494	0.146	22675	17089	14217	686512	0.991413	69	2.96711	16371	69	1913020	212820
SSC12523	12523.mo	parent	sscsib	female	EZV2	24165223	26363104		0	92	81.6	7.5	58.5	49	0.1903	0.0495	0.0009	0.3581	0.2581	0.0053	0.981	0.975	0.961	0.934	0.92	0.878	0.832	0.724	0.606	0.491	0.142	22586	17201	14438	686128	0.990859	73	3.0584	16504	71	1933200	212603
SSC12523	12523.s1	sib	sscsib	female	EZV2	24165223	26363104	23.25	0	91	70	6.4	51.1	42	0.188	0.0504	0.0008	0.366	0.2637	0.0052	0.98	0.972	0.956	0.924	0.907	0.857	0.8	0.671	0.538	0.416	0.1	22535	17014	14257	685070	0.989331	4	3.03522	16361	4	1943370	215358
SSC12526	12526.fa	parent	sscsib	male	EZV2	25214642	27609222		0	90	80.9	7.3	62.6	53	0.189	0.0517	0.0005	0.3836	0.2764	0.0043	0.98	0.973	0.96	0.934	0.921	0.883	0.84	0.743	0.637	0.532	0.172	22482	17128	14174	685165	0.989468	80	2.94438	16457	79	1945650	214729
SSC12526	12526.mo	parent	sscsib	female	EZV2	25214642	27609222		0	90	82.9	7.4	62	52	0.1902	0.0519	0.0005	0.3781	0.2748	0.0044	0.979	0.972	0.959	0.931	0.917	0.877	0.833	0.733	0.626	0.521	0.171	22340	16988	14261	684248	0.988144	67	3.05272	16351	64	1932190	215705
SSC12526	12526.s1	sib	sscsib	female	EZV2	25214642	27609222	29.9167	0	90	86	7.7	66.7	56	0.1874	0.0508	0.0005	0.3914	0.2845	0.0044	0.981	0.975	0.963	0.938	0.925	0.89	0.851	0.762	0.665	0.564	0.2	22802	17393	14685	685694	0.990232	2	2.93881	16725	2	1930090	214570
SSC12548	12548.fa	parent	sscsib	male	EZV2	21960050	23997636		0	90	94.1	8.5	49.9	41	0.0558	0.0574	0.0029	0.2606	0.1895	0.0045	0.983	0.976	0.96	0.925	0.905	0.849	0.785	0.648	0.515	0.398	0.098	22620	17086	14179	687343	0.992613	82	3.20867	16766	82	1966160	214373
SSC12548	12548.mo	parent	sscsib	female	EZV2	21960050	23997636		0	91	85.8	7.8	44.5	37	0.0497	0.0526	0.0027	0.2612	0.1887	0.0045	0.982	0.974	0.957	0.919	0.896	0.832	0.759	0.603	0.459	0.339	0.069	22553	16913	13993	686338	0.991162	76	3.1957	16543	74	1947880	215093
SSC12548	12548.s1	sib	sscsib	female	EZV2	21960050	23997636	33.1667	0	90	82.8	7.5	42.6	35	0.05	0.0527	0.0032	0.2593	0.1877	0.0045	0.981	0.973	0.955	0.914	0.89	0.822	0.744	0.583	0.435	0.316	0.061	22399	16890	14002	686168	0.990916	2	3.21622	16521	2	1958790	214200
SSC12550	12550.fa	parent	sscsib	male	EZV2	21858137	23894755		0	91	89.4	8.1	48.5	40	0.0489	0.0552	0.0022	0.2667	0.1935	0.0055	0.982	0.975	0.959	0.923	0.902	0.845	0.779	0.638	0.503	0.385	0.09	22260	16722	14016	686863	0.99192	86	3.08071	16392	85	1953990	212911
SSC12550	12550.mo	parent	sscsib	female	EZV2	21858137	23894755		0	91	88.3	8	45.8	38	0.0471	0.0521	0.0017	0.2609	0.1888	0.0056	0.982	0.975	0.958	0.92	0.898	0.837	0.767	0.617	0.475	0.355	0.076	22297	16675	13955	686850	0.991901	77	3.21194	16360	77	1949540	212076
SSC12550	12550.s1	sib	sscsib	female	EZV2	21858137	23894755	42.6667	0	91	79.5	7.2	42.4	35	0.0451	0.0522	0.0019	0.2682	0.1941	0.0055	0.982	0.974	0.955	0.913	0.889	0.82	0.742	0.58	0.433	0.313	0.06	22238	16833	13965	686601	0.991542	8	3.17815	16510	8	1970430	214569
SSC12563	12563.fa	parent	sscsib	male	EZV2	24341530	26638509		0	90	80.9	7.3	60.4	50	0.1681	0.0557	0.0006	0.3678	0.267	0.0045	0.978	0.971	0.957	0.928	0.913	0.871	0.824	0.72	0.61	0.504	0.16	22475	17043	14141	684287	0.9882	69	3.03767	16416	69	1942040	216020
SSC12563	12563.mo	parent	sscsib	female	EZV2	24341530	26638509		0	90	77.9	7	56.7	47	0.1675	0.0539	0.0006	0.366	0.2665	0.0046	0.979	0.972	0.957	0.927	0.91	0.865	0.815	0.703	0.585	0.472	0.136	22366	16814	14120	684308	0.98823	62	2.97481	16171	60	1928790	216101
SSC12563	12563.s1	sib	sscsib	male	EZV2	24341530	26638509	32	0	91	79.1	7.2	60.3	50	0.1559	0.0539	0.0006	0.3749	0.271	0.0046	0.98	0.973	0.959	0.932	0.918	0.877	0.832	0.729	0.618	0.509	0.157	22487	17139	14295	685042	0.98929	8	2.97483	16434	7	1931710	216319
SSC12572	12572.fa	parent	sscsib	male	EZV2	27260956	29745967		0	89	126.5	11.2	82.8	69	0.1062	0.0659	0.0037	0.3186	0.2381	0.0048	0.978	0.974	0.963	0.944	0.935	0.908	0.879	0.812	0.737	0.657	0.302	22837	17955	13684	685338	0.989718	215	3.13567	17578	210	1856870	212022
SSC12572	12572.mo	parent	sscsib	female	EZV2	27260956	29745967		0	89	153.9	13.7	95.5	79	0.1064	0.0631	0.0018	0.3074	0.2303	0.0049	0.979	0.975	0.965	0.949	0.941	0.918	0.893	0.836	0.773	0.705	0.377	22755	17726	13576	685945	0.990594	209	3.12555	17342	206	1871760	212050
SSC12572	12572.s1	sib	sscsib	female	EZV2	27260956	29745967	41.6667	0	89	126.3	11.2	78.7	65	0.1036	0.0625	0.0021	0.309	0.2307	0.0049	0.977	0.973	0.962	0.942	0.932	0.903	0.871	0.799	0.718	0.633	0.276	22746	17823	13611	685156	0.989455	5	3.10276	17476	5	1857430	211228
SSC12573	12573.fa	parent	sscsib	male	EZV2	23817441	26051638		0	90	77	6.9	57.6	48	0.1297	0.0572	0.0009	0.3673	0.2684	0.0047	0.98	0.973	0.959	0.929	0.914	0.87	0.821	0.712	0.596	0.483	0.14	22957	17651	14706	684779	0.988911	54	2.96759	16927	54	1890720	214624
SSC12573	12573.mo	parent	sscsib	female	EZV2	23817441	26051638		0	90	87.6	7.9	61.5	51	0.1278	0.0552	0.0008	0.3527	0.2576	0.0048	0.981	0.975	0.962	0.935	0.921	0.881	0.838	0.737	0.629	0.52	0.163	23459	18214	15529	685726	0.990278	106	2.96387	17532	106	1870940	212575
SSC12573	12573.s1	sib	sscsib	male	EZV2	23817441	26051638	41.8333	0	90	65.9	5.9	50.4	42	0.1289	0.0571	0.0008	0.376	0.274	0.0047	0.979	0.971	0.954	0.92	0.901	0.849	0.791	0.662	0.53	0.411	0.099	22864	17640	14770	684097	0.987926	6	3.01822	17012	6	1911360	216554
SSC12574	12574.fa	parent	sscsib	male	EZV2	22002193	24176646		0	91	62.8	5.7	41.9	35	0.174	0.0539	0.0007	0.3331	0.2374	0.0074	0.972	0.961	0.939	0.893	0.868	0.799	0.725	0.573	0.436	0.32	0.06	21646	16425	13414	679123	0.980743	87	3.07726	15968	86	1979210	220203
SSC12574	12574.mo	parent	sscsib	female	EZV2	22002193	24176646		0	90	140.8	12.7	84.3	72	0.1657	0.0513	0.0006	0.3048	0.2187	0.0075	0.982	0.977	0.966	0.947	0.937	0.912	0.884	0.82	0.747	0.67	0.321	22686	17125	14363	686065	0.990768	74	3.01902	16503	74	1915420	212387
SSC12574	12574.s1	sib	sscsib	female	EZV2	22002193	24176646	28.5833	0	91	82.4	7.5	53.7	45	0.1702	0.0514	0.0007	0.3314	0.2372	0.0075	0.977	0.969	0.952	0.92	0.903	0.855	0.801	0.683	0.562	0.45	0.12	22079	16769	13922	682598	0.985761	2	3.0357	16257	2	1960370	217141
SSC12579	12579.fa	parent	sscsib	male	EZV2	24722266	27107772		0	90	100.5	9.1	62.6	52	0.1762	0.0558	0.0007	0.3089	0.2221	0.0051	0.978	0.97	0.955	0.927	0.912	0.871	0.826	0.727	0.622	0.522	0.178	22822	17546	14687	683536	0.987115	128	3.03019	16969	126	1920270	218727
SSC12579	12579.mo	parent	sscsib	female	EZV2	24722266	27107772		0	90	130.4	11.7	78.3	66	0.177	0.0519	0.0008	0.3046	0.2208	0.005	0.981	0.975	0.964	0.942	0.931	0.902	0.87	0.797	0.717	0.632	0.279	23130	17600	14852	685685	0.990219	149	3.05294	16983	147	1875430	215020
SSC12579	12579.s1	sib	sscsib	female	EZV2	24722266	27107772	29	0	90	91.9	8.3	57.9	48	0.178	0.0516	0.0009	0.32	0.2301	0.005	0.977	0.969	0.953	0.923	0.906	0.861	0.812	0.703	0.59	0.484	0.148	22692	17446	14783	683054	0.986419	3	3.08625	16909	3	1941860	215259
SSC12582	12582.fa	parent	sscsib	male	EZV2	24502285	26873062		0	88	94.9	8.4	57.5	48	0.1299	0.0589	0.0003	0.3033	0.2214	0.0049	0.98	0.973	0.958	0.929	0.914	0.871	0.822	0.713	0.597	0.487	0.139	22402	17464	13470	684742	0.988857	138	3.06952	16942	136	1887670	215519
SSC12582	12582.mo	parent	sscsib	female	EZV2	24502285	26873062		0	90	95.3	8.5	54.8	46	0.1202	0.0538	0.0003	0.2929	0.2118	0.0049	0.98	0.972	0.957	0.928	0.911	0.866	0.815	0.699	0.578	0.464	0.122	22388	17243	13733	684580	0.988623	117	3.06962	16751	116	1912920	211431
SSC12582	12582.s1	sib	sscsib	male	EZV2	24502285	26873062	32.1667	0	89	122.5	10.9	71.5	60	0.1234	0.0582	0.0003	0.2916	0.212	0.0049	0.982	0.976	0.964	0.941	0.93	0.898	0.862	0.781	0.691	0.598	0.233	22619	17589	13761	686302	0.99111	6	3.01874	17018	4	1865240	213952
SSC12592	12592.fa	parent	sscsib	male	EZV2	22143574	24244558		0	91	90.2	8.2	50.6	42	0.0543	0.0559	0.0017	0.2761	0.1987	0.0089	0.983	0.976	0.961	0.927	0.908	0.855	0.794	0.66	0.528	0.41	0.1	22031	16680	13858	686828	0.99187	92	3.22463	16360	92	2007720	216060
SSC12592	12592.mo	parent	sscsib	female	EZV2	22143574	24244558		0	91	87.1	7.9	47.5	39	0.0545	0.0529	0.0016	0.2749	0.1976	0.0089	0.982	0.975	0.959	0.923	0.903	0.845	0.778	0.635	0.497	0.377	0.083	22760	17466	14419	686570	0.991497	100	3.18177	17127	99	1922600	214636
SSC12592	12592.s2	sib	sscsib	male	EZV2	22143574	24244558	38.1667	0	91	77.4	7.1	43.5	36	0.0519	0.0554	0.0018	0.2776	0.1991	0.0088	0.981	0.973	0.955	0.915	0.892	0.827	0.753	0.597	0.452	0.331	0.064	22436	17008	14220	685992	0.990662	4	3.15307	16669	4	1962530	216235
SSC12593	12593.fa	parent	sscsib	male	EZV2	23263101	25375183		0	90	85.4	7.6	57.3	45	0.0585	0.0609	0.001	0.3266	0.2418	0.0034	0.981	0.974	0.959	0.927	0.91	0.861	0.805	0.685	0.563	0.453	0.142	22554	17110	14212	686792	0.991818	110	3.23785	16685	110	1938620	215224
SSC12593	12593.mo	parent	sscsib	female	EZV2	23263101	25375183		0	90	75.6	6.8	47.7	38	0.0536	0.0563	0.001	0.3141	0.2314	0.0034	0.981	0.973	0.956	0.918	0.896	0.836	0.766	0.618	0.478	0.362	0.089	22780	17333	14515	686403	0.991256	87	3.2467	16918	86	1913140	213332
SSC12593	12593.s1	sib	sscsib	male	EZV2	23263101	25375183	41	0	89	85.2	7.6	57.5	46	0.0585	0.0616	0.0009	0.3283	0.2439	0.0033	0.981	0.975	0.96	0.928	0.91	0.862	0.807	0.688	0.568	0.459	0.143	22390	17022	14261	686445	0.991316	3	3.19032	16651	3	1951060	211787
SSC12596	12596.fa	parent	sscsib	male	EZV2	30779720	33776092		PCA_outlier	95	469	44.6	365.1	316	0.2714	0.0465	0.0145	0.3849	0.2706	0.0057	0.988	0.986	0.981	0.974	0.971	0.964	0.958	0.946	0.933	0.92	0.85	23511	18310	14030	690295	0.996876	247	3.13742	17879	238	1784820	208944
SSC12596	12596.mo	parent	sscsib	female	EZV2	30779720	33776092		PCA_outlier	94	437	40.9	378.6	325	0.2328	0.0474	0.0122	0.4423	0.3163	0.0056	0.988	0.986	0.981	0.974	0.972	0.965	0.958	0.946	0.934	0.921	0.852	23363	18270	14096	690028	0.996491	227	3.06673	17904	224	1829770	207336
SSC12596	12596.s1	sib	sscsib	female	EZV2	30779720	33776092	29.8333	PCA_outlier	94	455	42.7	396.5	343	0.243	0.0479	0.0106	0.4481	0.32	0.0074	0.988	0.985	0.981	0.975	0.972	0.965	0.96	0.948	0.937	0.925	0.862	23522	18352	14324	690130	0.996638	6	3.11674	17948	4	1802240	208002
SSC12597	12597.fa	parent	sscsib	male	EZV2	23834371	25958766		0	90	77.1	6.9	59.5	48	0.079	0.0658	0.0013	0.3733	0.2778	0.0031	0.974	0.967	0.952	0.923	0.907	0.863	0.814	0.707	0.594	0.487	0.156	22509	17578	13396	682890	0.986183	185	3.13806	17199	182	1858520	212237
SSC12597	12597.mo	parent	sscsib	female	EZV2	23834371	25958766		0	89	93.6	8.3	64	51	0.0857	0.0652	0.001	0.3387	0.2548	0.0032	0.974	0.969	0.954	0.925	0.91	0.868	0.822	0.722	0.617	0.517	0.184	22746	17853	13807	682866	0.986148	229	3.13718	17457	228	1857170	213913
SSC12597	12597.s1	sib	sscsib	female	EZV2	23834371	25958766	30.9167	0	90	65.6	5.9	51	41	0.0799	0.0647	0.0011	0.3831	0.2866	0.0031	0.971	0.964	0.945	0.907	0.887	0.831	0.77	0.641	0.514	0.403	0.11	22217	17490	13304	681108	0.983609	6	3.15577	17126	6	1892130	215496
SSC12598	12598.fa	parent	sscsib	male	EZV2	25171272	27431793		0	89	90.4	8	65.2	52	0.0861	0.0681	0.0013	0.3491	0.2619	0.0031	0.975	0.969	0.955	0.927	0.912	0.871	0.827	0.73	0.627	0.528	0.192	22158	16710	13925	683653	0.987284	74	3.13851	16416	73	1965610	213205
SSC12598	12598.mo	parent	sscsib	female	EZV2	25171272	27431793		0	89	112.3	10	78.5	63	0.0882	0.0644	0.0013	0.3442	0.2579	0.0032	0.977	0.972	0.96	0.937	0.925	0.892	0.857	0.779	0.696	0.61	0.272	22429	17157	14436	684702	0.988799	59	3.20575	16822	58	1961800	211125
SSC12598	12598.s1	sib	sscsib	female	EZV2	25171272	27431793	36.9167	0	89	83.8	7.5	58.4	48	0.0829	0.0624	0.0014	0.3446	0.2566	0.0031	0.974	0.968	0.953	0.923	0.907	0.863	0.813	0.705	0.59	0.481	0.149	22238	16785	14071	683014	0.986362	1	3.20672	16472	1	1964130	213341
SSC12605	12605.fa	parent	sscsib	male	EZV2	30872510	33872760		PCA_outlier	93	460	42.8	394.6	340	0.213	0.0501	0.0083	0.4329	0.3111	0.0068	0.989	0.987	0.983	0.976	0.973	0.967	0.96	0.948	0.937	0.925	0.859	22985	17403	14469	690586	0.997297	62	3.1012	17045	61	1910160	208705
SSC12605	12605.mo	parent	sscsib	female	EZV2	30872510	33872760		PCA_outlier	92	487.7	45	396	341	0.2257	0.0493	0.0066	0.4203	0.304	0.0053	0.989	0.986	0.982	0.975	0.972	0.965	0.959	0.947	0.935	0.923	0.857	23229	17676	14941	690409	0.997041	77	3.17596	17339	75	1913720	209034
SSC12605	12605.s1	sib	sscsib	male	EZV2	30872510	33872760	44.75	PCA_outlier	93	454.3	42.5	417.3	365	0.2214	0.0507	0.0082	0.4639	0.3339	0.0057	0.989	0.987	0.983	0.977	0.974	0.968	0.962	0.951	0.941	0.93	0.872	23372	17748	15027	690723	0.997494	1	3.10951	17405	1	1911320	207845
SSC12613	12613.fa	parent	sscsib	male	EZV2	24286815	26503274		0	89	97.9	8.8	63.6	50	0.0661	0.0622	0.001	0.316	0.2347	0.0033	0.983	0.977	0.963	0.935	0.92	0.877	0.829	0.724	0.613	0.507	0.177	22907	17458	14650	687567	0.992937	111	3.10256	17014	110	1921560	215672
SSC12613	12613.mo	parent	sscsib	female	EZV2	24286815	26503274		0	90	97.9	8.8	60.7	48	0.0641	0.0589	0.0011	0.3078	0.2278	0.0034	0.983	0.977	0.964	0.935	0.919	0.874	0.823	0.711	0.594	0.484	0.159	23035	17645	14799	687424	0.99273	64	3.11188	17222	61	1908550	211780
SSC12613	12613.s1	sib	sscsib	male	EZV2	24286815	26503274	45.75	0	90	83.4	7.5	54.1	43	0.0619	0.0612	0.0011	0.3163	0.2336	0.0033	0.981	0.974	0.959	0.925	0.907	0.854	0.796	0.667	0.539	0.425	0.123	23056	17617	14687	686767	0.991781	3	3.0949	17171	3	1905340	215869
SSC12618	12618.fa	parent	sscsib	male	EZV2	27227558	29796575		0	83	186.5	15.6	107.3	89	0.1584	0.0651	0.0017	0.2922	0.2224	0.0058	0.985	0.982	0.974	0.959	0.951	0.931	0.908	0.859	0.805	0.745	0.443	22976	17464	14434	688151	0.99378	73	3.10705	17158	72	1910160	212816
SSC12618	12618.mo	parent	sscsib	female	EZV2	27227558	29796575		0	85	150.6	12.8	83	69	0.1495	0.0614	0.0011	0.2848	0.2143	0.0058	0.984	0.98	0.97	0.951	0.941	0.913	0.883	0.815	0.739	0.658	0.306	22520	16942	14083	687364	0.992644	70	3.22807	16632	69	1940970	213393
SSC12618	12618.s1	sib	sscsib	male	EZV2	27227558	29796575	39.25	0	85	132.1	11.2	77.9	65	0.1477	0.0638	0.0012	0.2976	0.2237	0.006	0.983	0.979	0.968	0.947	0.935	0.905	0.871	0.796	0.714	0.627	0.273	22594	17111	14220	687090	0.992248	5	3.2066	16793	3	1956350	215235
SSC12620	12620.fa	parent	sscsib	male	EZV2	27528847	30113268		0	84	145.6	12.3	83.7	70	0.1633	0.0624	0.0014	0.2905	0.2195	0.0053	0.984	0.98	0.971	0.952	0.942	0.915	0.885	0.819	0.744	0.665	0.312	24127	19057	16002	687337	0.992605	144	3.13326	18747	142	1836780	209548
SSC12620	12620.mo	parent	sscsib	female	EZV2	27528847	30113268		0	83	153.7	12.8	82.4	70	0.1666	0.062	0.0017	0.2782	0.2117	0.0052	0.984	0.981	0.971	0.952	0.942	0.915	0.885	0.818	0.742	0.661	0.304	22742	17117	14421	687561	0.992928	127	3.15206	16800	127	1910720	209201
SSC12620	12620.s1	sib	sscsib	female	EZV2	27528847	30113268	32.4167	0	82	179.9	14.8	103	86	0.1685	0.0635	0.0013	0.2977	0.2295	0.0051	0.985	0.982	0.973	0.957	0.948	0.926	0.902	0.849	0.792	0.73	0.421	23760	18368	15732	687808	0.993285	4	3.14075	18043	4	1859080	208312
SSC12624	12624.fa	parent	sscsib	male	EZV2	22758033	24871574		pc_relationship, PCA_outlier	79	116.6	9.2	64.7	53	0.1055	0.0745	0.0042	0.2875	0.2256	0.0121	0.979	0.974	0.959	0.928	0.912	0.87	0.824	0.727	0.626	0.529	0.193	22518	17651	14072	683729	0.987394	260	3.22742	17398	257	1921390	213896
SSC12624	12624.mo	parent	sscsib	female	EZV2	22758033	24871574		pc_relationship, PCA_outlier	81	118.9	9.6	63.8	51	0.1038	0.0693	0.0009	0.2808	0.2188	0.0123	0.977	0.972	0.955	0.922	0.904	0.859	0.811	0.71	0.607	0.51	0.189	22205	17079	13978	682553	0.985696	260	3.24348	16856	257	1925410	214220
SSC12624	12624.s1	sib	sscsib	female	EZV2	22758033	24871574	37.5	pc_relationship, PCA_outlier	80	111.5	9	63.5	51	0.0987	0.0707	0.002	0.2977	0.2329	0.0123	0.978	0.972	0.956	0.923	0.906	0.861	0.813	0.712	0.61	0.512	0.186	22516	17540	14203	683030	0.986385	11	3.25395	17302	11	1921230	216451
SSC12626	12626.fa	parent	sscsib	male	EZV2	27721343	30306146		0	82	169.8	14	100.1	83	0.1603	0.0675	0.0023	0.299	0.2311	0.0049	0.985	0.982	0.974	0.957	0.949	0.925	0.9	0.845	0.785	0.721	0.403	22619	17039	14175	688198	0.993848	72	3.12851	16747	71	1944820	209933
SSC12626	12626.mo	parent	sscsib	female	EZV2	27721343	30306146		0	82	163.5	13.4	90.8	75	0.1635	0.0654	0.0019	0.2885	0.2229	0.0049	0.984	0.981	0.972	0.953	0.943	0.916	0.888	0.825	0.757	0.684	0.35	22763	17188	14626	687553	0.992917	74	3.17289	16867	73	1924910	210989
SSC12626	12626.s1	sib	sscsib	female	EZV2	27721343	30306146	25.9167	0	83	155.1	12.8	90	75	0.1618	0.0644	0.002	0.3012	0.2316	0.0048	0.985	0.981	0.972	0.954	0.944	0.918	0.89	0.829	0.76	0.687	0.347	22954	17322	14566	687921	0.993448	3	3.14174	16975	3	1913570	210840
SSC12628	12628.fa	parent	sscsib	male	EZV2	27139701	29671843		0	83	146.2	12.1	88.4	73	0.1403	0.0672	0.0034	0.3079	0.2361	0.0059	0.983	0.98	0.97	0.95	0.939	0.912	0.882	0.817	0.746	0.671	0.337	22725	17284	14376	686996	0.992112	61	3.13603	16979	61	1961430	214029
SSC12628	12628.mo	parent	sscsib	female	EZV2	27139701	29671843		0	83	181.8	15	103.7	86	0.1383	0.0656	0.0031	0.2952	0.2269	0.006	0.985	0.982	0.974	0.958	0.949	0.927	0.903	0.85	0.792	0.731	0.423	22663	17342	14624	688024	0.993597	78	3.1294	17045	76	1960500	211642
SSC12628	12628.s1	sib	sscsib	female	EZV2	27139701	29671843	33.25	0	82	130.6	10.7	79.1	65	0.1358	0.0663	0.0036	0.3147	0.2424	0.006	0.983	0.979	0.968	0.945	0.934	0.902	0.868	0.793	0.712	0.628	0.28	22584	17105	14444	686694	0.991676	7	3.21092	16808	7	1954330	211973
SSC12631	12631.fa	parent	sscsib	male	EZV2	27456192	30017538		pc_relationship	83	165.2	13.6	98.9	81	0.1448	0.0679	0.003	0.3044	0.2338	0.0069	0.984	0.981	0.972	0.954	0.945	0.92	0.894	0.836	0.775	0.708	0.393	22824	17169	14281	687432	0.992742	76	3.21881	16874	73	1903580	210303
SSC12631	12631.mo	parent	sscsib	female	EZV2	27456192	30017538		pc_relationship	81	160.9	13.1	93	77	0.145	0.0683	0.0032	0.302	0.2342	0.0069	0.985	0.981	0.972	0.954	0.944	0.918	0.89	0.829	0.762	0.691	0.362	22851	17145	14437	687450	0.992768	72	3.18046	16813	70	1949090	213836
SSC12631	12631.s1	sib	sscsib	male	EZV2	27456192	30017538	34.9167	pc_relationship	82	154.9	12.7	94.3	78	0.1457	0.0682	0.003	0.3107	0.2393	0.0068	0.985	0.981	0.973	0.955	0.945	0.92	0.893	0.833	0.768	0.699	0.371	22640	16964	14066	687603	0.992989	5	3.21526	16668	5	1930740	212273
SSC12633	12633.fa	parent	sscsib	male	EZV2	28798707	31520159		0	79	249.9	19.9	135.6	113	0.2605	0.0655	0.001	0.2809	0.2203	0.0089	0.986	0.983	0.976	0.963	0.957	0.94	0.922	0.885	0.844	0.801	0.563	22713	17239	14488	688089	0.993691	105	3.26734	16975	103	1927280	208128
SSC12633	12633.mo	parent	sscsib	female	EZV2	28798707	31520159		0	81	240.8	19.5	124.3	103	0.2529	0.0629	0.0008	0.2705	0.2098	0.0091	0.985	0.983	0.975	0.961	0.954	0.936	0.916	0.875	0.829	0.78	0.519	22723	17462	14684	688229	0.993893	101	3.17533	17175	96	1930840	212163
SSC12633	12633.s1	sib	sscsib	female	EZV2	28798707	31520159	34.8333	0	80	249.7	20.1	132.1	110	0.2512	0.0626	0.0009	0.278	0.2171	0.009	0.985	0.983	0.976	0.962	0.956	0.938	0.92	0.881	0.838	0.793	0.548	22663	17251	14350	688024	0.993597	2	3.17973	16980	2	1928200	211638
SSC12636	12636.fa	parent	sscsib	male	EZV2	26756020	29193247		0	91	98.8	9	74.6	63	0.0838	0.0606	0.0011	0.367	0.2679	0.0026	0.975	0.971	0.96	0.943	0.933	0.907	0.877	0.805	0.721	0.628	0.244	23099	17568	14692	683936	0.987693	72	3.23326	17164	69	1870200	210234
SSC12636	12636.mo	parent	sscsib	female	EZV2	26756020	29193247		0	91	86.1	7.8	60.5	51	0.083	0.061	0.0012	0.3493	0.2552	0.0027	0.975	0.97	0.958	0.935	0.923	0.887	0.845	0.745	0.632	0.517	0.151	22829	17525	14771	683727	0.987391	66	3.14179	17103	66	1933520	215008
SSC12636	12636.s1	sib	sscsib	female	EZV2	26756020	29193247	32.5	0	91	104.7	9.6	76	65	0.0817	0.0585	0.001	0.3603	0.2619	0.0026	0.976	0.972	0.962	0.945	0.937	0.912	0.884	0.815	0.733	0.643	0.253	22980	17434	14650	684251	0.988148	4	3.28164	17010	3	1896130	211229
SSC12637	12637.fa	parent	sscsib	male	EZV2	29724325	32524710		0	81	336.7	27.4	171.4	144	0.2474	0.0635	0.0019	0.2603	0.2018	0.005	0.987	0.985	0.98	0.97	0.966	0.954	0.941	0.913	0.884	0.852	0.669	22757	17034	14183	689006	0.995015	78	3.17249	16730	75	1907020	209782
SSC12637	12637.mo	parent	sscsib	female	EZV2	29724325	32524710		0	81	337.5	27.3	166.7	139	0.2536	0.0631	0.0017	0.2583	0.2014	0.005	0.987	0.985	0.979	0.969	0.964	0.951	0.937	0.908	0.877	0.843	0.653	22793	17035	14226	688489	0.994268	61	3.1999	16762	60	1938280	207259
SSC12637	12637.s1	sib	sscsib	male	EZV2	29724325	32524710	29.1667	0	81	279.4	22.6	149.6	125	0.2498	0.0656	0.002	0.2746	0.214	0.0049	0.986	0.984	0.978	0.967	0.962	0.947	0.932	0.899	0.864	0.826	0.61	22642	16858	14154	688518	0.99431	6	3.20828	16546	5	1939380	208723
SSC12638	12638.fa	parent	sscsib	male	EZV2	28818402	31536512		PCA_outlier	80	240.7	19.3	135.9	112	0.1938	0.0678	0.0014	0.2919	0.2274	0.0087	0.985	0.983	0.976	0.962	0.956	0.939	0.922	0.884	0.842	0.799	0.559	27369	23553	18143	687988	0.993545	223	3.20105	23251	219	1531550	206166
SSC12638	12638.mo	parent	sscsib	female	EZV2	28818402	31536512		PCA_outlier	81	239.1	19.3	128.1	106	0.1892	0.0662	0.0012	0.2816	0.2186	0.0088	0.985	0.983	0.975	0.962	0.955	0.937	0.919	0.878	0.834	0.787	0.531	27396	23505	18229	687915	0.993439	229	3.21724	23193	224	1509850	206145
SSC12638	12638.s1	sib	sscsib	female	EZV2	28818402	31536512	30.75	PCA_outlier	81	222	18	124.8	105	0.182	0.065	0.0018	0.2946	0.2286	0.0088	0.986	0.983	0.977	0.963	0.957	0.94	0.921	0.882	0.838	0.79	0.529	27327	23450	18179	688448	0.994209	5	3.18824	23118	5	1518090	205198
SSC12642	12642.fa	parent	sscsib	male	EZV2	26259421	28723444		pc_relationship	80	125.9	10	78.7	64	0.1211	0.0726	0.0015	0.3235	0.2532	0.0062	0.981	0.977	0.964	0.939	0.926	0.892	0.856	0.778	0.695	0.612	0.278	22143	16838	13803	685516	0.989975	79	3.23963	16575	77	1956320	211960
SSC12642	12642.mo	parent	sscsib	female	EZV2	26259421	28723444		pc_relationship	80	144.1	11.5	84.5	69	0.1193	0.0709	0.0013	0.3084	0.2411	0.0063	0.982	0.978	0.967	0.944	0.932	0.901	0.868	0.797	0.721	0.643	0.312	22546	16919	14170	685818	0.990411	71	3.22386	16654	71	1954510	212884
SSC12642	12642.s1	sib	sscsib	male	EZV2	26259421	28723444	38.5	pc_relationship	80	142.9	11.4	86.9	70	0.1179	0.0742	0.0013	0.3141	0.246	0.0064	0.982	0.978	0.966	0.944	0.932	0.901	0.869	0.8	0.726	0.65	0.327	22670	17030	14154	685875	0.990493	3	3.24967	16770	3	1936880	213231
SSC12644	12644.fa	parent	sscsib	male	EZV2	27557488	30135127		0	79	151.2	12	91.8	75	0.1626	0.0725	0.0012	0.3128	0.2466	0.0053	0.983	0.98	0.969	0.948	0.937	0.909	0.879	0.815	0.747	0.676	0.355	22427	16799	13999	686535	0.991446	90	3.19362	16497	88	1962670	211028
SSC12644	12644.mo	parent	sscsib	female	EZV2	27557488	30135127		0	79	182.3	14.4	103.8	85	0.165	0.0714	0.0013	0.3	0.2371	0.0053	0.984	0.981	0.972	0.953	0.944	0.92	0.894	0.839	0.78	0.718	0.418	22728	17105	14234	686872	0.991933	79	3.10557	16821	77	1934220	211596
SSC12644	12644.s1	sib	sscsib	male	EZV2	27557488	30135127	31.4167	0	79	184.8	14.6	111	91	0.1646	0.0733	0.0012	0.3099	0.2445	0.0052	0.984	0.982	0.973	0.956	0.947	0.925	0.901	0.85	0.796	0.739	0.454	22650	17143	14181	687408	0.992707	2	3.16573	16846	2	1944760	210524
SSC12645	12645.fa	parent	sscsib	male	EZV2	29570496	32348210		0	80	313.7	25.2	164.2	136	0.2005	0.0696	0.0024	0.2687	0.2104	0.0046	0.987	0.985	0.98	0.97	0.965	0.951	0.937	0.907	0.875	0.84	0.645	23058	17325	14486	689213	0.995314	79	3.09118	17026	76	1911460	209989
SSC12645	12645.mo	parent	sscsib	female	EZV2	29570496	32348210		0	80	286.3	22.8	148.4	123	0.2012	0.0672	0.0025	0.2725	0.2147	0.0046	0.987	0.985	0.979	0.968	0.962	0.947	0.931	0.896	0.859	0.82	0.6	23088	17363	14653	688866	0.994813	60	3.18657	17053	59	1889520	208220
SSC12645	12645.s1	sib	sscsib	male	EZV2	29570496	32348210	29.9167	0	79	282.8	22.5	151.2	125	0.2021	0.0706	0.0022	0.2761	0.2176	0.0045	0.987	0.985	0.979	0.968	0.962	0.947	0.931	0.898	0.861	0.823	0.608	23093	17237	14532	689001	0.995008	1	3.1276	16940	1	1899270	208412
SSC12652	12652.fa	parent	sscsib	male	EZV2	26715580	29250017		0	83	157.5	13.1	96.6	80	0.1522	0.0668	0.0012	0.3132	0.2386	0.0088	0.983	0.979	0.969	0.951	0.942	0.917	0.891	0.834	0.77	0.703	0.386	22560	17195	14218	686903	0.991978	65	3.20521	16898	62	1945430	210315
SSC12652	12652.mo	parent	sscsib	female	EZV2	26715580	29250017		0	84	138.6	11.6	81.5	68	0.1474	0.0642	0.0011	0.3058	0.2311	0.0089	0.982	0.978	0.967	0.946	0.935	0.905	0.873	0.802	0.724	0.642	0.299	22429	17062	14256	686422	0.991283	64	3.18708	16779	63	1968070	214621
SSC12652	12652.s1	sib	sscsib	female	EZV2	26715580	29250017	32.25	0	84	137.7	11.6	80.4	67	0.1444	0.0629	0.0014	0.3035	0.2281	0.009	0.982	0.978	0.967	0.947	0.936	0.908	0.876	0.805	0.726	0.644	0.293	22777	17208	14387	686826	0.991867	2	3.15557	16944	2	1943510	211378
SSC12655	12655.fa	parent	sscsib	male	EZV2	23543544	25777877		0	92	88.7	8.2	60.6	52	0.2204	0.0468	0.0007	0.3407	0.2385	0.0054	0.979	0.971	0.958	0.934	0.921	0.885	0.845	0.748	0.639	0.527	0.152	23777	18728	15641	684232	0.988121	120	2.83777	17660	116	1816260	212650
SSC12655	12655.mo	parent	sscsib	female	EZV2	23543544	25777877		0	92	68.8	6.4	44.5	38	0.2242	0.0464	0.0007	0.3306	0.2311	0.0054	0.974	0.964	0.946	0.909	0.888	0.831	0.765	0.619	0.475	0.35	0.064	23673	18778	15753	681012	0.98347	146	2.87576	17843	141	1834260	216670
SSC12655	12655.s1	sib	sscsib	male	EZV2	23543544	25777877	23.6667	0	92	107.3	9.9	71.1	61	0.2142	0.047	0.0007	0.331	0.2318	0.0055	0.98	0.973	0.962	0.941	0.931	0.902	0.87	0.794	0.705	0.61	0.224	24468	19417	16390	685420	0.989836	11	2.80841	18278	9	1758940	210593
SSC12661	12661.fa	parent	sscsib	male	EZV2	23360801	25492307		PCA_outlier	92	75	6.9	53.8	45	0.1546	0.0517	0.0008	0.3558	0.2514	0.0057	0.979	0.972	0.958	0.93	0.914	0.87	0.819	0.701	0.572	0.45	0.113	27851	24058	18873	684327	0.988258	204	2.9165	22943	200	1487300	209993
SSC12661	12661.mo	parent	sscsib	female	EZV2	23360801	25492307		PCA_outlier	92	69.7	6.4	47.8	40	0.1533	0.0491	0.001	0.3486	0.2464	0.0055	0.978	0.97	0.955	0.921	0.903	0.851	0.79	0.652	0.509	0.382	0.081	27859	24287	19041	683628	0.987248	279	2.91254	23109	275	1477380	210121
SSC12661	12661.s1	sib	sscsib	female	EZV2	23360801	25492307	41.25	PCA_outlier	92	72.3	6.6	51.3	43	0.1538	0.0495	0.0008	0.3603	0.2547	0.0055	0.978	0.97	0.956	0.925	0.909	0.861	0.807	0.681	0.547	0.423	0.099	27816	24036	18897	683899	0.98764	11	2.9156	22927	10	1491950	210478
SSC12664	12664.fa	parent	sscsib	male	EZV2	22923288	25031248		0	92	88.4	8.1	60	51	0.1851	0.048	0.0008	0.3376	0.2378	0.0059	0.979	0.972	0.96	0.935	0.922	0.886	0.843	0.744	0.631	0.517	0.148	22970	17615	14788	685013	0.989248	85	2.85741	16603	84	1879400	213514
SSC12664	12664.mo	parent	sscsib	female	EZV2	22923288	25031248		0	92	85.7	7.9	55.4	47	0.1885	0.0466	0.0008	0.3286	0.2316	0.0059	0.979	0.971	0.957	0.93	0.916	0.875	0.827	0.716	0.593	0.472	0.121	23695	18392	15742	683865	0.987591	100	2.95918	17381	98	1831340	215253
SSC12664	12664.s1	sib	sscsib	male	EZV2	22923288	25031248	34.5833	0	92	62.7	5.8	43.3	36	0.1823	0.0479	0.0009	0.344	0.2418	0.0059	0.975	0.966	0.948	0.911	0.89	0.83	0.761	0.606	0.456	0.329	0.059	22663	17376	14576	681761	0.984552	5	3.04128	16500	4	1895020	215179
SSC12669	12669.fa	parent	sscsib	male	EZV2	24656768	27016889		0	92	69.3	6.4	50	42	0.093	0.0537	0.0017	0.3603	0.2531	0.0055	0.98	0.971	0.956	0.924	0.907	0.858	0.8	0.669	0.536	0.413	0.092	22574	17044	14372	685211	0.989534	83	3.14629	16573	81	1948720	215522
SSC12669	12669.mo	parent	sscsib	female	EZV2	24656768	27016889		0	92	88.9	8.2	61.2	52	0.0956	0.0516	0.0014	0.3503	0.2476	0.0055	0.982	0.975	0.963	0.938	0.925	0.888	0.845	0.744	0.632	0.521	0.157	22409	16907	14256	686938	0.992028	69	3.078	16433	68	1969130	213259
SSC12669	12669.s1	sib	sscsib	male	EZV2	24656768	27016889	36	0	92	105.9	9.7	76.5	65	0.1043	0.0523	0.0011	0.3592	0.2537	0.0054	0.984	0.979	0.969	0.951	0.942	0.917	0.887	0.817	0.735	0.644	0.259	22513	16914	14111	688241	0.99391	6	3.00999	16403	6	1946080	210069
SSC12671	12671.fa	parent	sscsib	male	EZV2	25465748	27848150		0	92	77.7	7.1	53.4	45	0.1207	0.0546	0.0015	0.3423	0.2419	0.0056	0.982	0.976	0.963	0.937	0.923	0.881	0.83	0.709	0.576	0.449	0.104	22823	17221	14390	686869	0.991929	89	3.10988	16652	88	1920940	213134
SSC12671	12671.mo	parent	sscsib	female	EZV2	25465748	27848150		0	92	112.4	10.3	75.1	64	0.1334	0.0513	0.0011	0.3383	0.2406	0.0055	0.985	0.981	0.972	0.956	0.947	0.922	0.893	0.823	0.736	0.641	0.241	23282	17550	14704	688691	0.99456	135	2.994	16909	135	1861990	208610
SSC12671	12671.s1	sib	sscsib	female	EZV2	25465748	27848150	34.3333	0	92	88.9	8.1	61.8	52	0.1107	0.0517	0.0013	0.3515	0.2504	0.0056	0.983	0.976	0.964	0.941	0.928	0.892	0.85	0.75	0.638	0.526	0.16	23077	17367	14748	687290	0.992537	3	3.07975	16829	3	1905020	211995
SSC12673	12673.fa	parent	sscsib	male	EZV2	27818762	30455691		0	90	191.9	17.4	110.2	90	0.0561	0.0577	0.0014	0.2819	0.205	0.0047	0.987	0.983	0.975	0.96	0.952	0.932	0.911	0.861	0.805	0.745	0.447	23054	17511	14729	688989	0.99499	68	3.10495	17106	66	1894940	209877
SSC12673	12673.mo	parent	sscsib	female	EZV2	27818762	30455691		0	90	157.1	14.2	87.8	71	0.0558	0.0554	0.0013	0.2803	0.2046	0.0048	0.985	0.981	0.971	0.952	0.942	0.915	0.886	0.817	0.741	0.663	0.327	23045	17288	14532	688511	0.9943	84	3.17446	16863	84	1902530	210062
SSC12673	12673.s2	sib	sscsib	male	EZV2	27818762	30455691	26.3333	0	90	156.9	14.2	89.5	73	0.052	0.0576	0.0014	0.2805	0.2036	0.0048	0.986	0.981	0.972	0.953	0.944	0.918	0.89	0.824	0.751	0.673	0.337	22949	17358	14482	688832	0.994764	6	3.14607	16937	6	1910870	209709
SSC12675	12675.fa	parent	sscsib	male	EZV2	24950258	27309968		0	91	70.5	6.4	54.3	45	0.0597	0.0577	0.0029	0.3787	0.2741	0.0033	0.971	0.963	0.947	0.917	0.9	0.854	0.801	0.685	0.566	0.455	0.124	21990	16817	13995	680624	0.98291	68	3.21649	16447	67	1986480	216793
SSC12675	12675.mo	parent	sscsib	female	EZV2	24950258	27309968		0	90	115.4	10.4	82.2	69	0.0677	0.0564	0.0024	0.3564	0.2597	0.0033	0.976	0.97	0.959	0.939	0.929	0.902	0.872	0.803	0.727	0.648	0.307	22399	16767	14209	683770	0.987453	90	3.11859	16421	87	1932770	212991
SSC12675	12675.s2	sib	sscsib	female	EZV2	24950258	27309968	27.3333	0	91	86.4	7.9	60.7	52	0.0612	0.0535	0.0027	0.3549	0.2541	0.0034	0.972	0.965	0.951	0.926	0.913	0.876	0.834	0.735	0.629	0.524	0.162	22053	16682	14131	681311	0.983902	5	3.18379	16324	5	1973620	214520
SSC12676	12676.fa	parent	sscsib	male	EZV2	20397473	22328267		0	92	47.3	4.4	34.4	30	0.1476	0.0495	0.0007	0.3626	0.2551	0.0048	0.979	0.969	0.951	0.908	0.882	0.803	0.708	0.502	0.327	0.204	0.022	22400	16856	14028	684171	0.988032	70	3.15651	16242	70	1945470	217870
SSC12676	12676.mo	parent	sscsib	female	EZV2	20397473	22328267		0	92	56.3	5.2	38.1	33	0.1473	0.0496	0.0008	0.3447	0.2435	0.0049	0.981	0.973	0.957	0.921	0.9	0.833	0.752	0.564	0.388	0.254	0.031	22307	16875	14191	685800	0.990385	55	3.05435	16310	55	1948700	216202
SSC12676	12676.s1	sib	sscsib	male	EZV2	20397473	22328267	42.25	0	92	66.6	6.1	46.7	40	0.1456	0.0498	0.0007	0.3492	0.2461	0.0049	0.983	0.975	0.962	0.934	0.918	0.871	0.813	0.67	0.514	0.375	0.064	22735	17178	14499	686918	0.992	3	3.08534	16524	2	1907580	212281
SSC12679	12679.fa	parent	sscsib	male	EZV2	27745705	30351214		0	91	138.2	12.5	92.7	77	0.0901	0.0575	0.0006	0.33	0.2396	0.0051	0.986	0.981	0.973	0.957	0.949	0.927	0.903	0.846	0.779	0.705	0.357	23136	17416	14637	688715	0.994595	80	3.00951	16928	79	1885520	211235
SSC12679	12679.mo	parent	sscsib	female	EZV2	27745705	30351214		0	91	132.5	12	84.6	70	0.0932	0.0556	0.0006	0.3211	0.2323	0.0052	0.986	0.981	0.973	0.956	0.948	0.924	0.897	0.833	0.757	0.674	0.307	23192	17749	15054	688898	0.994859	67	3.09885	17185	65	1889420	210092
SSC12679	12679.s1	sib	sscsib	male	EZV2	27745705	30351214	33.8333	0	91	119.8	10.9	80.6	67	0.0888	0.0581	0.0007	0.3315	0.2397	0.0051	0.984	0.98	0.97	0.952	0.942	0.916	0.887	0.817	0.736	0.649	0.282	22877	17369	14537	688166	0.993802	3	3.11192	16829	3	1900570	211621
SSC12682	12682.fa	parent	sscsib	male	EZV2	22859239	25079368		0	92	94.9	8.7	49.4	42	0.2366	0.06	0.001	0.2572	0.1826	0.0026	0.969	0.961	0.946	0.917	0.9	0.852	0.794	0.662	0.526	0.403	0.085	22569	17149	14295	680177	0.982265	68	3.18537	16712	68	1913680	216995
SSC12682	12682.mo	parent	sscsib	female	EZV2	22859239	25079368		0	92	104.3	9.6	52.1	44	0.2308	0.0571	0.001	0.253	0.1802	0.0027	0.969	0.962	0.947	0.921	0.906	0.863	0.811	0.688	0.556	0.433	0.098	22510	17057	14216	679897	0.98186	63	3.20741	16634	63	1953770	218131
SSC12682	12682.s1	sib	sscsib	male	EZV2	22859239	25079368	35.4167	0	92	80.5	7.4	41.5	35	0.2277	0.0584	0.001	0.2555	0.1805	0.0027	0.963	0.954	0.937	0.901	0.881	0.819	0.745	0.584	0.43	0.305	0.049	22193	16756	14042	675960	0.976175	7	3.1223	16331	5	1973220	218992
SSC12683	12683.fa	parent	sscsib	male	EZV2	24937613	27274624		0	91	96.9	8.9	67	57	0.2284	0.0517	0.0008	0.3452	0.2443	0.0067	0.981	0.974	0.963	0.942	0.93	0.899	0.863	0.779	0.681	0.577	0.193	23565	18194	15216	685440	0.989865	124	2.67888	17012	118	1853990	215990
SSC12683	12683.mo	parent	sscsib	female	EZV2	24937613	27274624		0	92	87.2	8	56.6	47	0.2304	0.0486	0.0008	0.3311	0.2331	0.0066	0.978	0.971	0.957	0.929	0.914	0.872	0.824	0.713	0.593	0.477	0.131	22928	17660	14888	684062	0.987875	97	2.75375	16503	95	1887310	216018
SSC12683	12683.s1	sib	sscsib	male	EZV2	24937613	27274624	35.1667	0	92	89.6	8.2	61.6	52	0.2213	0.0509	0.0009	0.3435	0.2424	0.0067	0.981	0.974	0.962	0.938	0.925	0.89	0.849	0.753	0.644	0.532	0.158	23434	18112	15267	685240	0.989576	13	2.72899	16991	11	1865860	215208
SSC12686	12686.fa	parent	sscsib	male	EZV2	21304025	23264786		0	92	62.1	5.7	44	37	0.139	0.0535	0.0015	0.3543	0.2484	0.0071	0.978	0.968	0.95	0.911	0.889	0.828	0.76	0.608	0.461	0.337	0.065	22321	17215	14163	682971	0.9863	66	2.86321	16336	63	1915790	214504
SSC12686	12686.mo	parent	sscsib	female	EZV2	21304025	23264786		0	91	82.4	7.5	58	48	0.1429	0.0512	0.0009	0.3563	0.2543	0.0073	0.981	0.974	0.96	0.931	0.915	0.871	0.821	0.711	0.592	0.479	0.144	25147	20162	17069	685793	0.990375	173	2.79252	19061	166	1751570	212355
SSC12686	12686.s1	sib	sscsib	female	EZV2	21304025	23264786	45.5833	0	92	60	5.5	42.4	35	0.1401	0.05	0.0013	0.3614	0.2543	0.007	0.975	0.966	0.946	0.904	0.881	0.816	0.743	0.585	0.437	0.316	0.059	23381	18323	15526	681973	0.984858	13	2.88606	17405	11	1880010	216509
SSC12688	12688.fa	parent	sscsib	male	EZV2	22474547	24538824		0	91	64.7	5.9	46.9	39	0.1887	0.0522	0.0012	0.3617	0.2563	0.0073	0.977	0.968	0.952	0.916	0.896	0.841	0.777	0.635	0.492	0.368	0.079	22875	17561	14870	683189	0.986614	85	2.88015	16653	84	1920380	218841
SSC12688	12688.mo	parent	sscsib	female	EZV2	22474547	24538824		0	92	75.1	6.9	50.7	43	0.18	0.0491	0.0011	0.345	0.2428	0.0072	0.979	0.971	0.957	0.928	0.911	0.864	0.81	0.681	0.545	0.418	0.094	23162	17626	14933	684529	0.988549	90	2.80401	16644	86	1864830	215727
SSC12688	12688.s1	sib	sscsib	male	EZV2	22474547	24538824	31.6667	0	91	71.2	6.5	50.8	42	0.1764	0.0522	0.0009	0.3558	0.2518	0.0074	0.98	0.972	0.957	0.926	0.909	0.86	0.803	0.673	0.536	0.412	0.097	22979	17621	14827	684818	0.988967	11	2.80824	16639	9	1881680	216423
SSC12689	12689.fa	parent	sscsib	male	EZV2	27791369	30377938		0	90	142.3	12.8	91.8	76	0.1003	0.0591	0.0011	0.3183	0.2311	0.0059	0.984	0.979	0.97	0.952	0.943	0.92	0.893	0.833	0.765	0.692	0.353	23169	17804	15008	688163	0.993797	75	2.98794	17119	73	1911170	211266
SSC12689	12689.mo	parent	sscsib	female	EZV2	27791369	30377938		0	91	167.3	15.2	102.2	86	0.0971	0.0551	0.001	0.3092	0.2223	0.006	0.983	0.978	0.969	0.954	0.947	0.928	0.908	0.861	0.805	0.742	0.416	23663	18224	15290	688021	0.993592	69	2.91222	17364	69	1837110	210397
SSC12689	12689.s1	sib	sscsib	female	EZV2	27791369	30377938	34.25	0	90	142.6	12.8	90.7	74	0.0981	0.057	0.0008	0.3206	0.2336	0.0058	0.984	0.979	0.969	0.951	0.942	0.917	0.889	0.828	0.758	0.683	0.344	23252	17834	15042	688139	0.993763	3	3.0219	17104	3	1891720	211477
SSC12692	12692.fa	parent	sscsib	male	EZV2	25686937	28122120		0	90	97.5	8.8	69.2	58	0.0622	0.0594	0.003	0.3489	0.2536	0.0034	0.973	0.967	0.953	0.93	0.918	0.885	0.847	0.761	0.669	0.575	0.223	22285	16839	14056	681661	0.984408	93	3.18914	16494	93	1961080	214806
SSC12692	12692.mo	parent	sscsib	female	EZV2	25686937	28122120		0	90	84.9	7.7	58.7	50	0.0567	0.0552	0.0027	0.347	0.2522	0.0034	0.971	0.964	0.95	0.923	0.909	0.869	0.824	0.719	0.608	0.5	0.15	22590	17440	14596	680432	0.982633	61	3.25811	17052	59	1980300	218572
SSC12692	12692.s1	sib	sscsib	male	EZV2	25686937	28122120	45.1667	0	91	107.7	9.8	75.7	65	0.0605	0.0575	0.003	0.3461	0.25	0.0033	0.973	0.968	0.956	0.936	0.926	0.898	0.866	0.793	0.71	0.625	0.267	22767	17423	14513	682265	0.98528	2	3.25709	17042	2	1940970	215420
SSC12693	12693.fa	parent	sscsib	male	EZV2	27373858	29956984		0	90	127.9	11.5	71.1	58	0.0605	0.0594	0.0019	0.2734	0.1989	0.0056	0.984	0.979	0.968	0.944	0.932	0.898	0.858	0.768	0.67	0.573	0.224	22880	17317	14583	688440	0.994197	79	3.21874	16906	79	1923500	210277
SSC12693	12693.mo	parent	sscsib	female	EZV2	27373858	29956984		0	91	228.5	20.8	125.9	103	0.0682	0.0544	0.0008	0.277	0.2003	0.0054	0.987	0.984	0.978	0.965	0.959	0.943	0.926	0.886	0.841	0.79	0.519	23221	17608	14905	689802	0.996164	65	3.15482	17151	64	1909270	208404
SSC12693	12693.s2	sib	sscsib	female	EZV2	27373858	29956984	34.5833	0	91	206	18.7	114.2	94	0.068	0.0542	0.0009	0.2788	0.2015	0.0054	0.987	0.983	0.975	0.961	0.954	0.936	0.916	0.871	0.818	0.761	0.469	22990	17346	14481	689565	0.995822	5	3.16667	16933	4	1925090	209083
SSC12694	12694.fa	parent	sscsib	male	EZV2	20364089	22281490		0	88	84.1	7.4	47.8	36	0.054	0.0663	0.0013	0.2775	0.2079	0.0061	0.971	0.96	0.936	0.887	0.861	0.793	0.721	0.583	0.46	0.358	0.101	21977	16573	13610	680147	0.982221	55	3.2273	16225	54	1972600	219648
SSC12694	12694.mo	parent	sscsib	female	EZV2	20364089	22281490		0	88	82.9	7.3	45.7	35	0.0529	0.065	0.0013	0.2747	0.2059	0.006	0.975	0.965	0.941	0.89	0.863	0.791	0.717	0.57	0.442	0.338	0.089	22229	17083	14314	682296	0.985325	61	3.27704	16756	59	1997590	220072
SSC12694	12694.s2	sib	sscsib	female	EZV2	20364089	22281490	26.1667	0	88	85.4	7.5	47.4	36	0.0548	0.0648	0.0011	0.2767	0.2073	0.0061	0.973	0.963	0.939	0.889	0.863	0.794	0.723	0.583	0.458	0.356	0.098	21761	16539	13634	681231	0.983787	1	3.30924	16213	1	1989890	217604
SSC12704	12704.fa	parent	sscsib	male	EZV2	25363900	27775496		0	89	127.3	11.3	70.3	56	0.0831	0.0626	0.0009	0.2707	0.2013	0.0056	0.981	0.974	0.96	0.933	0.918	0.879	0.836	0.743	0.646	0.553	0.224	22487	16924	13820	686208	0.990974	87	3.21399	16576	84	1916470	216081
SSC12704	12704.mo	parent	sscsib	female	EZV2	25363900	27775496		0	89	131.2	11.6	72.4	57	0.0848	0.0608	0.0011	0.2757	0.2058	0.0056	0.98	0.974	0.959	0.931	0.917	0.878	0.836	0.744	0.65	0.56	0.237	22235	16952	14136	686115	0.99084	67	3.1944	16585	67	1951240	215143
SSC12704	12704.s1	sib	sscsib	female	EZV2	25363900	27775496	32.1667	0	89	139.5	12.4	74.7	59	0.0818	0.0582	0.001	0.2683	0.1983	0.0056	0.98	0.974	0.961	0.935	0.921	0.885	0.846	0.76	0.669	0.581	0.252	22526	17026	14112	686384	0.991228	4	3.1843	16639	4	1913610	213374
SSC12706	12706.fa	parent	sscsib	male	EZV2	24335406	26556158		0	90	92.6	8.3	59.7	48	0.0711	0.0588	0.0014	0.3152	0.2316	0.004	0.982	0.976	0.963	0.934	0.919	0.875	0.825	0.712	0.594	0.482	0.153	22831	17386	14616	687118	0.992288	86	3.17008	16949	82	1933380	213374
SSC12706	12706.mo	parent	sscsib	female	EZV2	24335406	26556158		0	90	97.8	8.8	59.8	48	0.0689	0.0571	0.0011	0.3049	0.2246	0.004	0.982	0.976	0.962	0.933	0.917	0.873	0.821	0.707	0.589	0.479	0.154	22829	17314	14598	686972	0.992077	64	3.20036	16909	63	1927720	214094
SSC12706	12706.s1	sib	sscsib	female	EZV2	24335406	26556158	35.5833	0	90	88.3	7.9	55.2	44	0.0669	0.056	0.0012	0.312	0.2294	0.004	0.982	0.975	0.96	0.929	0.911	0.862	0.805	0.68	0.553	0.439	0.127	22800	17363	14553	686867	0.991926	0	3.12041	16906	0	1926600	216457
SSC12707	12707.fa	parent	sscsib	male	EZV2	24534837	26772141		0	90	93.4	8.4	54.9	44	0.0643	0.0599	0.0013	0.2862	0.2111	0.0041	0.983	0.976	0.962	0.93	0.912	0.861	0.804	0.677	0.55	0.435	0.126	22673	16873	14099	687398	0.992693	72	3.1031	16464	70	1922890	213891
SSC12707	12707.mo	parent	sscsib	female	EZV2	24534837	26772141		0	89	113.7	10.1	63.3	50	0.0716	0.0581	0.0019	0.278	0.2069	0.0041	0.983	0.978	0.965	0.938	0.923	0.882	0.835	0.728	0.615	0.508	0.173	23199	17477	14816	687681	0.993101	78	3.09985	17098	78	1914620	213242
SSC12707	12707.s2	sib	sscsib	female	EZV2	24534837	26772141	33.4167	0	89	114.3	10.2	64.1	51	0.0698	0.058	0.0018	0.2806	0.2082	0.0039	0.982	0.976	0.963	0.936	0.921	0.881	0.835	0.73	0.62	0.514	0.179	22808	17084	14593	687203	0.992411	2	3.12363	16691	2	1949450	215664
SSC12715	12715.fa	parent	sscsib	male	EZV2	24696503	26944360		0	90	84.5	7.6	58.2	49	0.0709	0.0645	0.0013	0.3344	0.2458	0.0032	0.972	0.966	0.953	0.927	0.913	0.873	0.828	0.722	0.607	0.493	0.141	21983	16663	13931	681968	0.984851	66	3.31334	16352	66	1982750	213534
SSC12715	12715.mo	parent	sscsib	female	EZV2	24696503	26944360		0	91	80	7.3	50.5	43	0.072	0.0625	0.0016	0.3136	0.229	0.0035	0.97	0.964	0.949	0.919	0.903	0.856	0.801	0.675	0.541	0.418	0.094	21949	16517	13842	680529	0.982773	75	3.25312	16167	75	1987580	216581
SSC12715	12715.s1	sib	sscsib	female	EZV2	24696503	26944360	33.5	0	91	94.7	8.6	60.8	52	0.0749	0.0611	0.001	0.3184	0.2324	0.0034	0.972	0.967	0.954	0.93	0.917	0.881	0.839	0.741	0.633	0.522	0.157	22081	16753	13918	682108	0.985053	2	3.26057	16431	2	1973450	215724
SSC12722	12722.fa	parent	sscsib	male	EZV2	24399103	26603011		0	90	90.7	8.2	57	48	0.0687	0.066	0.0012	0.3054	0.2245	0.0035	0.973	0.967	0.953	0.927	0.912	0.871	0.823	0.714	0.595	0.48	0.134	23589	18462	15574	682553	0.985696	144	3.22399	18119	142	1858850	212749
SSC12722	12722.mo	parent	sscsib	female	EZV2	24399103	26603011		0	90	94.5	8.5	55.6	47	0.0743	0.0636	0.0018	0.2924	0.2146	0.0036	0.974	0.968	0.954	0.928	0.913	0.871	0.821	0.709	0.586	0.468	0.124	22994	17888	14831	682896	0.986191	138	3.27106	17517	134	1894490	212930
SSC12722	12722.s1	sib	sscsib	male	EZV2	24399103	26603011	34.8333	0	90	82.7	7.5	52	44	0.0695	0.066	0.0016	0.3056	0.2241	0.0035	0.971	0.965	0.95	0.92	0.904	0.858	0.805	0.682	0.552	0.431	0.103	23391	18346	15296	681293	0.983876	7	3.16707	17968	7	1879490	213614
SSC12728	12728.fa	parent	sscsib	male	EZV2	23162068	25270416		0	89	90.6	8.1	55.3	44	0.0666	0.0627	0.0027	0.2978	0.2203	0.0039	0.983	0.976	0.961	0.928	0.909	0.858	0.801	0.675	0.55	0.437	0.129	23222	18022	14925	687145	0.992327	124	3.16663	17642	122	1903930	212804
SSC12728	12728.mo	parent	sscsib	female	EZV2	23162068	25270416		0	90	81.4	7.3	46.6	37	0.0601	0.057	0.0012	0.2857	0.2095	0.0039	0.982	0.974	0.956	0.917	0.895	0.832	0.761	0.609	0.467	0.35	0.083	22421	17011	14078	686906	0.991982	109	3.24665	16633	108	1957980	213938
SSC12728	12728.s1	sib	sscsib	female	EZV2	23162068	25270416	29.5833	0	90	100.1	9	58.6	46	0.0649	0.0582	0.0024	0.2917	0.2157	0.0039	0.983	0.977	0.964	0.933	0.916	0.869	0.817	0.699	0.579	0.468	0.147	22985	17693	14657	687726	0.993166	7	3.17878	17299	7	1926380	212972
SSC12738	12738.fa	parent	sscsib	male	EZV2	24090755	26271331		0	90	85.5	7.7	50.8	41	0.0738	0.0584	0.0015	0.2905	0.2122	0.0039	0.983	0.975	0.96	0.925	0.906	0.851	0.788	0.649	0.513	0.396	0.103	22497	16993	14168	687323	0.992584	61	3.20799	16587	60	1950440	216879
SSC12738	12738.mo	parent	sscsib	female	EZV2	24090755	26271331		0	90	102.4	9.3	60.7	48	0.0772	0.0566	0.0013	0.2954	0.2164	0.0038	0.984	0.978	0.965	0.936	0.921	0.877	0.828	0.715	0.597	0.487	0.158	22608	16831	14112	687926	0.993455	64	3.07726	16445	62	1919250	211450
SSC12738	12738.s1	sib	sscsib	female	EZV2	24090755	26271331	40.1667	0	90	99.5	9	60.4	48	0.078	0.055	0.0011	0.3027	0.2216	0.0037	0.983	0.977	0.964	0.935	0.92	0.876	0.826	0.713	0.596	0.486	0.157	22537	16962	14237	687878	0.993386	3	3.22088	16577	3	1932710	212445
SSC12766	12766.fa	parent	sscsib	male	EZV2	28215041	30844552		0	80	179.8	14.3	107.5	89	0.1579	0.0694	0.0012	0.3074	0.2423	0.0034	0.985	0.982	0.973	0.957	0.948	0.926	0.902	0.851	0.795	0.736	0.44	22284	16794	13904	687594	0.992976	73	3.12032	16554	72	1947690	206864
SSC12766	12766.mo	parent	sscsib	female	EZV2	28215041	30844552		0	80	177.7	14.2	101.1	84	0.1547	0.0683	0.0013	0.2983	0.2354	0.0034	0.985	0.982	0.974	0.957	0.948	0.924	0.899	0.845	0.785	0.722	0.409	22681	17107	14344	687770	0.99323	58	3.23286	16850	58	1937490	208612
SSC12766	12766.s1	sib	sscsib	male	EZV2	28215041	30844552	27.25	0	79	179.4	14.2	110.2	91	0.1534	0.0706	0.0009	0.3151	0.2501	0.0035	0.985	0.982	0.974	0.958	0.949	0.927	0.903	0.853	0.798	0.741	0.453	22337	16865	14048	687796	0.993267	4	3.18436	16613	4	1951400	208516
SSC12770	12770.fa	parent	sscsib	male	EZV2	27040882	29540223		pc_relationship	80	157.7	12.7	99.5	81	0.1324	0.071	0.0015	0.3223	0.2534	0.005	0.983	0.98	0.97	0.951	0.942	0.916	0.889	0.831	0.77	0.705	0.397	22719	17206	14401	686862	0.991919	75	3.16909	16944	75	1953020	211618
SSC12770	12770.mo	parent	sscsib	female	EZV2	27040882	29540223		pc_relationship	80	145.4	11.6	88.9	73	0.1347	0.0682	0.0015	0.3198	0.2525	0.005	0.983	0.98	0.97	0.948	0.937	0.908	0.877	0.811	0.74	0.666	0.339	22711	17321	14488	686714	0.991705	78	3.18244	17028	72	1942910	209358
SSC12770	12770.s1	sib	sscsib	male	EZV2	27040882	29540223	32.0833	pc_relationship	80	131.2	10.5	84	69	0.1355	0.0696	0.0016	0.3279	0.2573	0.0049	0.983	0.979	0.968	0.945	0.934	0.903	0.87	0.799	0.723	0.645	0.31	22684	17264	14506	686453	0.991328	1	3.19759	17003	1	1964060	209843
SSC12772	12772.fa	parent	sscsib	male	EZV2	26482150	28964719		0	84	180.6	15.2	96.3	78	0.069	0.0694	0.0021	0.2701	0.2053	0.0115	0.984	0.979	0.969	0.949	0.939	0.913	0.885	0.824	0.758	0.689	0.379	22654	16923	14099	687859	0.993358	75	3.1565	16557	72	1906710	212962
SSC12772	12772.mo	parent	sscsib	female	EZV2	26482150	28964719		0	86	149.2	12.8	76.8	62	0.0694	0.0634	0.0022	0.2637	0.1981	0.0101	0.982	0.977	0.964	0.94	0.927	0.894	0.858	0.777	0.69	0.604	0.266	22913	17274	14594	686959	0.992059	71	3.18638	16906	69	1922150	214832
SSC12772	12772.s1	sib	sscsib	male	EZV2	26482150	28964719	35	0	82	199.6	16.3	99	80	0.0676	0.0725	0.002	0.2554	0.1961	0.0141	0.982	0.978	0.967	0.948	0.938	0.913	0.886	0.827	0.763	0.697	0.395	22559	16810	14112	687101	0.992264	3	3.24807	16470	3	1943650	212900
SSC12775	12775.fa	parent	sscsib	male	EZV2	27398268	29950956		0	79	235.3	18.5	109.8	91	0.1832	0.0738	0.0044	0.2427	0.1912	0.0133	0.985	0.983	0.975	0.959	0.951	0.929	0.906	0.857	0.803	0.746	0.455	22564	17017	14253	687947	0.993486	79	3.19854	16754	78	1918200	206889
SSC12775	12775.mo	parent	sscsib	female	EZV2	27398268	29950956		0	79	207.6	16.3	94.1	78	0.1819	0.074	0.0031	0.2406	0.1898	0.0132	0.984	0.981	0.972	0.953	0.943	0.916	0.888	0.827	0.761	0.692	0.371	22330	16728	13955	686959	0.992059	76	3.19376	16470	76	1942340	210016
SSC12775	12775.s1	sib	sscsib	male	EZV2	27398268	29950956	32.0833	0	79	206.3	16.3	100	82	0.1773	0.0756	0.0043	0.2513	0.1974	0.0133	0.984	0.981	0.972	0.954	0.944	0.92	0.893	0.837	0.776	0.712	0.403	22344	16674	13874	687169	0.992362	9	3.21507	16432	9	1932210	209069
SSC12778	12778.fa	parent	sscsib	male	EZV2	25463574	27836764		pc_relationship	79	144.2	11.4	75.1	61	0.1142	0.0783	0.0045	0.2675	0.212	0.0086	0.982	0.978	0.966	0.94	0.927	0.891	0.853	0.771	0.685	0.597	0.255	22122	16712	13834	685873	0.99049	72	3.22929	16476	71	1982750	212541
SSC12778	12778.mo	parent	sscsib	female	EZV2	25463574	27836764		pc_relationship	79	157.2	12.4	78.8	64	0.1174	0.0755	0.0049	0.2639	0.2099	0.0086	0.983	0.979	0.967	0.944	0.931	0.898	0.862	0.785	0.703	0.62	0.278	22540	17092	14264	686024	0.990708	64	3.19711	16847	63	1944980	211540
SSC12778	12778.s1	sib	sscsib	female	EZV2	25463574	27836764	38.0833	pc_relationship	79	132.3	10.4	67.8	56	0.1162	0.0757	0.0051	0.2702	0.2147	0.0085	0.981	0.977	0.964	0.936	0.921	0.882	0.84	0.749	0.653	0.557	0.21	22207	16848	14087	685538	0.990007	3	3.22679	16621	3	1975750	213106
SSC12779	12779.fa	parent	sscsib	male	EZV2	25275678	27627886		pc_relationship	80	136.4	10.9	73	60	0.1251	0.074	0.0046	0.2754	0.2164	0.0117	0.982	0.978	0.965	0.94	0.926	0.891	0.853	0.77	0.681	0.592	0.242	21839	16571	13697	685590	0.990082	73	3.1943	16348	72	1982580	212845
SSC12779	12779.mo	parent	sscsib	female	EZV2	25275678	27627886		pc_relationship	79	154.6	12.2	77.4	63	0.1251	0.072	0.0028	0.2633	0.208	0.0116	0.982	0.978	0.967	0.943	0.93	0.896	0.86	0.782	0.699	0.614	0.27	22125	16915	14187	685771	0.990343	61	3.21654	16651	60	1995080	213851
SSC12779	12779.s1	sib	sscsib	female	EZV2	25275678	27627886	37.0833	pc_relationship	80	145.1	11.5	75.8	62	0.1204	0.072	0.0038	0.2747	0.2163	0.0117	0.982	0.978	0.966	0.942	0.929	0.895	0.858	0.779	0.694	0.608	0.261	21964	16773	13823	685978	0.990642	4	3.25722	16521	4	1994230	213588
SSC12782	12782.fa	parent	sscsib	male	EZV2	25751922	28161813		0	80	141.5	11.3	73	60	0.1384	0.0749	0.0041	0.2643	0.2082	0.0085	0.982	0.978	0.966	0.941	0.928	0.893	0.855	0.773	0.685	0.595	0.243	21936	16440	13581	686102	0.990821	117	3.20977	16191	114	1978340	215961
SSC12782	12782.mo	parent	sscsib	female	EZV2	25751922	28161813		0	79	145.8	11.6	72.3	60	0.1414	0.072	0.0041	0.2601	0.2057	0.0084	0.982	0.978	0.966	0.941	0.928	0.893	0.855	0.772	0.682	0.591	0.238	22337	16870	13912	686139	0.990875	69	3.23704	16584	69	1975850	214050
SSC12782	12782.s1	sib	sscsib	female	EZV2	25751922	28161813	36.4167	0	80	153.3	12.2	76.4	63	0.1431	0.0716	0.0041	0.261	0.2063	0.0084	0.983	0.979	0.968	0.945	0.933	0.9	0.865	0.788	0.704	0.618	0.264	21964	16538	13788	686567	0.991493	6	3.18543	16291	6	2028770	215266
SSC12784	12784.fa	parent	sscsib	male	EZV2	22898363	25200583		pc_relationship	82	112.2	9.2	71.5	54	0.0968	0.0694	0.001	0.3308	0.2498	0.012	0.973	0.966	0.945	0.908	0.889	0.842	0.795	0.7	0.612	0.531	0.243	21517	16207	13272	679660	0.981518	75	3.21114	15953	74	1987830	219879
SSC12784	12784.mo	parent	sscsib	female	EZV2	22898363	25200583		pc_relationship	82	129.4	10.6	77.7	58	0.0974	0.0685	0.0008	0.3182	0.2418	0.0119	0.975	0.968	0.95	0.916	0.899	0.857	0.814	0.727	0.642	0.564	0.275	22106	17051	13919	681255	0.983821	117	3.24751	16786	116	1978760	217290
SSC12784	12784.s1	sib	sscsib	male	EZV2	22898363	25200583	27	pc_relationship	82	106.7	8.7	70.3	53	0.0908	0.0716	0.0009	0.3405	0.2597	0.0118	0.974	0.967	0.947	0.911	0.892	0.846	0.798	0.703	0.613	0.529	0.234	21894	16641	13765	680371	0.982545	3	3.20095	16393	2	2007820	219819
SSC12785	12785.fa	parent	sscsib	male	EZV2	23768304	26147711		pc_relationship	83	144.2	12	80.2	62	0.1004	0.069	0.0018	0.286	0.2157	0.0072	0.979	0.973	0.957	0.927	0.911	0.872	0.832	0.749	0.666	0.588	0.29	23333	18518	15032	684307	0.988229	143	3.28028	18227	142	1855310	215243
SSC12785	12785.mo	parent	sscsib	female	EZV2	23768304	26147711		pc_relationship	82	109.4	8.9	63.7	48	0.0982	0.0694	0.0014	0.3073	0.2349	0.007	0.975	0.967	0.946	0.907	0.887	0.836	0.783	0.678	0.579	0.49	0.196	23083	18217	15099	680855	0.983244	131	3.19193	17948	128	1883800	216466
SSC12785	12785.s1	sib	sscsib	female	EZV2	23768304	26147711	20.8333	pc_relationship	81	137.6	11.2	82.5	63	0.1024	0.0692	0.0014	0.3176	0.2433	0.0069	0.978	0.972	0.956	0.925	0.911	0.872	0.833	0.751	0.671	0.594	0.301	23697	18886	15795	683522	0.987095	7	3.17007	18596	7	1866260	215356
SSC12786	12786.fa	parent	sscsib	male	EZV2	27426122	30073616		0	85	156.7	13.4	102.9	81	0.0596	0.0672	0.0014	0.3324	0.2487	0.0064	0.983	0.978	0.967	0.947	0.937	0.911	0.883	0.823	0.759	0.694	0.404	23204	17999	15140	687892	0.993406	144	3.14616	17635	143	1922060	214353
SSC12786	12786.mo	parent	sscsib	female	EZV2	27426122	30073616		0	85	166.7	14.2	102.9	82	0.0573	0.0644	0.0013	0.3192	0.239	0.0064	0.985	0.98	0.97	0.951	0.941	0.917	0.89	0.831	0.767	0.702	0.406	23374	17732	15000	688258	0.993935	109	3.24242	17360	108	1889380	212919
SSC12786	12786.s1	sib	sscsib	male	EZV2	27426122	30073616	30.5833	0	85	158	13.5	102.1	81	0.0573	0.0681	0.0014	0.3269	0.2446	0.0065	0.984	0.979	0.968	0.948	0.938	0.913	0.885	0.826	0.761	0.695	0.4	23229	17881	15119	687967	0.993514	2	3.21884	17513	2	1887690	212083
SSC12787	12787.fa	parent	sscsib	male	EZV2	22770116	25057553		pc_relationship	82	98.1	8	62.8	47	0.0715	0.0727	0.0013	0.3308	0.2528	0.0082	0.973	0.965	0.943	0.902	0.881	0.828	0.774	0.668	0.57	0.481	0.192	21241	15989	13196	679897	0.98186	71	3.21316	15742	71	2047020	217966
SSC12787	12787.mo	parent	sscsib	female	EZV2	22770116	25057553		pc_relationship	81	98.4	8	61.2	46	0.0746	0.0708	0.0014	0.3292	0.2527	0.0083	0.973	0.965	0.943	0.901	0.88	0.825	0.77	0.661	0.561	0.472	0.182	21477	16437	13487	679724	0.98161	40	3.32871	16189	40	2034190	219726
SSC12787	12787.s1	sib	sscsib	female	EZV2	22770116	25057553	36.5833	pc_relationship	81	126.3	10.2	79.9	61	0.0754	0.0711	0.0012	0.3352	0.2576	0.0082	0.977	0.971	0.953	0.922	0.906	0.866	0.825	0.74	0.658	0.58	0.287	21805	16664	13934	682743	0.98597	5	3.24665	16427	5	2009670	215143
SSC12788	12788.fa	parent	sscsib	male	EZV2	27440463	30079504		0	86	150.1	12.9	96.3	77	0.0595	0.0667	0.0011	0.3239	0.2404	0.0055	0.985	0.98	0.97	0.95	0.94	0.914	0.886	0.822	0.753	0.682	0.372	22742	17269	14372	688334	0.994044	76	3.16192	16933	76	1941750	210772
SSC12788	12788.mo	parent	sscsib	female	EZV2	27440463	30079504		0	87	162.4	14.1	100.9	81	0.0621	0.0627	0.0011	0.3189	0.2367	0.0054	0.985	0.981	0.971	0.953	0.944	0.919	0.892	0.834	0.769	0.702	0.397	23017	17487	14710	688497	0.99428	86	3.18469	17116	86	1910490	209622
SSC12788	12788.s1	sib	sscsib	female	EZV2	27440463	30079504	32.8333	0	87	149	13	93.4	75	0.062	0.0611	0.0011	0.322	0.2382	0.0053	0.984	0.979	0.968	0.948	0.937	0.91	0.88	0.815	0.744	0.672	0.359	22913	17339	14533	687782	0.993247	0	3.14127	16967	0	1919610	210579
SSC12792	12792.fa	parent	sscsib	male	EZV2	25652659	28117593		0	92	116.1	10.6	68.6	56	0.1089	0.0544	0.0023	0.2931	0.2081	0.0047	0.982	0.974	0.961	0.933	0.919	0.881	0.838	0.745	0.648	0.554	0.217	23026	17722	14841	686377	0.991218	136	3.24096	17329	135	1911610	213693
SSC12792	12792.mo	parent	sscsib	female	EZV2	25652659	28117593		0	91	120	11	68	55	0.1054	0.0517	0.0017	0.2866	0.2044	0.0047	0.981	0.974	0.96	0.933	0.918	0.879	0.835	0.739	0.641	0.546	0.213	22898	17254	14539	686399	0.99125	99	3.27993	16883	98	1938100	215778
SSC12792	12792.s1	sib	sscsib	female	EZV2	25652659	28117593	39.5	0	91	133.5	12.2	76	61	0.1101	0.0514	0.0018	0.2881	0.2054	0.0047	0.982	0.975	0.962	0.937	0.924	0.889	0.851	0.767	0.68	0.593	0.264	22997	17542	14811	686807	0.991839	9	3.27711	17155	8	1913150	210195
SSC12794	12794.fa	parent	sscsib	male	EZV2	24772566	27131817		0	91	132	12	81.4	65	0.1125	0.0565	0.0014	0.303	0.2186	0.0068	0.983	0.976	0.964	0.94	0.927	0.894	0.858	0.779	0.697	0.616	0.294	22593	17172	14263	687282	0.992525	72	3.16931	16795	71	1947840	210851
SSC12794	12794.mo	parent	sscsib	female	EZV2	24772566	27131817		0	91	97.8	8.9	57.2	46	0.0973	0.0524	0.0026	0.2959	0.2126	0.0069	0.981	0.973	0.957	0.924	0.906	0.857	0.802	0.685	0.569	0.464	0.145	22201	16925	14269	685980	0.990645	76	3.14999	16545	73	1989950	216447
SSC12794	12794.s1	sib	sscsib	male	EZV2	24772566	27131817	34.1667	0	92	115.3	10.6	70.3	56	0.1114	0.0551	0.0017	0.3018	0.215	0.0068	0.981	0.973	0.958	0.929	0.915	0.875	0.831	0.738	0.644	0.555	0.231	21852	16691	13529	686068	0.990772	6	3.11059	16352	6	1966860	212991
SSC12795	12795.fa	parent	sscsib	male	EZV2	21180529	23047119		0	91	80.1	7.3	52.8	41	0.0651	0.0628	0.0012	0.3178	0.2347	0.003	0.982	0.974	0.957	0.919	0.898	0.841	0.778	0.645	0.516	0.405	0.119	22661	17130	14012	686707	0.991695	78	3.20062	16764	77	1932330	215801
SSC12795	12795.mo	parent	sscsib	female	EZV2	21180529	23047119		0	91	92.8	8.4	57.5	45	0.0641	0.0588	0.001	0.3058	0.2259	0.0029	0.983	0.977	0.962	0.928	0.91	0.858	0.802	0.68	0.558	0.448	0.143	22591	16955	14031	687400	0.992696	60	3.19608	16586	60	1898540	210825
SSC12795	12795.s1	sib	sscsib	male	EZV2	21180529	23047119	43.0833	0	91	58.9	5.4	37.9	30	0.0585	0.0587	0.0015	0.3129	0.2278	0.0029	0.979	0.968	0.946	0.894	0.864	0.781	0.69	0.509	0.359	0.25	0.047	22243	16757	13996	685047	0.989298	3	3.22636	16399	3	1977950	216515
SSC12796	12796.fa	parent	sscsib	male	EZV2	23791036	26045067		0	91	105.4	9.5	66.4	52	0.0806	0.0592	0.0018	0.3091	0.2244	0.0059	0.98	0.972	0.956	0.924	0.907	0.862	0.814	0.713	0.613	0.519	0.204	21944	16585	13627	685712	0.990258	59	3.22318	16274	58	2001110	217186
SSC12796	12796.mo	parent	sscsib	female	EZV2	23791036	26045067		0	90	102.5	9.3	61.6	48	0.0781	0.0555	0.0014	0.3019	0.2194	0.0059	0.98	0.973	0.956	0.923	0.905	0.857	0.805	0.696	0.588	0.489	0.175	22004	16527	13907	685917	0.990554	75	3.15582	16211	73	1955340	214977
SSC12796	12796.s1	sib	sscsib	female	EZV2	23791036	26045067	23.5	0	91	90	8.2	55.7	44	0.0763	0.0545	0.0018	0.3113	0.2256	0.0059	0.979	0.97	0.951	0.913	0.893	0.839	0.78	0.66	0.545	0.443	0.141	21704	16320	13503	684435	0.988414	1	3.20716	15991	1	2012910	216737
SSC12798	12798.fa	parent	sscsib	male	EZV2	24870946	27274962		0	92	119.2	10.9	67.1	54	0.1009	0.0526	0.002	0.2806	0.1982	0.0057	0.981	0.973	0.959	0.931	0.916	0.876	0.832	0.736	0.637	0.543	0.208	22423	17161	14360	686042	0.990734	91	3.22479	16776	89	1974510	215602
SSC12798	12798.mo	parent	sscsib	female	EZV2	24870946	27274962		0	92	131.8	12.1	69.9	57	0.0995	0.0514	0.0017	0.2699	0.1915	0.0058	0.982	0.975	0.962	0.936	0.923	0.886	0.844	0.752	0.656	0.563	0.224	22331	17064	14193	686721	0.991715	77	3.17802	16684	76	1963870	215397
SSC12798	12798.s1	sib	sscsib	female	EZV2	24870946	27274962	27.5	0	92	109.9	10.1	61.4	50	0.1021	0.0506	0.002	0.2845	0.2011	0.0058	0.981	0.973	0.957	0.926	0.91	0.865	0.816	0.709	0.602	0.503	0.173	22295	16973	14199	685745	0.990306	5	3.15557	16629	4	1992560	217131
SSC12799	12799.fa	parent	sscsib	male	EZV2	23674941	25939456		0	91	87.8	8	52.8	42	0.0774	0.0571	0.0021	0.2974	0.2131	0.0052	0.978	0.969	0.95	0.912	0.891	0.834	0.773	0.646	0.526	0.421	0.123	22347	16840	13850	684182	0.988048	103	3.21408	16459	101	1946740	215457
SSC12799	12799.mo	parent	sscsib	female	EZV2	23674941	25939456		0	91	115.7	10.5	69.4	55	0.0832	0.0545	0.0015	0.3013	0.2186	0.0051	0.982	0.975	0.961	0.933	0.918	0.878	0.834	0.739	0.641	0.548	0.221	22642	17115	14181	686401	0.991253	87	3.14885	16747	87	1911840	213275
SSC12799	12799.s1	sib	sscsib	male	EZV2	23674941	25939456	33.3333	0	91	97.8	8.9	61.1	49	0.0822	0.0569	0.0018	0.3077	0.2216	0.0051	0.98	0.972	0.956	0.924	0.906	0.859	0.807	0.698	0.59	0.491	0.171	22587	17059	14068	685417	0.989832	7	3.1515	16684	7	1918550	215198
SSC12803	12803.fa	parent	sscsib	male	EZV2	27442374	30053679		0	90	162.9	14.7	85	68	0.0599	0.0597	0.0046	0.2573	0.1869	0.0042	0.985	0.98	0.969	0.948	0.937	0.908	0.875	0.801	0.722	0.641	0.31	22947	17174	14568	688561	0.994372	78	3.09503	16771	77	1912630	213407
SSC12803	12803.mo	parent	sscsib	female	EZV2	27442374	30053679		0	90	181.1	16.3	90.3	72	0.0616	0.0578	0.0026	0.2509	0.1836	0.0042	0.986	0.981	0.971	0.952	0.942	0.915	0.884	0.816	0.741	0.664	0.339	23100	17463	14654	688963	0.994953	108	3.17988	17048	107	1909160	211920
SSC12803	12803.s1	sib	sscsib	male	EZV2	27442374	30053679	37.6667	0	90	203.9	18.3	103.4	82	0.0626	0.0618	0.0031	0.2492	0.1829	0.0042	0.986	0.982	0.973	0.956	0.947	0.924	0.898	0.841	0.777	0.71	0.406	23339	17591	15019	689342	0.9955	5	3.13267	17230	5	1903350	211260
SSC12821	12821.fa	parent	sscsib	male	EZV2	25544962	27970966		0	91	141.4	12.9	78	62	0.1049	0.0577	0.0012	0.2723	0.1956	0.0047	0.982	0.976	0.964	0.94	0.928	0.895	0.858	0.776	0.69	0.604	0.272	22966	17341	14636	687256	0.992488	79	3.08248	16896	79	1920370	214655
SSC12821	12821.mo	parent	sscsib	female	EZV2	25544962	27970966		0	91	134.2	12.2	72.9	59	0.1022	0.0532	0.0013	0.2741	0.1967	0.0048	0.983	0.977	0.964	0.94	0.927	0.892	0.853	0.764	0.67	0.579	0.24	22776	17154	14447	687398	0.992693	68	3.05301	16736	68	1952170	211268
SSC12821	12821.s1	sib	sscsib	female	EZV2	25544962	27970966	36.6667	0	91	109.5	10	61.6	50	0.0999	0.0523	0.0014	0.2848	0.2031	0.0046	0.981	0.973	0.959	0.929	0.914	0.87	0.821	0.714	0.605	0.503	0.171	22509	16992	14209	686202	0.990966	3	3.13762	16589	3	1964840	214145
SSC12826	12826.fa	parent	sscsib	male	EZV2	29078651	31751625		0	90	177.6	15.9	113.3	94	0.1305	0.0567	0.0015	0.3128	0.2306	0.0054	0.988	0.986	0.98	0.969	0.963	0.947	0.929	0.886	0.836	0.78	0.468	22878	17292	14448	690113	0.996614	86	3.0793	16887	86	1909650	209059
SSC12826	12826.mo	parent	sscsib	female	EZV2	29078651	31751625		0	91	139.1	12.6	87.5	76	0.1155	0.0511	0.0015	0.3149	0.228	0.0055	0.989	0.986	0.981	0.969	0.962	0.944	0.921	0.867	0.8	0.723	0.326	23055	17259	14516	690102	0.996598	74	3.20052	16857	74	1906620	208970
SSC12826	12826.s1	sib	sscsib	male	EZV2	29078651	31751625	31.8333	0	90	160.5	14.5	103.4	87	0.118	0.0549	0.0014	0.3151	0.23	0.0055	0.989	0.986	0.981	0.97	0.965	0.948	0.929	0.883	0.828	0.766	0.421	23108	17357	14516	690270	0.99684	2	3.11058	16928	2	1884680	209406
SSC12829	12829.fa	parent	sscsib	male	EZV2	28894317	31558203		0	91	152.9	13.9	101.4	86	0.0953	0.0543	0.0014	0.3282	0.2351	0.0059	0.988	0.984	0.978	0.967	0.961	0.945	0.926	0.881	0.825	0.761	0.409	24762	19188	16351	689610	0.995887	145	2.38011	17415	111	1742150	208361
SSC12829	12829.mo	parent	sscsib	female	EZV2	28894317	31558203		0	91	140.3	12.8	90.3	76	0.0914	0.0525	0.0015	0.3258	0.2335	0.0059	0.987	0.984	0.978	0.966	0.959	0.941	0.919	0.865	0.798	0.722	0.339	26097	20853	18159	689566	0.995824	191	2.40969	19002	164	1647840	206877
SSC12829	12829.s1	sib	sscsib	male	EZV2	28894317	31558203	19.8333	0	90	147.7	13.3	98.7	83	0.0986	0.0556	0.0017	0.3314	0.2391	0.0059	0.988	0.985	0.979	0.967	0.96	0.943	0.923	0.875	0.817	0.75	0.393	25369	19925	17119	689763	0.996108	58	2.39641	18135	39	1682920	206110
SSC12832	12832.fa	parent	sscsib	male	EZV2	24364168	26669452		0	91	97.1	8.8	54.5	44	0.099	0.0578	0.0025	0.2783	0.1988	0.0037	0.98	0.971	0.954	0.919	0.899	0.846	0.788	0.665	0.546	0.44	0.13	23389	18156	15205	685373	0.989768	180	3.16985	17710	178	1871690	213923
SSC12832	12832.mo	parent	sscsib	female	EZV2	24364168	26669452		0	91	111.2	10.1	60.6	49	0.0964	0.052	0.0016	0.2756	0.1973	0.0037	0.982	0.974	0.959	0.929	0.912	0.867	0.816	0.706	0.595	0.492	0.165	24029	18832	16044	686358	0.991191	134	3.19118	18364	130	1825790	212251
SSC12832	12832.s1	sib	sscsib	female	EZV2	24364168	26669452	43.0833	0	91	132.9	12.1	76.4	61	0.103	0.0532	0.0015	0.2891	0.2093	0.0036	0.983	0.977	0.965	0.941	0.929	0.895	0.857	0.773	0.684	0.596	0.262	24200	18763	15857	687284	0.992528	10	3.20617	18300	10	1813540	212021
SSC12833	12833.fa	parent	sscsib	male	EZV2	27484100	29951129		0	90	124.1	11.1	79.7	66	0.1119	0.0556	0.0016	0.3176	0.2307	0.0082	0.987	0.984	0.976	0.96	0.951	0.925	0.895	0.824	0.742	0.652	0.273	22997	17323	14386	689434	0.995633	60	3.17068	16982	60	1897220	209518
SSC12833	12833.mo	parent	sscsib	female	EZV2	27484100	29951129		0	88	151.5	13.3	93.1	74	0.1324	0.0599	0.001	0.3097	0.2311	0.0079	0.987	0.983	0.975	0.957	0.948	0.922	0.892	0.828	0.757	0.682	0.348	23163	17537	14732	689337	0.995493	64	3.1645	17203	64	1911430	211099
SSC12833	12833.s1	sib	sscsib	female	EZV2	27484100	29951129	34.5	0	89	134.8	12	84	69	0.1131	0.0558	0.0015	0.314	0.2301	0.0081	0.988	0.985	0.977	0.961	0.952	0.927	0.897	0.829	0.751	0.666	0.298	23244	17587	14712	689809	0.996174	4	3.17632	17236	4	1897770	207870
SSC12836	12836.fa	parent	sscsib	male	EZV2	28556081	31144674		0	88	155.6	13.8	100.2	82	0.1164	0.0595	0.0021	0.315	0.2353	0.0052	0.988	0.985	0.978	0.965	0.957	0.936	0.912	0.857	0.795	0.727	0.392	23213	17521	14614	689813	0.99618	62	3.16801	17104	62	1910650	208539
SSC12836	12836.mo	parent	sscsib	female	EZV2	28556081	31144674		0	90	152.4	13.7	97.1	81	0.1096	0.0542	0.0018	0.3178	0.2345	0.0052	0.989	0.986	0.98	0.967	0.96	0.94	0.917	0.863	0.8	0.73	0.379	23457	17830	15133	690141	0.996654	117	3.17974	17426	114	1892970	208242
SSC12836	12836.s1	sib	sscsib	male	EZV2	28556081	31144674	36	0	90	138.8	12.5	91.3	76	0.1045	0.0557	0.0017	0.3215	0.2361	0.0052	0.989	0.986	0.98	0.967	0.96	0.939	0.915	0.857	0.789	0.713	0.344	23150	17438	14602	690246	0.996806	4	3.15385	17032	4	1883480	207488
SSC12837	12837.fa	parent	sscsib	male	EZV2	28077179	30632582		0	90	127	11.4	86.1	71	0.1088	0.0575	0.0015	0.3304	0.2432	0.0055	0.988	0.984	0.977	0.961	0.953	0.928	0.9	0.834	0.759	0.677	0.311	23677	18202	15134	689708	0.996029	123	3.07583	17796	120	1878010	208723
SSC12837	12837.mo	parent	sscsib	female	EZV2	28077179	30632582		0	89	150.6	13.4	99	81	0.1153	0.057	0.0022	0.3267	0.2433	0.0052	0.988	0.985	0.979	0.965	0.958	0.937	0.913	0.858	0.796	0.727	0.388	23197	17483	14774	689853	0.996238	132	3.11136	17098	129	1904720	210212
SSC12837	12837.s1	sib	sscsib	female	EZV2	28077179	30632582	29.3333	0	89	135.8	12.1	88.4	72	0.1108	0.0562	0.0014	0.3246	0.2408	0.0053	0.987	0.984	0.977	0.961	0.952	0.928	0.9	0.836	0.763	0.684	0.325	23689	18090	15484	689474	0.995691	5	3.14027	17701	5	1896620	209045
SSC12838	12838.fa	parent	sscsib	male	EZV2	28050470	30584980		0	90	129.6	11.6	86.6	70	0.1046	0.06	0.0011	0.3251	0.2405	0.0045	0.987	0.984	0.976	0.959	0.95	0.923	0.893	0.825	0.748	0.665	0.31	23924	18658	15649	689625	0.995909	143	3.11018	18242	142	1853630	211387
SSC12838	12838.mo	parent	sscsib	female	EZV2	28050470	30584980		0	91	125.8	11.4	82.3	68	0.0983	0.0552	0.0012	0.3252	0.2382	0.0044	0.988	0.985	0.978	0.962	0.954	0.929	0.9	0.83	0.75	0.662	0.285	23135	18043	13986	690054	0.996528	186	3.02066	17611	184	1842830	209680
SSC12838	12838.s1	sib	sscsib	female	EZV2	28050470	30584980	20.5	0	90	148.5	13.4	102.7	84	0.1131	0.0581	0.001	0.3417	0.2529	0.0043	0.988	0.985	0.979	0.965	0.958	0.938	0.915	0.862	0.802	0.736	0.406	23617	18287	15013	689905	0.996313	7	3.062	17888	6	1848710	209759
SSC12839	12839.fa	parent	sscsib	male	EZV2	25529306	27845372		0	90	108.8	9.7	73.9	61	0.0718	0.057	0.0017	0.3347	0.2446	0.0116	0.984	0.978	0.966	0.944	0.932	0.899	0.862	0.778	0.688	0.597	0.248	22588	17254	14294	688226	0.993888	125	3.20905	16882	121	1946210	214170
SSC12839	12839.mo	parent	sscsib	female	EZV2	25529306	27845372		0	89	102.2	9.1	60.4	51	0.0673	0.0543	0.0022	0.2995	0.2184	0.0117	0.985	0.979	0.967	0.942	0.928	0.888	0.842	0.736	0.623	0.513	0.156	22921	17453	14710	687955	0.993497	123	3.17496	17086	122	1908870	211953
SSC12839	12839.s2	sib	sscsib	male	EZV2	25529306	27845372	30.5833	0	90	105.5	9.5	70.1	58	0.0684	0.0557	0.0016	0.3281	0.2388	0.0117	0.985	0.979	0.968	0.945	0.932	0.898	0.859	0.77	0.674	0.577	0.222	22890	17574	14712	688303	0.994	4	3.18763	17196	4	1934690	212123
SSC12840	12840.fa	parent	sscsib	male	EZV2	29249503	31984054		0	91	153.6	14	105.4	90	0.1025	0.0531	0.0012	0.3374	0.2434	0.005	0.988	0.985	0.979	0.969	0.964	0.949	0.932	0.89	0.839	0.779	0.436	23260	17669	14784	690168	0.996693	78	3.02892	17210	76	1887720	207099
SSC12840	12840.mo	parent	sscsib	female	EZV2	29249503	31984054		0	91	166.3	15.2	108.4	93	0.0981	0.0504	0.0012	0.3283	0.2362	0.005	0.989	0.986	0.981	0.971	0.967	0.953	0.938	0.9	0.853	0.797	0.459	23528	17781	15235	690388	0.997011	67	3.05057	17326	66	1880810	209495
SSC12840	12840.s1	sib	sscsib	female	EZV2	29249503	31984054	35.1667	0	91	132.5	12.1	87.1	75	0.0953	0.051	0.0009	0.3317	0.2379	0.0051	0.987	0.983	0.977	0.964	0.958	0.939	0.917	0.862	0.794	0.715	0.322	23385	17581	14938	689488	0.995711	1	3.0179	17124	1	1912570	210560
SSC12850	12850.fa	parent	sscsib	male	EZV2	17731181	19245015		0	91	49.9	4.5	28.7	23	0.0517	0.0613	0.0026	0.2809	0.2042	0.0031	0.977	0.964	0.933	0.858	0.814	0.693	0.57	0.364	0.226	0.142	0.02	22223	16815	13836	683723	0.987386	53	3.17328	16454	53	1957980	218752
SSC12850	12850.mo	parent	sscsib	female	EZV2	17731181	19245015		0	91	93.1	8.4	56.6	44	0.0659	0.0603	0.0011	0.2994	0.221	0.003	0.983	0.976	0.96	0.924	0.905	0.852	0.793	0.668	0.546	0.437	0.14	22441	17014	14108	687019	0.992145	84	3.21882	16665	84	1932110	212869
SSC12850	12850.s1	sib	sscsib	male	EZV2	17731181	19245015	36.8333	0	91	85.4	7.8	53.7	42	0.0638	0.0625	0.0013	0.3039	0.2232	0.0029	0.982	0.975	0.959	0.923	0.903	0.848	0.787	0.656	0.528	0.416	0.123	22963	17553	14688	687092	0.992251	7	3.18493	17190	7	1921780	215545
SSC12851	12851.fa	parent	sscsib	male	EZV2	29152348	31849295		0	91	142.9	13	98.1	83	0.0959	0.0551	0.0013	0.3376	0.2446	0.0043	0.988	0.985	0.98	0.968	0.962	0.945	0.925	0.878	0.819	0.751	0.389	23505	18388	14013	690271	0.996842	201	3.02269	17876	199	1810530	207413
SSC12851	12851.mo	parent	sscsib	female	EZV2	29152348	31849295		0	91	158.2	14.4	102.7	86	0.0964	0.0532	0.0012	0.3257	0.2359	0.0043	0.988	0.985	0.98	0.969	0.963	0.947	0.928	0.883	0.828	0.764	0.415	23477	18037	15252	690180	0.99671	66	3.07064	17544	62	1915070	210038
SSC12851	12851.s1	sib	sscsib	male	EZV2	29152348	31849295	38.3333	0	91	146.5	13.3	98.5	83	0.0968	0.0561	0.0012	0.3306	0.2392	0.0043	0.988	0.985	0.979	0.967	0.961	0.944	0.923	0.875	0.817	0.749	0.391	24251	18961	16217	690125	0.996631	1	3.06639	18463	1	1872810	204838
SSC12852	12852.fa	parent	sscsib	male	EZV2	29523820	32276054		0	92	174.5	16	109.6	94	0.1402	0.0528	0.001	0.3096	0.222	0.0044	0.989	0.986	0.981	0.973	0.968	0.956	0.941	0.904	0.858	0.803	0.461	23377	17763	14729	690503	0.997177	61	3.07851	17277	60	1868160	207635
SSC12852	12852.mo	parent	sscsib	female	EZV2	29523820	32276054		0	91	154.7	14.1	93.3	79	0.1387	0.0528	0.0011	0.304	0.218	0.0044	0.988	0.985	0.98	0.969	0.964	0.947	0.928	0.879	0.818	0.745	0.357	23248	17697	14959	690232	0.996785	69	3.10819	17211	68	1902450	207624
SSC12852	12852.s1	sib	sscsib	male	EZV2	29523820	32276054	28.3333	0	91	163.8	15	104.5	88	0.1415	0.0547	0.001	0.3143	0.2263	0.0044	0.988	0.986	0.98	0.971	0.966	0.951	0.935	0.893	0.841	0.78	0.426	23631	17937	15186	690202	0.996742	3	3.148	17424	3	1868770	207510
SSC12857	12857.fa	parent	sscsib	male	EZV2	26818499	29443066		0	91	157.3	14.2	109.3	86	0.1044	0.0593	0.0006	0.3421	0.2476	0.0048	0.984	0.979	0.967	0.947	0.937	0.913	0.887	0.831	0.772	0.711	0.434	25796	21112	17871	688165	0.9938	213	3.19276	20732	208	1707370	209652
SSC12857	12857.mo	parent	sscsib	female	EZV2	26818499	29443066		0	89	139.5	12.4	90.5	69	0.1044	0.0592	0.0006	0.3274	0.2409	0.0047	0.981	0.974	0.96	0.934	0.922	0.889	0.855	0.782	0.708	0.635	0.336	24205	19412	16060	686089	0.990802	234	3.2307	19063	232	1834410	211332
SSC12857	12857.s1	sib	sscsib	male	EZV2	26818499	29443066	33.0833	0	91	142.8	13	94.6	76	0.0928	0.0568	0.0006	0.3276	0.2347	0.0049	0.984	0.978	0.966	0.944	0.933	0.905	0.876	0.812	0.743	0.673	0.366	25116	20322	16849	687817	0.993298	6	3.20074	19934	5	1754390	209160
SSC12858	12858.fa	parent	sscsib	male	EZV2	28079503	30809183		0	91	168.5	15.3	107.1	86	0.0987	0.0561	0.0006	0.3142	0.2261	0.0034	0.986	0.981	0.972	0.954	0.945	0.923	0.899	0.846	0.787	0.725	0.43	23130	18056	13949	688901	0.994863	205	3.0818	17540	202	1827540	211114
SSC12858	12858.mo	parent	sscsib	female	EZV2	28079503	30809183		0	90	149.1	13.5	93.9	75	0.1013	0.0545	0.0006	0.3178	0.2301	0.0033	0.985	0.98	0.969	0.949	0.938	0.912	0.883	0.819	0.749	0.677	0.361	23241	18325	14068	688423	0.994173	239	3.15648	17861	234	1851820	212309
SSC12858	12858.s1	sib	sscsib	female	EZV2	28079503	30809183	34.4167	0	89	217.5	19.4	140.4	112	0.1176	0.0572	0.001	0.3251	0.2395	0.0031	0.987	0.983	0.975	0.96	0.953	0.934	0.916	0.876	0.832	0.786	0.553	23321	18242	14096	689328	0.99548	7	3.09969	17792	6	1838740	209991
SSC12859	12859.fa	parent	sscsib	male	EZV2	25798913	28270930		0	90	115.2	10.4	78.6	62	0.072	0.0598	0.0014	0.3335	0.2449	0.0042	0.983	0.977	0.963	0.937	0.924	0.889	0.851	0.768	0.681	0.596	0.272	22651	17183	14401	687668	0.993083	62	3.22398	16766	59	1946520	213626
SSC12859	12859.mo	parent	sscsib	female	EZV2	25798913	28270930		0	88	160.6	14.1	108	83	0.091	0.0658	0.0011	0.336	0.2531	0.0041	0.984	0.979	0.967	0.945	0.935	0.908	0.88	0.82	0.758	0.695	0.418	22567	16947	14273	687549	0.992911	70	3.21196	16586	68	1951900	211549
SSC12859	12859.s1	sib	sscsib	male	EZV2	25798913	28270930	35.1667	0	90	98.4	8.9	67.3	53	0.0699	0.0597	0.0013	0.3346	0.2448	0.0042	0.982	0.974	0.959	0.929	0.914	0.873	0.827	0.729	0.629	0.534	0.206	22364	16817	13895	686633	0.991588	2	3.22046	16441	2	1948670	213653
SSC12860	12860.fa	parent	sscsib	male	EZV2	25765040	28205005		0	90	109.9	9.9	74.7	58	0.081	0.0594	0.0011	0.3319	0.2439	0.0043	0.982	0.976	0.962	0.934	0.92	0.883	0.842	0.753	0.662	0.574	0.249	22893	17291	14375	687047	0.992186	65	3.14044	16873	65	1929630	215683
SSC12860	12860.mo	parent	sscsib	female	EZV2	25765040	28205005		0	90	112.5	10.1	73.2	57	0.0804	0.0558	0.001	0.3246	0.2392	0.0043	0.983	0.976	0.962	0.934	0.919	0.881	0.839	0.749	0.655	0.565	0.24	22379	16916	14257	687217	0.992431	57	3.08335	16506	56	1979680	215390
SSC12860	12860.s1	sib	sscsib	female	EZV2	25765040	28205005	32.5	0	90	119.4	10.7	78.1	61	0.0794	0.0553	0.0011	0.3266	0.2401	0.0042	0.983	0.977	0.964	0.938	0.924	0.889	0.851	0.766	0.679	0.593	0.268	22699	17258	14480	687342	0.992612	2	3.0814	16824	2	1953120	211958
SSC12861	12861.fa	parent	sscsib	male	EZV2	28116433	30861181		0	91	173.6	15.7	114.2	93	0.086	0.0556	0.0007	0.3253	0.2344	0.004	0.986	0.982	0.973	0.956	0.947	0.927	0.905	0.857	0.803	0.747	0.468	23061	17524	14723	689342	0.9955	85	3.20541	17121	85	1916680	210450
SSC12861	12861.mo	parent	sscsib	female	EZV2	28116433	30861181		0	91	148.7	13.5	94.8	77	0.0843	0.0536	0.0007	0.3222	0.2323	0.004	0.986	0.981	0.97	0.95	0.941	0.915	0.888	0.826	0.759	0.689	0.371	23577	17855	15290	688741	0.994632	76	3.13683	17441	76	1890580	213002
SSC12861	12861.s1	sib	sscsib	female	EZV2	28116433	30861181	33.5	0	91	170.2	15.4	110.7	90	0.0886	0.0545	0.0007	0.3283	0.2372	0.004	0.986	0.981	0.972	0.955	0.946	0.925	0.902	0.851	0.795	0.736	0.451	23043	17456	14628	688992	0.994995	1	3.16113	17086	1	1898790	211058
SSC12864	12864.fa	parent	sscsib	male	EZV2	28511111	31302835		0	91	160.1	14.5	103.8	84	0.1031	0.0539	0.0007	0.3215	0.2306	0.0034	0.985	0.981	0.971	0.953	0.944	0.921	0.896	0.841	0.78	0.716	0.417	22890	17542	14606	688847	0.994785	108	3.22067	17113	105	1901630	208582
SSC12864	12864.mo	parent	sscsib	female	EZV2	28511111	31302835		0	91	200.7	18.2	123	100	0.104	0.0517	0.0006	0.3105	0.2226	0.0034	0.987	0.983	0.975	0.96	0.953	0.934	0.914	0.871	0.822	0.769	0.504	23818	18613	15790	689595	0.995865	134	3.1545	18153	132	1868520	208359
SSC12864	12864.s1	sib	sscsib	female	EZV2	28511111	31302835	36.9167	0	91	194.1	17.6	128.8	103	0.1132	0.0529	0.0008	0.3347	0.2418	0.0033	0.987	0.983	0.974	0.959	0.951	0.932	0.912	0.868	0.82	0.77	0.518	23532	18154	15462	689457	0.995666	3	3.22525	17735	3	1885290	207532
SSC12865	12865.fa	parent	sscsib	male	EZV2	27590627	30272816		0	91	155.8	14.2	103	83	0.084	0.0547	0.0006	0.3274	0.2349	0.0068	0.985	0.98	0.969	0.95	0.94	0.916	0.89	0.834	0.772	0.708	0.411	23007	17468	14523	688372	0.994099	87	3.16415	17036	87	1899010	210153
SSC12865	12865.mo	parent	sscsib	female	EZV2	27590627	30272816		0	91	165.2	15	105.4	85	0.0852	0.0531	0.0006	0.3224	0.2326	0.0067	0.986	0.981	0.97	0.951	0.942	0.918	0.893	0.837	0.777	0.714	0.421	23097	17610	14909	688543	0.994346	68	3.12599	17174	68	1919880	211387
SSC12865	12865.s1	sib	sscsib	male	EZV2	27590627	30272816	38	0	90	174.6	15.8	115.7	92	0.0881	0.058	0.0004	0.3271	0.2374	0.0068	0.985	0.98	0.97	0.951	0.942	0.92	0.896	0.846	0.79	0.733	0.462	23114	17601	14613	688292	0.993984	3	3.12553	17131	2	1888620	211810
SSC12867	12867.fa	parent	sscsib	male	EZV2	27770104	30475509		0	90	189.7	17.2	115.4	92	0.0916	0.0564	0.0009	0.3008	0.2173	0.0041	0.987	0.982	0.973	0.955	0.947	0.925	0.903	0.853	0.798	0.741	0.465	23119	17563	14746	689263	0.995386	87	2.97369	16925	87	1912370	211565
SSC12867	12867.mo	parent	sscsib	female	EZV2	27770104	30475509		0	91	169	15.3	100.1	80	0.0896	0.0538	0.0008	0.2993	0.216	0.0041	0.986	0.981	0.971	0.951	0.941	0.916	0.89	0.831	0.765	0.698	0.393	23685	18039	15254	688602	0.994431	92	3.03641	17375	84	1866540	211467
SSC12867	12867.s1	sib	sscsib	male	EZV2	27770104	30475509	38.75	0	90	153.3	13.9	97.2	78	0.0924	0.0563	0.001	0.3132	0.2265	0.0041	0.985	0.98	0.969	0.948	0.938	0.911	0.883	0.82	0.753	0.684	0.377	23048	17429	14544	688400	0.99414	2	3.02534	16821	2	1921160	211523
SSC12871	12871.fa	parent	sscsib	male	EZV2	27037229	29614654		0	90	139.3	12.6	99.8	79	0.1157	0.0554	0.0009	0.3504	0.2563	0.0042	0.984	0.978	0.967	0.947	0.937	0.912	0.884	0.823	0.757	0.689	0.388	22662	17068	14207	688121	0.993737	84	3.1396	16616	83	1930290	211081
SSC12871	12871.mo	parent	sscsib	female	EZV2	27037229	29614654		0	91	141.7	12.9	95.5	76	0.1176	0.0531	0.0009	0.3371	0.2453	0.0043	0.985	0.98	0.969	0.949	0.939	0.913	0.885	0.822	0.753	0.682	0.368	22660	17054	14212	688505	0.994291	77	3.12993	16591	76	1926120	210838
SSC12871	12871.s1	sib	sscsib	female	EZV2	27037229	29614654	27.3333	0	91	107.5	9.8	77.3	62	0.1097	0.0516	0.0009	0.3586	0.2598	0.0042	0.983	0.976	0.963	0.939	0.927	0.893	0.856	0.776	0.689	0.602	0.266	22698	17006	14178	687263	0.992498	4	3.13548	16536	3	1933810	213242
SSC12875	12875.fa	parent	sscsib	male	EZV2	26325797	28848556		0	91	132.2	12.1	88.6	72	0.127	0.0532	0.0008	0.3295	0.2367	0.0041	0.985	0.98	0.969	0.95	0.94	0.914	0.886	0.82	0.746	0.669	0.331	23434	18204	15191	688714	0.994593	129	3.13006	17741	127	1898060	209925
SSC12875	12875.mo	parent	sscsib	female	EZV2	26325797	28848556		0	92	101.6	9.3	67.9	55	0.1266	0.0514	0.0007	0.3349	0.2407	0.004	0.983	0.977	0.963	0.938	0.925	0.888	0.846	0.752	0.651	0.551	0.204	22878	17818	14469	687252	0.992482	139	3.15294	17387	136	1913700	210010
SSC12875	12875.s1	sib	sscsib	female	EZV2	26325797	28848556	28	0	92	101.5	9.3	70.1	57	0.1298	0.0515	0.0007	0.3465	0.2486	0.0039	0.983	0.976	0.962	0.937	0.924	0.888	0.848	0.758	0.662	0.566	0.219	23249	18079	14959	687557	0.992922	2	3.17693	17622	2	1905020	211463
SSC12879	12879.fa	parent	sscsib	male	EZV2	24438072	26809897		qc_fail	89	97.5	8.6	56.2	49	0.0907	0.0588	0.0013	0.2881	0.2099	0.0031	0.982	0.974	0.959	0.929	0.914	0.871	0.823	0.716	0.603	0.492	0.125	23181	17961	14700	686350	0.991179	39	3.14188	17503	39	1886160	211302
SSC12879	12879.mo	parent	sscsib	female	EZV2	24438072	26809897		qc_fail	92	84.4	7.8	51.7	43	0.0818	0.0529	0.0014	0.3128	0.2199	0.003	0.978	0.968	0.949	0.913	0.893	0.841	0.784	0.663	0.544	0.432	0.108	22962	17607	14671	683539	0.98712	39	3.13843	17154	38	1891980	213846
SSC12879	12879.s1	sib	sscsib	male	EZV2	24438072	26809897	37.6667	qc_fail	90	123.4	11.1	87.2	71	0.0911	0.0609	0.0006	0.3458	0.2538	0.0031	0.983	0.977	0.965	0.943	0.932	0.903	0.873	0.805	0.732	0.657	0.331	23315	17885	14836	687314	0.992571	44	3.13486	17486	44	1891700	208959
SSC12891	12891.fa	parent	sscsib	male	EZV2	26899720	29438758		0	90	122.3	11	84.3	67	0.095	0.0592	0.0007	0.3374	0.2472	0.0034	0.984	0.978	0.966	0.944	0.932	0.902	0.868	0.793	0.712	0.631	0.302	22717	17129	14281	688117	0.993731	101	3.09579	16667	101	1929140	211164
SSC12891	12891.mo	parent	sscsib	female	EZV2	26899720	29438758		0	91	121.1	11	81	64	0.0924	0.0542	0.0007	0.3343	0.2439	0.0034	0.984	0.979	0.967	0.944	0.932	0.901	0.867	0.789	0.704	0.619	0.283	22873	17221	14374	688206	0.99386	88	3.15604	16762	82	1902960	210186
SSC12891	12891.s1	sib	sscsib	female	EZV2	26899720	29438758	38.5833	0	91	117.4	10.7	79.9	64	0.0888	0.0534	0.0007	0.3412	0.2467	0.0033	0.984	0.979	0.967	0.944	0.933	0.902	0.868	0.791	0.707	0.621	0.278	23123	17429	14680	688304	0.994001	5	3.10383	16911	4	1903090	210790
SSC12892	12892.fa	parent	sscsib	male	EZV2	26300778	28802949		PCA_outlier	90	112.5	10.2	80.8	64	0.0679	0.0594	0.0008	0.3521	0.2565	0.003	0.983	0.977	0.964	0.939	0.927	0.894	0.858	0.778	0.694	0.611	0.284	26751	22307	18181	687553	0.992917	185	3.1617	21792	183	1637290	210247
SSC12892	12892.mo	parent	sscsib	female	EZV2	26300778	28802949		PCA_outlier	90	115.3	10.3	79.1	61	0.0714	0.0595	0.0006	0.3432	0.253	0.0031	0.982	0.976	0.962	0.935	0.922	0.886	0.848	0.764	0.677	0.593	0.273	27598	23647	18801	686860	0.991916	302	3.19459	23177	298	1557280	209065
SSC12892	12892.s1	sib	sscsib	female	EZV2	26300778	28802949	34.8333	PCA_outlier	91	108.3	9.8	75.6	60	0.0635	0.0553	0.0008	0.3502	0.2539	0.0029	0.984	0.977	0.964	0.939	0.927	0.892	0.855	0.77	0.679	0.591	0.254	27515	23320	18965	688019	0.99359	14	3.16216	22847	10	1578240	207916
SSC12894	12894.fa	parent	sscsib	male	EZV2	26805227	29369529		0	91	109.5	9.9	75.4	61	0.0604	0.0561	0.0009	0.3388	0.2445	0.0029	0.984	0.978	0.965	0.941	0.929	0.895	0.857	0.773	0.682	0.593	0.252	23314	17778	14837	688306	0.994004	61	3.1333	17324	60	1887780	209657
SSC12894	12894.mo	parent	sscsib	female	EZV2	26805227	29369529		0	90	123.3	11.1	84.5	67	0.0659	0.0564	0.0007	0.3431	0.2507	0.0028	0.985	0.979	0.967	0.944	0.932	0.901	0.867	0.792	0.711	0.63	0.305	23136	17651	14655	688244	0.993914	62	3.2093	17222	61	1891430	211571
SSC12894	12894.s1	sib	sscsib	female	EZV2	26805227	29369529	26.6667	0	91	127.6	11.6	87.1	70	0.0639	0.0551	0.0008	0.3436	0.2493	0.0028	0.985	0.98	0.968	0.947	0.936	0.907	0.876	0.805	0.728	0.65	0.321	23479	18072	15274	688497	0.99428	2	3.16866	17607	2	1886810	212295
SSC12901	12901.fa	parent	sscsib	male	EZV2	17934400	19905324		pc_relationship, PCA_outlier	92	141.8	13	43.9	36	0.0985	0.0521	0.0019	0.1562	0.1084	0.0049	0.978	0.969	0.952	0.911	0.887	0.819	0.746	0.594	0.451	0.33	0.067	22177	16674	13766	684043	0.987848	108	3.28537	16294	107	1966160	217166
SSC12901	12901.mo	parent	sscsib	female	EZV2	17934400	19905324		pc_relationship, PCA_outlier	92	160	14.7	48.6	40	0.0986	0.0494	0.0048	0.156	0.1087	0.0048	0.979	0.973	0.958	0.923	0.902	0.844	0.778	0.64	0.505	0.384	0.088	22454	17509	13206	685432	0.989854	228	3.14468	17097	225	1870180	215338
SSC12901	12901.s1	sib	sscsib	male	EZV2	17934400	19905324	47.75	pc_relationship, PCA_outlier	92	90.2	8.3	30	24	0.0965	0.0526	0.0077	0.1691	0.1166	0.0048	0.972	0.958	0.927	0.852	0.81	0.703	0.595	0.402	0.258	0.164	0.022	22128	17068	14027	679695	0.981569	3	3.26605	16683	3	1976080	221782
SSC12907	12907.fa	parent	sscsib	male	EZV2	19560323	21658156		0	92	104.2	9.6	36.9	30	0.1397	0.0558	0.0014	0.1778	0.1239	0.0062	0.973	0.96	0.932	0.871	0.838	0.754	0.668	0.502	0.36	0.25	0.044	21869	16692	13862	679164	0.980802	64	3.25134	16299	62	1984720	223059
SSC12907	12907.mo	parent	sscsib	female	EZV2	19560323	21658156		0	92	141.4	13	43.4	36	0.1382	0.0495	0.0035	0.1587	0.1099	0.0061	0.977	0.968	0.948	0.903	0.878	0.809	0.737	0.589	0.448	0.329	0.066	22202	16852	14208	682853	0.986129	59	3.22902	16401	57	1990140	221410
SSC12907	12907.s1	sib	sscsib	female	EZV2	19560323	21658156	29.8333	0	92	160.3	14.7	50.6	42	0.1391	0.0491	0.0045	0.1634	0.1131	0.0061	0.978	0.969	0.952	0.913	0.891	0.833	0.773	0.648	0.525	0.411	0.104	21875	16549	13839	683644	0.987271	5	3.26262	16154	5	1985450	216049
SSC12916	12916.fa	parent	sscsib	male	EZV2	26412516	29062497		0	92	118.8	10.9	77.7	65	0.0408	0.0561	0.0016	0.3294	0.2292	0.0061	0.981	0.975	0.966	0.949	0.94	0.914	0.885	0.815	0.732	0.643	0.264	22818	17248	14570	686944	0.992037	71	3.1002	16790	69	1924090	212102
SSC12916	12916.mo	parent	sscsib	female	EZV2	26412516	29062497		0	92	112.1	10.3	64.4	54	0.0363	0.0532	0.0016	0.2965	0.2059	0.009	0.979	0.973	0.962	0.941	0.929	0.896	0.856	0.761	0.655	0.546	0.175	22515	16993	14190	685916	0.990552	71	3.23456	16544	71	1933040	211932
SSC12916	12916.s1	sib	sscsib	male	EZV2	26412516	29062497	34	0	92	105.5	9.7	67.6	57	0.0382	0.0561	0.0012	0.3228	0.2245	0.0065	0.98	0.974	0.964	0.944	0.933	0.902	0.866	0.779	0.678	0.574	0.195	22649	17102	14501	686552	0.991471	2	3.16654	16662	1	1923340	208677
SSC12919	12919.fa	parent	sscsib	male	EZV2	24979853	27257488		0	91	95.6	8.7	60.5	48	0.0728	0.0574	0.001	0.3092	0.2245	0.004	0.984	0.978	0.965	0.938	0.923	0.88	0.831	0.719	0.6	0.488	0.156	23406	18031	15067	688161	0.993795	111	3.12259	17672	109	1891160	210291
SSC12919	12919.mo	parent	sscsib	female	EZV2	24979853	27257488		0	91	100.1	9.1	59.9	48	0.0736	0.0557	0.0009	0.2989	0.2176	0.004	0.983	0.977	0.964	0.937	0.921	0.878	0.828	0.715	0.595	0.484	0.153	23829	18594	15372	687702	0.993132	113	3.05819	18179	112	1854310	214493
SSC12919	12919.s1	sib	sscsib	male	EZV2	24979853	27257488	28.0833	0	91	97.4	8.9	61.2	49	0.0711	0.0582	0.0011	0.3073	0.2221	0.004	0.984	0.978	0.965	0.94	0.925	0.885	0.838	0.729	0.612	0.5	0.159	23647	18429	15165	688057	0.993644	2	3.10537	18012	2	1872830	213002
SSC12921	12921.fa	parent	sscsib	male	EZV2	26445750	29099836		0	92	106.2	9.8	63.9	53	0.0334	0.0561	0.0013	0.3018	0.2109	0.0056	0.98	0.974	0.963	0.941	0.929	0.895	0.854	0.758	0.65	0.54	0.172	22580	16993	14266	686279	0.991077	75	3.17635	16582	72	1926970	215237
SSC12921	12921.mo	parent	sscsib	female	EZV2	26445750	29099836		0	92	126.8	11.7	69.7	58	0.0383	0.0529	0.0018	0.2816	0.1969	0.0054	0.981	0.976	0.966	0.946	0.936	0.906	0.87	0.785	0.688	0.587	0.21	23222	17599	14930	686774	0.991792	75	3.11611	17184	75	1915610	212926
SSC12921	12921.s1	sib	sscsib	female	EZV2	26445750	29099836	28.5833	0	92	176.4	16.2	96.8	81	0.0409	0.0529	0.0016	0.2806	0.1966	0.0057	0.982	0.978	0.97	0.955	0.947	0.926	0.902	0.848	0.784	0.716	0.384	23077	17447	14799	687654	0.993062	3	3.19502	17059	3	1905610	212246
SSC12922	12922.fa	parent	sscsib	male	EZV2	22136675	24172755		0	88	78.1	6.9	48.7	40	0.0415	0.0653	0.0051	0.3059	0.2278	0.004	0.967	0.96	0.941	0.904	0.884	0.829	0.768	0.635	0.506	0.392	0.095	23574	18522	15230	677494	0.97839	111	3.15666	18186	110	1850280	220475
SSC12922	12922.mo	parent	sscsib	female	EZV2	22136675	24172755		0	89	84.1	7.5	51.6	42	0.0422	0.0635	0.0032	0.3064	0.2276	0.0039	0.969	0.962	0.944	0.91	0.891	0.84	0.782	0.657	0.533	0.421	0.111	22120	16685	13867	678412	0.979716	60	3.2034	16371	59	1974120	220493
SSC12922	12922.s1	sib	sscsib	female	EZV2	22136675	24172755	41.4167	0	89	69.7	6.2	43.9	36	0.0397	0.0612	0.0038	0.3144	0.2338	0.0039	0.968	0.96	0.939	0.896	0.873	0.808	0.737	0.589	0.451	0.336	0.071	23004	17659	14972	677933	0.979024	4	3.27414	17336	4	1913030	218760
SSC12923	12923.fa	parent	sscsib	male	EZV2	24279562	26726015		0	92	130.1	12	82.6	69	0.0388	0.057	0.0013	0.3172	0.2229	0.0054	0.98	0.975	0.965	0.947	0.937	0.912	0.883	0.815	0.738	0.657	0.298	22806	17416	14676	686659	0.991625	72	3.13927	16969	70	1950480	215310
SSC12923	12923.mo	parent	sscsib	female	EZV2	24279562	26726015		0	92	102.1	9.4	61.1	51	0.0345	0.0524	0.0011	0.3075	0.2146	0.0054	0.978	0.972	0.961	0.938	0.926	0.891	0.848	0.747	0.632	0.518	0.154	22777	17105	14420	685423	0.989841	80	3.19413	16676	79	1934680	214517
SSC12923	12923.s1	sib	sscsib	male	EZV2	24279562	26726015	33.0833	0	92	78.6	7.2	46	39	0.031	0.0552	0.0012	0.295	0.2053	0.006	0.976	0.969	0.954	0.924	0.905	0.851	0.786	0.637	0.486	0.356	0.071	22456	16943	14116	684276	0.988184	3	3.16364	16516	3	1958150	219263
SSC12924	12924.fa	parent	sscsib	male	EZV2	18295633	20313450		0	92	110.8	10.2	34.3	28	0.1411	0.0524	0.0017	0.1576	0.1083	0.0066	0.97	0.957	0.929	0.863	0.827	0.736	0.645	0.472	0.326	0.218	0.034	21441	16266	13407	677440	0.978312	65	3.19137	15904	62	2002310	219898
SSC12924	12924.mo	parent	sscsib	female	EZV2	18295633	20313450		0	92	165.3	15.2	48.5	40	0.1432	0.0487	0.002	0.1523	0.1052	0.0063	0.975	0.967	0.948	0.906	0.882	0.819	0.754	0.624	0.5	0.388	0.096	22101	16868	14065	682399	0.985473	65	3.15644	16457	64	1979030	218317
SSC12924	12924.s1	sib	sscsib	female	EZV2	18295633	20313450	33.5833	0	92	117.8	10.8	39.9	32	0.1429	0.0498	0.0017	0.1753	0.1213	0.0062	0.971	0.958	0.931	0.871	0.84	0.76	0.681	0.531	0.398	0.29	0.059	21605	16585	13688	678310	0.979568	3	3.13535	16206	3	1995610	221118
SSC12926	12926.fa	parent	sscsib	male	EZV2	25546961	28108697		0	92	110.8	10.2	59.5	50	0.0348	0.0569	0.0019	0.2706	0.1882	0.008	0.98	0.974	0.962	0.94	0.927	0.89	0.846	0.74	0.622	0.505	0.143	24301	19161	16087	686426	0.991289	124	3.25698	18726	123	1827310	210945
SSC12926	12926.mo	parent	sscsib	female	EZV2	25546961	28108697		0	92	137.9	12.7	71.9	60	0.0369	0.054	0.0013	0.2673	0.1868	0.008	0.981	0.975	0.965	0.946	0.935	0.906	0.871	0.788	0.695	0.598	0.225	23655	18365	15435	686596	0.991535	99	3.18238	17950	98	1841300	208706
SSC12926	12926.s1	sib	sscsib	male	EZV2	25546961	28108697	30	0	92	98.2	9	60.4	50	0.0358	0.0578	0.0011	0.3079	0.2156	0.0059	0.979	0.973	0.962	0.938	0.926	0.889	0.845	0.741	0.625	0.509	0.149	23870	18427	15379	686218	0.990989	2	3.19142	17983	2	1832760	210640
SSC12929	12929.fa	parent	sscsib	male	EZV2	24955668	27481178		0	92	129.1	11.9	73.6	62	0.0394	0.0548	0.0014	0.2859	0.1998	0.0054	0.982	0.977	0.968	0.951	0.942	0.916	0.886	0.81	0.719	0.621	0.231	23193	17713	14686	687608	0.992996	126	3.07679	17239	120	1890240	212220
SSC12929	12929.mo	parent	sscsib	female	EZV2	24955668	27481178		0	92	128	11.8	65.3	54	0.0353	0.0573	0.0013	0.2603	0.1827	0.0069	0.982	0.976	0.966	0.945	0.933	0.9	0.861	0.766	0.659	0.55	0.178	22677	17267	14507	687308	0.992563	103	3.2232	16842	100	1929140	212186
SSC12929	12929.s1	sib	sscsib	female	EZV2	24955668	27481178	44.0833	0	92	90	8.3	50.3	42	0.0354	0.0538	0.0014	0.2868	0.2001	0.0065	0.979	0.971	0.957	0.927	0.91	0.86	0.801	0.668	0.532	0.407	0.095	22742	17263	14493	685196	0.989513	2	3.16866	16874	2	1941510	217283
SSC12930	12930.fa	parent	sscsib	male	EZV2	25431096	28006554		0	92	122.9	11.3	78.3	65	0.0418	0.055	0.0013	0.3216	0.2234	0.007	0.979	0.973	0.964	0.946	0.936	0.91	0.879	0.807	0.725	0.637	0.271	22308	16720	13929	685932	0.990576	66	3.24625	16338	66	1898940	210991
SSC12930	12930.mo	parent	sscsib	female	EZV2	25431096	28006554		0	92	111.7	10.3	63.1	52	0.0373	0.0534	0.0013	0.2923	0.2023	0.01	0.978	0.971	0.96	0.937	0.924	0.888	0.845	0.746	0.638	0.53	0.171	22830	17385	14637	685095	0.989367	85	3.20912	16957	81	1949260	215296
SSC12930	12930.s1	sib	sscsib	male	EZV2	25431096	28006554	28.0833	0	92	88.6	8.2	58.6	49	0.037	0.0574	0.001	0.3332	0.2318	0.0067	0.977	0.97	0.957	0.932	0.918	0.879	0.832	0.723	0.606	0.491	0.142	22254	16584	13737	684455	0.988443	1	3.25903	16189	1	1929860	214684
SSC12931	12931.fa	parent	sscsib	male	EZV2	15335831	17011901		pc_relationship	92	93.1	8.6	27.4	22	0.1242	0.0538	0.0019	0.149	0.103	0.0081	0.97	0.956	0.925	0.847	0.803	0.686	0.567	0.356	0.212	0.126	0.014	21258	16128	13151	676895	0.977525	82	3.16739	15762	81	2009220	226072
SSC12931	12931.mo	parent	sscsib	female	EZV2	15335831	17011901		pc_relationship	92	155.1	14.3	42.6	35	0.1275	0.0519	0.0016	0.1413	0.0982	0.0078	0.976	0.968	0.95	0.908	0.883	0.814	0.738	0.582	0.436	0.314	0.061	22355	16763	14065	683018	0.986367	61	3.15756	16386	61	1933290	217125
SSC12931	12931.s1	sib	sscsib	female	EZV2	15335831	17011901	39	pc_relationship	92	97.8	9	31.3	25	0.1247	0.0514	0.0018	0.1648	0.1146	0.0078	0.97	0.957	0.928	0.86	0.822	0.721	0.618	0.425	0.276	0.176	0.024	21651	16229	13394	677864	0.978924	4	3.17893	15861	4	1965030	223640
SSC12932	12932.fa	parent	sscsib	male	EZV2	19248939	21425943		0	92	64.6	5.9	41	31	0.1265	0.053	0.0013	0.3299	0.2221	0.0118	0.958	0.941	0.909	0.845	0.812	0.735	0.661	0.525	0.405	0.306	0.073	21012	16045	13011	666700	0.962802	58	3.20532	15672	57	2050230	227615
SSC12932	12932.mo	parent	sscsib	female	EZV2	19248939	21425943		0	92	127.7	11.7	74.2	58	0.1267	0.0504	0.0011	0.3074	0.2082	0.0118	0.967	0.958	0.94	0.907	0.89	0.846	0.803	0.719	0.638	0.561	0.259	22086	16825	14175	676960	0.977619	62	3.15979	16397	61	1974590	218602
SSC12932	12932.s1	sib	sscsib	female	EZV2	19248939	21425943	26.5833	0	92	211.7	19.5	117.6	93	0.129	0.0503	0.0011	0.2938	0.1992	0.0119	0.973	0.966	0.954	0.934	0.924	0.898	0.871	0.817	0.763	0.711	0.47	22414	17125	14287	681663	0.984411	8	3.19161	16702	7	1968670	216080
SSC12937	12937.fa	parent	sscsib	male	EZV2	22795069	25236015		0	92	100.1	9.2	57.9	48	0.0349	0.0569	0.0015	0.2936	0.2029	0.0055	0.973	0.966	0.952	0.923	0.907	0.861	0.811	0.701	0.587	0.48	0.144	22629	17304	14422	681906	0.984762	86	3.09707	16765	86	1918670	215881
SSC12937	12937.mo	parent	sscsib	female	EZV2	22795069	25236015		0	92	83	7.6	48.9	39	0.0356	0.053	0.0013	0.3063	0.2107	0.005	0.971	0.961	0.943	0.903	0.88	0.819	0.753	0.619	0.494	0.385	0.1	22946	17928	15095	679954	0.981943	109	3.13651	17421	104	1924820	218769
SSC12937	12937.s1	sib	sscsib	male	EZV2	22795069	25236015	31.3333	0	92	120.2	11.1	67.3	54	0.039	0.0552	0.0016	0.2867	0.1959	0.0051	0.974	0.967	0.953	0.925	0.91	0.868	0.822	0.725	0.628	0.536	0.209	23003	17796	14977	682226	0.985224	5	3.09073	17307	5	1898420	216409
SSC12938	12938.fa	parent	sscsib	male	EZV2	22118780	24542516		0	92	267	24.6	127.5	102	0.1469	0.049	0.0018	0.2462	0.1675	0.0051	0.976	0.97	0.958	0.938	0.927	0.9	0.872	0.819	0.769	0.722	0.509	22606	17132	14438	683894	0.987632	66	3.12787	16692	66	1935310	215958
SSC12938	12938.mo	parent	sscsib	female	EZV2	22118780	24542516		0	92	122.8	11.3	65.2	51	0.1404	0.0499	0.001	0.2785	0.1902	0.0049	0.968	0.957	0.935	0.891	0.869	0.816	0.767	0.675	0.59	0.509	0.209	21826	16923	13664	677891	0.978963	96	3.18194	16500	94	1986540	221308
SSC12938	12938.s1	sib	sscsib	male	EZV2	22118780	24542516	30.25	0	92	90.5	8.3	51.5	40	0.1376	0.0528	0.001	0.2916	0.1995	0.0051	0.964	0.95	0.923	0.869	0.843	0.78	0.721	0.611	0.508	0.414	0.126	21631	16489	13540	674025	0.97338	1	3.17691	16105	1	2028040	223898
SSC12939	12939.fa	parent	sscsib	male	EZV2	26175817	28535984		0	90	130.5	11.8	81.4	66	0.0765	0.0595	0.0007	0.3031	0.2236	0.0073	0.985	0.981	0.972	0.953	0.943	0.915	0.882	0.809	0.727	0.641	0.283	23359	18228	14923	688700	0.994573	227	3.15484	17828	225	1863090	208952
SSC12939	12939.mo	parent	sscsib	female	EZV2	26175817	28535984		0	90	111.4	10.1	65.8	53	0.0695	0.0569	0.0008	0.2944	0.2162	0.0075	0.984	0.979	0.968	0.945	0.932	0.895	0.852	0.754	0.646	0.539	0.187	23567	18389	15237	688034	0.993611	240	3.13567	17998	238	1847640	210630
SSC12939	12939.s1	sib	sscsib	male	EZV2	26175817	28535984	36.9167	0	90	109.2	9.9	66.9	54	0.068	0.0585	0.0007	0.2988	0.2193	0.0075	0.985	0.98	0.97	0.947	0.934	0.898	0.856	0.761	0.655	0.549	0.194	23444	18368	14945	688525	0.99432	9	3.15737	17920	8	1857760	211544
SSC12940	12940.fa	parent	sscsib	male	EZV2	25961842	28288200		0	90	125.3	11.3	76.1	61	0.0818	0.0606	0.0007	0.2953	0.2182	0.0048	0.985	0.981	0.971	0.951	0.939	0.908	0.872	0.79	0.7	0.606	0.25	23228	17831	15041	688618	0.994455	92	3.1775	17407	90	1893590	211131
SSC12940	12940.mo	parent	sscsib	female	EZV2	25961842	28288200		0	90	114.2	10.3	66.4	54	0.0783	0.0568	0.0007	0.2894	0.2131	0.0048	0.985	0.98	0.969	0.945	0.932	0.894	0.852	0.754	0.647	0.542	0.191	22915	17313	14451	688401	0.994141	72	3.27112	16871	72	1933710	211774
SSC12940	12940.s1	sib	sscsib	male	EZV2	25961842	28288200	28.25	0	90	103.5	9.4	63.8	52	0.0768	0.0585	0.0007	0.2999	0.2197	0.0048	0.984	0.979	0.968	0.943	0.928	0.889	0.844	0.742	0.631	0.522	0.176	22841	17319	14507	688226	0.993888	1	3.1627	16920	1	1934520	213312
SSC12942	12942.fa	parent	sscsib	male	EZV2	25707664	27994984		0	92	123.9	11.4	76.2	61	0.2247	0.0431	0.0007	0.2987	0.2156	0.0054	0.984	0.977	0.965	0.941	0.929	0.895	0.857	0.773	0.683	0.593	0.259	22331	16775	13842	687621	0.993015	99	3.20743	16390	97	1949330	210920
SSC12942	12942.mo	parent	sscsib	female	EZV2	25707664	27994984		0	92	115.6	10.6	67.1	54	0.2154	0.042	0.0007	0.2903	0.2078	0.0054	0.983	0.976	0.963	0.938	0.924	0.885	0.842	0.744	0.642	0.542	0.203	22083	16725	13928	687193	0.992397	121	3.23414	16372	121	1969960	208599
SSC12942	12942.s1	sib	sscsib	male	EZV2	25707664	27994984	25.6667	0	92	119.5	11	71.4	57	0.2254	0.0441	0.0007	0.2902	0.2098	0.0054	0.983	0.976	0.963	0.937	0.923	0.885	0.844	0.751	0.655	0.563	0.231	22049	16567	13576	686902	0.991976	5	3.1683	16220	5	1946350	210358
SSC12944	12944.fa	parent	sscsib	male	EZV2	25435672	27698942		0	92	127.4	11.7	69.6	56	0.2271	0.0432	0.0007	0.2659	0.191	0.0044	0.984	0.977	0.965	0.939	0.926	0.888	0.845	0.751	0.652	0.556	0.219	21927	16339	13566	687696	0.993123	63	3.17612	15957	63	1961560	207106
SSC12944	12944.mo	parent	sscsib	female	EZV2	25435672	27698942		0	92	134.6	12.4	70.8	56	0.2267	0.0416	0.0006	0.2615	0.1886	0.0043	0.984	0.978	0.965	0.94	0.927	0.889	0.848	0.755	0.657	0.562	0.226	22196	16727	14142	687260	0.992493	72	3.14921	16389	72	1961040	206232
SSC12944	12944.s1	sib	sscsib	male	EZV2	25435672	27698942	27.4167	0	92	120.6	11.1	64.6	52	0.2233	0.0421	0.0007	0.2619	0.1871	0.0043	0.983	0.975	0.961	0.933	0.918	0.876	0.83	0.728	0.623	0.522	0.19	21759	16270	13342	686936	0.992026	0	3.2059	15938	0	1952410	205811
SSC12946	12946.fa	parent	sscsib	male	EZV2	22096225	24158180		pc_relationship	87	102	8.9	57.4	43	0.0621	0.0685	0.0018	0.2756	0.2084	0.0077	0.977	0.969	0.949	0.908	0.887	0.83	0.771	0.651	0.54	0.441	0.153	21956	16732	13786	683330	0.986818	101	3.28105	16430	100	1974480	218062
SSC12946	12946.mo	parent	sscsib	female	EZV2	22096225	24158180		pc_relationship	87	97.7	8.5	53.8	41	0.0583	0.0644	0.0014	0.2751	0.2076	0.0076	0.978	0.969	0.949	0.907	0.884	0.824	0.761	0.633	0.516	0.415	0.132	23094	17933	15035	683803	0.987501	116	3.12912	17633	116	1881470	215953
SSC12946	12946.s1	sib	sscsib	male	EZV2	22096225	24158180	25.25	pc_relationship	87	100.5	8.8	57.5	44	0.0599	0.069	0.0014	0.2796	0.2112	0.0077	0.978	0.969	0.95	0.91	0.889	0.833	0.774	0.655	0.543	0.444	0.153	22686	17476	14580	683837	0.98755	7	3.22784	17143	6	1948790	218694
SSC12950	12950.fa	parent	sscsib	male	EZV2	17092926	18662964		pc_relationship	88	72.7	6.4	34.1	26	0.0495	0.0675	0.0042	0.2309	0.1726	0.0099	0.972	0.958	0.926	0.854	0.816	0.716	0.617	0.442	0.31	0.215	0.04	21143	16482	12109	679042	0.980626	194	3.19685	16195	192	1982800	221371
SSC12950	12950.mo	parent	sscsib	female	EZV2	17092926	18662964		pc_relationship	86	92.8	8	42.4	32	0.0553	0.0693	0.0038	0.2291	0.1751	0.0099	0.976	0.966	0.94	0.883	0.853	0.773	0.691	0.535	0.405	0.303	0.075	21787	17162	12957	682142	0.985102	207	3.2288	16881	206	1926680	217233
SSC12950	12950.s1	sib	sscsib	male	EZV2	17092926	18662964	31.75	pc_relationship	87	87.3	7.6	41.5	32	0.0533	0.0711	0.0039	0.2332	0.1761	0.0099	0.975	0.965	0.939	0.882	0.851	0.77	0.687	0.53	0.399	0.296	0.069	21485	16949	12571	681938	0.984808	13	3.24263	16657	12	1968060	217393
SSC12951	12951.fa	parent	sscsib	male	EZV2	28097283	30767471		0	89	190.2	16.9	111.4	88	0.0547	0.0631	0.0021	0.2888	0.2132	0.0056	0.986	0.982	0.973	0.956	0.948	0.926	0.902	0.849	0.791	0.729	0.439	23199	17452	14723	689152	0.995226	68	3.14164	17081	66	1891930	210773
SSC12951	12951.mo	parent	sscsib	female	EZV2	28097283	30767471		0	88	211.1	18.6	119	94	0.0598	0.0626	0.0016	0.284	0.2119	0.0057	0.987	0.983	0.975	0.96	0.952	0.932	0.91	0.862	0.808	0.75	0.473	23083	17574	14703	689300	0.995439	80	3.17933	17179	79	1889220	207968
SSC12951	12951.s1	sib	sscsib	male	EZV2	28097283	30767471	33.3333	0	88	172.6	15.2	101.8	80	0.0534	0.0651	0.0021	0.2911	0.216	0.0059	0.985	0.981	0.971	0.953	0.944	0.919	0.892	0.832	0.767	0.698	0.394	22701	16960	14059	688504	0.99429	1	3.14716	16613	1	1890850	209279
SSC12952	12952.fa	parent	sscsib	male	EZV2	20666410	22593348		pc_relationship	87	88.4	7.7	50.6	39	0.0492	0.0708	0.0024	0.2812	0.2113	0.0076	0.978	0.969	0.948	0.903	0.879	0.814	0.747	0.612	0.49	0.386	0.114	22313	16942	13810	683875	0.987605	6	3.2467	16631	5	1934990	215306
SSC12952	12952.mo	parent	sscsib	female	EZV2	20666410	22593348		pc_relationship	88	81.7	7.1	44.7	34	0.05	0.0645	0.0026	0.2757	0.2063	0.0076	0.975	0.965	0.94	0.889	0.861	0.787	0.711	0.563	0.434	0.331	0.085	21631	16333	13559	682222	0.985218	6	3.34239	16032	5	2030390	218186
SSC12952	12952.s1	sib	sscsib	female	EZV2	20666410	22593348	37	pc_relationship	87	92.3	8	52	40	0.0499	0.066	0.0029	0.2841	0.2141	0.0075	0.977	0.969	0.948	0.904	0.881	0.819	0.754	0.623	0.503	0.4	0.122	22318	17071	14247	683896	0.987635	1	3.26295	16776	1	1998330	216210
SSC12953	12953.fa	parent	sscsib	male	EZV2	25285127	27665914		0	88	108.2	9.6	64.3	51	0.081	0.0639	0.0014	0.2908	0.2166	0.0034	0.981	0.975	0.96	0.931	0.914	0.87	0.822	0.717	0.61	0.51	0.186	23043	17372	14598	686573	0.991501	80	3.1741	17027	80	1894650	214722
SSC12953	12953.mo	parent	sscsib	female	EZV2	25285127	27665914		0	86	137.9	11.8	72	57	0.0902	0.0638	0.0011	0.264	0.201	0.0032	0.983	0.978	0.965	0.939	0.925	0.888	0.847	0.755	0.66	0.567	0.232	22661	17098	14451	687633	0.993032	74	3.19527	16713	73	1924680	212119
SSC12953	12953.s1	sib	sscsib	male	EZV2	25285127	27665914	25.8333	0	86	127	10.9	72	56	0.092	0.0688	0.0008	0.2798	0.2127	0.0033	0.982	0.976	0.962	0.934	0.919	0.88	0.837	0.745	0.65	0.559	0.234	22593	17074	14262	686856	0.99191	2	3.17265	16774	1	1924650	212167
SSC12955	12955.fa	parent	sscsib	male	EZV2	26212566	28917139		0	92	120.8	11.1	83.8	68	0.1175	0.0525	0.0009	0.3514	0.2432	0.0037	0.982	0.975	0.963	0.94	0.929	0.898	0.865	0.792	0.715	0.637	0.308	22322	16861	14020	687163	0.992353	76	3.16941	16446	76	1923040	210026
SSC12955	12955.mo	parent	sscsib	female	EZV2	26212566	28917139		0	92	157.3	14.5	88.4	72	0.1458	0.0498	0.0017	0.2902	0.2014	0.0036	0.984	0.978	0.967	0.947	0.936	0.909	0.878	0.811	0.738	0.663	0.333	23495	17915	15205	687958	0.993501	67	3.0789	17458	64	1877320	213066
SSC12955	12955.s1	sib	sscsib	male	EZV2	26212566	28917139	46.3333	0	92	105.3	9.7	70.8	57	0.1114	0.0538	0.0024	0.3395	0.2356	0.0038	0.982	0.974	0.96	0.932	0.918	0.879	0.837	0.746	0.654	0.562	0.228	22754	17118	14484	687002	0.992121	3	3.17777	16710	3	1908230	212285
SSC12956	12956.fa	parent	sscsib	male	EZV2	24952743	27565005		0	92	141.4	13	75.9	61	0.1614	0.0523	0.0012	0.2705	0.1883	0.0037	0.979	0.97	0.952	0.918	0.901	0.86	0.82	0.741	0.663	0.587	0.268	22938	17864	14721	685499	0.98995	99	3.14349	17460	97	1894960	213359
SSC12956	12956.mo	parent	sscsib	female	EZV2	24952743	27565005		0	92	135.8	12.5	72.4	58	0.1616	0.0513	0.0015	0.2738	0.1912	0.0036	0.979	0.969	0.95	0.914	0.896	0.853	0.809	0.726	0.645	0.565	0.247	23077	17898	14482	685041	0.989289	116	3.15676	17477	113	1859090	214275
SSC12956	12956.s1	sib	sscsib	female	EZV2	24952743	27565005	24.5	0	92	135.5	12.5	74.1	60	0.1622	0.0505	0.0014	0.2815	0.1964	0.0036	0.978	0.969	0.95	0.915	0.898	0.855	0.814	0.733	0.654	0.576	0.258	22920	17709	14165	684975	0.989194	5	3.18998	17267	4	1861540	214574
SSC12957	12957.fa	parent	sscsib	male	EZV2	21539081	23811227		0	92	98.6	9.1	57	46	0.1309	0.0524	0.0012	0.292	0.2027	0.0035	0.979	0.969	0.95	0.911	0.891	0.839	0.786	0.677	0.57	0.469	0.146	21997	16480	13729	685006	0.989238	70	3.10497	16067	69	1980950	218175
SSC12957	12957.mo	parent	sscsib	female	EZV2	21539081	23811227		0	92	65	6	39.8	32	0.1273	0.0523	0.0012	0.313	0.2197	0.0034	0.972	0.958	0.93	0.872	0.842	0.764	0.686	0.533	0.399	0.289	0.058	21966	16786	13923	680558	0.982815	74	3.1828	16400	72	2013460	223502
SSC12957	12957.s1	sib	sscsib	female	EZV2	21539081	23811227	27.5	0	92	113.1	10.4	64.3	52	0.1316	0.0517	0.001	0.2916	0.2039	0.0035	0.98	0.971	0.953	0.918	0.9	0.854	0.807	0.71	0.614	0.521	0.192	22338	16917	14160	685816	0.990408	2	3.12981	16507	2	1967060	218833
SSC12962	12962.fa	parent	sscsib	male	EZV2	24199870	26713273		0	92	112.8	10.4	73.1	59	0.0478	0.0563	0.0011	0.3244	0.2273	0.0036	0.982	0.976	0.962	0.937	0.924	0.888	0.849	0.764	0.675	0.585	0.24	23255	17888	14963	687372	0.992655	104	3.13644	17444	103	1898530	214119
SSC12962	12962.mo	parent	sscsib	female	EZV2	24199870	26713273		0	92	80.4	7.4	53.7	43	0.0467	0.0541	0.001	0.3405	0.2391	0.0035	0.979	0.97	0.952	0.915	0.895	0.842	0.785	0.663	0.544	0.435	0.124	22294	16725	13907	685334	0.989712	72	3.18572	16323	69	1963850	217666
SSC12962	12962.s1	sib	sscsib	female	EZV2	24199870	26713273	34.0833	0	92	88.6	8.2	58.1	47	0.0486	0.0526	0.0013	0.3371	0.2349	0.0035	0.98	0.972	0.955	0.921	0.903	0.855	0.803	0.692	0.582	0.477	0.149	22811	17338	14452	686023	0.990707	2	3.08507	16922	2	1919840	218069
SSC12964	12964.fa	parent	sscsib	male	EZV2	25721578	28372983		PCA_outlier	92	121.5	11.2	81.8	66	0.0569	0.0576	0.0013	0.3403	0.236	0.0095	0.983	0.976	0.963	0.939	0.926	0.894	0.859	0.782	0.704	0.625	0.297	26812	22807	18222	687154	0.99234	235	3.15594	22375	232	1595780	209415
SSC12964	12964.mo	parent	sscsib	female	EZV2	25721578	28372983		PCA_outlier	92	127	11.7	82.5	67	0.055	0.0557	0.0013	0.334	0.2328	0.0096	0.983	0.977	0.964	0.94	0.928	0.895	0.86	0.785	0.707	0.628	0.301	27420	23482	18854	687116	0.992285	260	3.27038	23036	258	1538970	210030
SSC12964	12964.s1	sib	sscsib	male	EZV2	25721578	28372983	39	PCA_outlier	92	118.5	10.9	78.9	64	0.0543	0.0597	0.0013	0.3351	0.2333	0.0092	0.983	0.976	0.963	0.937	0.924	0.889	0.852	0.773	0.69	0.609	0.279	26912	23021	18256	686784	0.991806	12	3.22518	22579	10	1566680	210244
SSC12967	12967.fa	parent	sscsib	male	EZV2	23352640	25413994		0	91	89.4	8.1	52.2	41	0.0751	0.0599	0.0012	0.2822	0.2068	0.0032	0.982	0.975	0.958	0.922	0.901	0.845	0.781	0.646	0.515	0.402	0.115	22425	16853	13982	687077	0.992229	64	3.19847	16480	64	1950150	215860
SSC12967	12967.mo	parent	sscsib	female	EZV2	23352640	25413994		0	91	105.6	9.6	57.8	45	0.0779	0.0591	0.0009	0.2701	0.1985	0.0032	0.983	0.977	0.963	0.931	0.913	0.863	0.808	0.686	0.565	0.454	0.144	22892	17600	14728	687660	0.993071	70	3.1215	17237	68	1943700	214563
SSC12967	12967.s1	sib	sscsib	male	EZV2	23352640	25413994	33.4167	0	91	92.7	8.4	53	42	0.0758	0.061	0.0012	0.2764	0.2027	0.0032	0.982	0.975	0.959	0.924	0.904	0.849	0.788	0.655	0.525	0.411	0.118	22555	17132	14328	686986	0.992098	10	3.17879	16768	9	1974790	215832
SSC12969	12969.fa	parent	sscsib	male	EZV2	27757601	30551797		0	92	186.1	17.1	117.1	97	0.0642	0.0563	0.0012	0.315	0.2209	0.0036	0.986	0.982	0.974	0.959	0.952	0.933	0.913	0.869	0.819	0.765	0.485	23420	18300	14904	689354	0.995517	260	3.0472	17840	254	1835280	208201
SSC12969	12969.mo	parent	sscsib	female	EZV2	27757601	30551797		0	92	166.9	15.4	107	88	0.0656	0.0556	0.0012	0.3263	0.2299	0.0035	0.986	0.981	0.972	0.955	0.946	0.924	0.901	0.85	0.793	0.732	0.435	23730	18698	15234	689084	0.995128	270	3.13625	18250	262	1838480	209263
SSC12969	12969.s1	sib	sscsib	male	EZV2	27757601	30551797	42.75	0	92	125	11.5	86.5	70	0.065	0.0573	0.001	0.3459	0.2428	0.0035	0.984	0.978	0.966	0.944	0.933	0.904	0.873	0.804	0.73	0.654	0.324	23413	18301	14965	688325	0.994031	2	3.06454	17873	2	1836470	210211
SSC12972	12972.fa	parent	sscsib	male	EZV2	27188957	29957254		PCA_outlier	92	116.1	10.7	79.1	64	0.0619	0.0566	0.001	0.3432	0.2391	0.0037	0.983	0.977	0.964	0.939	0.927	0.895	0.859	0.781	0.7	0.618	0.279	27414	23400	18596	687323	0.992584	232	3.19804	22997	231	1543540	208167
SSC12972	12972.mo	parent	sscsib	female	EZV2	27188957	29957254		PCA_outlier	92	194.3	17.9	123	100	0.0677	0.0546	0.0009	0.3243	0.227	0.0037	0.986	0.982	0.973	0.956	0.947	0.927	0.906	0.859	0.809	0.757	0.501	27928	23876	19249	689019	0.995034	245	3.21423	23391	242	1540520	206785
SSC12972	12972.s1	sib	sscsib	female	EZV2	27188957	29957254	34.3333	PCA_outlier	92	154.5	14.2	99	81	0.0638	0.0549	0.0009	0.3291	0.2297	0.0037	0.985	0.98	0.969	0.949	0.939	0.914	0.887	0.827	0.763	0.698	0.394	27803	23847	18908	688521	0.994314	14	3.19803	23369	13	1529660	208020
SSC12975	12975.fa	parent	sscsib	male	EZV2	22435155	24798611		0	92	128.9	11.9	77.9	63	0.051	0.0573	0.001	0.3035	0.212	0.0035	0.984	0.978	0.966	0.941	0.929	0.895	0.859	0.779	0.695	0.611	0.27	23133	17538	14736	688319	0.994023	87	3.12796	17063	87	1894170	212352
SSC12975	12975.mo	parent	sscsib	female	EZV2	22435155	24798611		0	92	67.2	6.2	45.3	36	0.0495	0.0561	0.0008	0.3427	0.2412	0.0033	0.978	0.967	0.944	0.897	0.871	0.803	0.732	0.589	0.458	0.346	0.081	22466	16861	14174	684061	0.987874	65	3.18358	16385	64	1949640	216494
SSC12975	12975.s1	sib	sscsib	female	EZV2	22435155	24798611	45.4167	0	92	72.9	6.7	48.9	39	0.0505	0.0554	0.001	0.3432	0.2403	0.0033	0.979	0.968	0.948	0.905	0.882	0.82	0.755	0.623	0.497	0.386	0.099	22579	17062	14289	684769	0.988896	3	3.14033	16598	3	1933430	216691
SSC12976	12976.fa	parent	sscsib	male	EZV2	26441996	29097587		0	92	198.3	18.2	122.5	101	0.084	0.0557	0.0012	0.3091	0.2171	0.0034	0.986	0.982	0.973	0.957	0.95	0.932	0.912	0.87	0.823	0.772	0.508	23340	17591	14765	689211	0.995311	69	3.13197	17143	68	1899230	210708
SSC12976	12976.mo	parent	sscsib	female	EZV2	26441996	29097587		0	92	204.3	18.8	127.2	104	0.0843	0.0549	0.0008	0.3157	0.2236	0.0034	0.986	0.981	0.973	0.957	0.949	0.93	0.911	0.869	0.822	0.773	0.52	23637	18184	15330	689241	0.995354	106	3.14093	17727	105	1878350	209539
SSC12976	12976.s1	sib	sscsib	male	EZV2	26441996	29097587	30.1667	0	92	98.3	9	65	53	0.0775	0.0579	0.001	0.329	0.2318	0.0035	0.981	0.973	0.958	0.929	0.914	0.874	0.829	0.732	0.631	0.532	0.189	22928	17485	14537	686614	0.99156	3	3.19939	17088	3	1929620	213043
SSC12977	12977.fa	parent	sscsib	male	EZV2	28244423	31064879		0	92	140.1	12.9	93.4	77	0.0628	0.0591	0.0012	0.3326	0.2342	0.0038	0.985	0.98	0.969	0.95	0.94	0.915	0.887	0.825	0.758	0.687	0.363	23063	17468	14581	688467	0.994236	72	3.19363	17008	72	1916360	211315
SSC12977	12977.mo	parent	sscsib	female	EZV2	28244423	31064879		0	92	263.7	24.3	154.1	128	0.0698	0.0535	0.0013	0.2982	0.2098	0.0037	0.988	0.985	0.979	0.968	0.962	0.948	0.933	0.902	0.867	0.829	0.618	23264	17715	15001	690185	0.996717	76	3.1164	17258	70	1924290	210767
SSC12977	12977.s1	sib	sscsib	male	EZV2	28244423	31064879	34.25	0	92	182.3	16.8	116.5	96	0.0691	0.0578	0.0013	0.3199	0.2243	0.0037	0.986	0.982	0.973	0.957	0.949	0.929	0.908	0.861	0.81	0.756	0.482	23012	17490	14397	689193	0.995285	5	3.13105	17026	4	1914420	212801
SSC12989	12989.fa	parent	sscsib	male	EZV2	26400024	29084892		0	92	106.1	9.8	74.2	60	0.0462	0.058	0.0014	0.3512	0.2452	0.0083	0.983	0.976	0.963	0.938	0.925	0.89	0.852	0.768	0.679	0.591	0.246	22935	17591	13990	687207	0.992417	122	3.22321	17181	120	1913760	213781
SSC12989	12989.mo	parent	sscsib	female	EZV2	26400024	29084892		0	92	153.4	14.1	103.1	83	0.0532	0.0556	0.0011	0.3432	0.2412	0.0083	0.985	0.98	0.969	0.949	0.939	0.914	0.887	0.829	0.767	0.704	0.411	22902	17289	14612	688079	0.993676	82	3.15757	16894	80	1939710	212632
SSC12989	12989.s1	sib	sscsib	female	EZV2	26400024	29084892	40.1667	0	92	191.3	17.6	124.4	101	0.0582	0.0551	0.0012	0.3324	0.2333	0.0086	0.986	0.982	0.974	0.957	0.949	0.93	0.909	0.864	0.816	0.764	0.507	23793	18235	15569	689040	0.995064	4	3.14104	17796	4	1882820	210721
SSC12997	12997.fa	parent	sscsib	male	EZV2	22037768	24352555		0	92	115	10.6	76.7	62	0.0375	0.0611	0.0017	0.3319	0.2339	0.005	0.983	0.977	0.964	0.939	0.927	0.894	0.858	0.777	0.691	0.605	0.261	22701	17327	14404	687097	0.992258	66	3.16603	16899	64	1932410	215139
SSC12997	12997.mo	parent	sscsib	female	EZV2	22037768	24352555		0	92	85.7	7.9	59	47	0.0367	0.0581	0.0016	0.3484	0.2464	0.0047	0.98	0.972	0.955	0.921	0.904	0.856	0.804	0.694	0.584	0.48	0.154	22318	16948	14206	685207	0.989529	97	3.21075	16571	95	1977010	216344
SSC12997	12997.s1	sib	sscsib	female	EZV2	22037768	24352555	41	0	92	58.1	5.3	42	34	0.0386	0.0566	0.0017	0.3688	0.2588	0.0047	0.976	0.964	0.94	0.89	0.863	0.79	0.713	0.561	0.423	0.311	0.065	21981	16809	13994	682120	0.985071	2	3.18717	16447	2	2006620	220589
SSC13001	13001.fa	parent	sscsib	male	EZV2	23290933	25685074		0	92	61.4	5.7	45.3	37	0.0381	0.0603	0.0012	0.3675	0.2585	0.004	0.977	0.967	0.946	0.903	0.88	0.815	0.745	0.599	0.462	0.346	0.078	22285	16858	13992	683826	0.987534	49	3.29228	16499	48	1950690	218906
SSC13001	13001.mo	parent	sscsib	female	EZV2	23290933	25685074		0	92	111.5	10.3	73.6	60	0.0419	0.057	0.0009	0.3349	0.2364	0.004	0.983	0.976	0.963	0.937	0.924	0.89	0.852	0.767	0.678	0.588	0.241	24056	18546	15733	687229	0.992449	128	3.16402	18140	126	1837720	212634
SSC13001	13001.s1	sib	sscsib	male	EZV2	23290933	25685074	34.75	0	92	180.8	16.6	115	94	0.0471	0.0589	0.0011	0.3165	0.2235	0.004	0.986	0.982	0.973	0.957	0.949	0.929	0.908	0.862	0.809	0.753	0.471	23723	18129	15325	689076	0.995116	8	3.18284	17698	8	1857510	209737
SSC13005	13005.fa	parent	sscsib	male	EZV2	26156375	28794101		0	92	149.9	13.8	98.3	81	0.0513	0.0594	0.0033	0.326	0.2302	0.0071	0.986	0.981	0.972	0.954	0.946	0.923	0.898	0.842	0.779	0.711	0.389	23112	17600	14496	688575	0.994392	87	3.00794	17089	86	1920740	215226
SSC13005	13005.mo	parent	sscsib	female	EZV2	26156375	28794101		0	92	220.1	20.3	137.5	113	0.0562	0.0578	0.0023	0.316	0.2241	0.0066	0.987	0.984	0.978	0.964	0.958	0.941	0.924	0.888	0.847	0.803	0.562	23315	17767	15165	689372	0.995543	81	3.0653	17267	80	1892770	209020
SSC13005	13005.s1	sib	sscsib	female	EZV2	26156375	28794101	24.5833	0	92	92.8	8.5	65.2	53	0.0509	0.0567	0.0025	0.3569	0.2515	0.0066	0.982	0.975	0.96	0.932	0.917	0.878	0.834	0.736	0.635	0.535	0.191	22470	17133	14277	686171	0.990921	0	3.13887	16692	0	1966580	215095
SSC13006	13006.fa	parent	sscsib	male	EZV2	17512754	19385724		0	92	70	6.4	39.5	32	0.1156	0.0594	0.0023	0.2948	0.1974	0.0246	0.976	0.963	0.937	0.883	0.853	0.775	0.693	0.533	0.393	0.281	0.054	21403	16241	13303	677687	0.978669	66	3.2173	15919	66	2027130	225068
SSC13006	13006.mo	parent	sscsib	female	EZV2	17512754	19385724		0	92	123.6	11.4	61.5	50	0.1169	0.0553	0.0019	0.2663	0.1783	0.0248	0.982	0.974	0.958	0.926	0.909	0.864	0.814	0.708	0.602	0.501	0.169	21915	16643	13766	684354	0.988297	69	3.1159	16277	68	1980980	217543
SSC13006	13006.s1	sib	sscsib	female	EZV2	17512754	19385724	29.75	0	92	92	8.5	48.3	39	0.1141	0.0563	0.0021	0.2807	0.1881	0.0249	0.979	0.969	0.948	0.904	0.881	0.819	0.753	0.618	0.491	0.38	0.095	21700	16551	13725	681146	0.983664	5	3.22954	16193	5	2018950	222917
SSC13007	13007.fa	parent	sscsib	male	EZV2	26796566	29472330		0	92	260.5	24	159.8	133	0.0697	0.0567	0.0031	0.3061	0.216	0.0069	0.989	0.986	0.982	0.972	0.967	0.954	0.942	0.915	0.885	0.851	0.644	23478	17986	15237	690370	0.996985	100	3.0094	17470	98	1875770	208085
SSC13007	13007.mo	parent	sscsib	female	EZV2	26796566	29472330		0	92	165	15.2	111.2	92	0.0701	0.0568	0.002	0.3387	0.2403	0.0065	0.987	0.983	0.975	0.959	0.951	0.931	0.91	0.863	0.81	0.752	0.456	23088	17452	14724	689201	0.995296	90	3.13383	17038	90	1902410	209866
SSC13007	13007.s1	sib	sscsib	female	EZV2	26796566	29472330	32.5	0	92	98.6	9.1	70.1	58	0.0687	0.0558	0.0025	0.3606	0.2547	0.0064	0.984	0.977	0.964	0.939	0.926	0.891	0.852	0.764	0.67	0.575	0.219	22612	17133	14341	687224	0.992441	2	3.16808	16717	2	1916270	212564
SSC13010	13010.fa	parent	sscsib	male	EZV2	26435330	29078791		0	92	82.9	7.6	70.3	58	0.085	0.0585	0.0013	0.422	0.2975	0.0112	0.981	0.974	0.961	0.936	0.924	0.889	0.851	0.765	0.671	0.577	0.222	22700	17369	14407	686117	0.990843	128	3.15905	16997	124	1948350	216121
SSC13010	13010.mo	parent	sscsib	female	EZV2	26435330	29078791		0	92	275.3	25.3	185.3	156	0.092	0.0549	0.0011	0.3448	0.2422	0.0114	0.988	0.986	0.981	0.971	0.967	0.956	0.945	0.923	0.899	0.872	0.706	23339	18203	14010	689982	0.996424	220	3.16211	17787	217	1816390	204500
SSC13010	13010.s1	sib	sscsib	male	EZV2	26435330	29078791	43.25	0	92	279.9	25.8	196.7	166	0.0956	0.0567	0.0011	0.3513	0.2476	0.0115	0.988	0.986	0.981	0.972	0.968	0.957	0.947	0.926	0.903	0.878	0.724	24206	18957	15925	690143	0.996657	9	3.1379	18510	9	1838650	207103
SSC13012	13012.fa	parent	sscsib	male	EZV2	25391270	27902083		0	92	183.7	16.9	160.9	136	0.095	0.0502	0.0009	0.4326	0.3071	0.0032	0.987	0.984	0.977	0.967	0.962	0.95	0.937	0.911	0.882	0.849	0.65	23559	17961	14696	689610	0.995887	130	3.19388	17562	128	1854340	206091
SSC13012	13012.mo	parent	sscsib	female	EZV2	25391270	27902083		0	92	235.5	21.7	197.6	168	0.1014	0.0487	0.0009	0.4224	0.301	0.0031	0.988	0.985	0.98	0.97	0.966	0.956	0.946	0.924	0.902	0.877	0.725	22790	17020	14407	690156	0.996676	63	3.10918	16668	62	1911290	203527
SSC13012	13012.s1	sib	sscsib	female	EZV2	25391270	27902083	40.9167	0	92	48.9	4.5	52.6	44	0.0933	0.0496	0.0009	0.542	0.3847	0.0029	0.977	0.968	0.95	0.916	0.898	0.848	0.791	0.67	0.548	0.436	0.116	22245	16813	14181	684024	0.98782	1	3.25806	16497	1	1945800	212495
SSC13015	13015.fa	parent	sscsib	male	EZV2	26656204	29300923		PCA_outlier	92	94.5	8.7	72.4	60	0.0568	0.056	0.0019	0.3809	0.2687	0.0038	0.983	0.978	0.966	0.943	0.931	0.899	0.862	0.779	0.688	0.596	0.235	27384	23320	18461	687818	0.993299	212	3.22046	22906	210	1547200	209895
SSC13015	13015.mo	parent	sscsib	female	EZV2	26656204	29300923		PCA_outlier	92	154.8	14.2	92.7	73	0.1631	0.0465	0.0007	0.3004	0.2141	0.0037	0.984	0.979	0.968	0.944	0.932	0.901	0.869	0.8	0.728	0.657	0.359	27682	23613	18664	687391	0.992683	247	3.22749	23232	242	1556100	210947
SSC13015	13015.s1	sib	sscsib	female	EZV2	26656204	29300923	31	PCA_outlier	92	191.2	17.6	129	108	0.062	0.0522	0.0009	0.3422	0.2419	0.0039	0.987	0.984	0.978	0.965	0.959	0.943	0.927	0.89	0.848	0.802	0.543	28002	23812	18911	689684	0.995994	16	3.23396	23324	15	1521190	207953
SSC13016	13016.fa	parent	sscsib	male	EZV2	22875284	25209894		0	92	111.7	10.3	78.5	65	0.0422	0.0553	0.0008	0.3475	0.2464	0.0031	0.985	0.979	0.968	0.946	0.935	0.905	0.872	0.796	0.713	0.627	0.275	22741	17171	14330	688300	0.993995	76	3.14344	16783	75	1926740	211783
SSC13016	13016.mo	parent	sscsib	female	EZV2	22875284	25209894		0	92	79.8	7.3	57.3	47	0.0401	0.052	0.0007	0.3626	0.2574	0.0031	0.982	0.975	0.96	0.93	0.913	0.868	0.816	0.702	0.586	0.475	0.141	22413	16993	14190	687164	0.992355	78	3.20469	16649	77	1951540	213636
SSC13016	13016.s1	sib	sscsib	female	EZV2	22875284	25209894	38.75	0	92	54.9	5	40.5	34	0.0395	0.0492	0.0015	0.3764	0.2646	0.003	0.979	0.969	0.948	0.902	0.877	0.805	0.726	0.563	0.415	0.296	0.053	21985	16704	13774	684823	0.988974	4	3.2125	16329	4	1977320	215428
SSC13018	13018.fa	parent	sscsib	male	EZV2	21896075	24143584		0	92	57.3	5.3	46.6	38	0.0468	0.0527	0.0011	0.4032	0.2847	0.003	0.979	0.969	0.951	0.912	0.891	0.83	0.762	0.62	0.484	0.367	0.082	22520	16983	14185	684847	0.989009	74	3.15576	16610	72	1961500	217029
SSC13018	13018.mo	parent	sscsib	female	EZV2	21896075	24143584		0	92	51.8	4.8	39.9	33	0.0443	0.0512	0.0007	0.3916	0.2761	0.0029	0.977	0.966	0.945	0.899	0.872	0.798	0.716	0.551	0.403	0.287	0.051	22286	16985	14358	684041	0.987845	82	3.22088	16637	80	1977830	217688
SSC13018	13018.s1	sib	sscsib	male	EZV2	21896075	24143584	39.3333	0	92	120	11	88.6	73	0.049	0.0548	0.0007	0.3648	0.2586	0.0031	0.984	0.979	0.969	0.95	0.94	0.914	0.886	0.822	0.749	0.674	0.337	23034	17465	14629	688335	0.994046	6	3.17797	17070	6	1909360	209884
SSC13021	13021.fa	parent	sscsib	male	EZV2	22790101	25135835		0	92	100.7	9.3	75.6	62	0.0579	0.0543	0.0007	0.3727	0.2629	0.0029	0.984	0.978	0.966	0.943	0.931	0.899	0.864	0.784	0.696	0.608	0.255	22891	17219	14312	688057	0.993644	99	3.10173	16808	97	1915530	213152
SSC13021	13021.mo	parent	sscsib	female	EZV2	22790101	25135835		0	92	50.7	4.7	40.1	33	0.0544	0.0528	0.0008	0.4005	0.2826	0.0028	0.977	0.966	0.944	0.896	0.869	0.795	0.714	0.551	0.405	0.288	0.053	23528	18202	15375	683799	0.987495	132	3.23808	17800	130	1842130	216256
SSC13021	13021.s1	sib	sscsib	female	EZV2	22790101	25135835	34.6667	0	92	97.1	8.9	69.6	58	0.0586	0.0492	0.0012	0.3673	0.2568	0.0028	0.984	0.978	0.966	0.942	0.93	0.896	0.858	0.771	0.676	0.579	0.217	23740	18113	15422	687882	0.993392	9	3.15457	17659	9	1851030	211464
SSC13028	13028.fa	parent	sscsib	male	EZV2	21824841	23915672		0	91	89.2	8.1	53.6	45	0.0535	0.0619	0.0015	0.2964	0.2139	0.0035	0.982	0.975	0.96	0.93	0.914	0.868	0.814	0.694	0.568	0.451	0.112	23140	17707	14833	686706	0.991693	95	3.17905	17291	93	1916550	219282
SSC13028	13028.mo	parent	sscsib	female	EZV2	21824841	23915672		0	91	73.8	6.7	41.3	35	0.0521	0.0575	0.0019	0.284	0.2017	0.0034	0.979	0.97	0.951	0.911	0.888	0.823	0.748	0.588	0.437	0.311	0.046	22207	16842	14032	684943	0.989147	78	3.18939	16489	75	1945550	213748
SSC13028	13028.s1	sib	sscsib	female	EZV2	21824841	23915672	36.5833	0	91	67.1	6.1	38.5	33	0.0514	0.0583	0.002	0.2922	0.2077	0.0034	0.978	0.968	0.947	0.903	0.879	0.807	0.727	0.557	0.401	0.275	0.035	22643	17371	14576	684289	0.988203	3	3.20674	16979	3	1950850	218240
SSC13035	13035.fa	parent	sscsib	male	EZV2	23000413	25439810		0	92	87.7	8.1	54.3	45	0.1761	0.0487	0.0016	0.3193	0.2166	0.0166	0.975	0.967	0.953	0.922	0.906	0.858	0.803	0.682	0.56	0.447	0.124	22075	16913	14042	681339	0.983943	84	3.27013	16484	81	1990690	216297
SSC13035	13035.mo	parent	sscsib	female	EZV2	23000413	25439810		0	92	143	13.2	87.1	70	0.1796	0.0481	0.001	0.3196	0.218	0.0167	0.979	0.972	0.961	0.941	0.93	0.901	0.87	0.799	0.723	0.647	0.328	22380	16776	14243	684207	0.988084	66	3.24833	16393	65	1942730	211403
SSC13035	13035.s1	sib	sscsib	female	EZV2	23000413	25439810	25.0833	0	92	164.5	15.1	99.9	81	0.1782	0.0481	0.001	0.3187	0.2174	0.0172	0.98	0.974	0.965	0.947	0.939	0.915	0.889	0.831	0.767	0.7	0.398	22607	17192	14468	685422	0.989839	8	3.16131	16786	8	1957430	212178
SSC13036	13036.fa	parent	sscsib	male	EZV2	27610177	30452572		0	92	189.3	17.4	119.4	92	0.1412	0.0518	0.0009	0.3215	0.2211	0.0035	0.982	0.976	0.966	0.947	0.938	0.913	0.887	0.831	0.774	0.717	0.465	23011	17551	14731	687181	0.992379	63	3.11895	17081	62	1920000	212563
SSC13036	13036.mo	parent	sscsib	female	EZV2	27610177	30452572		0	92	174.4	16	107.1	82	0.1407	0.0488	0.0008	0.3208	0.2199	0.0035	0.981	0.975	0.964	0.944	0.933	0.906	0.876	0.813	0.749	0.687	0.418	22922	17427	14482	687003	0.992122	77	3.1853	16981	77	1918080	213922
SSC13036	13036.s1	sib	sscsib	female	EZV2	27610177	30452572	32.6667	0	92	224.7	20.7	132.8	102	0.149	0.0473	0.001	0.3106	0.2117	0.0034	0.982	0.977	0.968	0.951	0.943	0.921	0.897	0.848	0.796	0.744	0.51	22803	17339	14518	687326	0.992589	2	3.15879	16889	2	1945420	212721
SSC13037	13037.fa	parent	sscsib	male	EZV2	22098083	24125990		0	91	64.9	5.9	40.1	33	0.0697	0.0631	0.0027	0.3016	0.2195	0.003	0.972	0.961	0.938	0.89	0.864	0.792	0.715	0.559	0.417	0.299	0.049	22060	16730	13857	681104	0.983603	60	3.29856	16398	58	1981380	220290
SSC13037	13037.mo	parent	sscsib	female	EZV2	22098083	24125990		0	91	92.9	8.4	52.1	44	0.0776	0.058	0.0028	0.2799	0.2032	0.003	0.982	0.975	0.959	0.926	0.909	0.86	0.805	0.683	0.559	0.443	0.105	22857	17359	14661	686726	0.991722	66	3.15285	17032	66	1919950	212968
SSC13037	13037.s1	sib	sscsib	female	EZV2	22098083	24125990	36.1667	0	90	89.8	8.1	53.4	44	0.0781	0.06	0.0026	0.296	0.2166	0.003	0.98	0.972	0.955	0.92	0.902	0.851	0.796	0.676	0.556	0.445	0.119	22835	17225	14494	685450	0.98988	3	3.18782	16867	3	1899740	214068
SSC13038	13038.fa	parent	sscsib	male	EZV2	22760676	25203131		0	92	73.5	6.8	45.7	36	0.0549	0.0575	0.0015	0.316	0.2177	0.0044	0.971	0.961	0.941	0.897	0.872	0.804	0.733	0.59	0.459	0.35	0.085	21938	16887	14071	680074	0.982116	54	3.19837	16437	52	1995190	218449
SSC13038	13038.mo	parent	sscsib	female	EZV2	22760676	25203131		0	92	124.4	11.4	70.6	57	0.0551	0.0523	0.0012	0.2947	0.2033	0.0044	0.976	0.969	0.958	0.935	0.922	0.887	0.847	0.757	0.663	0.57	0.224	23092	17778	14902	684153	0.988006	69	3.11413	17352	68	1906200	213808
SSC13038	13038.s1	sib	sscsib	male	EZV2	22760676	25203131	31.8333	0	92	280.6	25.8	146.8	121	0.0647	0.0543	0.0013	0.267	0.1838	0.0044	0.981	0.976	0.969	0.959	0.954	0.94	0.926	0.892	0.854	0.813	0.59	23432	18166	15176	686902	0.991976	7	3.12323	17642	7	1864450	207792
SSC13039	13039.fa	parent	sscsib	male	EZV2	22917177	25251012		0	92	168.6	15.5	52.9	42	0.0623	0.0552	0.0037	0.1578	0.1101	0.0055	0.984	0.979	0.968	0.939	0.921	0.867	0.804	0.667	0.533	0.415	0.111	22956	18066	13802	687878	0.993386	199	2.98393	17375	197	1834250	214480
SSC13039	13039.mo	parent	sscsib	female	EZV2	22917177	25251012		0	92	162.4	14.9	49.9	40	0.0603	0.0534	0.0053	0.1574	0.1102	0.0056	0.984	0.979	0.967	0.936	0.917	0.859	0.791	0.643	0.502	0.381	0.094	23379	18278	14095	687928	0.993458	219	2.90749	17548	214	1803240	213789
SSC13039	13039.s1	sib	sscsib	male	EZV2	22917177	25251012	34.8333	0	92	166.4	15.3	53.7	43	0.0594	0.0572	0.0036	0.162	0.1133	0.0058	0.985	0.98	0.969	0.94	0.923	0.87	0.809	0.673	0.539	0.42	0.113	23173	18165	14000	688224	0.993886	13	2.91703	17462	11	1844240	215137
SSC13040	13040.fa	parent	sscsib	male	EZV2	22820708	25032769		0	91	98.5	9	56.2	48	0.0598	0.0582	0.0018	0.284	0.2023	0.0034	0.983	0.976	0.962	0.935	0.92	0.879	0.831	0.72	0.602	0.487	0.126	22621	17082	14187	687218	0.992433	112	3.22234	16726	111	1928430	211417
SSC13040	13040.mo	parent	sscsib	female	EZV2	22820708	25032769		0	91	72.1	6.6	37.8	33	0.054	0.0543	0.0028	0.2694	0.189	0.0034	0.98	0.97	0.951	0.909	0.884	0.813	0.732	0.558	0.397	0.267	0.029	22528	17081	14046	684983	0.989205	70	3.16864	16701	69	1932750	216273
SSC13040	13040.s1	sib	sscsib	female	EZV2	22820708	25032769	35.1667	0	91	96.4	8.8	55	47	0.0588	0.056	0.0015	0.2901	0.207	0.0033	0.983	0.976	0.962	0.935	0.92	0.879	0.829	0.715	0.593	0.476	0.116	22980	17397	14648	687023	0.992151	5	3.21397	17031	5	1928780	213264
SSC13042	13042.fa	parent	sscsib	male	EZV2	27529426	30305847		0	92	192.5	17.7	108.4	91	0.0514	0.0536	0.0022	0.2853	0.1975	0.0049	0.984	0.98	0.973	0.96	0.954	0.937	0.917	0.872	0.819	0.76	0.448	23271	17857	14952	688529	0.994326	95	3.07355	17305	95	1885380	209902
SSC13042	13042.mo	parent	sscsib	female	EZV2	27529426	30305847		0	92	142.1	13.1	72.4	60	0.0454	0.0523	0.0025	0.2629	0.1825	0.0058	0.983	0.978	0.968	0.948	0.937	0.906	0.87	0.786	0.691	0.595	0.227	23119	17465	14928	687408	0.992707	68	2.94762	16789	66	1894800	211871
SSC13042	13042.s1	sib	sscsib	female	EZV2	27529426	30305847	33	0	92	211.4	19.4	101.5	84	0.0519	0.0502	0.0027	0.249	0.172	0.0057	0.985	0.981	0.973	0.959	0.951	0.931	0.908	0.856	0.795	0.729	0.408	23168	17659	14948	688550	0.994356	3	2.94502	16916	3	1878810	208903
SSC13043	13043.fa	parent	sscsib	male	EZV2	23220924	25697019		PCA_outlier	92	76.3	7	47.4	38	0.065	0.0538	0.0011	0.3174	0.2173	0.0046	0.974	0.964	0.946	0.904	0.881	0.818	0.751	0.614	0.484	0.371	0.091	22457	17147	14315	682360	0.985417	137	3.12288	16705	133	1940930	218214
SSC13043	13043.mo	parent	sscsib	female	EZV2	23220924	25697019		PCA_outlier	92	201.1	18.5	108.3	88	0.0694	0.0492	0.001	0.2816	0.1929	0.0045	0.982	0.977	0.969	0.953	0.946	0.925	0.902	0.85	0.792	0.733	0.441	23062	18001	13999	687252	0.992482	245	3.05088	17498	240	1863060	211420
SSC13043	13043.s1	sib	sscsib	female	EZV2	23220924	25697019	41.75	PCA_outlier	92	114.5	10.5	66.9	54	0.0447	0.0501	0.0009	0.3047	0.2091	0.0031	0.978	0.971	0.958	0.93	0.915	0.874	0.828	0.731	0.632	0.538	0.205	23596	18370	15626	685247	0.989586	6	3.17963	17893	6	1902720	215659
SSC13047	13047.fa	parent	sscsib	male	EZV2	24794055	27058245		0	91	100.4	9.1	61.9	49	0.0743	0.0581	0.0009	0.3016	0.2188	0.004	0.983	0.977	0.964	0.938	0.923	0.881	0.833	0.724	0.608	0.499	0.164	22495	16970	14216	687867	0.99337	84	3.1377	16590	83	1936960	212926
SSC13047	13047.mo	parent	sscsib	female	EZV2	24794055	27058245		0	91	97.6	8.8	58.1	46	0.0732	0.0544	0.001	0.298	0.217	0.004	0.983	0.977	0.963	0.934	0.918	0.873	0.821	0.703	0.58	0.466	0.142	22431	17073	14212	687624	0.993019	68	3.23762	16693	67	1951330	213572
SSC13047	13047.s1	sib	sscsib	female	EZV2	24794055	27058245	22.5833	0	91	97.2	8.9	58.8	47	0.0725	0.054	0.0009	0.3024	0.2193	0.0039	0.983	0.976	0.963	0.935	0.919	0.875	0.824	0.708	0.587	0.474	0.146	22682	17175	14562	687480	0.992811	1	3.17513	16801	1	1942540	212789
SSC13050	13050.fa	parent	sscsib	male	EZV2	21155179	23505873		0	92	213.2	19.6	113.3	88	0.0602	0.0532	0.0013	0.2753	0.1863	0.0054	0.979	0.973	0.964	0.947	0.939	0.915	0.888	0.831	0.771	0.712	0.447	23063	17801	14905	685829	0.990427	62	2.91452	16998	62	1895650	212008
SSC13050	13050.mo	parent	sscsib	female	EZV2	21155179	23505873		0	92	80.5	7.4	47.3	36	0.0547	0.0517	0.0008	0.3098	0.2104	0.0053	0.97	0.959	0.936	0.887	0.86	0.79	0.718	0.583	0.464	0.362	0.1	22191	16865	14015	679142	0.98077	67	3.11592	16236	66	1929880	217167
SSC13050	13050.s1	sib	sscsib	male	EZV2	21155179	23505873	34.4167	0	92	84.3	7.8	49.3	38	0.0514	0.0547	0.0009	0.3024	0.2047	0.0056	0.971	0.96	0.939	0.894	0.869	0.802	0.733	0.601	0.483	0.38	0.109	22216	16939	14032	679642	0.981492	3	3.05124	16314	3	1928970	218166
SSC13054	13054.fa	parent	sscsib	female	EZV2	26836531	29626562		0	92	161.5	14.9	102.6	84	0.0747	0.0494	0.0009	0.3339	0.2274	0.005	0.98	0.974	0.965	0.949	0.941	0.92	0.896	0.842	0.782	0.718	0.412	24128	18941	16192	686047	0.990742	135	2.78838	17943	134	1820560	210913
SSC13054	13054.mo	parent	sscsib	male	EZV2	26836531	29626562		0	92	181.2	16.7	116.2	95	0.0749	0.0529	0.0008	0.3297	0.2248	0.005	0.981	0.976	0.968	0.954	0.947	0.929	0.91	0.865	0.814	0.759	0.479	23871	18343	15428	686671	0.991643	70	2.76641	17273	67	1811580	211215
SSC13054	13054.s1	sib	sscsib	female	EZV2	26836531	29626562	31.5833	0	92	113.7	10.5	77.8	62	0.0795	0.0498	0.0009	0.361	0.245	0.0047	0.977	0.97	0.957	0.934	0.922	0.888	0.85	0.768	0.682	0.598	0.273	23764	18535	15778	684255	0.988154	3	2.85953	17654	3	1847150	213899
SSC13057	13057.fa	parent	sscsib	male	EZV2	25689293	28284834		0	92	156.5	14.4	91.7	77	0.0486	0.0544	0.0021	0.2951	0.2055	0.0048	0.985	0.98	0.971	0.954	0.946	0.925	0.9	0.841	0.774	0.701	0.354	22963	17399	14748	688672	0.994533	84	3.13573	16884	83	1930050	210179
SSC13057	13057.mo	parent	sscsib	female	EZV2	25689293	28284834		0	92	173.6	16	86.1	71	0.0456	0.0522	0.002	0.2548	0.1778	0.0054	0.986	0.981	0.972	0.955	0.947	0.923	0.896	0.831	0.756	0.676	0.315	23050	17618	14970	688612	0.994446	76	2.98494	16979	76	1938140	212267
SSC13057	13057.s1	sib	sscsib	female	EZV2	25689293	28284834	36.1667	0	92	114.7	10.6	54.4	45	0.0395	0.0526	0.002	0.2441	0.1698	0.0062	0.984	0.977	0.963	0.935	0.919	0.872	0.817	0.693	0.564	0.444	0.116	22740	17361	14758	687215	0.992428	1	2.96342	16662	1	1910130	212088
SSC13061	13061.fa	parent	sscsib	male	EZV2	21653031	23619018		0	89	100.9	8.9	57.1	47	0.0659	0.0671	0.0021	0.2769	0.206	0.0031	0.981	0.974	0.958	0.925	0.908	0.86	0.808	0.696	0.582	0.476	0.143	22299	16962	14096	686268	0.991061	55	3.07355	16630	54	1979320	214638
SSC13061	13061.mo	parent	sscsib	female	EZV2	21653031	23619018		0	90	65.8	5.9	36.7	31	0.0615	0.0603	0.0032	0.2785	0.2032	0.0032	0.976	0.965	0.94	0.887	0.858	0.777	0.69	0.516	0.367	0.252	0.036	22322	16821	14222	683090	0.986471	73	3.24004	16477	71	1947180	217916
SSC13061	13061.s2	sib	sscsib	female	EZV2	21653031	23619018	34.3333	0	90	92.6	8.3	55	46	0.0677	0.0607	0.0025	0.295	0.2176	0.003	0.981	0.973	0.957	0.924	0.906	0.857	0.804	0.688	0.569	0.459	0.129	22396	16951	14249	686099	0.990817	5	3.13734	16628	5	1971020	216309
SSC13066	13066.fa	parent	sscsib	male	EZV2	24658701	26920889		0	90	95.9	8.6	58.3	47	0.078	0.0583	0.0013	0.2979	0.2178	0.0041	0.982	0.975	0.961	0.932	0.916	0.87	0.819	0.702	0.582	0.47	0.144	22777	17366	14345	687122	0.992294	55	3.13318	16952	53	1932730	213807
SSC13066	13066.mo	parent	sscsib	female	EZV2	24658701	26920889		0	90	101	9.1	58.9	47	0.0773	0.0552	0.0009	0.2918	0.2132	0.0042	0.983	0.977	0.963	0.935	0.919	0.875	0.823	0.708	0.588	0.476	0.147	22599	16956	14172	687452	0.992771	67	3.19963	16590	66	1930050	211743
SSC13066	13066.s1	sib	sscsib	male	EZV2	24658701	26920889	32.1667	0	90	102.8	9.3	62.6	50	0.0765	0.0589	0.0012	0.2979	0.2175	0.0042	0.983	0.977	0.964	0.938	0.923	0.883	0.836	0.73	0.616	0.507	0.168	22627	17066	14108	687840	0.993331	4	3.10041	16694	4	1917730	212734
SSC13070	13070.fa	parent	sscsib	male	EZV2	28590615	31473179		0	92	162.4	14.9	120.4	100	0.0979	0.0547	0.0009	0.3773	0.2599	0.0047	0.981	0.976	0.968	0.954	0.948	0.93	0.912	0.87	0.822	0.771	0.502	23620	18050	15351	686996	0.992112	109	2.91888	17232	107	1853140	210862
SSC13070	13070.mo	parent	sscsib	female	EZV2	28590615	31473179		0	92	215.8	19.9	143.1	120	0.0949	0.0509	0.0008	0.3454	0.2378	0.0047	0.982	0.978	0.971	0.96	0.955	0.942	0.928	0.896	0.859	0.819	0.592	23928	18655	15741	687772	0.993233	98	2.88723	17748	96	1842190	209981
SSC13070	13070.s1	sib	sscsib	male	EZV2	28590615	31473179	32.4167	0	92	149.3	13.7	104.9	88	0.0905	0.0547	0.0009	0.359	0.2463	0.005	0.981	0.975	0.967	0.953	0.945	0.926	0.905	0.856	0.8	0.74	0.431	23416	18069	15298	686825	0.991865	4	2.92184	17250	4	1859410	210383
SSC13072	13072.fa	parent	sscsib	male	EZV2	28006393	30799470		0	92	207.7	19.1	94.8	79	0.0482	0.0541	0.004	0.2301	0.1601	0.0059	0.987	0.983	0.975	0.961	0.954	0.934	0.912	0.857	0.792	0.72	0.368	23486	18050	15242	689328	0.99548	87	2.92556	17286	87	1871830	210617
SSC13072	13072.mo	parent	sscsib	female	EZV2	28006393	30799470		0	92	185	17	101.9	85	0.0476	0.0525	0.0018	0.2824	0.1976	0.0048	0.985	0.981	0.973	0.959	0.953	0.934	0.913	0.864	0.806	0.741	0.412	23420	17841	15024	688755	0.994652	87	2.9974	17298	86	1848500	211531
SSC13072	13072.s1	sib	sscsib	female	EZV2	28006393	30799470	30.5833	0	92	148.6	13.7	82.4	68	0.0477	0.0517	0.0021	0.2843	0.1985	0.005	0.984	0.978	0.969	0.951	0.941	0.915	0.885	0.816	0.737	0.654	0.294	23323	17939	15259	688040	0.99362	2	2.98337	17354	2	1885620	212590
SSC13076	13076.fa	parent	sscsib	male	EZV2	24310605	26836475		0	92	65.6	6	49.1	41	0.0634	0.059	0.0009	0.3785	0.2622	0.0052	0.973	0.965	0.949	0.916	0.897	0.843	0.782	0.649	0.514	0.395	0.093	24910	20364	16767	681605	0.984327	294	3.03807	19569	290	1714410	213471
SSC13076	13076.mo	parent	sscsib	female	EZV2	24310605	26836475		0	92	128.3	11.8	85.3	71	0.0651	0.0528	0.0009	0.3449	0.2382	0.0051	0.979	0.973	0.963	0.947	0.938	0.914	0.887	0.823	0.749	0.671	0.318	26288	21656	18365	685189	0.989503	352	2.91746	20669	349	1662810	209214
SSC13076	13076.s1	sib	sscsib	female	EZV2	24310605	26836475	39.9167	0	92	216.8	19.9	136	114	0.0783	0.0511	0.0012	0.3266	0.2248	0.005	0.981	0.977	0.97	0.959	0.954	0.94	0.925	0.891	0.852	0.808	0.568	25891	21111	17216	686867	0.991926	30	2.88761	20019	30	1619090	205028
SSC13077	13077.fa	parent	sscsib	male	EZV2	21562477	23794495		0	92	114.6	10.5	59.9	49	0.0484	0.0562	0.0031	0.2622	0.1831	0.0059	0.984	0.978	0.965	0.936	0.92	0.877	0.827	0.717	0.602	0.493	0.152	22427	16926	14138	687420	0.992724	80	3.04026	16369	79	1913590	213654
SSC13077	13077.mo	parent	sscsib	female	EZV2	21562477	23794495		0	92	111.9	10.3	54.2	44	0.0421	0.0539	0.0021	0.2489	0.1736	0.0061	0.984	0.977	0.963	0.932	0.914	0.864	0.807	0.682	0.555	0.438	0.117	23341	17768	15052	687056	0.992199	66	2.98322	17131	63	1862120	212257
SSC13077	13077.s1	sib	sscsib	male	EZV2	21562477	23794495	35	0	92	46.7	4.3	38.1	31	0.0381	0.0556	0.0006	0.4082	0.2857	0.0028	0.974	0.962	0.94	0.89	0.861	0.783	0.697	0.526	0.377	0.262	0.045	21731	16460	13506	682209	0.985199	1	3.2171	16113	1	1983600	216584
SSC13080	13080.fa	parent	sscsib	male	EZV2	25117585	27778370		0	92	182.1	16.8	111.2	90	0.089	0.0535	0.001	0.314	0.214	0.0049	0.981	0.976	0.967	0.951	0.943	0.922	0.899	0.847	0.79	0.731	0.45	23374	17837	15022	686681	0.991657	93	2.90926	17000	85	1838940	209228
SSC13080	13080.mo	parent	sscsib	female	EZV2	25117585	27778370		0	92	144.8	13.3	83.4	68	0.0855	0.0486	0.0008	0.3039	0.2061	0.0049	0.979	0.972	0.961	0.941	0.93	0.901	0.868	0.795	0.716	0.637	0.305	22955	17621	14897	685114	0.989394	79	2.96201	16755	77	1895270	213499
SSC13080	13080.s1	sib	sscsib	female	EZV2	25117585	27778370	25.75	0	92	93.4	8.6	58.4	47	0.0826	0.0511	0.0008	0.3295	0.2238	0.005	0.975	0.967	0.952	0.92	0.903	0.854	0.801	0.689	0.578	0.475	0.153	22594	17283	14569	683032	0.986388	3	3.04694	16569	3	1909130	213289
SSC13082	13082.fa	parent	sscsib	male	EZV2	23834018	26230201		0	92	182.3	16.8	58.9	47	0.0785	0.0563	0.0024	0.1617	0.1134	0.0058	0.987	0.982	0.973	0.947	0.931	0.885	0.83	0.708	0.584	0.468	0.141	23120	17765	14760	689028	0.995047	78	2.94305	17015	76	1900880	211802
SSC13082	13082.mo	parent	sscsib	female	EZV2	23834018	26230201		0	92	178.5	16.4	53.9	43	0.0795	0.0523	0.003	0.1542	0.1083	0.0058	0.987	0.983	0.973	0.945	0.928	0.875	0.814	0.677	0.542	0.421	0.113	23590	18030	15371	688988	0.994989	81	2.96319	17227	79	1848320	212148
SSC13082	13082.s1	sib	sscsib	male	EZV2	23834018	26230201	27.8333	0	92	179.4	16.5	58.2	46	0.0797	0.0559	0.0029	0.1626	0.114	0.0058	0.987	0.982	0.972	0.946	0.93	0.882	0.826	0.703	0.578	0.463	0.137	23639	18269	15497	689001	0.995008	6	2.93571	17440	6	1885270	214601
SSC13083	13083.fa	parent	sscsib	male	EZV2	23100389	25622955		0	92	111.3	10.2	59.6	44	0.0683	0.0554	0.0014	0.2783	0.1878	0.0051	0.975	0.965	0.946	0.903	0.879	0.818	0.758	0.644	0.542	0.452	0.17	22037	17250	12682	682318	0.985357	123	2.94672	16494	121	1886140	218030
SSC13083	13083.mo	parent	sscsib	female	EZV2	23100389	25622955		0	92	132.3	12.2	68.6	51	0.0687	0.0541	0.0011	0.2739	0.1856	0.005	0.977	0.969	0.953	0.918	0.899	0.849	0.797	0.694	0.6	0.514	0.218	22233	17505	12772	683767	0.987449	150	2.87305	16748	149	1863560	219120
SSC13083	13083.s1	sib	sscsib	female	EZV2	23100389	25622955	33.8333	0	92	208.8	19.2	101.5	76	0.0747	0.0518	0.0013	0.2581	0.1743	0.005	0.98	0.974	0.964	0.942	0.931	0.899	0.865	0.794	0.725	0.659	0.386	22473	17544	12792	686050	0.990746	14	2.89115	16626	14	1814760	213078
SSC13088	13088.fa	parent	sscsib	male	EZV2	19704633	21872959		0	92	113.7	10.5	46.5	37	0.0908	0.0549	0.0021	0.2085	0.1432	0.0072	0.976	0.966	0.945	0.897	0.87	0.798	0.726	0.589	0.465	0.36	0.091	24305	19926	16632	682692	0.985897	210	3.15145	19536	208	1801150	217835
SSC13088	13088.mo	parent	sscsib	female	EZV2	19704633	21872959		0	92	106.8	9.8	41.3	33	0.0879	0.0492	0.0014	0.2023	0.1384	0.0073	0.976	0.965	0.942	0.889	0.859	0.779	0.699	0.547	0.413	0.304	0.064	21650	16492	13751	682209	0.985199	74	3.22694	16088	73	2020610	217454
SSC13088	13088.s1	sib	sscsib	female	EZV2	19704633	21872959	26.3333	0	92	131	12.1	51	40	0.0888	0.0501	0.0012	0.2033	0.1394	0.0072	0.977	0.968	0.949	0.905	0.881	0.815	0.748	0.62	0.504	0.403	0.116	23262	18266	15550	683470	0.98702	7	3.20786	17929	7	1902460	216952
SSC13089	13089.fa	parent	sscsib	male	EZV2	26881903	29650288		0	92	176.5	16.2	96	76	0.1119	0.0519	0.0009	0.2765	0.1907	0.0036	0.983	0.977	0.966	0.944	0.933	0.904	0.872	0.805	0.737	0.669	0.374	23327	17752	15027	687683	0.993104	94	3.05598	17223	92	1891100	212179
SSC13089	13089.mo	parent	sscsib	female	EZV2	26881903	29650288		0	92	169	15.5	90.9	72	0.1127	0.0504	0.0009	0.2798	0.1929	0.0036	0.983	0.977	0.965	0.942	0.93	0.899	0.865	0.793	0.721	0.649	0.347	23226	17698	14892	687505	0.992847	83	3.09022	17172	81	1880720	212309
SSC13089	13089.s1	sib	sscsib	female	EZV2	26881903	29650288	25.5	0	92	180.4	16.6	97.8	77	0.1155	0.0492	0.001	0.283	0.1943	0.0035	0.982	0.977	0.966	0.943	0.932	0.902	0.87	0.803	0.735	0.668	0.383	23271	17768	15016	687507	0.99285	0	3.06187	17222	0	1902610	213605
SSC13092	13092.fa	parent	sscsib	male	EZV2	26076232	28809919		0	92	190.7	17.5	131.3	103	0.0835	0.0517	0.0012	0.354	0.2414	0.0037	0.983	0.978	0.97	0.955	0.947	0.928	0.907	0.86	0.81	0.759	0.516	23077	17676	14861	688141	0.993766	121	3.16026	17248	117	1915280	211336
SSC13092	13092.mo	parent	sscsib	female	EZV2	26076232	28809919		0	92	120.8	11.1	83	65	0.0776	0.0501	0.0009	0.3602	0.246	0.0037	0.98	0.973	0.961	0.935	0.922	0.887	0.848	0.767	0.686	0.608	0.301	23221	17488	14921	686595	0.991533	77	3.12066	17065	75	1893890	214757
SSC13092	13092.s1	sib	sscsib	female	EZV2	26076232	28809919	25.9167	0	92	106.7	9.8	73.9	58	0.0738	0.0497	0.0008	0.3639	0.2481	0.0037	0.979	0.972	0.958	0.93	0.915	0.875	0.831	0.741	0.651	0.566	0.249	23001	17482	14873	685583	0.990072	3	3.07373	17049	3	1919170	216309
SSC13094	13094.fa	parent	sscsib	male	EZV2	25860376	28532621		0	92	89.4	8.2	69.8	57	0.1099	0.0534	0.0006	0.3941	0.2733	0.0036	0.981	0.975	0.962	0.939	0.927	0.893	0.854	0.764	0.667	0.571	0.217	22663	17320	14372	687221	0.992437	62	3.19094	16868	62	1928410	211249
SSC13094	13094.mo	parent	sscsib	female	EZV2	25860376	28532621		0	92	86.3	7.9	66.7	54	0.1111	0.0506	0.0006	0.3982	0.2764	0.0035	0.981	0.974	0.961	0.936	0.923	0.886	0.844	0.748	0.646	0.546	0.198	22982	17534	14712	686643	0.991602	85	3.19217	17109	83	1917550	212703
SSC13094	13094.s1	sib	sscsib	male	EZV2	25860376	28532621	31.8333	0	92	90.1	8.3	70.9	58	0.1114	0.0518	0.0007	0.399	0.2756	0.0036	0.981	0.975	0.963	0.94	0.928	0.895	0.856	0.769	0.674	0.579	0.225	22639	17310	14167	687185	0.992385	3	3.21142	16815	3	1908190	210973
SSC13104	13104.fa	parent	sscsib	male	EZV2	23259027	25682392		0	92	69.8	6.4	53	43	0.0595	0.0552	0.0013	0.3805	0.266	0.0028	0.98	0.971	0.954	0.919	0.9	0.848	0.79	0.668	0.545	0.433	0.117	22309	16983	14246	685763	0.990332	74	3.15907	16560	73	1962490	216471
SSC13104	13104.mo	parent	sscsib	female	EZV2	23259027	25682392		0	92	81.8	7.5	59	48	0.0589	0.0526	0.0007	0.3689	0.2586	0.0028	0.981	0.973	0.957	0.927	0.911	0.867	0.817	0.709	0.597	0.49	0.151	22545	16962	14257	686359	0.991192	87	3.15027	16531	85	1937280	213959
SSC13104	13104.s1	sib	sscsib	female	EZV2	23259027	25682392	30.5833	0	92	63.4	5.8	47.1	38	0.0561	0.0532	0.0006	0.3793	0.266	0.0028	0.978	0.968	0.949	0.909	0.887	0.826	0.758	0.619	0.486	0.369	0.086	22073	16687	13977	684895	0.989078	0	3.17045	16281	0	1969790	216510
SSC13107	13107.fa	parent	sscsib	male	EZV2	24269663	26598670		0	92	79.1	7.2	48.2	41	0.0574	0.0578	0.0016	0.3044	0.2147	0.0034	0.98	0.97	0.951	0.915	0.895	0.841	0.782	0.653	0.524	0.406	0.082	22522	17239	14415	684730	0.98884	57	3.21674	16849	57	1954040	218218
SSC13107	13107.mo	parent	sscsib	female	EZV2	24269663	26598670		0	91	100.8	9.1	59	51	0.0594	0.0565	0.0013	0.2974	0.2127	0.0034	0.982	0.975	0.961	0.933	0.919	0.878	0.832	0.729	0.619	0.511	0.147	22752	17259	14652	686807	0.991839	91	3.14517	16889	87	1929840	214671
SSC13107	13107.s1	sib	sscsib	male	EZV2	24269663	26598670	34.1667	0	91	101.5	9.2	62.2	53	0.0596	0.058	0.0012	0.3044	0.2173	0.0034	0.983	0.975	0.961	0.934	0.92	0.883	0.84	0.744	0.641	0.539	0.17	22617	17037	14282	686956	0.992054	3	3.14791	16672	3	1928250	217354
SSC13120	13120.fa	parent	sscsib	male	EZV2	22534970	24843501		0	92	105.2	9.7	56.8	46	0.0531	0.0575	0.0011	0.2679	0.1893	0.0034	0.984	0.977	0.962	0.931	0.914	0.867	0.813	0.697	0.576	0.464	0.133	23282	18052	15192	687902	0.993421	165	3.16399	17570	162	1905680	214687
SSC13120	13120.mo	parent	sscsib	female	EZV2	22534970	24843501		0	92	119.5	11	61.9	50	0.0538	0.0544	0.0011	0.2628	0.1857	0.0033	0.985	0.979	0.966	0.938	0.923	0.882	0.835	0.729	0.618	0.51	0.162	22986	17526	14749	688436	0.994192	86	3.18916	17074	84	1912370	211158
SSC13120	13120.s1	sib	sscsib	male	EZV2	22534970	24843501	37.6667	0	92	70.7	6.5	41.7	34	0.0514	0.057	0.0011	0.2933	0.2066	0.0033	0.98	0.969	0.948	0.902	0.876	0.804	0.726	0.565	0.419	0.301	0.059	22519	17245	14468	685474	0.989914	1	3.28213	16804	1	1936540	215811
SSC13123	13123.fa	parent	sscsib	male	EZV2	25434396	28013890		PCA_outlier	92	125.6	11.6	89.8	74	0.047	0.0587	0.0017	0.3579	0.2509	0.0079	0.985	0.979	0.969	0.949	0.939	0.914	0.886	0.822	0.752	0.678	0.344	27497	23626	18644	688172	0.99381	229	3.15749	23187	225	1549950	209004
SSC13123	13123.mo	parent	sscsib	female	EZV2	25434396	28013890		PCA_outlier	92	89.1	8.2	64.6	53	0.0422	0.0542	0.0008	0.3708	0.2597	0.0077	0.982	0.975	0.961	0.934	0.92	0.881	0.837	0.74	0.637	0.535	0.184	26321	21937	18246	686813	0.991848	206	3.19168	21539	204	1675390	211858
SSC13123	13123.s1	sib	sscsib	male	EZV2	25434396	28013890	31.5	PCA_outlier	92	98.8	9.1	72.8	60	0.043	0.0597	0.0008	0.3675	0.2582	0.0078	0.983	0.976	0.963	0.939	0.926	0.892	0.855	0.771	0.68	0.589	0.237	26829	22763	18372	687069	0.992218	8	3.20163	22361	8	1609380	211875
SSC13125	13125.fa	parent	sscsib	male	EZV2	24569209	27072480		0	92	66.3	6.1	50	41	0.0623	0.0585	0.0008	0.3753	0.2643	0.0029	0.979	0.97	0.951	0.914	0.895	0.839	0.777	0.645	0.516	0.401	0.1	24258	19336	16118	685239	0.989575	126	3.19437	18891	125	1836780	215520
SSC13125	13125.mo	parent	sscsib	female	EZV2	24569209	27072480		0	92	107.8	9.9	74.6	61	0.0643	0.0545	0.0009	0.352	0.2479	0.0029	0.984	0.978	0.965	0.942	0.929	0.897	0.861	0.779	0.691	0.601	0.247	24100	18872	16054	687980	0.993533	136	3.12902	18384	133	1853700	210048
SSC13125	13125.s1	sib	sscsib	female	EZV2	24569209	27072480	27.6667	0	92	127.4	11.7	84.6	70	0.0671	0.0532	0.0012	0.3402	0.2381	0.0029	0.985	0.98	0.969	0.949	0.939	0.912	0.883	0.815	0.74	0.662	0.312	24659	19495	16548	688720	0.994602	6	3.11148	18980	6	1806370	210085
SSC13129	13129.fa	parent	sscsib	male	EZV2	21990045	24270513		0	92	53.3	4.9	40.6	33	0.0547	0.0554	0.0019	0.3812	0.2668	0.0037	0.978	0.967	0.945	0.899	0.873	0.801	0.722	0.559	0.412	0.294	0.054	22215	16911	13920	683986	0.987765	52	3.15263	16560	50	1974110	220848
SSC13129	13129.mo	parent	sscsib	female	EZV2	21990045	24270513		0	92	71.3	6.6	51.8	43	0.0543	0.0529	0.0007	0.3701	0.2599	0.0036	0.98	0.971	0.954	0.919	0.901	0.848	0.79	0.664	0.537	0.421	0.108	22769	17234	14441	685774	0.990347	78	3.22673	16833	76	1936580	217108
SSC13129	13129.s1	sib	sscsib	female	EZV2	21990045	24270513	27.6667	0	92	85.6	7.9	62	51	0.0549	0.0539	0.0006	0.3685	0.2593	0.0037	0.981	0.974	0.959	0.931	0.916	0.875	0.829	0.727	0.62	0.515	0.168	22865	17286	14553	686466	0.991347	4	3.15172	16857	4	1927510	215991
SSC13130	13130.fa	parent	sscsib	male	EZV2	24196421	26462955		0	91	74	6.7	50.6	43	0.0462	0.0561	0.0017	0.3371	0.2419	0.0043	0.982	0.975	0.96	0.93	0.914	0.867	0.811	0.684	0.551	0.426	0.09	22577	17108	14271	686712	0.991702	67	3.24908	16702	67	1938980	215718
SSC13130	13130.mo	parent	sscsib	female	EZV2	24196421	26462955		0	91	82.4	7.5	53.6	46	0.0465	0.0558	0.0013	0.3266	0.236	0.0044	0.984	0.978	0.965	0.938	0.923	0.88	0.83	0.71	0.581	0.457	0.105	22609	17108	14393	687785	0.993252	67	3.19731	16722	63	1940620	212066
SSC13130	13130.s1	sib	sscsib	female	EZV2	24196421	26462955	26.1667	0	91	81.6	7.4	52.9	46	0.0463	0.0552	0.0015	0.3273	0.2351	0.0044	0.983	0.976	0.962	0.934	0.919	0.876	0.824	0.704	0.576	0.453	0.102	22704	17161	14352	686960	0.99206	3	3.28173	16791	3	1929660	212743
SSC13131	13131.fa	parent	sscsib	male	EZV2	24637276	27171543		0	92	87.8	8.1	58.3	47	0.0631	0.0558	0.0009	0.3318	0.2327	0.003	0.982	0.974	0.959	0.927	0.91	0.863	0.812	0.7	0.586	0.478	0.146	23037	17620	14624	687237	0.99246	73	3.14998	17148	73	1917390	215515
SSC13131	13131.mo	parent	sscsib	female	EZV2	24637276	27171543		0	92	97.1	8.9	62.8	51	0.0634	0.0533	0.0009	0.3301	0.2317	0.0029	0.983	0.976	0.961	0.932	0.917	0.875	0.829	0.726	0.62	0.517	0.172	22886	17700	14875	687721	0.993159	60	3.1242	17246	60	1937800	213423
SSC13131	13131.s1	sib	sscsib	male	EZV2	24637276	27171543	31.0833	0	92	91.6	8.4	60.6	49	0.065	0.0553	0.0011	0.3321	0.2319	0.0029	0.982	0.974	0.958	0.927	0.91	0.865	0.815	0.709	0.601	0.498	0.162	22851	17647	14630	686924	0.992008	1	3.08736	17170	1	1936250	214621
SSC13133	13133.fa	parent	sscsib	male	EZV2	26119548	28777957		0	92	114	10.5	78.6	65	0.1261	0.0539	0.0013	0.3549	0.2414	0.0075	0.982	0.975	0.963	0.94	0.929	0.898	0.865	0.789	0.707	0.624	0.278	22498	16881	14087	686804	0.991835	64	3.17619	16490	64	1924930	211644
SSC13133	13133.mo	parent	sscsib	female	EZV2	26119548	28777957		0	92	111.2	10.2	71.8	59	0.1273	0.0528	0.0009	0.3398	0.2313	0.0076	0.982	0.975	0.962	0.937	0.924	0.89	0.852	0.767	0.677	0.586	0.234	22589	16926	14246	686196	0.990957	80	3.12159	16502	80	1947070	216007
SSC13133	13133.s1	sib	sscsib	female	EZV2	26119548	28777957	41	0	92	191.5	17.6	118.8	99	0.1268	0.0526	0.0009	0.3274	0.2225	0.0078	0.986	0.981	0.972	0.957	0.95	0.932	0.913	0.87	0.822	0.77	0.498	22927	17175	14472	688628	0.994469	8	3.15938	16709	7	1926960	210769
SSC13135	13135.fa	parent	sscsib	male	EZV2	26297261	29005147		0	92	248.2	22.8	148.9	121	0.0908	0.0536	0.001	0.3027	0.2106	0.0039	0.986	0.982	0.973	0.958	0.951	0.933	0.914	0.874	0.833	0.79	0.584	23202	17556	14780	689101	0.995152	59	3.09351	17070	58	1899140	207706
SSC13135	13135.mo	parent	sscsib	female	EZV2	26297261	29005147		0	92	113.8	10.5	76.1	61	0.0827	0.0526	0.0008	0.3437	0.2399	0.0037	0.98	0.972	0.956	0.926	0.911	0.872	0.83	0.746	0.664	0.585	0.268	22748	17116	14454	685852	0.99046	89	3.1775	16651	89	1942350	214998
SSC13135	13135.s1	sib	sscsib	male	EZV2	26297261	29005147	37.1667	0	92	139.1	12.8	96.5	77	0.0842	0.0547	0.0008	0.3489	0.2434	0.0037	0.982	0.974	0.961	0.937	0.926	0.896	0.864	0.799	0.733	0.669	0.384	22498	17141	14202	686926	0.992011	1	3.15108	16701	1	1954460	212276
SSC13139	13139.fa	parent	sscsib	male	EZV2	24291583	26827256		0	92	69.2	6.4	58	48	0.0584	0.0526	0.0014	0.4275	0.2938	0.0045	0.977	0.969	0.954	0.925	0.908	0.863	0.813	0.703	0.591	0.483	0.147	22257	16869	14109	684085	0.987908	70	3.15672	16443	69	1968510	215379
SSC13139	13139.mo	parent	sscsib	female	EZV2	24291583	26827256		0	92	78	7.2	62.8	52	0.0578	0.0509	0.0014	0.4183	0.2882	0.0045	0.978	0.97	0.957	0.929	0.914	0.873	0.826	0.725	0.621	0.52	0.178	22567	17252	14449	684397	0.988359	77	3.18022	16856	75	1954380	214076
SSC13139	13139.s1	sib	sscsib	female	EZV2	24291583	26827256	32.4167	0	92	75.2	6.9	62	51	0.0576	0.0516	0.0014	0.4271	0.2954	0.0045	0.978	0.97	0.955	0.926	0.91	0.868	0.82	0.717	0.612	0.511	0.174	22319	16963	14205	684424	0.988398	2	3.25463	16555	2	1951700	213998
SSC13144	13144.fa	parent	sscsib	male	EZV2	22790930	25214729		0	92	80.6	7.4	55.4	44	0.0524	0.0558	0.0019	0.3493	0.241	0.0072	0.979	0.97	0.954	0.919	0.9	0.848	0.791	0.672	0.555	0.447	0.135	22540	17243	14427	684726	0.988834	112	3.23964	16833	112	1930220	214460
SSC13144	13144.mo	parent	sscsib	female	EZV2	22790930	25214729		0	92	86.7	8	58.2	47	0.0535	0.0525	0.0015	0.3482	0.2406	0.007	0.98	0.972	0.958	0.926	0.909	0.86	0.807	0.693	0.579	0.472	0.149	22378	17013	14217	685649	0.990167	93	3.20962	16598	93	1953870	215189
SSC13144	13144.s1	sib	sscsib	male	EZV2	22790930	25214729	29.75	0	92	76	7	53.6	43	0.0548	0.0549	0.0016	0.3598	0.2473	0.007	0.979	0.969	0.951	0.913	0.893	0.837	0.777	0.655	0.537	0.43	0.126	22588	17235	14477	684410	0.988378	4	3.20943	16810	4	1954770	218202
SSC13146	13146.fa	parent	sscsib	male	EZV2	23306344	25751772		0	92	64.8	6	54.4	44	0.0546	0.0539	0.0016	0.428	0.2939	0.0049	0.977	0.968	0.951	0.917	0.899	0.847	0.79	0.671	0.553	0.444	0.128	22605	17085	14263	684307	0.988229	80	3.13367	16653	76	1940260	216263
SSC13146	13146.mo	parent	sscsib	female	EZV2	23306344	25751772		0	92	68.8	6.3	55.6	45	0.051	0.0529	0.0015	0.4187	0.2897	0.0049	0.978	0.97	0.953	0.921	0.903	0.854	0.8	0.683	0.565	0.455	0.134	22655	17433	14541	684807	0.988951	62	3.26849	17033	61	1964950	217451
SSC13146	13146.s1	sib	sscsib	female	EZV2	23306344	25751772	29.25	0	92	69.6	6.4	57.3	47	0.0507	0.0537	0.0014	0.4265	0.2951	0.0049	0.978	0.97	0.953	0.921	0.904	0.856	0.803	0.69	0.576	0.47	0.145	22863	17364	14652	684611	0.988668	4	3.13414	16919	4	1914430	213330
SSC13151	13151.fa	parent	sscsib	male	EZV2	20920580	22862368		0	91	71.3	6.5	43	37	0.0368	0.0592	0.0014	0.2978	0.2142	0.0049	0.981	0.973	0.956	0.921	0.9	0.84	0.77	0.613	0.46	0.33	0.052	22502	16877	13900	685673	0.990202	102	3.18324	16554	98	1911430	214862
SSC13151	13151.mo	parent	sscsib	female	EZV2	20920580	22862368		0	91	59.2	5.4	37.8	32	0.037	0.0566	0.0014	0.3195	0.2312	0.0047	0.98	0.971	0.951	0.906	0.881	0.806	0.72	0.541	0.381	0.258	0.035	21949	16572	13818	684979	0.989199	63	3.2378	16217	63	2013860	218464
SSC13151	13151.s1	sib	sscsib	male	EZV2	20920580	22862368	32.4167	0	91	67.8	6.2	44.6	38	0.0396	0.0593	0.0015	0.3222	0.233	0.0046	0.981	0.973	0.956	0.92	0.899	0.84	0.772	0.623	0.476	0.349	0.062	22257	16847	13914	686128	0.990859	3	3.18883	16495	3	1980560	217361
[truncated: 1,428 more rows]

## Sheet: info
Column B, columns K-AQ were included in Pricipal Components Analysis
[truncated: 12 more rows]

[truncated: 3 more sheets: cohort level metrics, PCA results, PCA outliers]
