# Supplementary material for: Primary complex motor stereotypies are associated with de novo damaging DNA coding mutations that identify KDM5B as a risk gene
Source: PLoS One. 2023 Oct 3;18(10):e0291978. doi: 10.1371/journal.pone.0291978 (PMC10547198; doi:10.1371/journal.pone.0291978)
Supplement: S2 Table — See “S2 Table”. Detailed information on all high confidence de novo variants in cases and controls. These variants were annotated using ANNOVAR, based on RefSeq hg19 gene definitions. Column descriptions are provided in a separate tab of this file. (XLSX) [file pone.0291978.s008.xlsx]

## Sheet: All variants
Proband	batch	exclude	Site	Gender	Capture	Var	chr	pos_vcf	ref_vcf	parents_vcf	alt_vcf	Start_annovar	End_annovar	Ref_annovar	Alt_annovar	QS	PASS	AC	AF	AN	MQ	QD	cytoBand	Func.refGene	Gene.refGene	GeneDetail.refGene	ExonicFunc.refGene	AAChange.refGene	confirmation	genomicSuperDups	snp138NonFlagged	ExAC_ALL	ExAC_AFR	ExAC_AMR	ExAC_EAS	ExAC_FIN	ExAC_NFE	ExAC_OTH	ExAC_SAS	Polyphen2_HDIV_score	Polyphen2_HDIV_pred	GT	ref_cov	nonref_cov	AARF	DP	GQ	PL_hom1	PL_het
1021-03	cms	0	Yale	male	EZV2	synonymous	10	52588024	T	T	C	52588024	52588024	T	C	883.99	PASS	1	0.000169	5926	60	14.03	10q11.23	exonic	A1CF	NA	synonymous SNV	A1CF:NM_014576:exon7:c.A636G:p.A212A,A1CF:NM_138932:exon7:c.A636G:p.A212A,A1CF:NM_138933:exon7:c.A660G:p.A220A,A1CF:NM_001198818:exon8:c.A636G:p.A212A,A1CF:NM_001198820:exon8:c.A660G:p.A220A,A1CF:NM_001198819:exon9:c.A660G:p.A220A	DN	NA	NA	NA	NA	NA	NA	NA	NA	NA	NA	NA	NA	0/1	29	34	0.539683	63	99	939	0
14095.s1	sscsib	0	Yale	female	EZV2	Mis-B	16	2358475	G	G	A	2358475	2358475	G	A	912.99	PASS	1	0.000169	5928	60	12.86	16p13.3	exonic	ABCA3	NA	nonsynonymous SNV	ABCA3:NM_001089:exon11:c.C1261T:p.L421F		NA	NA	NA	NA	NA	NA	NA	NA	NA	NA	0.11	B	0/1	35	36	0.507042	71	99	968	0
14316.s1	sscsib	0	Yale	male	EZV2	Mis-B	16	48261823	C	C	T	48261823	48261823	C	T	1727.29	PASS	2	0.000337	5928	60	10.1	16q12.1	exonic	ABCC11	NA	nonsynonymous SNV	ABCC11:NM_033151:exon3:c.G289A:p.V97M,ABCC11:NM_032583:exon4:c.G289A:p.V97M,ABCC11:NM_145186:exon4:c.G289A:p.V97M		NA	NA	1.65e-05	0	0	0.0001	0	1.5e-05	0	0	0.013	B	0/1	44	49	0.526882	93	99	1240	0
1056-03	cms	0	Yale	female	EZV2	Mis-P	4	89016739	T	T	C	89016739	89016739	T	C	1407.99	PASS	1	0.000169	5928	60	10.35	4q22.1	exonic	ABCG2	NA	nonsynonymous SNV	ABCG2:NM_001257386:exon14:c.A1660G:p.I554V,ABCG2:NM_004827:exon14:c.A1670G:p.N557S	DN	NA	NA	8.26e-06	0	0	0	0	1.5e-05	0	0	0.873	P	0/1	84	52	0.382353	136	99	1463	0
1024-03	cms	0	Yale	female	EZV2	Mis-P	2	27353225	C	C	A	27353225	27353225	C	A	1221.99	PASS	1	0.000169	5930	60	14.72	2p23.3	exonic	ABHD1	NA	nonsynonymous SNV	ABHD1:NM_032604:exon8:c.C947A:p.A316D	wt	NA	NA	NA	NA	NA	NA	NA	NA	NA	NA	0.943	P	0/1	37	46	0.554217	83	99	1277	0
12252.s1	sscsib	0	Yale	male	EZV2	synonymous	20	62493472	C	C	T	62493472	62493472	C	T	470.07	PASS	1	0.000169	5912	60	13.06	20q13.33	exonic	ABHD16B	NA	synonymous SNV	ABHD16B:NM_080622:exon1:c.C579T:p.L193L		NA	NA	NA	NA	NA	NA	NA	NA	NA	NA	NA	NA	0/1	15	21	0.583333	36	99	525	0
14376.s1	sscsib	0	Yale	female	EZV2	synonymous	11	34186241	G	G	A	34186241	34186241	G	A	1224.99	PASS	1	0.000169	5926	60	14.94	11p13	exonic	ABTB2	NA	synonymous SNV	ABTB2:NM_145804:exon9:c.C1980T:p.H660H		NA	NA	0.0002	0	0	0	0	0.0002	0	0.0004	NA	NA	0/1	38	44	0.536585	82	99	1280	0
1028-03	cms	0	Yale	female	EZV2	Mis-D	12	109684221	G	G	A	109684221	109684221	G	A	920.99	PASS	1	0.000169	5928	60	16.16	12q24.11	exonic	ACACB	NA	nonsynonymous SNV	ACACB:NM_001093:exon38:c.G5539A:p.V1847M	DN	NA	rs200269069	2.48e-05	0	0	0	0	3.01e-05	0	6.07e-05	1	D	0/1	24	33	0.578947	57	99	976	0
14452.s1	sscsib	0	Yale	male	EZV2	synonymous	17	7125311	C	C	T	7125311	7125311	C	T	2506.92	PASS	5	0.000844	5928	60	10.32	17p13.1	exonic	ACADVL	NA	synonymous SNV	ACADVL:NM_001033859:exon7:c.C597T:p.S199S,ACADVL:NM_001270448:exon7:c.C435T:p.S145S,ACADVL:NM_000018:exon8:c.C663T:p.S221S,ACADVL:NM_001270447:exon9:c.C732T:p.S244S		NA	rs144255994	0.0004	0.0035	0.0005	0.0001	0	4.5e-05	0	0	NA	NA	0/1	19	10	0.344828	29	99	257	0
13567.s1	sscsib	0	Yale	male	EZV2	Mis-B	15	89398785	A	A	G	89398785	89398785	A	G	357.24	PASS	1	0.00017	5878	46.84	16.24	15q26.1	exonic	ACAN	NA	nonsynonymous SNV	ACAN:NM_001135:exon12:c.A2969G:p.E990G,ACAN:NM_013227:exon12:c.A2969G:p.E990G		NA	NA	NA	NA	NA	NA	NA	NA	NA	NA	0.022	B	0/1	11	11	0.5	22	99	412	0
13567.s1	sscsib	0	Yale	male	EZV2	synonymous	15	89398786	G	G	A	89398786	89398786	G	A	357.43	PASS	1	0.00017	5868	46.97	17.02	15q26.1	exonic	ACAN	NA	synonymous SNV	ACAN:NM_001135:exon12:c.G2970A:p.E990E,ACAN:NM_013227:exon12:c.G2970A:p.E990E		NA	NA	NA	NA	NA	NA	NA	NA	NA	NA	NA	NA	0/1	10	11	0.52381	21	99	412	0
13303.s1	sscsib	0	Yale	male	EZV2	synonymous	11	44089282	A	A	G	44089282	44089282	A	G	776.99	PASS	1	0.000169	5928	60	12.33	11p11.2	exonic	ACCS	NA	synonymous SNV	ACCS:NM_001127219:exon2:c.A105G:p.E35E,ACCS:NM_032592:exon2:c.A105G:p.E35E		NA	NA	NA	NA	NA	NA	NA	NA	NA	NA	NA	NA	0/1	34	29	0.460317	63	99	832	0
11404.s1	sscsib	0	Yale	male	EZV2	synonymous	16	89212368	G	G	A	89212368	89212368	G	A	911.99	PASS	1	0.000169	5926	60	8.14	16q24.3	exonic	ACSF3	NA	synonymous SNV	ACSF3:NM_001284316:exon8:c.G729A:p.P243P,ACSF3:NM_001127214:exon9:c.G1524A:p.P508P,ACSF3:NM_001243279:exon10:c.G1524A:p.P508P,ACSF3:NM_174917:exon10:c.G1524A:p.P508P		NA	rs375187216	1.65e-05	0	0	0.0001	0	1.5e-05	0	0	NA	NA	0/1	72	40	0.357143	112	99	967	0
13888.s1	sscsib	0	Yale	male	EZV2	Mis-B	2	223781140	A	A	G	223781140	223781140	A	G	639.99	PASS	1	0.000169	5930	60	9.28	2q36.1	exonic	ACSL3	NA	nonsynonymous SNV	ACSL3:NM_203372:exon4:c.A482G:p.N161S,ACSL3:NM_004457:exon5:c.A482G:p.N161S		NA	NA	NA	NA	NA	NA	NA	NA	NA	NA	0.277	B	0/1	41	28	0.405797	69	99	695	0
14219.s1	sscsib	0	Yale	female	EZV2	synonymous	12	7480936	C	C	T	7480936	7480936	C	T	734.28	PASS	2	0.000337	5928	60	6.8	12p13.31	exonic	ACSM4	NA	synonymous SNV	ACSM4:NM_001080454:exon13:c.C1710T:p.N570N		NA	rs368497546	0.0001	0.0011	0	0	0	0	0	0	NA	NA	0/1	26	12	0.315789	38	99	252	0
12722.s1	sscsib	0	Yale	male	EZV2	Mis-P	9	111618208	C	C	T	111618208	111618208	C	T	362.01	PASS	1	0.000169	5926	60	16.45	9q31.3	exonic	ACTL7B	NA	nonsynonymous SNV	ACTL7B:NM_006686:exon1:c.G3A:p.M1I		NA	NA	NA	NA	NA	NA	NA	NA	NA	NA	0.851	P	0/1	11	11	0.5	22	99	417	0
12484.s3	sscsib	0	Yale	male	EZV2	Mis-P	16	84227644	G	G	C	84227644	84227644	G	C	740.99	PASS	1	0.000169	5926	60	11.95	16q24.1	exonic	ADAD2	NA	nonsynonymous SNV	ADAD2:NM_139174:exon2:c.G451C:p.E151Q		NA	NA	8.53e-06	0	0	0.0001	0	0	0	0	0.476	P	0/1	30	32	0.516129	62	99	796	0
13838.s1	sscsib	0	Yale	female	EZV2	LGD	8	39495171	G	G	A	39495171	39495171	G	A	636.99	PASS	1	0.000169	5928	60	11.18	8p11.22	exonic	ADAM18	NA	stopgain	ADAM18:NM_014237:exon9:c.G776A:p.W259X		NA	NA	NA	NA	NA	NA	NA	NA	NA	NA	.	.	0/1	28	29	0.508772	57	99	692	0
13589.s1	sscsib	PCA_outlier	Yale	male	EZV2	Mis-T	2	207422202	G	G	A	207422202	207422202	G	A	2934.99	PASS	1	0.000169	5930	60	12.54	2q33.3	exonic	ADAM23	NA	nonsynonymous SNV	ADAM23:NM_003812:exon10:c.G985A:p.V329M		NA	NA	NA	NA	NA	NA	NA	NA	NA	NA	1	D	0/1	125	109	0.465812	234	99	2990	0
13307.s1	sscsib	0	Yale	male	EZV2	synonymous	5	178541309	G	G	A	178541309	178541309	G	A	636.01	PASS	1	0.000169	5930	60	11.56	5q35.3	exonic	ADAMTS2	NA	synonymous SNV	ADAMTS2:NM_014244:exon22:c.C3195T:p.G1065G		NA	NA	3.52e-05	0.0003	0	0	0	0	0	6.48e-05	NA	NA	0/1	31	24	0.436364	55	99	691	0
13813.s1	sscsib	0	Yale	male	EZV2	Mis-B	1	150531794	G	G	A	150531794	150531794	G	A	680.99	PASS	1	0.000169	5928	60	17.46	1q21.3	exonic	ADAMTSL4	NA	nonsynonymous SNV	ADAMTSL4:NM_019032:exon17:c.G2795A:p.R932H,ADAMTSL4:NM_001288607:exon18:c.G2678A:p.R893H,ADAMTSL4:NM_001288608:exon18:c.G2864A:p.R955H		NA	rs202037366	0.0001	0	0	0.0003	0	0.0002	0	6.07e-05	0.165	B	0/1	14	25	0.641026	39	99	736	0
14044.s1	sscsib	0	Yale	female	EZV2	Mis-P	10	1230961	G	G	T	1230961	1230961	G	T	146.08	PASS	1	0.000169	5912	60	7.3	10p15.3	exonic	ADARB2	NA	nonsynonymous SNV	ADARB2:NM_018702:exon9:c.C1883A:p.A628E		NA	NA	8.48e-06	0	8.76e-05	0	0	0	0	0	0.771	P	0/1	12	8	0.4	20	99	201	0
1138-03	cms	0	Yale	male	EZV2	Mis-B	16	75634136	G	G	A	75634136	75634136	G	A	1772.99	PASS	1	0.000169	5926	60	17.21	16q23.1	exonic	ADAT1	NA	nonsynonymous SNV	ADAT1:NM_012091:exon11:c.C1487T:p.P496L	DN	NA	NA	1.65e-05	0	0	0	0	3e-05	0	0	0.037	B	0/1	45	58	0.563107	103	99	1828	0
13898.s1	sscsib	PCA_outlier	Yale	male	EZV2	synonymous	1	227170416	C	C	T	227170416	227170416	C	T	335.99	PASS	1	0.000169	5930	60	5.42	1q42.13	exonic	ADCK3	NA	synonymous SNV	ADCK3:NM_020247:exon7:c.C891T:p.F297F		NA	rs55968053	0.0002	0	0	0.002	0	7.58e-05	0	6.06e-05	NA	NA	0/1	43	19	0.306452	62	99	391	0
11239.s1	sscsib	pc_relationship	Yale	male	EZV2	Mis-T	19	41201931	C	C	T	41201931	41201931	C	T	1375.99	PASS	1	0.000169	5926	60	10.58	19q13.2	exonic	ADCK4	NA	nonsynonymous SNV	ADCK4:NM_001142555:exon12:c.G1049A:p.R350Q,ADCK4:NM_024876:exon13:c.G1172A:p.R391Q		NA	NA	1.65e-05	0	8.64e-05	0.0001	0	0	0	0	0.988	D	0/1	70	60	0.461538	130	99	1431	0
14015.s1	sscsib	0	Yale	male	EZV2	Mis-D	5	7707862	G	G	A	7707862	7707862	G	A	607.99	PASS	1	0.000169	5930	60	9.65	5p15.31	exonic	ADCY2	NA	nonsynonymous SNV	ADCY2:NM_020546:exon9:c.G1312A:p.A438T		NA	rs140842335	0.0002	0.0003	8.64e-05	0.0001	0.0003	0.0003	0.0011	0	0.991	D	0/1	35	28	0.444444	63	99	663	0
12493.s1	sscsib	0	Yale	male	EZV2	Mis-D	6	147122373	T	T	G	147122373	147122373	T	G	1336.99	PASS	1	0.000169	5928	60	10.87	6q24.3	exonic	ADGB	NA	nonsynonymous SNV	ADGB:NM_024694:exon34:c.T4592G:p.I1531S		NA	NA	NA	NA	NA	NA	NA	NA	NA	NA	0.998	D	0/1	65	58	0.471545	123	99	1392	0
11634.s1	sscsib	0	Yale	male	EZV2	Mis-D	6	70040421	G	G	A	70040421	70040421	G	A	897.99	PASS	1	0.000169	5928	60	9.66	6q13	exonic	ADGRB3	NA	nonsynonymous SNV	ADGRB3:NM_001704:exon23:c.G3059A:p.G1020E		NA	NA	NA	NA	NA	NA	NA	NA	NA	NA	1	D	0/1	49	44	0.473118	93	99	953	0
1092-03	cms	0	Yale	male	EZV2	Mis-D	6	70042816	T	T	A	70042816	70042816	T	A	1519.99	PASS	1	0.000169	5928	60	11.78	6q13	exonic	ADGRB3	NA	nonsynonymous SNV	ADGRB3:NM_001704:exon24:c.T3104A:p.V1035D	DN	NA	NA	NA	NA	NA	NA	NA	NA	NA	NA	1	D	0/1	70	59	0.457364	129	99	1575	0
12573.s1	sscsib	0	Yale	male	EZV2	Mis-D	19	6906444	G	G	C	6906444	6906444	G	C	662.99	PASS	1	0.000169	5928	60	12.28	19p13.2	exonic	ADGRE1	NA	nonsynonymous SNV	ADGRE1:NM_001256254:exon6:c.G527C:p.R176T,ADGRE1:NM_001256255:exon6:c.G419C:p.R140T,ADGRE1:NM_001256252:exon8:c.G794C:p.R265T,ADGRE1:NM_001256253:exon9:c.G950C:p.R317T,ADGRE1:NM_001974:exon9:c.G950C:p.R317T		NA	NA	NA	NA	NA	NA	NA	NA	NA	NA	0.998	D	0/1	22	32	0.592593	54	99	718	0
1006-03	cms	0	Yale	male	EZV2	Mis-D	6	47650187	G	G	A	47650187	47650187	G	A	903.99	PASS	1	0.000169	5926	60	15.59	6p12.3	exonic	ADGRF2	NA	nonsynonymous SNV	ADGRF2:NM_153839:exon7:c.G1688A:p.R563Q	DN	NA	NA	NA	NA	NA	NA	NA	NA	NA	NA	0.964	D	0/1	26	32	0.551724	58	99	959	0
12211.s1	sscsib	0	Yale	female	EZV2	Mis-D	X	135426634	G	G	A	135426634	135426634	G	A	324	PASS	1	0.000169	5926	60	6.11	Xq26.3	exonic	ADGRG4	NA	nonsynonymous SNV	ADGRG4:NM_153834:exon6:c.G769A:p.G257R		NA	NA	NA	NA	NA	NA	NA	NA	NA	NA	1	D	0/1	36	17	0.320755	53	99	379	0
12704.s1	sscsib	0	Yale	female	EZV2	Mis-B	15	73067338	T	T	C	73067338	73067338	T	C	440.99	PASS	1	0.000169	5928	60	7.74	15q24.1	exonic	ADPGK	NA	nonsynonymous SNV	ADPGK:NM_031284:exon2:c.A334G:p.R112G		NA	NA	NA	NA	NA	NA	NA	NA	NA	NA	0	B	0/1	38	19	0.333333	57	99	496	0
12550.s1	sscsib	0	Yale	female	EZV2	Mis-D	4	3768665	A	A	G	3768665	3768665	A	G	1221	PASS	1	0.000169	5928	59.7	18.22	4p16.3	exonic	ADRA2C	NA	nonsynonymous SNV	ADRA2C:NM_000683:exon1:c.A332G:p.N111S		NA	NA	NA	NA	NA	NA	NA	NA	NA	NA	1	D	0/1	23	44	0.656716	67	99	1276	0
1007-03	cms	0	Yale	male	EZV2	Mis-D	11	67051779	A	A	G	67051779	67051779	A	G	434	PASS	1	0.000169	5926	60	9.86	11q13.2	exonic	ADRBK1	NA	nonsynonymous SNV	ADRBK1:NM_001619:exon18:c.A1589G:p.N530S	DN	NA	NA	NA	NA	NA	NA	NA	NA	NA	NA	0.974	D	0/1	28	16	0.363636	44	99	489	0
13471.s1	sscsib	0	Yale	male	EZV2	Mis-B	11	47703577	C	C	T	47703577	47703577	C	T	625.99	PASS	1	0.000169	5928	59.84	13.91	11p11.2	exonic	AGBL2	NA	nonsynonymous SNV	AGBL2:NM_024783:exon12:c.G1859A:p.R620Q		NA	rs140305206	1.65e-05	9.62e-05	0	0	0	0	0	6.06e-05	0.068	B	0/1	22	23	0.511111	45	99	681	0
1002-03	cms	0	Yale	male	EZV2	LGD	1	36291662	G	G	A	36291662	36291662	G	A	967.99	PASS	1	0.000169	5930	60	14.45	1p34.3	splicing	AGO4	NM_017629:exon6:c.760+1G>A	NA	NA	DN	NA	NA	NA	NA	NA	NA	NA	NA	NA	NA	.	.	0/1	32	35	0.522388	67	99	1023	0
13645.s1	sscsib	0	Yale	male	EZV2	Mis-P	14	105420734	G	G	A	105420734	105420734	G	A	500.05	PASS	1	0.000169	5926	60	13.51	14q32.33	exonic	AHNAK2	NA	nonsynonymous SNV	AHNAK2:NM_138420:exon7:c.C1054T:p.R352C		NA	rs371792227	8.44e-06	0	0	0	0	1.53e-05	0	0	0.949	P	0/1	18	19	0.513514	37	99	555	0
14684.s1	sscsib	0	Yale	female	EZV2	Mis-D	X	129281743	C	C	T	129281743	129281743	C	T	756.99	PASS	1	0.000169	5926	60	10.66	Xq26.1	exonic	AIFM1	NA	nonsynonymous SNV	AIFM1:NM_001130847:exon4:c.G458A:p.R153Q,AIFM1:NM_004208:exon4:c.G458A:p.R153Q,AIFM1:NM_145812:exon4:c.G446A:p.R149Q		NA	NA	1.14e-05	0	0	0.0002	0	0	0	0	0.996	D	0/1	39	32	0.450704	71	99	812	0
13328.s1	sscsib	0	Yale	male	EZV2	Mis-P	15	86118538	T	T	C	86118538	86118538	T	C	377.99	PASS	1	0.000169	5926	60	9.69	15q25.3	exonic	AKAP13	NA	nonsynonymous SNV	AKAP13:NM_006738:exon6:c.T839C:p.M280T,AKAP13:NM_007200:exon6:c.T839C:p.M280T		NA	NA	8.24e-06	9.62e-05	0	0	0	0	0	0	0.867	P	0/1	21	18	0.461538	39	99	433	0
11176.s1	sscsib	0	Yale	female	EZV2	Mis-D	7	91699409	A	A	C	91699409	91699409	A	C	244.03	PASS	1	0.000169	5926	60	7.39	7q21.2	exonic	AKAP9	NA	nonsynonymous SNV	AKAP9:NM_005751:exon27:c.A6396C:p.K2132N,AKAP9:NM_147185:exon27:c.A6396C:p.K2132N		NA	NA	NA	NA	NA	NA	NA	NA	NA	NA	1	D	0/1	20	13	0.393939	33	99	299	0
13159.s1	sscsib	0	Yale	male	EZV2	synonymous	9	38396804	G	G	A	38396804	38396804	G	A	275.99	PASS	1	0.000169	5928	60	12	9p13.2	exonic	ALDH1B1	NA	synonymous SNV	ALDH1B1:NM_000692:exon2:c.G1059A:p.E353E		NA	NA	NA	NA	NA	NA	NA	NA	NA	NA	NA	NA	0/1	11	12	0.521739	23	99	331	0
12796.s1	sscsib	0	Yale	female	EZV2	noncoding	17	19578895	C	C	G	19578895	19578895	C	G	761.99	PASS	1	0.000169	5928	60	12.49	17p11.2	UTR3	ALDH3A2	NM_000382:c.*10C>G,NM_001031806:c.*66C>G	NA	NA		NA	NA	NA	NA	NA	NA	NA	NA	NA	NA	.	.	0/1	28	33	0.540984	61	99	817	0
1146-03	cms	0	Yale	male	EZV2	LGD	11	77817972	C	C	T	77817972	77817972	C	T	1716.01	PASS	1	0.000169	5928	60	10.86	11q14.1	exonic	ALG8	NA	stopgain	ALG8:NM_001007027:exon10:c.G1059A:p.W353X,ALG8:NM_024079:exon10:c.G1059A:p.W353X	DN	NA	NA	NA	NA	NA	NA	NA	NA	NA	NA	.	.	0/1	90	68	0.43038	158	99	1771	0
14221.s1	sscsib	0	Yale	male	EZV2	Mis-B	2	29416320	C	C	T	29416320	29416320	C	T	502.99	PASS	1	0.000169	5930	60	13.24	2p23.2	exonic	ALK	NA	nonsynonymous SNV	ALK:NM_004304:exon29:c.G4633A:p.V1545I		NA	NA	NA	NA	NA	NA	NA	NA	NA	NA	0.002	B	0/1	19	19	0.5	38	99	558	0
14404.s1	sscsib	0	Yale	female	EZV2	synonymous	X	109560949	T	T	C	109560949	109560949	T	C	247.02	PASS	1	0.000169	5924	60	9.15	Xq23	exonic	AMMECR1	NA	synonymous SNV	AMMECR1:NM_001025580:exon1:c.A351G:p.S117S,AMMECR1:NM_015365:exon1:c.A351G:p.S117S		NA	NA	2.23e-05	0	0	0	0	4.19e-05	0	0	NA	NA	0/1	14	13	0.481481	27	99	302	0
14350.s1	sscsib	0	Yale	male	EZV2	synonymous	17	4077295	A	A	G	4077295	4077295	A	G	1409.99	PASS	1	0.000169	5926	60	13.69	17p13.2	exonic	ANKFY1	NA	synonymous SNV	ANKFY1:NM_001257999:exon20:c.T2958C:p.H986H,ANKFY1:NM_016376:exon20:c.T2835C:p.H945H		NA	NA	NA	NA	NA	NA	NA	NA	NA	NA	NA	NA	0/1	47	56	0.543689	103	99	1465	0
14692.s1	sscsib	0	Yale	male	EZV2	Mis	5	74412467	C	C	T	74412467	74412467	C	T	169.99	PASS	1	0.000169	5930	60	6.8	5q13.3	exonic	ANKRD31	NA	nonsynonymous SNV	ANKRD31:NM_001164443:exon18:c.G3908A:p.C1303Y		NA	NA	0.0003	0	0	0	0	0.0007	0	0	.	.	0/1	14	11	0.44	25	99	225	0
1100-03	cms	0	Yale	female	EZV2	Mis-D	2	97519206	G	G	A	97519206	97519206	G	A	349.99	PASS	1	0.000169	5928	60	12.96	2q11.2	exonic	ANKRD39	NA	nonsynonymous SNV	ANKRD39:NM_016466:exon3:c.C340T:p.R114W	DN	NA	rs201620346	0.0004	0	0.0016	0	0	0.0005	0	0	1	D	0/1	13	14	0.518519	27	99	405	0
12686.s1	sscsib	0	Yale	female	EZV2	LGD	5	55396075	G	G	A	55396075	55396075	G	A	6687.33	PASS	3	0.000506	5930	60	12.93	5q11.2	exonic	ANKRD55	NA	stopgain	ANKRD55:NM_024669:exon12:c.C1780T:p.R594X		NA	rs139797482	0.0001	0	0.0002	0	0.0002	0.0002	0	0	.	.	0/1	13	20	0.606061	33	99	541	0
12693.s2	sscsib	0	Yale	female	EZV2	Mis-D	12	45797004	G	G	A	45797004	45797004	G	A	971	PASS	1	0.000169	5926	59.87	13.87	12q12	exonic	ANO6	NA	nonsynonymous SNV	ANO6:NM_001025356:exon14:c.G1762A:p.G588R,ANO6:NM_001142678:exon14:c.G1708A:p.G570R,ANO6:NM_001142679:exon14:c.G1762A:p.G588R,ANO6:NM_001204803:exon15:c.G1825A:p.G609R		NA	NA	NA	NA	NA	NA	NA	NA	NA	NA	1	D	0/1	28	42	0.6	70	99	1026	0
13496.s1	sscsib	0	Yale	male	EZV2	Mis-B	11	418794	G	G	T	418794	418794	G	T	370.01	PASS	1	0.000169	5926	60	10.28	11p15.5	exonic	ANO9	NA	nonsynonymous SNV	ANO9:NM_001012302:exon22:c.C2056A:p.P686T		NA	NA	NA	NA	NA	NA	NA	NA	NA	NA	0.016	B	0/1	19	17	0.472222	36	99	425	0
12836.s1	sscsib	0	Yale	male	EZV2	synonymous	7	4827800	A	A	C	4827800	4827800	A	C	380.08	PASS	1	0.000169	5926	60	9.5	7p22.1	exonic	AP5Z1	NA	synonymous SNV	AP5Z1:NM_014855:exon12:c.A1470C:p.A490A		NA	NA	NA	NA	NA	NA	NA	NA	NA	NA	NA	NA	0/1	23	17	0.425	40	99	435	0
13465.s1	sscsib	0	Yale	female	EZV2	Mis-D	X	55028697	C	C	G	55028697	55028697	C	G	1069.99	PASS	1	0.000169	5924	60	13.72	Xp11.21	exonic	APEX2	NA	nonsynonymous SNV	APEX2:NM_014481:exon3:c.C255G:p.F85L		NA	NA	NA	NA	NA	NA	NA	NA	NA	NA	0.997	D	0/1	40	38	0.487179	78	99	1125	0
12940.s1	sscsib	0	Yale	male	EZV2	Mis-B	20	24950240	C	C	T	24950240	24950240	C	T	405.99	PASS	1	0.000169	5926	60	7.25	20p11.21	exonic	APMAP	NA	nonsynonymous SNV	APMAP:NM_020531:exon7:c.G770A:p.R257Q		NA	NA	NA	NA	NA	NA	NA	NA	NA	NA	0.049	B	0/1	36	20	0.357143	56	99	461	0
11578.s1	sscsib	0	Yale	male	EZV2	UNK	22	36587662	C	C	T	36587662	36587662	C	T	484.99	PASS	1	0.000169	5926	60	6.74	22q12.3	exonic	APOL4	NA	unknown	UNKNOWN		NA	NA	NA	NA	NA	NA	NA	NA	NA	NA	0.87	P	0/1	46	26	0.361111	72	99	540	0
1079-03	cms	0	Yale	male	EZV2	UNK	22	36587837	T	T	C	36587837	36587837	T	C	714.09	PASS	1	0.000169	5918	60.59	12.98	22q12.3	exonic	APOL4	NA	unknown	UNKNOWN	Not tested	NA	NA	NA	NA	NA	NA	NA	NA	NA	NA	NA	NA	0/1	31	24	0.436364	55	99	769	0
1015-03	cms	0	Yale	female	EZV2	Mis-B	17	58539238	G	G	C	58539238	58539238	G	C	1114.01	PASS	1	0.000169	5926	60	15.05	17q23.2	exonic	APPBP2	NA	nonsynonymous SNV	APPBP2:NM_001282476:exon7:c.C656G:p.T219R,APPBP2:NM_006380:exon8:c.C869G:p.T290R	DN	NA	NA	NA	NA	NA	NA	NA	NA	NA	NA	0.023	B	0/1	34	40	0.540541	74	99	1169	0
12426.s1	sscsib	0	Yale	female	EZV2	Mis-P	5	142281566	G	G	A	142281566	142281566	G	A	5992.99	PASS	1	0.000169	5930	60	13.97	5q31.3	exonic	ARHGAP26	NA	nonsynonymous SNV	ARHGAP26:NM_001135608:exon7:c.G664A:p.G222R,ARHGAP26:NM_015071:exon7:c.G664A:p.G222R		NA	rs148543665	1.65e-05	0	0	0.0001	0	1.5e-05	0	0	0.942	P	0/1	209	220	0.512821	429	99	6048	0
14179.s1	sscsib	0	Yale	male	EZV2	Mis-P	5	142287334	A	A	G	142287334	142287334	A	G	838.99	PASS	1	0.000169	5928	60	11.19	5q31.3	exonic	ARHGAP26	NA	nonsynonymous SNV	ARHGAP26:NM_001135608:exon9:c.A898G:p.M300V,ARHGAP26:NM_015071:exon9:c.A898G:p.M300V		NA	NA	NA	NA	NA	NA	NA	NA	NA	NA	0.911	P	0/1	38	37	0.493333	75	99	894	0
11216.s1	sscsib	pc_relationship	Yale	male	EZV2	synonymous	17	12888035	A	A	G	12888035	12888035	A	G	272	PASS	1	0.000169	5926	60	8.77	17p12	exonic	ARHGAP44	NA	synonymous SNV	ARHGAP44:NM_014859:exon20:c.A2127G:p.A709A		NA	NA	NA	NA	NA	NA	NA	NA	NA	NA	NA	NA	0/1	17	14	0.451613	31	99	327	0
14309.s1	sscsib	0	Yale	female	EZV2	synonymous	1	16525646	G	G	A	16525646	16525646	G	A	1032.99	PASS	1	0.000169	5930	60	12.75	1p36.13	exonic	ARHGEF19	NA	synonymous SNV	ARHGEF19:NM_153213:exon15:c.C2250T:p.D750D		NA	NA	8.24e-06	0	0	0	0	1.5e-05	0	0	NA	NA	0/1	42	39	0.481481	81	99	1088	0
1036-03	cms	0	Yale	female	EZV2	synonymous	9	127631650	G	G	A	127631650	127631650	G	A	751.16	PASS	1	0.000169	5910	60	13.18	9q33.3	exonic	ARPC5L	NA	synonymous SNV	ARPC5L:NM_030978:exon1:c.G81A:p.Q27Q	wt	NA	NA	NA	NA	NA	NA	NA	NA	NA	NA	NA	NA	0/1	27	30	0.526316	57	99	806	0
13634.s1	sscsib	0	Yale	female	EZV2	synonymous	11	74985153	G	G	C	74985153	74985153	G	C	3091.34	PASS	3	0.000506	5928	60	13.32	11q13.4	exonic	ARRB1	NA	synonymous SNV	ARRB1:NM_004041:exon11:c.C879G:p.L293L,ARRB1:NM_020251:exon11:c.C879G:p.L293L		NA	rs373139870	4.94e-05	0	0	0	0	8.99e-05	0	0	NA	NA	0/1	36	42	0.538462	78	99	1212	0
1114-03	cms	0	Yale	male	EZV2	Mis-D	22	19964982	C	C	T	19964982	19964982	C	T	1504.31	PASS	2	0.000338	5926	60	17.49	22q11.21	exonic	ARVCF	NA	nonsynonymous SNV	ARVCF:NM_001670:exon9:c.G1826A:p.R609Q	DN	NA	rs374932781	9.77e-05	0	8.7e-05	0	0	0.0002	0	0	0.984	D	0/1	20	20	0.5	40	99	634	0
13234.s1	sscsib	0	Yale	male	EZV2	LGD	6	101103584	CT	CT	C	101103585	101103585	T	-	658.99	PASS	1	0.000169	5928	60	13.45	6q16.3	exonic	ASCC3	NA	frameshift deletion	ASCC3:NM_006828:exon17:c.2813delA:p.K938fs		NA	NA	NA	NA	NA	NA	NA	NA	NA	NA	NA	NA	0/1	26	23	0.469388	49	99	714	0
13522.s1	sscsib	PCA_outlier	Yale	male	EZV2	Mis-T	20	31021191	G	G	A	31021191	31021191	G	A	374.99	PASS	1	0.000169	5926	60	9.87	20q11.21	exonic	ASXL1	NA	nonsynonymous SNV	ASXL1:NM_015338:exon11:c.G1190A:p.R397H		NA	NA	8.24e-06	0	0	0	0	1.5e-05	0	0	1	D	0/1	23	15	0.394737	38	99	430	0
1088-03	cms	0	Yale	male	EZV2	synonymous	20	31023437	C	C	T	31023437	31023437	C	T	361.99	PASS	1	0.000169	5924	60	10.97	20q11.21	exonic	ASXL1	NA	synonymous SNV	ASXL1:NM_015338:exon12:c.C2922T:p.Y974Y	DN	NA	NA	NA	NA	NA	NA	NA	NA	NA	NA	NA	NA	0/1	18	15	0.454545	33	99	417	0
11436.s1	sscsib	0	Yale	female	EZV2	synonymous	2	25966875	G	G	T	25966875	25966875	G	T	571.99	PASS	1	0.000169	5928	60	11.92	2p23.3	exonic	ASXL2	NA	synonymous SNV	ASXL2:NM_018263:exon12:c.C2331A:p.P777P		NA	NA	NA	NA	NA	NA	NA	NA	NA	NA	NA	NA	0/1	21	27	0.5625	48	99	627	0
1011-03	cms	PCA_outlier	Yale	female	EZV2	Mis-D	11	64674249	C	C	G	64674249	64674249	C	G	365.99	PASS	1	0.000169	5926	60	9.38	11q13.1	exonic	ATG2A	NA	nonsynonymous SNV	ATG2A:NM_015104:exon20:c.G2871C:p.E957D	DN	NA	rs368322390	NA	NA	NA	NA	NA	NA	NA	NA	0.999	D	0/1	23	16	0.410256	39	99	421	0
13932.s1	sscsib	0	Yale	female	EZV2	synonymous	11	64681310	G	G	A	64681310	64681310	G	A	456.99	PASS	1	0.000169	5928	60	11.72	11q13.1	exonic	ATG2A	NA	synonymous SNV	ATG2A:NM_015104:exon4:c.C573T:p.V191V		NA	NA	1.66e-05	0	0	0.0001	0	0	0	6.06e-05	NA	NA	0/1	19	20	0.512821	39	99	512	0
1110-03	cms	0	Yale	male	EZV2	noncoding	14	51096676	ACTTTT	ACTTTT	A	51096677	51096681	CTTTT	-	1980.1	PASS	1	0.000169	5918	61.17	12.77	14q22.1	intronic	ATL1	NA	NA	NA	Not tested	NA	NA	2.52e-05	0	0	0	0	4.58e-05	0	0	NA	NA	0/1	41	52	0.55914	93	99	2035	0
1096-03	cms	0	Yale	female	EZV2	Mis-B	11	63411691	A	A	G	63411691	63411691	A	G	3407.99	PASS	1	0.000169	5928	60	12.67	11q13.1	exonic	ATL3	NA	nonsynonymous SNV	ATL3:NM_001290048:exon7:c.T607C:p.Y203H,ATL3:NM_015459:exon7:c.T661C:p.Y221H	DN	NA	NA	NA	NA	NA	NA	NA	NA	NA	NA	0.025	B	0/1	147	122	0.453532	269	99	3463	0
14081.s1	sscsib	0	Yale	female	EZV2	synonymous	5	160097541	G	G	A	160097541	160097541	G	A	1205.99	PASS	1	0.000169	5930	60	13.7	5q34	exonic	ATP10B	NA	synonymous SNV	ATP10B:NM_025153:exon7:c.C604T:p.L202L		NA	NA	NA	NA	NA	NA	NA	NA	NA	NA	NA	NA	0/1	41	47	0.534091	88	99	1261	0
1017-03	cms	0	Yale	male	EZV2	LGD	3	10384640	G	G	GA	10384640	10384640	-	A	577.99	PASS	1	0.000169	5928	60	14.1	3p25.3	exonic	ATP2B2	NA	frameshift insertion	ATP2B2:NM_001683:exon16:c.2577dupT:p.L860fs,ATP2B2:NM_001001331:exon19:c.2712dupT:p.L905fs	DN	NA	NA	NA	NA	NA	NA	NA	NA	NA	NA	NA	NA	0/1	26	15	0.365854	41	99	633	0
1017-03	cms	0	Yale	male	EZV2	NFS	3	10384637	T	T	TGCC	10384637	10384637	-	GCC	871	PASS	1	0.000169	5928	59.61	18.93	3p25.3	exonic	ATP2B2	NA	nonframeshift insertion	ATP2B2:NM_001683:exon16:c.2580_2581insGGC:p.K861delinsGK,ATP2B2:NM_001001331:exon19:c.2715_2716insGGC:p.K906delinsGK	Fail	NA	NA	NA	NA	NA	NA	NA	NA	NA	NA	NA	NA	0/1	27	19	0.413043	46	99	926	0
12976.s1	sscsib	0	Yale	male	EZV2	Mis-D	12	57032159	A	A	G	57032159	57032159	A	G	938.99	PASS	1	0.000169	5928	60	10.1	12q13.3	exonic	ATP5B	NA	nonsynonymous SNV	ATP5B:NM_001686:exon10:c.T1538C:p.I513T		NA	NA	NA	NA	NA	NA	NA	NA	NA	NA	0.998	D	0/1	53	40	0.430108	93	99	994	0
12972.s1	sscsib	PCA_outlier	Yale	female	EZV2	LGD	X	76891431	GAT	GAT	G	76891432	76891433	AT	-	2502	PASS	1	0.000169	5926	59.86	17.87	Xq21.1	exonic	ATRX	NA	frameshift deletion	ATRX:NM_138270:exon15:c.4558_4559del:p.I1520fs,ATRX:NM_000489:exon16:c.4672_4673del:p.I1558fs		NA	NA	NA	NA	NA	NA	NA	NA	NA	NA	NA	NA	0/1	73	67	0.478571	140	99	2557	0
12772.s1	sscsib	0	Yale	male	EZV2	Mis-D	12	111954116	C	C	T	111954116	111954116	C	T	1073.99	PASS	1	0.000169	5928	60	10.23	12q24.12	exonic	ATXN2	NA	nonsynonymous SNV	ATXN2:NM_001310123:exon8:c.G830A:p.R277H,ATXN2:NM_001310121:exon10:c.G902A:p.R301H,ATXN2:NM_002973:exon10:c.G1697A:p.R566H		NA	NA	NA	NA	NA	NA	NA	NA	NA	NA	1	D	0/1	52	53	0.504762	105	99	1129	0
14086.s1	sscsib	0	Yale	female	EZV2	synonymous	2	62449634	G	G	C	62449634	62449634	G	C	534.99	PASS	1	0.000169	5930	60	15.74	2p15	exonic	B3GNT2	NA	synonymous SNV	B3GNT2:NM_006577:exon2:c.G279C:p.L93L		NA	NA	NA	NA	NA	NA	NA	NA	NA	NA	NA	NA	0/1	15	19	0.558824	34	99	590	0
1023-03	cms	0	Yale	male	EZV2	synonymous	12	670539	T	T	C	670539	670539	T	C	850.99	PASS	1	0.000169	5928	60	15.47	12p13.33	exonic	B4GALNT3	NA	synonymous SNV	B4GALNT3:NM_173593:exon20:c.T2919C:p.R973R	DN	NA	NA	NA	NA	NA	NA	NA	NA	NA	NA	NA	NA	0/1	27	28	0.509091	55	99	906	0
13630.s1	sscsib	0	Yale	female	EZV2	synonymous	11	373219	C	C	T	373219	373219	C	T	1306.34	PASS	3	0.000506	5926	60	10.89	11p15.5	exonic	B4GALNT4	NA	synonymous SNV	B4GALNT4:NM_178537:exon6:c.C564T:p.D188D		NA	rs145389119	0.0002	0.0007	0	0.0023	0	1.53e-05	0	6.08e-05	NA	NA	0/1	29	19	0.395833	48	99	454	0
1010-03	cms	0	Yale	male	EZV2	Mis-D	3	107435533	G	G	A	107435533	107435533	G	A	743.99	PASS	1	0.000169	5930	60	10.48	3q13.12	exonic	BBX	NA	nonsynonymous SNV	BBX:NM_001142568:exon5:c.G242A:p.R81Q,BBX:NM_001276286:exon5:c.G242A:p.R81Q,BBX:NM_020235:exon5:c.G242A:p.R81Q	DN	NA	NA	NA	NA	NA	NA	NA	NA	NA	NA	1	D	0/1	44	27	0.380282	71	99	799	0
13039.s1	sscsib	0	Yale	male	EZV2	synonymous	12	122481895	C	C	T	122481895	122481895	C	T	412.99	PASS	1	0.000169	5926	60	11.47	12q24.31	exonic	BCL7A	NA	synonymous SNV	BCL7A:NM_001024808:exon4:c.C375T:p.S125S,BCL7A:NM_020993:exon4:c.C375T:p.S125S		NA	rs144915314	0.0002	9.63e-05	0.0004	0.0008	0	3e-05	0.0011	0.0008	NA	NA	0/1	19	17	0.472222	36	99	468	0
14096.s1	sscsib	0	Yale	female	EZV2	Mis-D	8	22481478	T	T	G	22481478	22481478	T	G	840	PASS	1	0.000169	5926	60	12.92	8p21.3	exonic	BIN3	NA	nonsynonymous SNV	BIN3:NM_018688:exon8:c.A565C:p.S189R		NA	NA	NA	NA	NA	NA	NA	NA	NA	NA	0.998	D	0/1	32	33	0.507692	65	99	895	0
13932.s1	sscsib	0	Yale	female	EZV2	Mis-D	2	32692733	G	G	A	32692733	32692733	G	A	1061.99	PASS	1	0.000169	5930	60	12.21	2p22.3	exonic	BIRC6	NA	nonsynonymous SNV	BIRC6:NM_016252:exon27:c.G5497A:p.V1833M		NA	NA	NA	NA	NA	NA	NA	NA	NA	NA	0.998	D	0/1	44	43	0.494253	87	99	1117	0
11520.s1	sscsib	0	Yale	male	EZV2	Mis-D	2	32693818	G	G	T	32693818	32693818	G	T	548.99	PASS	1	0.000169	5928	60	9.98	2p22.3	exonic	BIRC6	NA	nonsynonymous SNV	BIRC6:NM_016252:exon29:c.G6094T:p.D2032Y		NA	NA	NA	NA	NA	NA	NA	NA	NA	NA	0.999	D	0/1	30	25	0.454545	55	99	604	0
12826.s1	sscsib	0	Yale	male	EZV2	Mis-B	13	103492086	G	G	T	103492086	103492086	G	T	606.99	PASS	1	0.000169	5926	60	14.45	13q33.1	exonic	BIVM,BIVM-ERCC5	NA	nonsynonymous SNV	BIVM:NM_001159596:exon9:c.G717T:p.Q239H,BIVM-ERCC5:NM_001204425:exon9:c.G1383T:p.Q461H,BIVM:NM_017693:exon11:c.G1383T:p.Q461H		NA	NA	NA	NA	NA	NA	NA	NA	NA	NA	0.003	B	0/1	18	24	0.571429	42	99	662	0
12572.s1	sscsib	0	Yale	female	EZV2	Mis-B	13	103514754	A	A	G	103514754	103514754	A	G	1359.99	PASS	1	0.000169	5926	60	12.48	13q33.1	exonic	BIVM-ERCC5,ERCC5	NA	nonsynonymous SNV	ERCC5:NM_000123:exon8:c.A1255G:p.M419V,BIVM-ERCC5:NM_001204425:exon16:c.A2617G:p.M873V		NA	NA	8.24e-06	9.65e-05	0	0	0	0	0	0	0.001	B	0/1	55	54	0.495413	109	99	1415	0
12891.s1	sscsib	0	Yale	female	EZV2	noncoding	1	151019108	C	C	T	151019108	151019108	C	T	1720.99	PASS	1	0.000169	5930	60	13.88	1q21.3	intronic	BNIPL	NA	NA	NA		NA	NA	NA	NA	NA	NA	NA	NA	NA	NA	NA	NA	0/1	58	66	0.532258	124	99	1776	0
14223.s1	sscsib	0	Yale	female	EZV2	Mis-D	6	32942326	G	G	T	32942326	32942326	G	T	270.99	PASS	1	0.000169	5928	60	11.29	6p21.32	exonic	BRD2	NA	nonsynonymous SNV	BRD2:NM_001199455:exon2:c.G117T:p.L39F,BRD2:NM_001113182:exon3:c.G117T:p.L39F,BRD2:NM_005104:exon3:c.G117T:p.L39F		NA	NA	NA	NA	NA	NA	NA	NA	NA	NA	0.999	D	0/1	13	11	0.458333	24	99	326	0
12837.s1	sscsib	0	Yale	female	EZV2	Mis-D	5	137496675	G	G	T	137496675	137496675	G	T	1540.99	PASS	1	0.000169	5930	60	12.74	5q31.2	exonic	BRD8	NA	nonsynonymous SNV	BRD8:NM_001300962:exon17:c.C2209A:p.L737M,BRD8:NM_001164326:exon18:c.C2341A:p.L781M,BRD8:NM_001300961:exon18:c.C2284A:p.L762M,BRD8:NM_139199:exon18:c.C2332A:p.L778M,BRD8:NM_001300966:exon19:c.C2014A:p.L672M,BRD8:NM_006696:exon19:c.C2551A:p.L851M		NA	NA	NA	NA	NA	NA	NA	NA	NA	NA	1	D	0/1	59	62	0.512397	121	99	1596	0
13072.s1	sscsib	0	Yale	female	EZV2	Mis-D	8	37702544	G	G	A	37702544	37702544	G	A	236	PASS	1	0.000169	5926	60	8.14	8p11.23	exonic	BRF2	NA	nonsynonymous SNV	BRF2:NM_018310:exon4:c.C724T:p.R242W		NA	rs201109709	4.17e-05	0	0	0	0	0	0	0.0003	1	D	0/1	18	11	0.37931	29	99	291	0
11102.s1	sscsib	0	Yale	male	EZV2	Mis-D	3	49692945	G	G	A	49692945	49692945	G	A	344.99	PASS	1	0.000169	5930	59.48	9.32	3p21.31	exonic	BSN	NA	nonsynonymous SNV	BSN:NM_003458:exon5:c.G5956A:p.D1986N		NA	NA	NA	NA	NA	NA	NA	NA	NA	NA	0.999	D	0/1	22	15	0.405405	37	99	400	0
14696.s1	sscsib	0	Yale	male	EZV2	Mis-B	5	180377161	G	G	A	180377161	180377161	G	A	2068.42	PASS	1	0.000186	5388	60	12.85	5q35.3	exonic	BTNL8	NA	nonsynonymous SNV	BTNL8:NM_001159707:exon7:c.G772A:p.D258N,BTNL8:NM_001159710:exon7:c.G568A:p.D190N,BTNL8:NM_001040462:exon8:c.G1120A:p.D374N,BTNL8:NM_001159709:exon8:c.G745A:p.D249N		NA	rs373083701	7.2e-05	0.0008	0	0	0	0	0	0	0.002	B	0/1	75	86	0.534161	161	99	2123	0
12859.s1	sscsib	0	Yale	male	EZV2	Mis-B	6	41898448	A	A	G	41898448	41898448	A	G	800.99	PASS	1	0.000169	5926	60	19.07	6p21.1	exonic	BYSL	NA	nonsynonymous SNV	BYSL:NM_004053:exon4:c.A646G:p.I216V		NA	NA	NA	NA	NA	NA	NA	NA	NA	NA	0.018	B	0/1	13	29	0.690476	42	99	856	0
12964.s1	sscsib	PCA_outlier	Yale	male	EZV2	synonymous	10	50916480	G	G	A	50916480	50916480	G	A	2937.64	PASS	4	0.000675	5928	60	12.83	10q11.23	exonic	C10orf53	NA	synonymous SNV	C10orf53:NM_182554:exon3:c.G291A:p.P97P		NA	rs76546287	4.12e-05	0	8.64e-05	0.0005	0	0	0	0	NA	NA	0/1	41	39	0.4875	80	99	1064	0
12523.s1	sscsib	0	Yale	female	EZV2	synonymous	11	8942971	G	G	T	8942971	8942971	G	T	824.99	PASS	1	0.000169	5928	60	13.31	11p15.4	exonic	C11orf16	NA	synonymous SNV	C11orf16:NM_020643:exon6:c.C1296A:p.V432V		NA	NA	NA	NA	NA	NA	NA	NA	NA	NA	NA	NA	0/1	28	34	0.548387	62	99	880	0
12252.s1	sscsib	0	Yale	male	EZV2	Mis-D	11	63585765	C	C	T	63585765	63585765	C	T	739.28	PASS	2	0.000337	5928	60	5.52	11q13.1	exonic	C11orf84	NA	nonsynonymous SNV	C11orf84:NM_138471:exon3:c.C535T:p.L179F		NA	NA	NA	NA	NA	NA	NA	NA	NA	NA	1	D	0/1	62	37	0.373737	99	99	754	0
13875.s1	sscsib	0	Yale	male	EZV2	synonymous	11	63594590	G	G	A	63594590	63594590	G	A	399.01	PASS	1	0.000169	5928	60	10.78	11q13.1	exonic	C11orf84	NA	synonymous SNV	C11orf84:NM_138471:exon6:c.G1125A:p.P375P		NA	NA	2.5e-05	0	0	0	0	3.03e-05	0	6.14e-05	NA	NA	0/1	18	19	0.513514	37	99	454	0
1012-03	cms	PCA_outlier	Yale	male	EZV2	Mis-D	14	58605379	G	G	C	58605379	58605379	G	C	950	PASS	1	0.000169	5924	60	13.77	14q23.1	exonic	C14orf37	NA	nonsynonymous SNV	C14orf37:NM_001001872:exon2:c.C698G:p.T233R	DN	NA	NA	NA	NA	NA	NA	NA	NA	NA	NA	0.972	D	0/1	37	32	0.463768	69	99	1005	0
1056-03	cms	0	Yale	female	EZV2	LGD	16	46843569	G	G	A	46843569	46843569	G	A	871.99	PASS	1	0.000169	5928	60	9.69	16q11.2	exonic	C16orf87	NA	stopgain	C16orf87:NM_001001436:exon3:c.C292T:p.R98X	DN	NA	NA	NA	NA	NA	NA	NA	NA	NA	NA	.	.	0/1	56	34	0.377778	90	99	927	0
13673.s1	sscsib	0	Yale	male	EZV2	synonymous	19	40834354	G	G	A	40834354	40834354	G	A	1259.99	PASS	1	0.000169	5924	59.76	13.7	19q13.2	exonic	C19orf47	NA	synonymous SNV	C19orf47:NM_001256440:exon6:c.C516T:p.S172S,C19orf47:NM_001256441:exon6:c.C405T:p.S135S		NA	NA	NA	NA	NA	NA	NA	NA	NA	NA	NA	NA	0/1	44	48	0.521739	92	99	1315	0
13612.s1	sscsib	PCA_outlier	Yale	female	EZV2	LGD	1	244552291	C	C	T	244552291	244552291	C	T	685.99	PASS	1	0.000169	5930	60	12.7	1q44	exonic	C1orf100	NA	stopgain	C1orf100:NM_001012970:exon5:c.C364T:p.R122X,C1orf100:NM_001276348:exon5:c.C268T:p.R90X		NA	NA	1.65e-05	0	0	0	0	1.5e-05	0	6.06e-05	.	.	0/1	24	30	0.555556	54	99	741	0
13694.s1	sscsib	0	Yale	female	EZV2	UNK	12	7188474	C	C	G	7188474	7188474	C	G	490.99	PASS	1	0.000169	5926	60	11.69	12p13.31	exonic	C1R	NA	unknown	UNKNOWN		NA	NA	NA	NA	NA	NA	NA	NA	NA	NA	0.993	D	0/1	22	20	0.47619	42	99	546	0
13934.s1	sscsib	0	Yale	female	EZV2	LGD	9	123725027	G	G	A	123725027	123725027	G	A	601.94	PASS	5	0.000844	5926	60	7.34	9q33.2	exonic	C5	NA	stopgain	C5:NM_001317163:exon36:c.C4444T:p.R1482X,C5:NM_001735:exon36:c.C4426T:p.R1476X		NA	NA	7.42e-05	0.0003	0	0	0.0002	7.5e-05	0	0	.	.	0/1	17	11	0.392857	28	99	291	0
11944.s1	sscsib	0	Yale	female	EZV2	Mis-D	5	37187590	G	G	A	37187590	37187590	G	A	396.99	PASS	1	0.000169	5930	60	9.92	5p13.2	exonic	C5orf42	NA	nonsynonymous SNV	C5orf42:NM_023073:exon23:c.C4006T:p.R1336W		NA	NA	8.26e-06	0	0	0	0	1.5e-05	0	0	1	D	0/1	22	18	0.45	40	99	452	0
13506.s2	sscsib	pc_relationship	Yale	female	EZV2	Mis-T	5	37177727	T	T	C	37177727	37177727	T	C	1546.99	PASS	1	0.000169	5928	60	11.63	5p13.2	exonic	C5orf42	NA	nonsynonymous SNV	C5orf42:NM_023073:exon30:c.A5896G:p.K1966E		NA	NA	NA	NA	NA	NA	NA	NA	NA	NA	0.008	B	0/1	64	69	0.518797	133	99	1602	0
13496.s1	sscsib	0	Yale	male	EZV2	synonymous	5	37169475	T	T	C	37169475	37169475	T	C	342.09	PASS	2	0.000337	5928	60	6.34	5p13.2	exonic	C5orf42	NA	synonymous SNV	C5orf42:NM_023073:exon34:c.A6651G:p.K2217K		NA	NA	NA	NA	NA	NA	NA	NA	NA	NA	NA	NA	0/1	27	15	0.357143	42	99	397	0
13139.s1	sscsib	0	Yale	female	EZV2	Mis	7	26686146	C	C	T	26686146	26686146	C	T	1117.99	PASS	1	0.000169	5926	60	14.91	7p15.2	exonic	C7orf71	NA	nonsynonymous SNV	C7orf71:NM_001302625:exon3:c.C422T:p.P141L,C7orf71:NM_001145531:exon4:c.C497T:p.P166L		NA	NA	NA	NA	NA	NA	NA	NA	NA	NA	NA	NA	0/1	33	42	0.56	75	99	1173	0
13833.s1	sscsib	0	Yale	female	EZV2	Mis-P	16	66884534	C	C	T	66884534	66884534	C	T	277.99	PASS	1	0.000169	5928	60	10.3	16q22.1	exonic	CA7	NA	nonsynonymous SNV	CA7:NM_001014435:exon3:c.C161T:p.T54M,CA7:NM_005182:exon3:c.C329T:p.T110M		NA	NA	NA	NA	NA	NA	NA	NA	NA	NA	0.857	P	0/1	13	14	0.518519	27	99	333	0
13831.s1	sscsib	0	Yale	female	EZV2	noncoding	9	35680835	T	T	C	35680835	35680835	T	C	1407.99	PASS	1	0.000169	5928	60	12.35	9p13.3	intronic	CA9	NA	NA	NA		NA	NA	NA	NA	NA	NA	NA	NA	NA	NA	NA	NA	0/1	59	55	0.482456	114	99	1463	0
11673.s1	sscsib	0	Yale	male	EZV2	Mis-D	1	181706696	G	G	A	181706696	181706696	G	A	838.99	PASS	1	0.000169	5928	60	7.77	1q25.3	exonic	CACNA1E	NA	nonsynonymous SNV	CACNA1E:NM_001205294:exon22:c.G3401A:p.R1134H,CACNA1E:NM_000721:exon23:c.G3458A:p.R1153H,CACNA1E:NM_001205293:exon23:c.G3458A:p.R1153H		NA	NA	8.29e-06	0	0	0	0.0002	0	0	0	1	D	0/1	68	40	0.37037	108	99	894	0
14698.s1	sscsib	0	Yale	female	EZV2	synonymous	17	48680432	C	C	T	48680432	48680432	C	T	2586.99	PASS	1	0.000169	5928	60	12.2	17q21.33	exonic	CACNA1G	NA	synonymous SNV	CACNA1G:NM_001256332:exon20:c.C3972T:p.N1324N,CACNA1G:NM_198376:exon20:c.C3972T:p.N1324N,CACNA1G:NM_198379:exon20:c.C3972T:p.N1324N,CACNA1G:NM_198382:exon20:c.C3972T:p.N1324N,CACNA1G:NM_198383:exon20:c.C3972T:p.N1324N,CACNA1G:NM_198387:exon20:c.C3972T:p.N1324N,CACNA1G:NM_198388:exon20:c.C3972T:p.N1324N,CACNA1G:NM_198396:exon20:c.C3972T:p.N1324N,CACNA1G:NM_001256324:exon21:c.C4041T:p.N1347N,CACNA1…		NA	NA	1.66e-05	0	0	0	0	3e-05	0	0	NA	NA	0/1	109	103	0.485849	212	99	2642	0
12457.s1	sscsib	0	Yale	male	EZV2	synonymous	12	49221409	C	C	A	49221409	49221409	C	A	369.03	PASS	1	0.000169	5926	60	14.76	12q13.12	exonic	CACNB3	NA	synonymous SNV	CACNB3:NM_001206915:exon12:c.C1059A:p.P353P,CACNB3:NM_000725:exon13:c.C1182A:p.P394P,CACNB3:NM_001206916:exon13:c.C1179A:p.P393P,CACNB3:NM_001206917:exon13:c.C1143A:p.P381P		NA	rs191174951	0.0001	0	8.7e-05	0.0008	0	0	0.0011	0.0002	NA	NA	0/1	11	14	0.56	25	99	424	0
14212.s1	sscsib	0	Yale	female	EZV2	Mis-D	7	44282206	C	C	T	44282206	44282206	C	T	828	PASS	1	0.000169	5928	60	12.94	7p13	exonic	CAMK2B	NA	nonsynonymous SNV	CAMK2B:NM_001220:exon9:c.G649A:p.E217K,CAMK2B:NM_001293170:exon9:c.G649A:p.E217K,CAMK2B:NM_172078:exon9:c.G649A:p.E217K,CAMK2B:NM_172079:exon9:c.G649A:p.E217K,CAMK2B:NM_172080:exon9:c.G649A:p.E217K,CAMK2B:NM_172081:exon9:c.G649A:p.E217K,CAMK2B:NM_172082:exon9:c.G649A:p.E217K,CAMK2B:NM_172083:exon9:c.G649A:p.E217K,CAMK2B:NM_172084:exon9:c.G649A:p.E217K		NA	NA	NA	NA	NA	NA	NA	NA	NA	NA	0.999	D	0/1	33	31	0.484375	64	99	883	0
13604.s1	sscsib	0	Yale	female	EZV2	Mis-B	17	76993146	C	C	T	76993146	76993146	C	T	378	PASS	1	0.000169	5926	60	15.75	17q25.3	exonic	CANT1	NA	nonsynonymous SNV	CANT1:NM_138793:exon2:c.G559A:p.V187I,CANT1:NM_001159773:exon3:c.G559A:p.V187I,CANT1:NM_001159772:exon4:c.G559A:p.V187I		NA	NA	0.0001	0	0.0013	0	0	1.5e-05	0	0	0.027	B	0/1	10	14	0.583333	24	99	433	0
13998.s1	sscsib	0	Yale	female	EZV2	Mis-B	17	76991208	C	C	T	76991208	76991208	C	T	2164.28	PASS	2	0.000337	5928	60	10.93	17q25.3	exonic	CANT1	NA	nonsynonymous SNV	CANT1:NM_138793:exon3:c.G727A:p.E243K,CANT1:NM_001159773:exon4:c.G727A:p.E243K,CANT1:NM_001159772:exon5:c.G727A:p.E243K		NA	NA	4.4e-05	0	0	0	0	7.89e-05	0	0	0.14	B	0/1	48	32	0.4	80	99	790	0
13602.s1	sscsib	pc_relationship	Yale	male	EZV2	noncoding	1	223905455	C	C	T	223905455	223905455	C	T	269.99	PASS	1	0.000169	5930	60	6.75	1q41	intronic	CAPN2	NA	NA	NA		NA	NA	NA	NA	NA	NA	NA	NA	NA	NA	NA	NA	0/1	27	13	0.325	40	99	325	0
11435.s1	sscsib	0	Yale	male	EZV2	Mis-D	12	30862954	T	T	C	30862954	30862954	T	C	812.99	PASS	1	0.000169	5926	60	13.55	12p11.21	exonic	CAPRIN2	NA	nonsynonymous SNV	CAPRIN2:NM_023925:exon17:c.A3116G:p.H1039R,CAPRIN2:NM_001002259:exon18:c.A3266G:p.H1089R		NA	NA	NA	NA	NA	NA	NA	NA	NA	NA	1	D	0/1	25	35	0.583333	60	99	868	0
13577.s1	sscsib	0	Yale	female	EZV2	Mis-P	12	54651374	C	C	T	54651374	54651374	C	T	1361.99	PASS	1	0.000169	5928	60	16.02	12q13.13	exonic	CBX5	NA	nonsynonymous SNV	CBX5:NM_001127321:exon2:c.G61A:p.V21I,CBX5:NM_001127322:exon2:c.G61A:p.V21I,CBX5:NM_012117:exon2:c.G61A:p.V21I		NA	NA	8.24e-06	0	0	0	0	1.5e-05	0	0	0.756	P	0/1	30	55	0.647059	85	99	1417	0
12563.s1	sscsib	0	Yale	male	EZV2	Mis-P	5	114620572	G	G	C	114620572	114620572	G	C	541.99	PASS	1	0.000169	5930	60	9.51	5q22.3	exonic	CCDC112	NA	nonsynonymous SNV	CCDC112:NM_001040440:exon2:c.C151G:p.R51G		NA	NA	NA	NA	NA	NA	NA	NA	NA	NA	0.712	P	0/1	30	27	0.473684	57	99	597	0
13727.s1	sscsib	0	Yale	female	EZV2	Mis-D	9	15779035	C	C	T	15779035	15779035	C	T	392.99	PASS	1	0.000169	5928	60	16.37	9p22.3	exonic	CCDC171	NA	nonsynonymous SNV	CCDC171:NM_173550:exon20:c.C2968T:p.R990C		NA	NA	1.66e-05	0	0	0	0	1.5e-05	0	6.15e-05	1	D	0/1	8	16	0.666667	24	99	448	0
14320.s1	sscsib	0	Yale	male	EZV2	Mis-B	3	113724640	G	G	C	113724640	113724640	G	C	1868.99	PASS	1	0.000169	5930	60	12.3	3q13.31	exonic	CCDC191	NA	nonsynonymous SNV	CCDC191:NM_020817:exon10:c.C1583G:p.S528C		NA	NA	NA	NA	NA	NA	NA	NA	NA	NA	0.006	B	0/1	73	79	0.519737	152	99	1924	0
1001-03	cms	0	Yale	male	EZV2	Mis-D	8	27614282	T	T	G	27614282	27614282	T	G	2381.99	PASS	1	0.000169	5928	60	14.98	8p21.1	exonic	CCDC25	NA	nonsynonymous SNV	CCDC25:NM_001304529:exon4:c.A122C:p.H41P,CCDC25:NM_018246:exon4:c.A122C:p.H41P	DN	NA	NA	NA	NA	NA	NA	NA	NA	NA	NA	1	D	0/1	78	81	0.509434	159	99	2437	0
12976.s1	sscsib	0	Yale	male	EZV2	synonymous	1	3679713	C	C	T	3679713	3679713	C	T	679.07	PASS	1	0.000169	5930	60	16.98	1p36.32	exonic	CCDC27	NA	synonymous SNV	CCDC27:NM_152492:exon7:c.C996T:p.P332P		NA	NA	6.3e-05	0	0	0	0	0	0	0.0014	NA	NA	0/1	16	24	0.6	40	99	734	0
12794.s1	sscsib	0	Yale	male	EZV2	Mis-B	11	85622325	T	T	C	85622325	85622325	T	C	647	PASS	1	0.000169	5928	60	12.21	11q14.2	exonic	CCDC83	NA	nonsynonymous SNV	CCDC83:NM_001286159:exon8:c.T674C:p.V225A,CCDC83:NM_173556:exon8:c.T674C:p.V225A		NA	NA	8.32e-06	0	0	0	0	1.51e-05	0	0	0.4	B	0/1	25	28	0.528302	53	99	702	0
13146.s1	sscsib	0	Yale	female	EZV2	noncoding	5	132085029	C	C	G	132085029	132085029	C	G	243.99	PASS	1	0.000169	5930	60	6.97	5q31.1	intronic	CCNI2	NA	NA	NA		NA	NA	NA	NA	NA	NA	NA	NA	NA	NA	NA	NA	0/1	23	12	0.342857	35	99	299	0
14432.s1	sscsib	pc_relationship	Yale	male	EZV2	Mis-T	14	99969307	G	G	C	99969307	99969307	G	C	199.99	PASS	1	0.000169	5926	60	5.88	14q32.2	exonic	CCNK	NA	nonsynonymous SNV	CCNK:NM_001099402:exon8:c.G997C:p.V333L		NA	NA	NA	NA	NA	NA	NA	NA	NA	NA	0	B	0/1	21	13	0.382353	34	99	255	0
14492.s1	sscsib	0	Yale	female	EZV2	Mis-B	11	66083769	G	G	A	66083769	66083769	G	A	414.01	PASS	1	0.000169	5926	60	10.1	11q13.2	exonic	CD248	NA	nonsynonymous SNV	CD248:NM_020404:exon1:c.C730T:p.H244Y		NA	NA	NA	NA	NA	NA	NA	NA	NA	NA	0.061	B	0/1	22	19	0.463415	41	99	469	0
14068.s1	sscsib	0	Yale	female	EZV2	synonymous	11	35211584	C	C	T	35211584	35211584	C	T	763.99	PASS	1	0.000169	5928	60	11.4	11p13	exonic	CD44	NA	synonymous SNV	CD44:NM_000610:exon5:c.C639T:p.T213T,CD44:NM_001001389:exon5:c.C639T:p.T213T,CD44:NM_001001390:exon5:c.C639T:p.T213T,CD44:NM_001001391:exon5:c.C639T:p.T213T,CD44:NM_001202555:exon5:c.C639T:p.T213T,CD44:NM_001202556:exon5:c.C639T:p.T213T,CD44:NM_001202557:exon5:c.C639T:p.T213T		NA	NA	1.65e-05	0	0	0	0	1.5e-05	0	6.06e-05	NA	NA	0/1	37	30	0.447761	67	99	819	0
12637.s1	sscsib	0	Yale	male	EZV2	Mis-D	1	91977407	C	C	T	91977407	91977407	C	T	1073.99	PASS	1	0.000169	5930	60	7.73	1p22.2	exonic	CDC7	NA	nonsynonymous SNV	CDC7:NM_001134419:exon6:c.C499T:p.R167C,CDC7:NM_001134420:exon6:c.C499T:p.R167C,CDC7:NM_003503:exon6:c.C499T:p.R167C		NA	NA	NA	NA	NA	NA	NA	NA	NA	NA	1	D	0/1	80	59	0.42446	139	99	1129	0
13351.s1	sscsib	PCA_outlier	Yale	female	EZV2	Mis-T	16	66945824	C	C	T	66945824	66945824	C	T	192	PASS	1	0.000169	5928	60	5.33	16q22.1	exonic	CDH16	NA	nonsynonymous SNV	CDH16:NM_001204746:exon12:c.G1477A:p.D493N,CDH16:NM_001204744:exon13:c.G1768A:p.D590N,CDH16:NM_001204745:exon13:c.G1768A:p.D590N,CDH16:NM_004062:exon13:c.G1768A:p.D590N		NA	NA	1.73e-05	0	8.68e-05	0.0001	0	0	0	0	0.997	D	0/1	24	12	0.333333	36	99	247	0
13881.s1	sscsib	0	Yale	female	EZV2	Mis-P	3	133302860	A	A	G	133302860	133302860	A	G	459	PASS	1	0.000169	5928	60	15.3	3q22.1	exonic	CDV3	NA	nonsynonymous SNV	CDV3:NM_001134422:exon3:c.A332G:p.E111G,CDV3:NM_001134423:exon3:c.A26G:p.E9G,CDV3:NM_001282762:exon3:c.A26G:p.E9G,CDV3:NM_001282763:exon3:c.A26G:p.E9G,CDV3:NM_001282764:exon3:c.A26G:p.E9G,CDV3:NM_001282765:exon3:c.A26G:p.E9G,CDV3:NM_017548:exon3:c.A332G:p.E111G		NA	NA	NA	NA	NA	NA	NA	NA	NA	NA	0.902	P	0/1	11	19	0.633333	30	99	514	0
14446.s1	sscsib	PCA_outlier	Yale	female	EZV2	Mis-T	22	17690488	G	G	T	17690488	17690488	G	T	310	PASS	1	0.000169	5924	60	12.4	22q11.1	exonic	CECR1	NA	nonsynonymous SNV	CECR1:NM_001282225:exon2:c.C80A:p.A27D,CECR1:NM_001282226:exon2:c.C80A:p.A27D		NA	rs139290346	NA	NA	NA	NA	NA	NA	NA	NA	0.64	P	0/1	11	14	0.56	25	99	365	0
13515.s1	sscsib	0	Yale	male	EZV2	noncoding	1	151687160	G	G	C	151687160	151687160	G	C	438.99	PASS	1	0.000169	5930	60	12.54	1q21.3	intronic	CELF3	NA	NA	NA		NA	NA	NA	NA	NA	NA	NA	NA	NA	NA	NA	NA	0/1	16	19	0.542857	35	99	494	0
12494.s1	sscsib	0	Yale	female	EZV2	Mis-P	22	46832173	C	C	G	46832173	46832173	C	G	1367.99	PASS	1	0.000169	5926	60	13.68	22q13.31	exonic	CELSR1	NA	nonsynonymous SNV	CELSR1:NM_014246:exon4:c.G4420C:p.E1474Q		NA	NA	NA	NA	NA	NA	NA	NA	NA	NA	0.553	P	0/1	45	55	0.55	100	99	1423	0
1078-03	cms	0	Yale	male	EZV2	Mis-D	9	95094553	T	T	G	95094553	95094553	T	G	1512.02	PASS	1	0.000169	5926	60	15.92	9q22.31	exonic	CENPP	NA	nonsynonymous SNV	CENPP:NM_001012267:exon2:c.T209G:p.L70R	DN	NA	NA	NA	NA	NA	NA	NA	NA	NA	NA	1	D	0/1	46	49	0.515789	95	99	1567	0
14435.s1	sscsib	pc_relationship	Yale	male	EZV2	synonymous	1	3732035	G	G	A	3732035	3732035	G	A	1055.99	PASS	1	0.000169	5930	60	11.73	1p36.32	exonic	CEP104	NA	synonymous SNV	CEP104:NM_014704:exon22:c.C2709T:p.A903A		NA	NA	1.78e-05	0.0002	0	0	0	0	0	0	NA	NA	0/1	43	47	0.522222	90	99	1111	0
11268.s1	sscsib	0	Yale	female	EZV2	LGD	1	150941485	G	G	A	150941485	150941485	G	A	2106.99	PASS	1	0.000169	5930	60	16.08	1q21.3	exonic	CERS2	NA	stopgain	CERS2:NM_022075:exon2:c.C82T:p.R28X,CERS2:NM_181746:exon2:c.C82T:p.R28X		NA	NA	NA	NA	NA	NA	NA	NA	NA	NA	.	.	0/1	55	76	0.580153	131	99	2162	0
13642.s1	sscsib	0	Yale	female	EZV2	Mis-D	19	8320710	A	A	T	8320710	8320710	A	T	371.99	PASS	1	0.000169	5926	59.59	10.63	19p13.2	exonic	CERS4	NA	nonsynonymous SNV	CERS4:NM_024552:exon6:c.A415T:p.R139W		NA	NA	NA	NA	NA	NA	NA	NA	NA	NA	1	D	0/1	18	17	0.485714	35	99	427	0
13931.s1	sscsib	0	Yale	male	EZV2	Mis-D	10	105890027	C	C	G	105890027	105890027	C	G	1262.99	PASS	1	0.000169	5928	60	12.76	10q25.1	exonic	CFAP43	NA	nonsynonymous SNV	CFAP43:NM_025145:exon38:c.G4868C:p.R1623P		NA	NA	NA	NA	NA	NA	NA	NA	NA	NA	1	D	0/1	48	51	0.515152	99	99	1318	0
14154.s1	sscsib	0	Yale	female	EZV2	Mis-B	3	113063433	C	C	G	113063433	113063433	C	G	482.99	PASS	1	0.000169	5928	60	8.78	3q13.2	exonic	CFAP44	NA	nonsynonymous SNV	CFAP44:NM_001164496:exon23:c.G3192C:p.E1064D		NA	NA	NA	NA	NA	NA	NA	NA	NA	NA	0.095	B	0/1	33	22	0.4	55	99	538	0
14160.s1	sscsib	0	Yale	female	EZV2	Mis-D	17	9515706	C	C	T	9515706	9515706	C	T	1249.99	PASS	1	0.000169	5928	60	11.9	17p13.1	exonic	CFAP52	NA	nonsynonymous SNV	CFAP52:NM_001080556:exon7:c.C731T:p.S244L,CFAP52:NM_145054:exon8:c.C935T:p.S312L		NA	rs201352201	5.77e-05	0	0	0.0001	0	7.49e-05	0.0011	0	0.971	D	0/1	51	54	0.514286	105	99	1305	0
13619.s1	sscsib	PCA_outlier	Yale	female	EZV2	synonymous	9	135357714	G	G	A	135357714	135357714	G	A	823.99	PASS	1	0.000169	5928	60	16.48	9q34.13	exonic	CFAP77	NA	synonymous SNV	CFAP77:NM_207417:exon2:c.G213A:p.S71S		NA	NA	6.59e-05	0.0005	0.0002	0	0	1.5e-05	0	0	NA	NA	0/1	18	32	0.64	50	99	879	0
12361.s1	sscsib	0	Yale	male	EZV2	synonymous	4	110681734	T	T	C	110681734	110681734	T	C	489.99	PASS	1	0.000169	5930	60	11.95	4q25	exonic	CFI	NA	synonymous SNV	CFI:NM_000204:exon5:c.A717G:p.K239K		NA	NA	NA	NA	NA	NA	NA	NA	NA	NA	NA	NA	0/1	19	22	0.536585	41	99	545	0
14212.s1	sscsib	0	Yale	female	EZV2	synonymous	10	50835752	C	C	T	50835752	50835752	C	T	1990.99	PASS	1	0.000169	5928	60	13.92	10q11.23	exonic	CHAT	NA	synonymous SNV	CHAT:NM_001142929:exon7:c.C678T:p.D226D,CHAT:NM_020549:exon7:c.C1032T:p.D344D,CHAT:NM_020984:exon7:c.C678T:p.D226D,CHAT:NM_020986:exon7:c.C678T:p.D226D,CHAT:NM_001142933:exon8:c.C786T:p.D262D,CHAT:NM_001142934:exon8:c.C678T:p.D226D,CHAT:NM_020985:exon8:c.C678T:p.D226D		NA	rs145203976	5.77e-05	0.0002	0.0003	0	0	3e-05	0	0	NA	NA	0/1	66	77	0.538462	143	99	2046	0
13612.s1	sscsib	PCA_outlier	Yale	female	EZV2	noncoding	5	98221357	G	G	GA	98221357	98221357	-	A	446.04	PASS	1	0.000169	5930	60.28	6.97	5q21.1	intronic	CHD1	NA	NA	NA		NA	NA	NA	NA	NA	NA	NA	NA	NA	NA	NA	NA	0/1	41	23	0.359375	64	99	501	0
14433.s1	sscsib	0	Yale	male	EZV2	Mis-D	17	7804257	G	G	A	7804257	7804257	G	A	1199.99	PASS	1	0.000169	5928	60	10.91	17p13.1	exonic	CHD3	NA	nonsynonymous SNV	CHD3:NM_001005271:exon19:c.G3243A:p.M1081I,CHD3:NM_001005273:exon19:c.G3066A:p.M1022I,CHD3:NM_005852:exon19:c.G3066A:p.M1022I		NA	NA	NA	NA	NA	NA	NA	NA	NA	NA	0.969	D	0/1	57	53	0.481818	110	99	1255	0
1101-03	cms	0	Yale	female	EZV2	synonymous	12	6702687	G	G	A	6702687	6702687	G	A	2542.99	PASS	1	0.000169	5928	60	14.61	12p13.31	exonic	CHD4	NA	synonymous SNV	CHD4:NM_001297553:exon15:c.C2388T:p.V796V,CHD4:NM_001273:exon16:c.C2409T:p.V803V	DN	NA	rs112803905	8.24e-06	9.62e-05	0	0	0	0	0	0	NA	NA	0/1	86	88	0.505747	174	99	2598	0
13133.s1	sscsib	0	Yale	female	EZV2	Mis-B	1	203152803	C	C	T	203152803	203152803	C	T	2813.99	PASS	1	0.000169	5930	60	21.81	1q32.1	exonic	CHI3L1	NA	nonsynonymous SNV	CHI3L1:NM_001276:exon5:c.G431A:p.R144Q		NA	NA	9.89e-05	0	0	0	0.0002	0.0001	0	6.06e-05	0.109	B	0/1	57	72	0.55814	129	99	2869	0
1112-03	cms	0	Yale	female	EZV2	Mis-B	11	870144	C	C	T	870144	870144	C	T	582.99	PASS	1	0.000169	5926	60	13.88	11p15.5	exonic	CHID1	NA	nonsynonymous SNV	CHID1:NM_001142677:exon11:c.G967A:p.V323I,CHID1:NM_001142675:exon12:c.G1060A:p.V354I,CHID1:NM_023947:exon12:c.G1060A:p.V354I,CHID1:NM_001142674:exon13:c.G1060A:p.V354I,CHID1:NM_001142676:exon13:c.G1135A:p.V379I	wt	NA	NA	1.66e-05	0	8.65e-05	0	0	1.52e-05	0	0	0.003	B	0/1	18	24	0.571429	42	99	638	0
11181.s1	sscsib	0	Yale	female	EZV2	Mis-D	14	24680773	C	C	G	24680773	24680773	C	G	2463.99	PASS	1	0.000169	5928	60	15.02	14q12	exonic	CHMP4A	NA	nonsynonymous SNV	CHMP4A:NM_014169:exon3:c.G336C:p.K112N		NA	NA	NA	NA	NA	NA	NA	NA	NA	NA	1	D	0/1	73	91	0.554878	164	99	2519	0
1011-03	cms	PCA_outlier	Yale	female	EZV2	Mis-B	2	220405715	C	C	T	220405715	220405715	C	T	705.99	PASS	1	0.000169	5930	60	13.07	2q35	exonic	CHPF	NA	nonsynonymous SNV	CHPF:NM_001195731:exon3:c.G535A:p.A179T,CHPF:NM_024536:exon3:c.G1021A:p.A341T	DN	NA	NA	8.25e-06	0	0	0	0	1.5e-05	0	0	0.099	B	0/1	26	28	0.518519	54	99	761	0
12415.s2	sscsib	0	Yale	female	EZV2	Mis-P	11	46407023	G	G	A	46407023	46407023	G	A	1206.99	PASS	1	0.000169	5928	60	11.28	11p11.2	exonic	CHRM4	NA	nonsynonymous SNV	CHRM4:NM_000741:exon1:c.C1085T:p.A362V		NA	NA	8.49e-06	0	0	0	0	1.52e-05	0	0	0.741	P	0/1	57	50	0.46729	107	99	1262	0
13538.s1	sscsib	pc_relationship	Yale	male	EZV2	synonymous	4	40356093	G	G	A	40356093	40356093	G	A	925.99	PASS	1	0.000169	5930	59.88	10.64	4p14	exonic	CHRNA9	NA	synonymous SNV	CHRNA9:NM_017581:exon5:c.G996A:p.P332P		NA	NA	NA	NA	NA	NA	NA	NA	NA	NA	NA	NA	0/1	45	42	0.482759	87	99	981	0
13319.s1	sscsib	0	Yale	male	EZV2	LGD	12	120260715	GC	GC	G	120260716	120260716	C	-	384.99	PASS	1	0.000169	5928	60.59	7.26	12q24.23	exonic	CIT	NA	frameshift deletion	CIT:NM_001206999:exon9:c.1019delG:p.S340fs,CIT:NM_007174:exon9:c.1019delG:p.S340fs		NA	NA	NA	NA	NA	NA	NA	NA	NA	NA	NA	NA	0/1	37	16	0.301887	53	99	440	0
13628.s1	sscsib	0	Yale	male	EZV2	Mis-D	19	45561030	A	A	G	45561030	45561030	A	G	525.99	PASS	1	0.000169	5926	60	12.23	19q13.32	exonic	CLASRP	NA	nonsynonymous SNV	CLASRP:NM_001278439:exon6:c.A301G:p.I101V,CLASRP:NM_007056:exon7:c.A487G:p.I163V		NA	NA	8.24e-06	0	0	0	0	0	0	6.06e-05	0.998	D	0/1	16	27	0.627907	43	99	581	0
11553.s1	sscsib	0	Yale	male	EZV2	noncoding	7	100880057	C	C	T	100880057	100880057	C	T	616.29	PASS	2	0.000338	5926	60	11.01	7q22.1	intronic	CLDN15	NA	NA	NA		NA	rs116895240	0.0002	0	0	0.0082	0	0	0.0044	0.0001	0.066	B	0/1	14	7	0.333333	21	99	138	0
12803.s1	sscsib	0	Yale	male	EZV2	Mis-D	3	98235669	T	T	C	98235669	98235669	T	C	863.99	PASS	1	0.000169	5930	59.98	8.07	3q11.2	exonic	CLDND1	NA	nonsynonymous SNV	CLDND1:NM_001040200:exon4:c.A311G:p.H104R,CLDND1:NM_001040181:exon5:c.A596G:p.H199R,CLDND1:NM_001040183:exon5:c.A596G:p.H199R,CLDND1:NM_001040199:exon5:c.A596G:p.H199R,CLDND1:NM_001040182:exon6:c.A665G:p.H222R,CLDND1:NM_019895:exon6:c.A596G:p.H199R		NA	NA	NA	NA	NA	NA	NA	NA	NA	NA	0.991	D	0/1	63	44	0.411215	107	99	919	0
1062-03	cms	0	Yale	female	EZV2	synonymous	19	14705584	C	C	T	14705584	14705584	C	T	1660.99	PASS	1	0.000169	5928	60	12.98	19p13.12	exonic	CLEC17A	NA	synonymous SNV	CLEC17A:NM_001204118:exon7:c.C375T:p.A125A,CLEC17A:NM_207390:exon7:c.C375T:p.A125A	DN	NA	NA	1.69e-05	0	0	0	0	3.05e-05	0	0	NA	NA	0/1	67	61	0.476562	128	99	1716	0
14459.s1	sscsib	0	Yale	male	EZV2	synonymous	2	71043828	A	A	G	71043828	71043828	A	G	605.99	PASS	1	0.000169	5930	60	14.43	2p13.3	exonic	CLEC4F	NA	synonymous SNV	CLEC4F:NM_001258027:exon4:c.T685C:p.L229L,CLEC4F:NM_173535:exon4:c.T685C:p.L229L		NA	NA	NA	NA	NA	NA	NA	NA	NA	NA	NA	NA	0/1	19	23	0.547619	42	99	661	0
11150.s1	sscsib	0	Yale	male	EZV2	Mis-B	5	79025093	C	C	T	79025093	79025093	C	T	280.01	PASS	1	0.000169	5930	60	12.73	5q14.1	exonic	CMYA5	NA	nonsynonymous SNV	CMYA5:NM_153610:exon2:c.C505T:p.P169S		NA	NA	NA	NA	NA	NA	NA	NA	NA	NA	0.001	B	0/1	10	12	0.545455	22	99	335	0
13123.s1	sscsib	PCA_outlier	Yale	male	EZV2	Mis-T	4	47939223	T	T	A	47939223	47939223	T	A	474.99	PASS	1	0.000169	5930	60	10.33	4p12	exonic	CNGA1	NA	nonsynonymous SNV	CNGA1:NM_001142564:exon10:c.A1495T:p.M499L,CNGA1:NM_000087:exon11:c.A1288T:p.M430L		NA	NA	NA	NA	NA	NA	NA	NA	NA	NA	0.001	B	0/1	27	19	0.413043	46	99	530	0
13094.s1	sscsib	0	Yale	male	EZV2	Mis-D	7	135078802	G	G	A	135078802	135078802	G	A	323.99	PASS	1	0.000169	5928	60	7.04	7q33	exonic	CNOT4	NA	nonsynonymous SNV	CNOT4:NM_001008225:exon10:c.C1486T:p.P496S,CNOT4:NM_001190847:exon10:c.C1495T:p.P499S,CNOT4:NM_001190848:exon10:c.C1495T:p.P499S,CNOT4:NM_001190849:exon10:c.C1486T:p.P496S,CNOT4:NM_001190850:exon10:c.C1495T:p.P499S,CNOT4:NM_013316:exon10:c.C1486T:p.P496S		NA	NA	NA	NA	NA	NA	NA	NA	NA	NA	0.996	D	0/1	32	14	0.304348	46	99	379	0
12964.s1	sscsib	PCA_outlier	Yale	male	EZV2	Mis-D	3	1363474	A	A	G	1363474	1363474	A	G	757	PASS	1	0.000169	5930	60	15.14	3p26.3	exonic	CNTN6	NA	nonsynonymous SNV	CNTN6:NM_001289081:exon7:c.A686G:p.N229S,CNTN6:NM_001289080:exon8:c.A902G:p.N301S,CNTN6:NM_014461:exon8:c.A902G:p.N301S		NA	NA	NA	NA	NA	NA	NA	NA	NA	NA	0.997	D	0/1	19	31	0.62	50	99	812	0
13880.s1	sscsib	0	Yale	female	EZV2	Mis-B	9	123886361	A	A	T	123886361	123886361	A	T	618.99	PASS	1	0.000169	5928	60	15.87	9q33.2	exonic	CNTRL	NA	nonsynonymous SNV	CNTRL:NM_007018:exon11:c.A1803T:p.E601D		NA	NA	NA	NA	NA	NA	NA	NA	NA	NA	0.009	B	0/1	15	24	0.615385	39	99	674	0
12976.s1	sscsib	0	Yale	male	EZV2	noncoding	16	23421605	C	C	G	23421605	23421605	C	G	744.99	PASS	1	0.000169	5928	60	9.93	16p12.2	intronic	COG7	NA	NA	NA		NA	NA	NA	NA	NA	NA	NA	NA	NA	NA	NA	NA	0/1	43	32	0.426667	75	99	800	0
1022-03	cms	0	Yale	female	EZV2	Mis-D	16	69368486	G	G	A	69368486	69368486	G	A	725	PASS	1	0.000169	5928	60	13.43	16q22.1	exonic	COG8	NA	nonsynonymous SNV	COG8:NM_032382:exon3:c.C1351T:p.L451F	DN	NA	rs183926771	8.28e-06	0	0	0	0	1.51e-05	0	0	0.997	D	0/1	26	28	0.518519	54	99	780	0
13916.s1	sscsib	0	Yale	female	EZV2	Mis-D	6	75843100	C	C	G	75843100	75843100	C	G	724.99	PASS	1	0.000169	5926	60	13.94	6q13	exonic	COL12A1	NA	nonsynonymous SNV	COL12A1:NM_080645:exon19:c.G2211C:p.R737S,COL12A1:NM_004370:exon34:c.G5703C:p.R1901S		NA	NA	NA	NA	NA	NA	NA	NA	NA	NA	0.986	D	0/1	23	29	0.557692	52	99	780	0
12019.s1	sscsib	0	Yale	male	EZV2	Mis-B	8	121160097	C	C	T	121160097	121160097	C	T	1464.28	PASS	2	0.000337	5928	60	10.69	8q24.12	exonic	COL14A1	NA	nonsynonymous SNV	COL14A1:NM_021110:exon2:c.C16T:p.R6C		NA	rs9642848	0.0007	0.0005	8.96e-05	0.0091	0	1.57e-05	0.0011	0.0001	0	B	0/1	34	34	0.5	68	99	847	0
11002.s1	sscsib	0	Yale	male	EZV2	Mis-D	1	32137235	G	G	A	32137235	32137235	G	A	523	PASS	1	0.000169	5930	60	15.38	1p35.2	exonic	COL16A1	NA	nonsynonymous SNV	COL16A1:NM_001856:exon48:c.C3131T:p.P1044L		NA	NA	0.0002	0.0001	0	0	0	0.0003	0	0.0003	1	D	0/1	13	21	0.617647	34	99	578	0
13866.s1	sscsib	0	Yale	female	EZV2	noncoding	10	105792656	C	C	T	105792656	105792656	C	T	455	PASS	1	0.000169	5928	60	13.79	10q24.33	intronic	COL17A1	NA	NA	NA		NA	NA	NA	NA	NA	NA	NA	NA	NA	NA	NA	NA	0/1	14	19	0.575758	33	99	510	0
13328.s1	sscsib	0	Yale	male	EZV2	noncoding	10	105809897	G	G	A	105809897	105809897	G	A	335.99	PASS	1	0.000169	5926	60	10.5	10q25.1	intronic	COL17A1	NA	NA	NA		NA	NA	NA	NA	NA	NA	NA	NA	NA	NA	NA	NA	0/1	19	13	0.40625	32	99	391	0
1102-03	cms	0	Yale	female	EZV2	LGD	6	56035909	G	G	A	56035909	56035909	G	A	2439	PASS	1	0.000169	5928	60	15.84	6p12.1	exonic	COL21A1	NA	stopgain	COL21A1:NM_030820:exon4:c.C658T:p.R220X	DN	NA	rs202026963	1.71e-05	0	0	0	0	3.05e-05	0	0	.	.	0/1	66	88	0.571429	154	99	2494	0
11217.s1	sscsib	0	Yale	female	EZV2	noncoding	9	116994159	C	C	A	116994159	116994159	C	A	1196.99	PASS	1	0.000169	5926	60	10.78	9q32	intronic	COL27A1	NA	NA	NA		NA	NA	NA	NA	NA	NA	NA	NA	NA	NA	NA	NA	0/1	61	50	0.45045	111	99	1252	0
14371.s1	sscsib	0	Yale	female	EZV2	synonymous	9	117005834	C	C	T	117005834	117005834	C	T	441.01	PASS	1	0.000169	5928	60	13.36	9q32	exonic	COL27A1	NA	synonymous SNV	COL27A1:NM_032888:exon23:c.C2928T:p.G976G		NA	rs149117643	9.35e-05	9.87e-05	8.8e-05	0.0002	0.0002	9.21e-05	0	0	NA	NA	0/1	13	20	0.606061	33	99	496	0
1066-03	cms	0	Yale	male	EZV2	Mis-B	2	228113184	T	T	C	228113184	228113184	T	C	1468.34	PASS	2	0.000337	5928	60	12.88	2q36.3	exonic	COL4A3	NA	nonsynonymous SNV	COL4A3:NM_000091:exon9:c.T494C:p.I165T	DN	NA	rs144036466	7.47e-05	0.0004	8.68e-05	0	0	3e-05	0	0.0001	0.42	B	0/1	49	50	0.505051	99	99	1384	0
12596.s1	sscsib	PCA_outlier	Yale	female	EZV2	synonymous	2	227924239	C	C	T	227924239	227924239	C	T	1021.06	PASS	1	0.000169	5926	60	8.96	2q36.3	exonic	COL4A4	NA	synonymous SNV	COL4A4:NM_000092:exon28:c.G2265A:p.Q755Q		NA	NA	NA	NA	NA	NA	NA	NA	NA	NA	NA	NA	0/1	63	51	0.447368	114	99	1076	0
1139-03	cms	0	Yale	female	EZV2	Mis-P	3	130104183	G	G	A	130104183	130104183	G	A	262.42	PASS	2	0.000341	5858	60	6.56	3q22.1	exonic	COL6A5	NA	nonsynonymous SNV	COL6A5:NM_001278298:exon5:c.G1837A:p.V613I,COL6A5:NM_153264:exon5:c.G1837A:p.V613I	DN	NA	rs373316951	0.0001	0.0005	0	0	0	0.0001	0	0	0.936	P	0/1	12	12	0.5	24	99	317	0
12598.s1	sscsib	0	Yale	female	EZV2	synonymous	2	62132948	C	C	T	62132948	62132948	C	T	387.15	PASS	2	0.000337	5930	60	9.44	2p15	exonic	COMMD1	NA	synonymous SNV	COMMD1:NM_152516:exon1:c.C135T:p.P45P		NA	NA	NA	NA	NA	NA	NA	NA	NA	NA	NA	NA	0/1	12	18	0.6	30	99	442	0
13823.s1	sscsib	0	Yale	female	EZV2	Mis-D	3	128969525	G	G	T	128969525	128969525	G	T	688.99	PASS	1	0.000169	5930	60	12.09	3q21.3	exonic	COPG1	NA	nonsynonymous SNV	COPG1:NM_016128:exon2:c.G38T:p.G13V		NA	NA	NA	NA	NA	NA	NA	NA	NA	NA	0.999	D	0/1	27	30	0.526316	57	99	744	0
1103-03	cms	0	Yale	male	EZV2	Mis-D	17	27946167	G	G	A	27946167	27946167	G	A	498.99	PASS	1	0.000169	5928	60	11.6	17q11.2	exonic	CORO6	NA	nonsynonymous SNV	CORO6:NM_032854:exon3:c.C362T:p.T121M	DN	NA	NA	8.36e-06	0.0001	0	0	0	0	0	0	0.999	D	0/1	23	20	0.465116	43	99	554	0
1006-03	cms	0	Yale	male	EZV2	synonymous	7	129909574	C	C	T	129909574	129909574	C	T	2344.99	PASS	1	0.000169	5928	60	14.94	7q32.2	exonic	CPA2	NA	synonymous SNV	CPA2:NM_001869:exon3:c.C219T:p.N73N	DN	NA	rs377057816	0.0002	9.61e-05	0	0	0	1.5e-05	0	0.0016	NA	NA	0/1	77	80	0.509554	157	99	2400	0
14478.s1	sscsib	pc_relationship	Yale	female	EZV2	synonymous	2	207834058	G	G	A	207834058	207834058	G	A	3012.99	PASS	1	0.000169	5928	60	13.76	2q33.3	exonic	CPO	NA	synonymous SNV	CPO:NM_173077:exon9:c.G1023A:p.L341L		NA	NA	NA	NA	NA	NA	NA	NA	NA	NA	NA	NA	0/1	106	113	0.515982	219	99	3068	0
13315.s1	sscsib	0	Yale	male	EZV2	synonymous	16	3779789	G	G	C	3779789	3779789	G	C	412.01	PASS	1	0.000169	5928	60	10.3	16p13.3	exonic	CREBBP	NA	synonymous SNV	CREBBP:NM_001079846:exon30:c.C5145G:p.G1715G,CREBBP:NM_004380:exon31:c.C5259G:p.G1753G		NA	NA	NA	NA	NA	NA	NA	NA	NA	NA	NA	NA	0/1	24	16	0.4	40	99	467	0
12644.s1	sscsib	0	Yale	male	EZV2	Mis-D	2	36704127	G	G	A	36704127	36704127	G	A	6863.91	PASS	5	0.000843	5930	60	12.53	2p22.2	exonic	CRIM1	NA	nonsynonymous SNV	CRIM1:NM_016441:exon6:c.G1087A:p.V363I		NA	rs144913926	0.0002	9.61e-05	0.0009	0	0.0002	0.0002	0.0011	0	0.961	D	0/1	89	107	0.545918	196	99	2312	0
13642.s1	sscsib	0	Yale	female	EZV2	Mis-B	4	1389179	C	C	T	1389179	1389179	C	T	493.48	PASS	2	0.00034	5880	49.83	6.02	4p16.3	exonic	CRIPAK	NA	nonsynonymous SNV	CRIPAK:NM_175918:exon1:c.C880T:p.R294C		NA	rs140152734	0.0004	0.0015	8.76e-05	0	0	0.0003	0	0.0005	0.35	B	0/1	27	15	0.357143	42	99	506	0
12962.s1	sscsib	0	Yale	female	EZV2	synonymous	4	1389187	TGTGGAGTGCCCGCCTGCTCACACGTGCCGAC	TGTGGAGTGCCCGCCTGCTCACACGTGCCGAC	T	1389187	1389187	T	C	1728.98	PASS	1	0.00017	5886	51	1.82	4p16.3	exonic	CRIPAK	NA	synonymous SNV	CRIPAK:NM_175918:exon1:c.T888C:p.H296H		NA	NA	0.0002	0.0006	0	0.0002	0	0.0002	0	0.0001	NA	NA	0/2	100	43	0.300699	143	99	915	0
12628.s1	sscsib	0	Yale	female	EZV2	Mis-P	1	115282447	G	G	C	115282447	115282447	G	C	286.99	PASS	1	0.000169	5928	60	5.52	1p13.2	exonic	CSDE1	NA	nonsynonymous SNV	CSDE1:NM_001242892:exon2:c.C65G:p.A22G,CSDE1:NM_001242893:exon2:c.C65G:p.A22G,CSDE1:NM_001007553:exon3:c.C65G:p.A22G,CSDE1:NM_007158:exon3:c.C65G:p.A22G,CSDE1:NM_001130523:exon4:c.C203G:p.A68G,CSDE1:NM_001242891:exon4:c.C203G:p.A68G		NA	NA	NA	NA	NA	NA	NA	NA	NA	NA	0.651	P	0/1	33	19	0.365385	52	99	342	0
13853.s1	sscsib	0	Yale	female	EZV2	Mis-D	17	80210927	G	G	A	80210927	80210927	G	A	3107.99	PASS	1	0.000169	5928	59.89	15.62	17q25.3	exonic	CSNK1D	NA	nonsynonymous SNV	CSNK1D:NM_001893:exon4:c.C530T:p.A177V,CSNK1D:NM_139062:exon4:c.C530T:p.A177V		NA	NA	NA	NA	NA	NA	NA	NA	NA	NA	1	D	0/1	85	114	0.572864	199	99	3163	0
12334.s1	sscsib	0	Yale	male	EZV2	LGD	5	122911451	AG	AG	A	122911452	122911452	G	-	274.05	PASS	1	0.000169	5930	60	9.13	5q23.2	exonic	CSNK1G3	NA	frameshift deletion	CSNK1G3:NM_001270574:exon3:c.129delG:p.K43fs,CSNK1G3:NM_001044723:exon5:c.468delG:p.K156fs,CSNK1G3:NM_001270572:exon5:c.468delG:p.K156fs,CSNK1G3:NM_001270573:exon5:c.243delG:p.K81fs,CSNK1G3:NM_004384:exon5:c.468delG:p.K156fs,CSNK1G3:NM_001031812:exon6:c.468delG:p.K156fs		NA	NA	NA	NA	NA	NA	NA	NA	NA	NA	NA	NA	0/1	19	11	0.366667	30	99	329	0
14189.s1	sscsib	pc_relationship	Yale	male	EZV2	Mis-T	10	53458405	C	C	T	53458405	53458405	C	T	783.34	PASS	3	0.000506	5928	60	11.03	10q21.1	exonic	CSTF2T	NA	nonsynonymous SNV	CSTF2T:NM_015235:exon1:c.G905A:p.R302Q		NA	NA	1.65e-05	0	0	0	0	3.01e-05	0	0	0.999	D	0/1	9	11	0.55	20	99	294	0
12467.s1	sscsib	0	Yale	female	EZV2	Mis-D	5	11018111	C	C	T	11018111	11018111	C	T	2042.99	PASS	1	0.000169	5930	60	17.17	5p15.2	exonic	CTNND2	NA	nonsynonymous SNV	CTNND2:NM_001288716:exon15:c.G2048A:p.R683Q,CTNND2:NM_001288715:exon17:c.G2786A:p.R929Q,CTNND2:NM_001288717:exon17:c.G1760A:p.R587Q,CTNND2:NM_001332:exon18:c.G3059A:p.R1020Q		NA	NA	NA	NA	NA	NA	NA	NA	NA	NA	0.999	D	0/1	44	75	0.630252	119	99	2098	0
12652.s1	sscsib	0	Yale	female	EZV2	Mis-D	8	11703278	C	C	T	11703278	11703278	C	T	821.99	PASS	1	0.000169	5926	60	11.26	8p23.1	exonic	CTSB	NA	nonsynonymous SNV	CTSB:NM_001317237:exon9:c.G442A:p.G148R,CTSB:NM_001908:exon9:c.G814A:p.G272R,CTSB:NM_147781:exon10:c.G814A:p.G272R,CTSB:NM_147782:exon10:c.G814A:p.G272R,CTSB:NM_147783:exon10:c.G814A:p.G272R,CTSB:NM_147780:exon11:c.G814A:p.G272R		NA	NA	4.14e-05	0	0	0	0	7.53e-05	0	0	1	D	0/1	36	37	0.506849	73	99	877	0
13616.s2	sscsib	0	Yale	male	EZV2	Mis-B	5	126993226	C	C	G	126993226	126993226	C	G	536.99	PASS	1	0.000169	5930	60	10.13	5q23.2	exonic	CTXN3	NA	nonsynonymous SNV	CTXN3:NM_001048252:exon3:c.C13G:p.Q5E,CTXN3:NM_001127385:exon3:c.C13G:p.Q5E		NA	NA	NA	NA	NA	NA	NA	NA	NA	NA	0.002	B	0/1	29	24	0.45283	53	99	592	0
12772.s1	sscsib	0	Yale	male	EZV2	Mis-P	10	17089529	G	G	T	17089529	17089529	G	T	962.99	PASS	1	0.000169	5928	60	11.33	10p13	exonic	CUBN	NA	nonsynonymous SNV	CUBN:NM_001081:exon23:c.C3213A:p.N1071K		NA	NA	NA	NA	NA	NA	NA	NA	NA	NA	0.786	P	0/1	45	40	0.470588	85	99	1018	0
13015.s1	sscsib	PCA_outlier	Yale	female	EZV2	Mis-T	16	50785645	T	T	C	50785645	50785645	T	C	1968.99	PASS	1	0.000169	5926	60	11.45	16q12.1	exonic	CYLD	NA	nonsynonymous SNV	CYLD:NM_001042355:exon4:c.T635C:p.L212S,CYLD:NM_001042412:exon4:c.T635C:p.L212S,CYLD:NM_015247:exon5:c.T635C:p.L212S		NA	rs375434282	8.28e-06	0	0	0	0	1.5e-05	0	0	0.992	D	0/1	86	86	0.5	172	99	2024	0
11349.s1	sscsib	0	Yale	male	EZV2	Mis-B	2	127958789	C	C	T	127958789	127958789	C	T	430.99	PASS	1	0.000169	5928	60	9.17	2q14.3	exonic	CYP27C1	NA	nonsynonymous SNV	CYP27C1:NM_001001665:exon3:c.G297A:p.M99I		NA	NA	NA	NA	NA	NA	NA	NA	NA	NA	0.137	B	0/1	25	22	0.468085	47	99	486	0
11657.s1	sscsib	0	Yale	female	EZV2	Mis-D	2	158290889	T	T	C	158290889	158290889	T	C	500.99	PASS	1	0.000169	5930	60	14.74	2q24.1	exonic	CYTIP	NA	nonsynonymous SNV	CYTIP:NM_004288:exon3:c.A272G:p.E91G		NA	NA	NA	NA	NA	NA	NA	NA	NA	NA	1	D	0/1	17	17	0.5	34	99	556	0
11002.s1	sscsib	0	Yale	male	EZV2	Mis-D	1	57489303	T	T	G	57489303	57489303	T	G	780.99	PASS	1	0.000169	5930	60	8.68	1p32.2	exonic	DAB1	NA	nonsynonymous SNV	DAB1:NM_021080:exon13:c.A796C:p.T266P		NA	NA	NA	NA	NA	NA	NA	NA	NA	NA	0.994	D	0/1	55	35	0.388889	90	99	836	0
14036.s1	sscsib	PCA_outlier	Yale	female	EZV2	noncoding	12	51632734	G	G	C	51632734	51632734	G	C	691.38	PASS	3	0.000506	5928	60	8.43	12q13.13	intronic	DAZAP2	NA	NA	NA		NA	NA	4.18e-05	0	0	0	0	7.62e-05	0	0	NA	NA	0/1	23	13	0.361111	36	99	296	0
13196.s1	sscsib	0	Yale	male	EZV2	synonymous	7	87514407	A	A	G	87514407	87514407	A	G	566.99	PASS	1	0.000169	5928	51.7	10.7	7q21.12	exonic	DBF4	NA	synonymous SNV	DBF4:NM_006716:exon3:c.A333G:p.A111A		NA	NA	NA	NA	NA	NA	NA	NA	NA	NA	NA	NA	0/1	28	25	0.471698	53	99	622	0
1136-03	cms	0	Yale	male	EZV2	synonymous	9	136513092	C	C	A	136513092	136513092	C	A	369.99	PASS	1	0.000169	5926	60	9.25	9q34.2	exonic	DBH	NA	synonymous SNV	DBH:NM_000787:exon6:c.C1149A:p.A383A	DN	NA	NA	NA	NA	NA	NA	NA	NA	NA	NA	NA	NA	0/1	24	16	0.4	40	99	425	0
13028.s1	sscsib	0	Yale	female	EZV2	synonymous	7	44099712	G	G	A	44099712	44099712	G	A	274.01	PASS	1	0.000169	5926	60	13.7	7p13	exonic	DBNL	NA	synonymous SNV	DBNL:NM_001284313:exon10:c.G804A:p.G268G,DBNL:NM_001284315:exon10:c.G831A:p.G277G,DBNL:NM_001014436:exon12:c.G1113A:p.G371G,DBNL:NM_001122956:exon12:c.G1140A:p.G380G,DBNL:NM_014063:exon12:c.G1116A:p.G372G		NA	NA	NA	NA	NA	NA	NA	NA	NA	NA	NA	NA	0/1	8	12	0.6	20	99	329	0
1081-03	cms	0	Yale	male	EZV2	synonymous	18	50683742	T	T	C	50683742	50683742	T	C	1234.99	PASS	1	0.000169	5928	60	13.42	18q21.2	exonic	DCC	NA	synonymous SNV	DCC:NM_005215:exon8:c.T1278C:p.S426S	Fail	NA	NA	NA	NA	NA	NA	NA	NA	NA	NA	NA	NA	0/1	44	48	0.521739	92	99	1290	0
12951.s1	sscsib	0	Yale	male	EZV2	Mis-B	1	154991093	G	G	A	154991093	154991093	G	A	1209.99	PASS	1	0.000169	5928	59.92	11.31	1q21.3	exonic	DCST2	NA	nonsynonymous SNV	DCST2:NM_144622:exon15:c.C2249T:p.T750I		NA	NA	NA	NA	NA	NA	NA	NA	NA	NA	0.198	B	0/1	55	52	0.485981	107	99	1265	0
1070-03	cms	0	Yale	male	EZV2	Mis-D	6	30859802	A	A	G	30859802	30859802	A	G	714.99	PASS	1	0.000169	5926	60	11.92	6p21.33	exonic	DDR1	NA	nonsynonymous SNV	DDR1:NM_001202521:exon6:c.A689G:p.Q230R,DDR1:NM_001202522:exon6:c.A689G:p.Q230R,DDR1:NM_013994:exon6:c.A689G:p.Q230R,DDR1:NM_001202523:exon7:c.A743G:p.Q248R,DDR1:NM_001297652:exon7:c.A689G:p.Q230R,DDR1:NM_001297653:exon7:c.A689G:p.Q230R,DDR1:NM_001297654:exon7:c.A689G:p.Q230R,DDR1:NM_013993:exon8:c.A689G:p.Q230R,DDR1:NM_001954:exon9:c.A689G:p.Q230R	DN	NA	NA	NA	NA	NA	NA	NA	NA	NA	NA	1	D	0/1	31	29	0.483333	60	99	770	0
12686.s1	sscsib	0	Yale	female	EZV2	Mis-B	2	15761198	G	G	A	15761198	15761198	G	A	118.99	PASS	1	0.000169	5930	60	4.96	2p24.3	exonic	DDX1	NA	nonsynonymous SNV	DDX1:NM_004939:exon18:c.G1405A:p.V469I		NA	NA	2.49e-05	0	0	0	0	4.53e-05	0	0	0.292	B	0/1	16	8	0.333333	24	99	174	0
12449.s1	sscsib	0	Yale	male	EZV2	noncoding	20	30060747	C	C	A	30060747	30060747	C	A	721.02	PASS	1	0.000169	5924	60	11.82	20q11.21	intronic	DEFB124	NA	NA	NA		NA	NA	NA	NA	NA	NA	NA	NA	NA	NA	NA	NA	0/1	33	28	0.459016	61	99	776	0
1108-03	cms	0	Yale	male	EZV2	synonymous	20	239905	A	A	G	239905	239905	A	G	818.99	PASS	1	0.000169	5924	60	9.41	20p13	exonic	DEFB132	NA	synonymous SNV	DEFB132:NM_207469:exon2:c.A246G:p.T82T	DN	NA	NA	NA	NA	NA	NA	NA	NA	NA	NA	NA	NA	0/1	54	33	0.37931	87	99	874	0
13946.s1	sscsib	0	Yale	female	EZV2	synonymous	9	19346145	C	C	G	19346145	19346145	C	G	938.99	PASS	1	0.000169	5928	60	11.59	9p22.1	exonic	DENND4C	NA	synonymous SNV	DENND4C:NM_017925:exon22:c.C3231G:p.A1077A		NA	NA	NA	NA	NA	NA	NA	NA	NA	NA	NA	NA	0/1	40	41	0.506173	81	99	994	0
1077-03	cms	0	Yale	male	EZV2	LGD	22	42003266	C	C	CG	42003266	42003266	-	G	443.01	PASS	1	0.000169	5924	60	5.15	22q13.2	exonic	DESI1	NA	frameshift insertion	DESI1:NM_015704:exon3:c.179dupC:p.P60fs	DN	NA	NA	3.42e-05	0	0	0	0	6.14e-05	0	0	NA	NA	0/1	60	26	0.302326	86	99	498	0
12728.s1	sscsib	0	Yale	female	EZV2	Mis-D	19	49442716	C	C	T	49442716	49442716	C	T	319	PASS	1	0.000169	5926	60	13.29	19q13.33	exonic	DHDH	NA	nonsynonymous SNV	DHDH:NM_014475:exon4:c.C377T:p.T126I		NA	NA	NA	NA	NA	NA	NA	NA	NA	NA	0.995	D	0/1	10	14	0.583333	24	99	374	0
12864.s1	sscsib	0	Yale	female	EZV2	LGD	4	24534561	G	G	A	24534561	24534561	G	A	4665.92	PASS	1	0.000169	5928	60	13.85	4p15.2	exonic	DHX15	NA	stopgain	DHX15:NM_001358:exon12:c.C2026T:p.R676X		NA	NA	NA	NA	NA	NA	NA	NA	NA	NA	.	.	0/1	31	31	0.5	62	99	828	0
14258.s1	sscsib	0	Yale	male	EZV2	Mis-P	12	125465244	G	G	A	125465244	125465244	G	A	1680.49	PASS	3	0.000507	5914	60	12.54	12q24.31	exonic	DHX37	NA	nonsynonymous SNV	DHX37:NM_032656:exon4:c.C530T:p.S177L		NA	NA	2.29e-05	0	0	0	0	4.58e-05	0	0	0.913	P	0/1	27	25	0.480769	52	99	559	0
13133.s1	sscsib	0	Yale	female	EZV2	Mis-B	1	210012388	T	T	A	210012388	210012388	T	A	1674.99	PASS	1	0.000169	5930	60	13.73	1q32.2	exonic	DIEXF	NA	nonsynonymous SNV	DIEXF:NM_014388:exon7:c.T1197A:p.D399E		NA	NA	NA	NA	NA	NA	NA	NA	NA	NA	0.118	B	0/1	61	61	0.5	122	99	1730	0
13364.s1	sscsib	0	Yale	male	EZV2	NFS	10	402435	GAGGAAC	GAGGAAC	G	402436	402441	AGGAAC	-	1547.99	PASS	1	0.000169	5928	60.75	8.41	10p15.3	exonic	DIP2C	NA	nonframeshift deletion	DIP2C:NM_014974:exon24:c.2910_2915del:p.970_972del		NA	NA	NA	NA	NA	NA	NA	NA	NA	NA	NA	NA	0/1	49	43	0.467391	92	99	1603	0
1100-03	cms	0	Yale	female	EZV2	Mis-P	1	223178706	G	G	A	223178706	223178706	G	A	408.4	PASS	2	0.000337	5930	60	11.67	1q41	exonic	DISP1	NA	nonsynonymous SNV	DISP1:NM_032890:exon10:c.G3967A:p.E1323K	Not tested	NA	rs149927406	0.0003	0.0002	0.0004	0.0002	0	0.0004	0.0011	0	0.727	P	0/1	10	11	0.52381	21	99	299	0
13894.s1	sscsib	0	Yale	female	EZV2	synonymous	1	223164906	A	A	G	223164906	223164906	A	G	938.99	PASS	1	0.000169	5930	60	13.23	1q41	exonic	DISP1	NA	synonymous SNV	DISP1:NM_032890:exon7:c.A708G:p.T236T		NA	NA	2.48e-05	0	0	0	0	1.5e-05	0	0.0001	NA	NA	0/1	32	39	0.549296	71	99	994	0
1118-03	cms	0	Yale	female	EZV2	Mis-D	10	79616551	C	C	T	79616551	79616551	C	T	559.99	PASS	1	0.000169	5926	60	13.66	10q22.3	exonic	DLG5	NA	nonsynonymous SNV	DLG5:NM_004747:exon3:c.G473A:p.R158Q	DN	NA	NA	3.32e-05	0	0	0.0001	0	1.51e-05	0	0.0001	1	D	0/1	21	20	0.487805	41	99	615	0
13535.s1	sscsib	pc_relationship	Yale	male	EZV2	noncoding	6	170591976	C	C	A	170591976	170591976	C	A	458.99	PASS	1	0.000169	5928	60	8.66	6q27	intronic	DLL1	NA	NA	NA		NA	NA	NA	NA	NA	NA	NA	NA	NA	NA	NA	NA	0/1	29	24	0.45283	53	99	514	0
14117.s1	sscsib	0	Yale	male	EZV2	Mis	17	76571117	C	C	T	76571117	76571117	C	T	253.03	PASS	1	0.000169	5926	60	12.05	17q25.3	exonic	DNAH17	NA	nonsynonymous SNV	DNAH17:NM_173628:exon2:c.G23A:p.R8K		NA	NA	NA	NA	NA	NA	NA	NA	NA	NA	.	.	0/1	9	12	0.571429	21	99	308	0
1136-03	cms	0	Yale	male	EZV2	LGD	2	84777113	C	C	T	84777113	84777113	C	T	2190.99	PASS	1	0.000169	5930	60	13.96	2p11.2	exonic	DNAH6	NA	stopgain	DNAH6:NM_001370:exon9:c.C1417T:p.R473X	DN	NA	NA	NA	NA	NA	NA	NA	NA	NA	NA	.	.	0/1	83	74	0.471338	157	99	2246	0
13424.s1	sscsib	0	Yale	female	EZV2	Mis-B	16	3706676	G	G	A	3706676	3706676	G	A	658.99	PASS	1	0.000169	5928	60	19.38	16p13.3	exonic	DNASE1	NA	nonsynonymous SNV	DNASE1:NM_005223:exon5:c.G358A:p.D120N		NA	rs141801594	0.0002	0.0002	0	0	0	1.76e-05	0	0.0013	0.395	B	0/1	12	22	0.647059	34	99	714	0
14481.s1	sscsib	0	Yale	male	EZV2	Mis-D	19	10264992	G	G	A	10264992	10264992	G	A	1221.99	PASS	1	0.000169	5926	60	13.28	19p13.2	exonic	DNMT1	NA	nonsynonymous SNV	DNMT1:NM_001379:exon21:c.C1948T:p.R650C,DNMT1:NM_001130823:exon22:c.C1996T:p.R666C		NA	NA	8.24e-06	0	0	0	0	0	0	6.06e-05	1	D	0/1	46	46	0.5	92	99	1277	0
13039.s1	sscsib	0	Yale	male	EZV2	LGD	10	129183053	G	G	C	129183053	129183053	G	C	605.99	PASS	1	0.000169	5928	60	12.37	10q26.2	splicing	DOCK1	NM_001380:exon38:c.3745-1G>C,NM_001290223:exon38:c.3808-1G>C	NA	NA		NA	NA	NA	NA	NA	NA	NA	NA	NA	NA	.	.	0/1	25	24	0.489796	49	99	661	0
13131.s1	sscsib	0	Yale	male	EZV2	LGD	7	111585776	AAG	AAG	A	111585777	111585778	AG	-	948.99	PASS	1	0.000169	5928	60.2	18.61	7q31.1	exonic	DOCK4	NA	frameshift deletion	DOCK4:NM_014705:exon9:c.777_778del:p.L259fs		NA	NA	NA	NA	NA	NA	NA	NA	NA	NA	NA	NA	0/1	25	26	0.509804	51	99	1004	0
14297.s1	sscsib	0	Yale	male	EZV2	Mis-D	21	37612069	G	G	T	37612069	37612069	G	T	671.99	PASS	1	0.000169	5924	60	7	21q22.12	exonic	DOPEY2	NA	nonsynonymous SNV	DOPEY2:NM_005128:exon18:c.G2883T:p.L961F		NA	NA	NA	NA	NA	NA	NA	NA	NA	NA	1	D	0/1	61	35	0.364583	96	99	727	0
14491.s1	sscsib	0	Yale	male	EZV2	noncoding	11	118968266	G	G	A	118968266	118968266	G	A	414.99	PASS	1	0.000169	5928	60	7.83	11q23.3	intronic	DPAGT1	NA	NA	NA		NA	rs191573465	0.0006	0.0055	0.0003	0	0	4.5e-05	0.0011	0.0004	NA	NA	0/1	34	19	0.358491	53	99	470	0
13617.s1	sscsib	0	Yale	male	EZV2	Mis-P	14	73181190	C	C	T	73181190	73181190	C	T	967.99	PASS	1	0.000169	5926	60	13.08	14q24.2	exonic	DPF3	NA	nonsynonymous SNV	DPF3:NM_001280542:exon6:c.G545A:p.G182D,DPF3:NM_001280544:exon6:c.G710A:p.G237D,DPF3:NM_012074:exon6:c.G545A:p.G182D,DPF3:NM_001280543:exon7:c.G575A:p.G192D		NA	NA	NA	NA	NA	NA	NA	NA	NA	NA	0.876	P	0/1	35	39	0.527027	74	99	1023	0
13579.s1	sscsib	0	Yale	male	EZV2	LGD	2	162865076	G	G	T	162865076	162865076	G	T	381.99	PASS	1	0.000169	5930	60	13.64	2q24.2	exonic	DPP4	NA	stopgain	DPP4:NM_001935:exon22:c.C1983A:p.Y661X		NA	NA	NA	NA	NA	NA	NA	NA	NA	NA	.	.	0/1	13	15	0.535714	28	99	437	0
1051-03	cms	0	Yale	female	EZV2	LGD	6	74063103	T	T	C	74063103	74063103	T	C	1227.99	PASS	1	0.000169	5928	60	11.81	6q13	splicing	DPPA5	NM_001025290:exon3:c.293-2A>G	NA	NA	DN	NA	NA	NA	NA	NA	NA	NA	NA	NA	NA	.	.	0/1	50	54	0.519231	104	99	1283	0
13577.s1	sscsib	0	Yale	female	EZV2	Mis-B	16	57732004	C	C	T	57732004	57732004	C	T	445.99	PASS	1	0.000169	5926	60	10.37	16q21	exonic	DRC7	NA	nonsynonymous SNV	DRC7:NM_001289163:exon2:c.C143T:p.T48M,DRC7:NM_032269:exon2:c.C143T:p.T48M,DRC7:NM_001289162:exon3:c.C143T:p.T48M		NA	rs151301678	9.89e-05	0.0003	8.65e-05	0	0.0002	4.5e-05	0	0.0002	0.007	B	0/1	24	19	0.44186	43	99	501	0
13054.s1	sscsib	0	Yale	female	EZV2	Mis-B	5	174868889	T	T	G	174868889	174868889	T	G	865.99	PASS	1	0.000169	5928	60	13.53	5q35.2	exonic	DRD1	NA	nonsynonymous SNV	DRD1:NM_000794:exon2:c.A1214C:p.E405A		NA	NA	NA	NA	NA	NA	NA	NA	NA	NA	0.001	B	0/1	33	31	0.484375	64	99	921	0
13562.s1	sscsib	0	Yale	female	EZV2	Mis-P	21	41668035	T	T	C	41668035	41668035	T	C	813.99	PASS	1	0.000169	5926	60	11.8	21q22.2	exonic	DSCAM	NA	nonsynonymous SNV	DSCAM:NM_001271534:exon10:c.A2129G:p.N710S,DSCAM:NM_001389:exon10:c.A2129G:p.N710S		NA	NA	8.29e-06	0	0	0	0	1.5e-05	0	0	0.63	P	0/1	38	31	0.449275	69	99	869	0
14130.s2	sscsib	PCA_outlier	Yale	female	EZV2	Mis-T	4	88534222	T	T	C	88534222	88534222	T	C	350.99	PASS	1	0.000169	5928	60	10.32	4q22.1	exonic	DSPP	NA	nonsynonymous SNV	DSPP:NM_014208:exon4:c.T884C:p.I295T		NA	NA	NA	NA	NA	NA	NA	NA	NA	NA	0	B	0/1	22	12	0.352941	34	99	406	0
1134-03	cms	0	Yale	female	EZV2	Mis-B	14	102510227	G	G	T	102510227	102510227	G	T	736.99	PASS	1	0.000169	5928	60	13.65	14q32.31	exonic	DYNC1H1	NA	nonsynonymous SNV	DYNC1H1:NM_001376:exon70:c.G12529T:p.A4177S	wt	NA	NA	NA	NA	NA	NA	NA	NA	NA	NA	0.094	B	0/1	26	28	0.518519	54	99	792	0
12972.s1	sscsib	PCA_outlier	Yale	female	EZV2	LGD	19	4231247	GC	GC	G	4231248	4231248	C	-	355.01	PASS	1	0.000169	5926	60	9.34	19p13.3	exonic	EBI3	NA	frameshift deletion	EBI3:NM_005755:exon2:c.128delC:p.A43fs		NA	NA	NA	NA	NA	NA	NA	NA	NA	NA	NA	NA	0/1	24	14	0.368421	38	99	410	0
14115.s1	sscsib	0	Yale	male	EZV2	Mis-D	20	33714064	G	G	A	33714064	33714064	G	A	721.99	PASS	1	0.000169	5926	60	10.46	20q11.22	exonic	EDEM2	NA	nonsynonymous SNV	EDEM2:NM_001145025:exon7:c.C848T:p.P283L,EDEM2:NM_018217:exon8:c.C959T:p.P320L		NA	NA	NA	NA	NA	NA	NA	NA	NA	NA	1	D	0/1	40	29	0.42029	69	99	777	0
14052.s1	sscsib	pc_relationship	Yale	male	EZV2	synonymous	11	64622147	C	C	T	64622147	64622147	C	T	1189	PASS	1	0.000169	5926	60	17.23	11q13.1	exonic	EHD1	NA	synonymous SNV	EHD1:NM_006795:exon5:c.G1263A:p.P421P,EHD1:NM_001282445:exon6:c.G1305A:p.P435P,EHD1:NM_001282444:exon7:c.G1263A:p.P421P		NA	NA	8.29e-06	0	0	0	0	1.51e-05	0	0	NA	NA	0/1	27	42	0.608696	69	99	1244	0
11718.s1	sscsib	0	Yale	female	EZV2	synonymous	15	40309416	C	C	T	40309416	40309416	C	T	867.99	PASS	1	0.000169	5928	60	10.99	15q15.1	exonic	EIF2AK4	NA	synonymous SNV	EIF2AK4:NM_001013703:exon29:c.C4038T:p.L1346L		NA	NA	1.66e-05	0	0	0	0	1.5e-05	0	6.06e-05	NA	NA	0/1	44	35	0.443038	79	99	923	0
11441.s1	sscsib	0	Yale	male	EZV2	synonymous	10	120818850	A	A	G	120818850	120818850	A	G	214.99	PASS	1	0.000169	5928	60	7.41	10q26.11	exonic	EIF3A	NA	synonymous SNV	EIF3A:NM_003750:exon11:c.T1503C:p.T501T		NA	NA	NA	NA	NA	NA	NA	NA	NA	NA	NA	NA	0/1	18	11	0.37931	29	99	270	0
14492.s1	sscsib	0	Yale	female	EZV2	Mis-D	8	117671160	C	C	T	117671160	117671160	C	T	296.99	PASS	1	0.000169	5928	60	6.32	8q23.3	exonic	EIF3H	NA	nonsynonymous SNV	EIF3H:NM_003756:exon3:c.G349A:p.V117M		NA	NA	NA	NA	NA	NA	NA	NA	NA	NA	1	D	0/1	32	15	0.319149	47	99	352	0
12861.s1	sscsib	0	Yale	female	EZV2	LGD	22	31859666	C	C	A	31859666	31859666	C	A	916.34	PASS	5	0.000844	5924	55.65	3.07	22q12.2	splicing	EIF4ENIF1	NM_019843:exon5:c.585+1G>T,NM_001164501:exon5:c.585+1G>T	NA	NA		NA	NA	0.0004	0.0005	0.0002	0.0002	0.0005	0.0004	0	0.0005	.	.	0/1	19	18	0.486486	37	99	130	0
1090-03	cms	0	Yale	female	EZV2	LGD	22	31859666	C	C	A	31859666	31859666	C	A	916.34	PASS	5	0.000844	5924	55.65	3.07	22q12.2	splicing	EIF4ENIF1	NM_019843:exon5:c.585+1G>T,NM_001164501:exon5:c.585+1G>T	NA	NA	DN	NA	NA	0.0004	0.0005	0.0002	0.0002	0.0005	0.0004	0	0.0005	.	.	0/1	38	42	0.525	80	99	280	0
12523.s1	sscsib	0	Yale	female	EZV2	synonymous	3	184040629	C	C	T	184040629	184040629	C	T	1236.99	PASS	1	0.000169	5930	60	12.49	3q27.1	exonic	EIF4G1	NA	synonymous SNV	EIF4G1:NM_004953:exon6:c.C1228T:p.L410L,EIF4G1:NM_198242:exon9:c.C1324T:p.L442L,EIF4G1:NM_198244:exon10:c.C1555T:p.L519L,EIF4G1:NM_182917:exon12:c.C1816T:p.L606L,EIF4G1:NM_001194947:exon13:c.C1837T:p.L613L,EIF4G1:NM_001291157:exon13:c.C1696T:p.L566L,EIF4G1:NM_198241:exon13:c.C1816T:p.L606L,EIF4G1:NM_001194946:exon14:c.C1837T:p.L613L		NA	NA	NA	NA	NA	NA	NA	NA	NA	NA	NA	NA	0/1	52	47	0.474747	99	99	1292	0
14089.s1	sscsib	0	Yale	female	EZV2	Mis-P	22	37770205	T	T	C	37770205	37770205	T	C	891.99	PASS	1	0.000169	5926	60	11.15	22q13.1	exonic	ELFN2	NA	nonsynonymous SNV	ELFN2:NM_052906:exon3:c.A1370G:p.Q457R		NA	NA	NA	NA	NA	NA	NA	NA	NA	NA	0.561	P	0/1	45	35	0.4375	80	99	947	0
13462.s1	sscsib	0	Yale	male	EZV2	noncoding	14	106304732	C	C	T	106304732	106304732	C	T	3927.99	PASS	1	0.000169	5928	59.75	15.46	14q32.33	intergenic	ELK2AP,MIR4507	dist=165588;dist=19561	NA	NA		NA	NA	0.0001	0.0002	0	0	0	0.0001	0	0.0003	NA	NA	0/1	125	129	0.507874	254	99	3983	0
14125.s1	sscsib	0	Yale	male	EZV2	synonymous	19	46130047	A	A	G	46130047	46130047	A	G	478	PASS	1	0.000169	5924	60	9.37	19q13.32	exonic	EML2	NA	synonymous SNV	EML2:NM_012155:exon8:c.T657C:p.T219T,EML2:NM_001193268:exon11:c.T1260C:p.T420T,EML2:NM_001193269:exon11:c.T1098C:p.T366T		NA	NA	NA	NA	NA	NA	NA	NA	NA	NA	NA	NA	0/1	27	24	0.470588	51	99	533	0
12579.s1	sscsib	0	Yale	female	EZV2	Mis-B	4	71509897	G	G	T	71509897	71509897	G	T	488.99	PASS	1	0.000169	5928	60	8.73	4q13.3	exonic	ENAM	NA	nonsynonymous SNV	ENAM:NM_031889:exon9:c.G2754T:p.Q918H		NA	NA	NA	NA	NA	NA	NA	NA	NA	NA	0	B	0/1	33	23	0.410714	56	99	544	0
11338.s1	sscsib	0	Yale	female	EZV2	Mis-B	6	46129344	C	C	T	46129344	46129344	C	T	3305.99	PASS	1	0.000169	5926	60	14.19	6p21.1	exonic	ENPP5	NA	nonsynonymous SNV	ENPP5:NM_001290073:exon4:c.G871A:p.A291T,ENPP5:NM_021572:exon4:c.G1153A:p.A385T,ENPP5:NM_001290072:exon5:c.G1153A:p.A385T		NA	rs151254853	6.59e-05	0.0008	0	0	0	0	0	0	0.169	B	0/1	99	134	0.575107	233	99	3361	0
12462.s1	sscsib	0	Yale	female	EZV2	LGD	18	5398076	G	G	A	5398076	5398076	G	A	770.99	PASS	1	0.000169	5928	60	11.17	18p11.31	exonic	EPB41L3	NA	stopgain	EPB41L3:NM_001281533:exon16:c.C1909T:p.R637X,EPB41L3:NM_012307:exon17:c.C2416T:p.R806X		NA	NA	8.3e-06	0	0	0	0	1.51e-05	0	0	.	.	0/1	39	30	0.434783	69	99	826	0
14395.s1	sscsib	0	Yale	female	EZV2	Mis-B	17	19232957	A	A	G	19232957	19232957	A	G	1092.99	PASS	1	0.000169	5928	60	12.28	17p11.2	exonic	EPN2	NA	nonsynonymous SNV	EPN2:NM_001102664:exon6:c.A553G:p.T185A,EPN2:NM_148921:exon8:c.A1237G:p.T413A,EPN2:NM_014964:exon9:c.A1408G:p.T470A		NA	NA	NA	NA	NA	NA	NA	NA	NA	NA	0.113	B	0/1	46	43	0.483146	89	99	1148	0
12394.s1	sscsib	PCA_outlier	Yale	male	EZV2	Mis-T	8	144945812	G	G	T	144945812	144945812	G	T	584.04	PASS	1	0.000169	5920	60	14.24	8q24.3	exonic	EPPK1	NA	nonsynonymous SNV	EPPK1:NM_031308:exon2:c.C1610A:p.S537Y		NA	NA	NA	NA	NA	NA	NA	NA	NA	NA	0.976	D	0/1	24	17	0.414634	41	99	639	0
12394.s1	sscsib	PCA_outlier	Yale	male	EZV2	synonymous	8	144945811	G	G	T	144945811	144945811	G	T	584.03	PASS	1	0.000169	5920	60	13.91	8q24.3	exonic	EPPK1	NA	synonymous SNV	EPPK1:NM_031308:exon2:c.C1611A:p.S537S		NA	NA	NA	NA	NA	NA	NA	NA	NA	NA	NA	NA	0/1	25	17	0.404762	42	99	639	0
12221.s1	sscsib	PCA_outlier	Yale	female	EZV2	Mis-T	19	16536079	C	C	T	16536079	16536079	C	T	118.18	PASS	1	0.000169	5922	60	5.14	19p13.11	exonic	EPS15L1	NA	nonsynonymous SNV	EPS15L1:NM_001258374:exon9:c.G607A:p.A203T,EPS15L1:NM_001258375:exon9:c.G607A:p.A203T,EPS15L1:NM_001258376:exon9:c.G607A:p.A203T,EPS15L1:NM_021235:exon9:c.G607A:p.A203T		NA	NA	5.7e-05	0	0	0	0	0	0	0.0004	0.006	B	0/1	14	9	0.391304	23	99	173	0
14181.s1	sscsib	0	Yale	female	EZV2	Mis-D	2	239025605	C	C	T	239025605	239025605	C	T	760	PASS	1	0.000169	5928	60	9.74	2q37.3	exonic	ESPNL	NA	nonsynonymous SNV	ESPNL:NM_194312:exon5:c.C917T:p.T306M		NA	NA	8.42e-05	0	0	0	0	0.0001	0	0.0001	1	D	0/1	43	35	0.448718	78	99	815	0
12832.s1	sscsib	0	Yale	female	EZV2	Mis-D	7	158554201	G	G	A	158554201	158554201	G	A	929.99	PASS	1	0.000169	5928	60	11.77	7q36.3	exonic	ESYT2	NA	nonsynonymous SNV	ESYT2:NM_020728:exon11:c.C1363T:p.R455C		NA	NA	NA	NA	NA	NA	NA	NA	NA	NA	1	D	0/1	41	38	0.481013	79	99	985	0
11359.s1	sscsib	0	Yale	female	EZV2	Mis-D	7	158580720	A	A	G	158580720	158580720	A	G	770.99	PASS	2	0.000337	5928	60	7.87	7q36.3	exonic	ESYT2	NA	nonsynonymous SNV	ESYT2:NM_020728:exon6:c.T866C:p.L289S		NA	NA	NA	NA	NA	NA	NA	NA	NA	NA	1	D	0/1	29	37	0.560606	66	99	826	0
14444.s1	sscsib	0	Yale	female	EZV2	Mis-D	14	100551047	G	G	A	100551047	100551047	G	A	1853.34	PASS	3	0.000506	5928	60	16.26	14q32.2	exonic	EVL	NA	nonsynonymous SNV	EVL:NM_016337:exon2:c.G35A:p.R12Q		NA	NA	8.24e-06	0	0	0	0	1.5e-05	0	0	1	D	0/1	20	21	0.512195	41	99	587	0
11549.s1	sscsib	PCA_outlier	Yale	female	EZV2	Mis-D	15	80467407	A	A	T	80467407	80467407	A	T	1355.99	PASS	1	0.000169	5928	60	9.48	15q25.1	exonic	FAH	NA	nonsynonymous SNV	FAH:NM_000137:exon10:c.A887T:p.D296V		NA	NA	NA	NA	NA	NA	NA	NA	NA	NA	0.999	D	0/1	82	61	0.426573	143	99	1411	0
11937.s1	sscsib	0	Yale	male	EZV2	synonymous	5	153390810	T	T	C	153390810	153390810	T	C	499.99	PASS	1	0.000169	5928	60	9.43	5q33.2	exonic	FAM114A2	NA	synonymous SNV	FAM114A2:NM_018691:exon9:c.A984G:p.K328K		NA	NA	NA	NA	NA	NA	NA	NA	NA	NA	NA	NA	0/1	29	24	0.45283	53	99	555	0
13866.s1	sscsib	0	Yale	female	EZV2	Mis-B	2	29259606	C	C	T	29259606	29259606	C	T	865.99	PASS	1	0.000169	5928	60	13.12	2p23.2	exonic	FAM179A	NA	nonsynonymous SNV	FAM179A:NM_199280:exon18:c.C2618T:p.A873V		NA	rs150485801	0.0001	0	0	0.0001	0	8.52e-05	0	0.0004	0.141	B	0/1	31	35	0.530303	66	99	921	0
13853.s1	sscsib	0	Yale	female	EZV2	Mis-B	2	29222115	G	G	A	29222115	29222115	G	A	362	PASS	1	0.000169	5928	60	13.41	2p23.2	exonic	FAM179A	NA	nonsynonymous SNV	FAM179A:NM_199280:exon4:c.G208A:p.G70R		NA	NA	NA	NA	NA	NA	NA	NA	NA	NA	0.119	B	0/1	12	15	0.555556	27	99	417	0
12415.s2	sscsib	0	Yale	female	EZV2	Mis-P	4	159091467	C	C	T	159091467	159091467	C	T	261.99	PASS	1	0.000169	5930	60	7.49	4q32.1	exonic	FAM198B	NA	nonsynonymous SNV	FAM198B:NM_001031700:exon3:c.G943A:p.A315T		NA	NA	NA	NA	NA	NA	NA	NA	NA	NA	0.462	P	0/1	21	14	0.4	35	99	317	0
14291.s1	sscsib	0	Yale	male	EZV2	synonymous	7	295876	C	C	T	295876	295876	C	T	805	PASS	1	0.000169	5926	60	11.5	7p22.3	exonic	FAM20C	NA	synonymous SNV	FAM20C:NM_020223:exon6:c.C1134T:p.C378C		NA	NA	5.93e-05	0	0	0	0	0	0	0.0001	NA	NA	0/1	35	35	0.5	70	99	860	0
12415.s2	sscsib	0	Yale	female	EZV2	Mis-D	15	52885831	G	G	C	52885831	52885831	G	C	484.99	PASS	1	0.000169	5926	60	11.02	15q21.2	exonic	FAM214A	NA	nonsynonymous SNV	FAM214A:NM_001286495:exon9:c.C2773G:p.P925A,FAM214A:NM_019600:exon10:c.C2752G:p.P918A		NA	NA	NA	NA	NA	NA	NA	NA	NA	NA	1	D	0/1	20	24	0.545455	44	99	540	0
13567.s1	sscsib	0	Yale	male	EZV2	synonymous	6	116833069	C	C	T	116833069	116833069	C	T	675	PASS	1	0.000169	5928	60	12.98	6q22.1	exonic	FAM26E	NA	synonymous SNV	FAM26E:NM_153711:exon1:c.C210T:p.N70N		NA	NA	NA	NA	NA	NA	NA	NA	NA	NA	NA	NA	0/1	24	28	0.538462	52	99	730	0
12838.s1	sscsib	0	Yale	female	EZV2	LGD	2	16743296	T	T	TA	16743296	16743296	-	A	1238.99	PASS	1	0.000169	5930	60.1	11.58	2p24.2	exonic	FAM49A	NA	frameshift insertion	FAM49A:NM_030797:exon6:c.411dupT:p.T138fs		NA	NA	NA	NA	NA	NA	NA	NA	NA	NA	NA	NA	0/1	58	49	0.457944	107	99	1294	0
14221.s1	sscsib	0	Yale	male	EZV2	Mis-P	6	24832532	C	C	T	24832532	24832532	C	T	572.99	PASS	1	0.000169	5928	60	9.71	6p22.3	exonic	FAM65B	NA	nonsynonymous SNV	FAM65B:NM_001286445:exon16:c.G2296A:p.A766T,FAM65B:NM_014722:exon17:c.G2359A:p.A787T		NA	NA	NA	NA	NA	NA	NA	NA	NA	NA	0.697	P	0/1	36	23	0.389831	59	99	628	0
1070-03	cms	0	Yale	male	EZV2	Mis-D	6	24847771	T	T	C	24847771	24847771	T	C	1614.35	PASS	3	0.000506	5926	60	13.23	6p22.3	exonic	FAM65B	NA	nonsynonymous SNV	FAM65B:NM_014722:exon13:c.A1226G:p.Y409C	DN	NA	NA	0.0001	0.0009	0	0	0	0.0001	0	0	0.999	D	0/1	33	20	0.377358	53	99	551	0
14424.s1	sscsib	0	Yale	female	EZV2	LGD	12	100042220	C	C	T	100042220	100042220	C	T	939.99	PASS	1	0.000169	5926	60	13.62	12q23.1	exonic	FAM71C	NA	stopgain	FAM71C:NM_153364:exon1:c.C268T:p.R90X		NA	rs181913768	2.47e-05	0	0	0	0	4.5e-05	0	0	.	.	0/1	34	35	0.507246	69	99	995	0
12019.s1	sscsib	0	Yale	male	EZV2	synonymous	9	35074147	A	A	C	35074147	35074147	A	C	365.99	PASS	1	0.000169	5926	59.71	8.13	9p13.3	exonic	FANCG	NA	synonymous SNV	FANCG:NM_004629:exon14:c.T1827G:p.L609L		NA	NA	NA	NA	NA	NA	NA	NA	NA	NA	NA	NA	0/1	28	17	0.377778	45	99	421	0
14149.s1	sscsib	0	Yale	male	EZV2	synonymous	19	13035529	G	G	T	13035529	13035529	G	T	659	PASS	1	0.000169	5928	60	16.47	19p13.2	exonic	FARSA	NA	synonymous SNV	FARSA:NM_004461:exon10:c.C1119A:p.I373I		NA	NA	NA	NA	NA	NA	NA	NA	NA	NA	NA	NA	0/1	15	25	0.625	40	99	714	0
14066.s1	sscsib	0	Yale	male	EZV2	Mis-D	20	3128268	C	C	A	3128268	3128268	C	A	1443.99	PASS	1	0.000169	5926	60	15.36	20p13	exonic	FASTKD5	NA	nonsynonymous SNV	FASTKD5:NM_021826:exon2:c.G1449T:p.E483D		NA	NA	NA	NA	NA	NA	NA	NA	NA	NA	0.959	D	0/1	40	54	0.574468	94	99	1499	0
12693.s2	sscsib	0	Yale	female	EZV2	Mis-B	4	126411529	C	C	T	126411529	126411529	C	T	860.99	PASS	1	0.000169	5928	60	11.33	4q28.1	exonic	FAT4	NA	nonsynonymous SNV	FAT4:NM_001291285:exon17:c.C13555T:p.L4519F,FAT4:NM_001291303:exon17:c.C13558T:p.L4520F,FAT4:NM_024582:exon17:c.C13552T:p.L4518F		NA	NA	NA	NA	NA	NA	NA	NA	NA	NA	0.087	B	0/1	40	36	0.473684	76	99	916	0
11679.s1	sscsib	0	Yale	male	EZV2	synonymous	3	13679290	C	C	G	13679290	13679290	C	G	549	PASS	1	0.000169	5928	60	10.98	3p25.1	exonic	FBLN2	NA	synonymous SNV	FBLN2:NM_001998:exon17:c.C3426G:p.V1142V,FBLN2:NM_001004019:exon18:c.C3567G:p.V1189V,FBLN2:NM_001165035:exon18:c.C3567G:p.V1189V		NA	NA	NA	NA	NA	NA	NA	NA	NA	NA	NA	NA	0/1	28	22	0.44	50	99	604	0
11002.s1	sscsib	0	Yale	male	EZV2	Mis-D	7	5541497	G	G	T	5541497	5541497	G	T	515.12	PASS	1	0.00017	5900	60	12.56	7p22.1	exonic	FBXL18	NA	nonsynonymous SNV	FBXL18:NM_024963:exon3:c.C403A:p.R135S		NA	NA	NA	NA	NA	NA	NA	NA	NA	NA	1	D	0/1	20	21	0.512195	41	99	570	0
14066.s1	sscsib	0	Yale	male	EZV2	Mis-D	19	40357486	C	C	T	40357486	40357486	C	T	1445.99	PASS	1	0.000169	5926	60	14.76	19q13.2	exonic	FCGBP	NA	nonsynonymous SNV	FCGBP:NM_003890:exon34:c.G15827A:p.R5276H		NA	NA	8.24e-06	0	0	0	0	1.5e-05	0	0	1	D	0/1	47	51	0.520408	98	99	1501	0
1105-03	cms	0	Yale	male	EZV2	Mis-B	1	207086312	A	A	G	207086312	207086312	A	G	1977.99	PASS	1	0.000169	5930	60	13.55	1q32.1	exonic	FCMR	NA	nonsynonymous SNV	FCMR:NM_001142473:exon2:c.T113C:p.M38T,FCMR:NM_001193338:exon3:c.T449C:p.M150T,FCMR:NM_005449:exon3:c.T449C:p.M150T	DN	NA	NA	NA	NA	NA	NA	NA	NA	NA	NA	0.021	B	0/1	75	71	0.486301	146	99	2033	0
12679.s1	sscsib	0	Yale	male	EZV2	LGD	1	157665207	CAGAG	CAGAG	C	157665208	157665211	AGAG	-	1952.99	PASS	1	0.000169	5930	60	16.27	1q23.1	exonic	FCRL3	NA	frameshift deletion	FCRL3:NM_052939:exon8:c.1319_1322del:p.S440fs		NA	NA	NA	NA	NA	NA	NA	NA	NA	NA	NA	NA	0/1	39	51	0.566667	90	99	2008	0
14247.s1	sscsib	0	Yale	male	EZV2	Mis-B	8	125076782	G	G	A	125076782	125076782	G	A	430.99	PASS	1	0.000169	5926	60	12.31	8q24.13	exonic	FER1L6	NA	nonsynonymous SNV	FER1L6:NM_001039112:exon26:c.G3523A:p.A1175T		NA	NA	NA	NA	NA	NA	NA	NA	NA	NA	0	B	0/1	17	18	0.514286	35	99	486	0
1030-03	cms	0	Yale	female	EZV2	Mis-D	2	36805959	A	A	C	36805959	36805959	A	C	1533.99	PASS	1	0.000169	5930	60	17.24	2p22.2	exonic	FEZ2	NA	nonsynonymous SNV	FEZ2:NM_001042548:exon5:c.T684G:p.I228M,FEZ2:NM_005102:exon5:c.T684G:p.I228M	DN	NA	NA	8.29e-06	0	0	0	0	1.5e-05	0	0	0.996	D	0/1	41	48	0.539326	89	99	1589	0
12434.s1	sscsib	0	Yale	female	EZV2	synonymous	7	121943850	A	A	C	121943850	121943850	A	C	278.99	PASS	1	0.000169	5928	60	8.72	7q31.32	exonic	FEZF1	NA	synonymous SNV	FEZF1:NM_001024613:exon1:c.T642G:p.S214S,FEZF1:NM_001160264:exon2:c.T492G:p.S164S		NA	NA	8.25e-06	0	0	0.0001	0	0	0	0	NA	NA	0/1	19	13	0.40625	32	99	334	0
14043.s1	sscsib	0	Yale	male	EZV2	Mis-B	4	155507718	T	T	C	155507718	155507718	T	C	264	PASS	1	0.000169	5930	60	6.95	4q31.3	exonic	FGA	NA	nonsynonymous SNV	FGA:NM_000508:exon5:c.A863G:p.N288S,FGA:NM_021871:exon5:c.A863G:p.N288S		NA	NA	NA	NA	NA	NA	NA	NA	NA	NA	0.007	B	0/1	25	13	0.342105	38	99	319	0
13513.s1	sscsib	0	Yale	female	EZV2	Mis-D	3	14974184	A	A	C	14974184	14974184	A	C	1015.99	PASS	1	0.000169	5930	60	15.39	3p25.1	exonic	FGD5	NA	nonsynonymous SNV	FGD5:NM_152536:exon19:c.A4298C:p.H1433P		NA	NA	NA	NA	NA	NA	NA	NA	NA	NA	1	D	0/1	28	38	0.575758	66	99	1071	0
14149.s1	sscsib	0	Yale	male	EZV2	Mis-B	1	27939528	C	C	T	27939528	27939528	C	T	1361.99	PASS	1	0.000169	5930	60	15.66	1p36.11	exonic	FGR	NA	nonsynonymous SNV	FGR:NM_001042729:exon13:c.G1487A:p.R496H,FGR:NM_001042747:exon13:c.G1487A:p.R496H,FGR:NM_005248:exon13:c.G1487A:p.R496H		NA	rs141451773	0.0002	0.0003	0.0002	0.0003	0	0.0002	0	0.0002	0.018	B	0/1	38	49	0.563218	87	99	1417	0
12792.s1	sscsib	0	Yale	female	EZV2	Mis-P	4	54324896	G	G	C	54324896	54324896	G	C	1039.99	PASS	1	0.000169	5930	60	12.24	4q12	exonic	FIP1L1	NA	nonsynonymous SNV	FIP1L1:NM_001134938:exon14:c.G1354C:p.E452Q,FIP1L1:NM_001134937:exon17:c.G1558C:p.E520Q,FIP1L1:NM_030917:exon17:c.G1576C:p.E526Q		NA	NA	NA	NA	NA	NA	NA	NA	NA	NA	0.759	P	0/1	38	47	0.552941	85	99	1095	0
14246.s2	sscsib	0	Yale	male	EZV2	Mis-P	17	18149364	T	T	G	18149364	18149364	T	G	991.99	PASS	1	0.000169	5928	60	15.26	17p11.2	exonic	FLII	NA	nonsynonymous SNV	FLII:NM_001256265:exon25:c.A3115C:p.S1039R,FLII:NM_001256264:exon26:c.A3247C:p.S1083R,FLII:NM_002018:exon26:c.A3280C:p.S1094R		NA	NA	NA	NA	NA	NA	NA	NA	NA	NA	0.788	P	0/1	26	39	0.6	65	99	1047	0
1068-03	cms	0	Yale	male	EZV2	synonymous	7	128486802	A	A	C	128486802	128486802	A	C	1427.01	PASS	1	0.000169	5928	60	16.59	7q32.1	exonic	FLNC	NA	synonymous SNV	FLNC:NM_001127487:exon24:c.A4131C:p.G1377G,FLNC:NM_001458:exon24:c.A4131C:p.G1377G	wt	NA	NA	NA	NA	NA	NA	NA	NA	NA	NA	NA	NA	0/1	41	45	0.523256	86	99	1482	0
14245.s1	sscsib	0	Yale	male	EZV2	LGD	2	216298143	G	G	A	216298143	216298143	G	A	534.99	PASS	1	0.000169	5928	60	11.38	2q35	exonic	FN1	NA	stopgain	FN1:NM_001306129:exon3:c.C319T:p.R107X,FN1:NM_001306130:exon3:c.C319T:p.R107X,FN1:NM_001306131:exon3:c.C319T:p.R107X,FN1:NM_001306132:exon3:c.C319T:p.R107X,FN1:NM_002026:exon3:c.C319T:p.R107X,FN1:NM_054034:exon3:c.C319T:p.R107X,FN1:NM_212474:exon3:c.C319T:p.R107X,FN1:NM_212476:exon3:c.C319T:p.R107X,FN1:NM_212478:exon3:c.C319T:p.R107X,FN1:NM_212482:exon3:c.C319T:p.R107X		NA	NA	8.25e-06	0	0	0	0	1.5e-05	0	0	.	.	0/1	24	23	0.489362	47	99	590	0
11121.s1	sscsib	0	Yale	female	EZV2	synonymous	2	216246987	A	A	G	216246987	216246987	A	G	839.99	PASS	1	0.000169	5930	60	11.83	2q35	exonic	FN1	NA	synonymous SNV	FN1:NM_001306131:exon31:c.T4839C:p.Y1613Y,FN1:NM_001306132:exon31:c.T4839C:p.Y1613Y,FN1:NM_002026:exon31:c.T4839C:p.Y1613Y,FN1:NM_212474:exon31:c.T4839C:p.Y1613Y,FN1:NM_212476:exon31:c.T4839C:p.Y1613Y,FN1:NM_212478:exon31:c.T4839C:p.Y1613Y,FN1:NM_001306129:exon32:c.T5112C:p.Y1704Y,FN1:NM_001306130:exon32:c.T5112C:p.Y1704Y,FN1:NM_212482:exon32:c.T5112C:p.Y1704Y		NA	NA	NA	NA	NA	NA	NA	NA	NA	NA	NA	NA	0/1	32	39	0.549296	71	99	895	0
11937.s1	sscsib	0	Yale	male	EZV2	synonymous	12	8200722	G	G	A	8200722	8200722	G	A	402	PASS	1	0.000169	5926	60	10.58	12p13.31	exonic	FOXJ2	NA	synonymous SNV	FOXJ2:NM_018416:exon7:c.G1062A:p.A354A		NA	NA	1.67e-05	0	0	0	0	0	0	0.0001	NA	NA	0/1	21	17	0.447368	38	99	457	0
13634.s1	sscsib	0	Yale	female	EZV2	Mis-D	17	80529622	C	C	T	80529622	80529622	C	T	665.99	PASS	1	0.000169	5928	60	11.1	17q25.3	exonic	FOXK2	NA	nonsynonymous SNV	FOXK2:NM_004514:exon4:c.C785T:p.S262F		NA	NA	NA	NA	NA	NA	NA	NA	NA	NA	1	D	0/1	33	27	0.45	60	99	721	0
13066.s1	sscsib	0	Yale	male	EZV2	Mis-D	19	52327160	C	C	G	52327160	52327160	C	G	2086.99	PASS	1	0.000169	5926	57.71	11.79	19q13.41	exonic	FPR3	NA	nonsynonymous SNV	FPR3:NM_002030:exon2:c.C159G:p.F53L		NA	NA	NA	NA	NA	NA	NA	NA	NA	NA	1	D	0/1	100	77	0.435028	177	99	2142	0
13312.s1	sscsib	0	Yale	female	EZV2	Mis-B	4	48542756	C	C	T	48542756	48542756	C	T	782.99	PASS	1	0.000169	5930	60	11.86	4p11	exonic	FRYL	NA	nonsynonymous SNV	FRYL:NM_015030:exon46:c.G5909A:p.S1970N		NA	NA	NA	NA	NA	NA	NA	NA	NA	NA	0.019	B	0/1	35	31	0.469697	66	99	838	0
12548.s1	sscsib	0	Yale	female	EZV2	Mis-P	19	49254286	G	G	A	49254286	49254286	G	A	229.01	PASS	1	0.000169	5926	60	8.18	19q13.33	exonic	FUT1	NA	nonsynonymous SNV	FUT1:NM_000148:exon4:c.C253T:p.P85S		NA	NA	NA	NA	NA	NA	NA	NA	NA	NA	0.663	P	0/1	18	10	0.357143	28	99	284	0
12631.s1	sscsib	pc_relationship	Yale	male	EZV2	Mis-T	9	128112612	C	C	T	128112612	128112612	C	T	954.99	PASS	1	0.000169	5928	60	10.98	9q33.3	exonic	GAPVD1	NA	nonsynonymous SNV	GAPVD1:NM_001282681:exon19:c.C3275T:p.A1092V,GAPVD1:NM_015635:exon21:c.C3419T:p.A1140V,GAPVD1:NM_001282679:exon22:c.C3392T:p.A1131V,GAPVD1:NM_001282680:exon22:c.C3338T:p.A1113V		NA	rs371655981	1.65e-05	0	0	0	0	3e-05	0	0	0.751	P	0/1	40	47	0.54023	87	99	1010	0
12462.s1	sscsib	0	Yale	female	EZV2	Mis-B	5	132197445	T	T	C	132197445	132197445	T	C	327.99	PASS	1	0.000169	5928	60	7.63	5q31.1	exonic	GDF9	NA	nonsynonymous SNV	GDF9:NM_005260:exon2:c.A1201G:p.M401V,GDF9:NM_001288824:exon3:c.A937G:p.M313V,GDF9:NM_001288825:exon4:c.A937G:p.M313V,GDF9:NM_001288826:exon4:c.A937G:p.M313V,GDF9:NM_001288827:exon4:c.A937G:p.M313V,GDF9:NM_001288828:exon4:c.A937G:p.M313V		NA	NA	NA	NA	NA	NA	NA	NA	NA	NA	0.008	B	0/1	26	17	0.395349	43	99	383	0
12184.s1	sscsib	PCA_outlier	Yale	female	EZV2	synonymous	7	933568	C	C	T	933568	933568	C	T	413	PASS	1	0.000169	5926	60	12.52	7p22.3	exonic	GET4	NA	synonymous SNV	GET4:NM_015949:exon8:c.C855T:p.G285G		NA	rs144172734	7.13e-05	0.0002	9.15e-05	0	0	1.6e-05	0	0.0003	NA	NA	0/1	14	19	0.575758	33	99	468	0
1104-03	cms	0	Yale	male	EZV2	Mis-D	2	85777682	G	G	A	85777682	85777682	G	A	1348.02	PASS	1	0.000169	5930	60	14.65	2p11.2	exonic	GGCX	NA	nonsynonymous SNV	GGCX:NM_001142269:exon13:c.C1909T:p.R637C,GGCX:NM_000821:exon14:c.C2080T:p.R694C	DN	NA	rs374455399	1.65e-05	9.71e-05	0	0	0	1.5e-05	0	0	1	D	0/1	46	46	0.5	92	99	1403	0
14395.s1	sscsib	0	Yale	female	EZV2	Mis-D	7	8125927	C	C	G	8125927	8125927	C	G	457.99	PASS	1	0.000169	5928	60	7.63	7p21.3	exonic	GLCCI1	NA	nonsynonymous SNV	GLCCI1:NM_138426:exon8:c.C1403G:p.P468R		NA	NA	NA	NA	NA	NA	NA	NA	NA	NA	0.985	D	0/1	39	21	0.35	60	99	513	0
12977.s1	sscsib	0	Yale	male	EZV2	Mis-P	1	53975561	A	A	C	53975561	53975561	A	C	765.2	PASS	1	0.00017	5872	60	10.34	1p32.3	exonic	GLIS1	NA	nonsynonymous SNV	GLIS1:NM_147193:exon8:c.T1498G:p.F500V		NA	NA	NA	NA	NA	NA	NA	NA	NA	NA	0.664	P	0/1	41	33	0.445946	74	99	820	0
11268.s1	sscsib	0	Yale	female	EZV2	Mis-D	6	39041545	G	G	A	39041545	39041545	G	A	1958.99	PASS	1	0.000169	5928	60	14.4	6p21.2	exonic	GLP1R	NA	nonsynonymous SNV	GLP1R:NM_002062:exon7:c.G823A:p.G275S		NA	NA	NA	NA	NA	NA	NA	NA	NA	NA	1	D	0/1	65	71	0.522059	136	99	2014	0
13682.s1	sscsib	0	Yale	male	EZV2	Mis-B	12	56871476	C	C	A	56871476	56871476	C	A	219.99	PASS	1	0.000169	5928	60	8.15	12q13.3	exonic	GLS2	NA	nonsynonymous SNV	GLS2:NM_001280798:exon4:c.G10T:p.A4S,GLS2:NM_001280797:exon6:c.G10T:p.A4S,GLS2:NM_013267:exon7:c.G805T:p.A269S		NA	NA	NA	NA	NA	NA	NA	NA	NA	NA	0.311	B	0/1	16	11	0.407407	27	99	275	0
11239.s1	sscsib	pc_relationship	Yale	male	EZV2	Mis-T	11	58477393	A	A	C	58477393	58477393	A	C	681.99	PASS	1	0.000169	5928	60	10.49	11q12.1	exonic	GLYAT	NA	nonsynonymous SNV	GLYAT:NM_201648:exon6:c.T737G:p.V246G		NA	NA	NA	NA	NA	NA	NA	NA	NA	NA	0.959	D	0/1	35	30	0.461538	65	99	737	0
1062-03	cms	0	Yale	female	EZV2	Mis-D	16	4882909	A	A	T	4882909	4882909	A	T	1624.99	PASS	1	0.000169	5928	60	13.21	16p13.3	exonic	GLYR1	NA	nonsynonymous SNV	GLYR1:NM_001308096:exon4:c.T160A:p.W54R,GLYR1:NM_032569:exon4:c.T160A:p.W54R	DN	NA	NA	NA	NA	NA	NA	NA	NA	NA	NA	0.996	D	0/1	66	57	0.463415	123	99	1680	0
13197.s1	sscsib	0	Yale	female	EZV2	NFS	2	220371478	CAAG	CAAG	C	220371479	220371481	AAG	-	664.99	PASS	1	0.000169	5930	60.2	12.55	2q35	exonic	GMPPA	NA	nonframeshift deletion	GMPPA:NM_013335:exon13:c.1222_1224del:p.408_408del,GMPPA:NM_205847:exon13:c.1222_1224del:p.408_408del		NA	NA	NA	NA	NA	NA	NA	NA	NA	NA	NA	NA	0/1	33	20	0.377358	53	99	720	0
13176.s1	sscsib	0	Yale	female	EZV2	Mis-B	14	24705309	A	A	G	24705309	24705309	A	G	1192.99	PASS	1	0.000169	5928	60	14.73	14q12	exonic	GMPR2	NA	nonsynonymous SNV	GMPR2:NM_001283022:exon4:c.A482G:p.K161R,GMPR2:NM_001283023:exon4:c.A344G:p.K115R,GMPR2:NM_016576:exon4:c.A482G:p.K161R,GMPR2:NM_001002000:exon5:c.A428G:p.K143R,GMPR2:NM_001002001:exon5:c.A428G:p.K143R,GMPR2:NM_001002002:exon5:c.A428G:p.K143R,GMPR2:NM_001283021:exon6:c.A320G:p.K107R		NA	NA	NA	NA	NA	NA	NA	NA	NA	NA	0.044	B	0/1	38	43	0.530864	81	99	1248	0
1091-03	cms	0	Yale	male	EZV2	Mis-B	17	63049765	A	A	G	63049765	63049765	A	G	1133.99	PASS	1	0.000169	5928	60	11.01	17q24.1	exonic	GNA13	NA	nonsynonymous SNV	GNA13:NM_001282425:exon2:c.T80C:p.M27T,GNA13:NM_006572:exon2:c.T365C:p.M122T	DN	NA	NA	NA	NA	NA	NA	NA	NA	NA	NA	0.081	B	0/1	57	46	0.446602	103	99	1189	0
13993.s1	sscsib	0	Yale	male	EZV2	Mis-B	1	231406633	T	T	C	231406633	231406633	T	C	658.99	PASS	1	0.000169	5928	60	9.69	1q42.2	exonic	GNPAT	NA	nonsynonymous SNV	GNPAT:NM_001316350:exon9:c.T1226C:p.L409P,GNPAT:NM_014236:exon10:c.T1409C:p.L470P		NA	NA	NA	NA	NA	NA	NA	NA	NA	NA	0.001	B	0/1	38	30	0.441176	68	99	714	0
11530.s1	sscsib	0	Yale	female	EZV2	Mis-D	5	56527122	C	C	T	56527122	56527122	C	T	376.99	PASS	1	0.000169	5930	60	9.92	5q11.2	exonic	GPBP1	NA	nonsynonymous SNV	GPBP1:NM_001127236:exon4:c.C406T:p.R136C,GPBP1:NM_001127235:exon5:c.C406T:p.R136C,GPBP1:NM_022913:exon5:c.C385T:p.R129C		NA	NA	1.74e-05	0	0	0	0	3.19e-05	0	0	0.999	D	0/1	21	17	0.447368	38	99	432	0
12628.s1	sscsib	0	Yale	female	EZV2	synonymous	2	241405043	C	C	T	241405043	241405043	C	T	795	PASS	1	0.000169	5930	60	11.2	2q37.3	exonic	GPC1	NA	synonymous SNV	GPC1:NM_002081:exon8:c.C1422T:p.N474N		NA	NA	NA	NA	NA	NA	NA	NA	NA	NA	NA	NA	0/1	34	37	0.521127	71	99	850	0
13853.s1	sscsib	0	Yale	female	EZV2	Mis-B	11	64702860	C	C	T	64702860	64702860	C	T	373.99	PASS	1	0.000169	5926	60	12.06	11q13.1	exonic	GPHA2	NA	nonsynonymous SNV	GPHA2:NM_130769:exon2:c.G73A:p.E25K		NA	rs201772272	9.25e-06	0	0	0	0	0	0	8.35e-05	0	B	0/1	15	16	0.516129	31	99	429	0
13682.s1	sscsib	0	Yale	male	EZV2	synonymous	12	110893676	G	G	T	110893676	110893676	G	T	1588.99	PASS	1	0.000169	5928	60	10.32	12q24.11	exonic	GPN3	NA	synonymous SNV	GPN3:NM_001164372:exon5:c.C627A:p.V209V,GPN3:NM_001164373:exon5:c.C540A:p.V180V,GPN3:NM_016301:exon5:c.C510A:p.V170V		NA	NA	NA	NA	NA	NA	NA	NA	NA	NA	NA	NA	0/1	90	64	0.415584	154	99	1644	0
14219.s1	sscsib	0	Yale	female	EZV2	synonymous	2	131487138	C	C	T	131487138	131487138	C	T	898.99	PASS	1	0.000169	5928	60	15.24	2q21.1	exonic	GPR148	NA	synonymous SNV	GPR148:NM_207364:exon1:c.C414T:p.S138S		NA	NA	NA	NA	NA	NA	NA	NA	NA	NA	NA	NA	0/1	28	31	0.525424	59	99	954	0
12231.s1	sscsib	0	Yale	female	EZV2	synonymous	17	36484829	C	C	T	36484829	36484829	C	T	786.99	PASS	1	0.000169	5928	60	14.57	17q12	exonic	GPR179	NA	synonymous SNV	GPR179:NM_001004334:exon11:c.G4623A:p.T1541T		NA	rs371556279	2.48e-05	0	0	0	0	4.5e-05	0	0	NA	NA	0/1	25	29	0.537037	54	99	842	0
14373.s1	sscsib	0	Yale	male	EZV2	synonymous	2	241569630	G	G	A	241569630	241569630	G	A	1222.55	PASS	3	0.000507	5912	60	10.63	2q37.3	exonic	GPR35	NA	synonymous SNV	GPR35:NM_005301:exon2:c.G261A:p.P87P,GPR35:NM_001195381:exon6:c.G354A:p.P118P,GPR35:NM_001195382:exon6:c.G354A:p.P118P		NA	NA	9.83e-05	0	0	0	0	9.47e-05	0	0.0004	NA	NA	0/1	36	29	0.446154	65	99	727	0
12498.s1	sscsib	0	Yale	female	EZV2	Mis-B	X	41586832	A	A	C	41586832	41586832	A	C	895.02	PASS	1	0.000169	5924	60	14.67	Xp11.4	exonic	GPR82	NA	nonsynonymous SNV	GPR82:NM_080817:exon3:c.A553C:p.S185R		NA	NA	NA	NA	NA	NA	NA	NA	NA	NA	0	B	0/1	23	38	0.622951	61	99	950	0
13889.s1	sscsib	0	Yale	female	EZV2	Mis-B	6	117127588	C	C	T	117127588	117127588	C	T	728.99	PASS	1	0.000169	5926	60	13.25	6q22.1	exonic	GPRC6A	NA	nonsynonymous SNV	GPRC6A:NM_001286355:exon3:c.G1280A:p.R427Q,GPRC6A:NM_148963:exon3:c.G1280A:p.R427Q		NA	NA	8.27e-06	0	0	0	0	1.5e-05	0	0	0.002	B	0/1	25	30	0.545455	55	99	784	0
12673.s2	sscsib	0	Yale	male	EZV2	Mis-P	22	47068805	G	G	A	47068805	47068805	G	A	486.99	PASS	1	0.000169	5924	60	7.49	22q13.31	exonic	GRAMD4	NA	nonsynonymous SNV	GRAMD4:NM_015124:exon13:c.G1150A:p.A384T		NA	NA	NA	NA	NA	NA	NA	NA	NA	NA	0.843	P	0/1	41	24	0.369231	65	99	542	0
14118.s1	sscsib	0	Yale	male	EZV2	synonymous	4	3029661	C	C	T	3029661	3029661	C	T	776.99	PASS	1	0.000169	5930	60	12.53	4p16.3	exonic	GRK4	NA	synonymous SNV	GRK4:NM_001004056:exon10:c.C897T:p.L299L,GRK4:NM_005307:exon10:c.C897T:p.L299L,GRK4:NM_001004057:exon11:c.C993T:p.L331L,GRK4:NM_182982:exon11:c.C993T:p.L331L		NA	rs373874952	4.12e-05	0.0003	0	0.0001	0	0	0	6.06e-05	NA	NA	0/1	30	32	0.516129	62	99	832	0
11374.s1	sscsib	0	Yale	female	EZV2	Mis-D	10	121201577	G	G	A	121201577	121201577	G	A	658.99	PASS	1	0.000169	5928	60	15.69	10q26.11	exonic	GRK5	NA	nonsynonymous SNV	GRK5:NM_005308:exon11:c.G1034A:p.R345Q		NA	NA	NA	NA	NA	NA	NA	NA	NA	NA	0.999	D	0/1	14	28	0.666667	42	99	714	0
13849.s1	sscsib	0	Yale	female	EZV2	Mis-D	5	176860931	C	C	T	176860931	176860931	C	T	490.99	PASS	1	0.000169	5930	60	10.23	5q35.3	exonic	GRK6	NA	nonsynonymous SNV	GRK6:NM_001004105:exon9:c.C755T:p.A252V,GRK6:NM_001004106:exon9:c.C755T:p.A252V,GRK6:NM_002082:exon9:c.C755T:p.A252V		NA	NA	NA	NA	NA	NA	NA	NA	NA	NA	0.999	D	0/1	28	20	0.416667	48	99	546	0
13531.s1	sscsib	0	Yale	female	EZV2	Mis-D	6	34004082	G	G	A	34004082	34004082	G	A	818.99	PASS	1	0.000169	5928	60	9.64	6p21.31	exonic	GRM4	NA	nonsynonymous SNV	GRM4:NM_001256809:exon7:c.C1457T:p.T486M,GRM4:NM_001256811:exon8:c.C1664T:p.T555M,GRM4:NM_001256812:exon8:c.C1298T:p.T433M,GRM4:NM_001282847:exon8:c.C881T:p.T294M,GRM4:NM_000841:exon9:c.C1805T:p.T602M,GRM4:NM_001256813:exon9:c.C1406T:p.T469M		NA	NA	NA	NA	NA	NA	NA	NA	NA	NA	1	D	0/1	47	38	0.447059	85	99	874	0
1140-03	cms	0	Yale	female	EZV2	Mis-B	19	6387446	G	G	A	6387446	6387446	G	A	787.99	PASS	1	0.000169	5928	60	16.42	19p13.3	exonic	GTF2F1	NA	nonsynonymous SNV	GTF2F1:NM_002096:exon5:c.C451T:p.R151W	DN	NA	NA	NA	NA	NA	NA	NA	NA	NA	NA	0.359	B	0/1	22	26	0.541667	48	99	843	0
13160.s1	sscsib	0	Yale	female	EZV2	Mis-B	2	197641291	G	G	T	197641291	197641291	G	T	361.99	PASS	1	0.000169	5928	60	10.97	2q33.1	exonic	GTF3C3	NA	nonsynonymous SNV	GTF3C3:NM_012086:exon11:c.C1453A:p.L485M		NA	NA	NA	NA	NA	NA	NA	NA	NA	NA	0.374	B	0/1	17	16	0.484848	33	99	417	0
1048-03	cms	0	Yale	female	EZV2	Mis-D	6	42162371	C	C	G	42162371	42162371	C	G	627.99	PASS	1	0.000169	5926	60	7.95	6p21.1	exonic	GUCA1B	NA	nonsynonymous SNV	GUCA1B:NM_002098:exon1:c.G188C:p.R63P	DN	NA	NA	NA	NA	NA	NA	NA	NA	NA	NA	0.994	D	0/1	53	26	0.329114	79	99	683	0
13634.s1	sscsib	0	Yale	female	EZV2	Mis-P	10	115338511	A	A	T	115338511	115338511	A	T	809.99	PASS	1	0.000169	5928	60	8.71	10q25.3	exonic	HABP2	NA	nonsynonymous SNV	HABP2:NM_001177660:exon7:c.A616T:p.M206L,HABP2:NM_004132:exon7:c.A694T:p.M232L		NA	NA	NA	NA	NA	NA	NA	NA	NA	NA	0.77	P	0/1	60	33	0.354839	93	99	865	0
13628.s1	sscsib	0	Yale	male	EZV2	Mis-D	15	50546750	G	G	T	50546750	50546750	G	T	840.99	PASS	1	0.000169	5928	60	14.25	15q21.2	exonic	HDC	NA	nonsynonymous SNV	HDC:NM_001306146:exon5:c.C553A:p.L185I,HDC:NM_002112:exon5:c.C553A:p.L185I		NA	NA	8.24e-06	0	0	0	0	1.5e-05	0	0	0.994	D	0/1	25	34	0.576271	59	99	896	0
13298.s1	sscsib	0	Yale	female	EZV2	Mis-D	3	124716599	C	C	T	124716599	124716599	C	T	1167.99	PASS	1	0.000169	5930	60	13.9	3q21.2	exonic	HEG1	NA	nonsynonymous SNV	HEG1:NM_020733:exon12:c.G3586A:p.G1196S		NA	NA	0	0	0	0	0	0	0	0	1	D	0/1	37	47	0.559524	84	99	1223	0
13804.s1	sscsib	0	Yale	female	EZV2	Mis-B	9	100692469	G	G	A	100692469	100692469	G	A	1126.99	PASS	1	0.000169	5926	60	15.87	9q22.33	exonic	HEMGN	NA	nonsynonymous SNV	HEMGN:NM_197978:exon3:c.C1208T:p.P403L,HEMGN:NM_018437:exon4:c.C1208T:p.P403L		NA	NA	4.12e-05	0	8.64e-05	0	0	5.99e-05	0	0	0.128	B	0/1	32	39	0.549296	71	99	1182	0
1029-03	cms	0	Yale	male	EZV2	Mis-D	15	64005092	C	C	T	64005092	64005092	C	T	1620.99	PASS	1	0.000169	5926	60	12.47	15q22.31	exonic	HERC1	NA	nonsynonymous SNV	HERC1:NM_003922:exon24:c.G4466A:p.S1489N	DN	NA	NA	NA	NA	NA	NA	NA	NA	NA	NA	0.99	D	0/1	67	63	0.484615	130	99	1676	0
1082-03	cms	0	Yale	female	EZV2	Mis-P	15	28508249	T	T	C	28508249	28508249	T	C	2203.99	PASS	1	0.000169	5928	60	16.09	15q13.1	exonic	HERC2	NA	nonsynonymous SNV	HERC2:NM_004667:exon15:c.A1937G:p.K646R	DN	NA	NA	NA	NA	NA	NA	NA	NA	NA	NA	0.852	P	0/1	67	70	0.510949	137	99	2259	0
12795.s1	sscsib	0	Yale	male	EZV2	synonymous	14	100129315	C	C	T	100129315	100129315	C	T	364.99	PASS	1	0.000169	5928	60	9.12	14q32.2	exonic	HHIPL1	NA	synonymous SNV	HHIPL1:NM_001127258:exon6:c.C1605T:p.N535N,HHIPL1:NM_032425:exon6:c.C1605T:p.N535N		NA	NA	2.5e-05	0	0	0	0	0	0	0.0002	NA	NA	0/1	24	16	0.4	40	99	420	0
11798.s1	sscsib	0	Yale	female	EZV2	Mis	6	26285460	C	C	G	26285460	26285460	C	G	1923.99	PASS	1	0.000169	5926	60	12.74	6p22.2	exonic	HIST1H4H	NA	nonsynonymous SNV	HIST1H4H:NM_003543:exon1:c.G268C:p.A90P		NA	NA	NA	NA	NA	NA	NA	NA	NA	NA	.	.	0/1	80	71	0.470199	151	99	1979	0
13763.s1	sscsib	0	Yale	male	EZV2	Mis-B	6	12126010	C	C	G	12126010	12126010	C	G	437.99	PASS	1	0.000169	5930	60	14.6	6p24.1	exonic	HIVEP1	NA	nonsynonymous SNV	HIVEP1:NM_002114:exon4:c.C5982G:p.N1994K		NA	NA	NA	NA	NA	NA	NA	NA	NA	NA	0	B	0/1	12	18	0.6	30	99	493	0
13039.s1	sscsib	0	Yale	male	EZV2	Mis-D	6	12124122	G	G	T	12124122	12124122	G	T	415.99	PASS	1	0.000169	5930	60	14.34	6p24.1	exonic	HIVEP1	NA	nonsynonymous SNV	HIVEP1:NM_002114:exon4:c.G4094T:p.R1365L		NA	NA	NA	NA	NA	NA	NA	NA	NA	NA	1	D	0/1	12	17	0.586207	29	99	471	0
1137-03	cms	0	Yale	male	EZV2	Mis-B	10	71005899	G	G	A	71005899	71005899	G	A	584.99	PASS	1	0.000169	5928	60	7.91	10q22.1	exonic	HKDC1	NA	nonsynonymous SNV	HKDC1:NM_025130:exon8:c.G940A:p.A314T	DN	NA	NA	NA	NA	NA	NA	NA	NA	NA	NA	0.005	B	0/1	49	25	0.337838	74	99	640	0
13258.s1	sscsib	0	Yale	female	EZV2	Mis-D	1	34329929	C	C	T	34329929	34329929	C	T	500.99	PASS	1	0.000169	5930	60	9.11	1p35.1	exonic	HMGB4	NA	nonsynonymous SNV	HMGB4:NM_145205:exon2:c.C137T:p.S46L		NA	rs143017203	0.0001	0.001	0.0002	0	0	4.5e-05	0	0	1	D	0/1	33	22	0.4	55	99	556	0
14400.s1	sscsib	0	Yale	male	EZV2	Mis-P	5	74647066	A	A	T	74647066	74647066	A	T	861.99	PASS	1	0.000169	5930	60	11.49	5q13.3	exonic	HMGCR	NA	nonsynonymous SNV	HMGCR:NM_000859:exon10:c.A1115T:p.E372V,HMGCR:NM_001130996:exon10:c.A1115T:p.E372V		NA	NA	NA	NA	NA	NA	NA	NA	NA	NA	0.846	P	0/1	38	37	0.493333	75	99	917	0
14473.s1	sscsib	0	Yale	male	EZV2	LGD	5	177632869	G	G	A	177632869	177632869	G	A	373.99	PASS	1	0.000169	5930	60	9.35	5q35.3	exonic	HNRNPAB	NA	stopgain	HNRNPAB:NM_004499:exon3:c.G236A:p.W79X,HNRNPAB:NM_031266:exon3:c.G236A:p.W79X		NA	NA	NA	NA	NA	NA	NA	NA	NA	NA	.	.	0/1	22	18	0.45	40	99	429	0
12775.s1	sscsib	0	Yale	male	EZV2	synonymous	4	83277730	G	G	A	83277730	83277730	G	A	2073.99	PASS	1	0.000169	5930	59.91	8.94	4q21.22	exonic	HNRNPD	NA	synonymous SNV	HNRNPD:NM_031369:exon6:c.C903T:p.Y301Y,HNRNPD:NM_031370:exon7:c.C960T:p.Y320Y		NA	NA	8.24e-06	0	0	0	0	1.5e-05	0	0	NA	NA	0/1	126	106	0.456897	232	99	2129	0
13564.s1	sscsib	0	Yale	male	EZV2	Mis-B	2	38796397	T	T	C	38796397	38796397	T	C	1909.99	PASS	1	0.000169	5928	60	12.48	2p22.1	exonic	HNRNPLL	NA	nonsynonymous SNV	HNRNPLL:NM_138394:exon10:c.A1294G:p.M432V,HNRNPLL:NM_001142650:exon11:c.A1279G:p.M427V		NA	NA	1.65e-05	9.64e-05	0	0	0	1.5e-05	0	0	0.077	B	0/1	78	75	0.490196	153	99	1965	0
1010-03	cms	0	Yale	male	EZV2	Mis-P	1	21099996	A	A	G	21099996	21099996	A	G	1772.99	PASS	1	0.000169	5930	60	10.13	1p36.12	exonic	HP1BP3	NA	nonsynonymous SNV	HP1BP3:NM_016287:exon5:c.T458C:p.M153T	DN	NA	NA	NA	NA	NA	NA	NA	NA	NA	NA	0.801	P	0/1	105	70	0.4	175	99	1828	0
11200.s1	sscsib	0	Yale	female	EZV2	Mis-B	11	18313438	T	T	C	18313438	18313438	T	C	252	PASS	1	0.000169	5928	60	10.5	11p15.1	exonic	HPS5	NA	nonsynonymous SNV	HPS5:NM_007216:exon15:c.A1649G:p.N550S,HPS5:NM_181508:exon15:c.A1649G:p.N550S,HPS5:NM_181507:exon16:c.A1991G:p.N664S		NA	NA	NA	NA	NA	NA	NA	NA	NA	NA	0	B	0/1	13	11	0.458333	24	99	307	0
14172.s1	sscsib	0	Yale	female	EZV2	Mis-B	4	84231950	G	G	A	84231950	84231950	G	A	451.99	PASS	1	0.000169	5930	60	10.76	4q21.23	exonic	HPSE	NA	nonsynonymous SNV	HPSE:NM_001199830:exon4:c.C593T:p.S198F,HPSE:NM_001098540:exon5:c.C767T:p.S256F,HPSE:NM_001166498:exon6:c.C767T:p.S256F,HPSE:NM_006665:exon6:c.C767T:p.S256F		NA	NA	NA	NA	NA	NA	NA	NA	NA	NA	0.019	B	0/1	23	19	0.452381	42	99	507	0
11374.s1	sscsib	0	Yale	female	EZV2	Mis-P	1	22172649	C	C	T	22172649	22172649	C	T	227.12	PASS	1	0.000169	5922	60	9.46	1p36.12	exonic	HSPG2	NA	nonsynonymous SNV	HSPG2:NM_001291860:exon64:c.G8419A:p.V2807I,HSPG2:NM_005529:exon64:c.G8416A:p.V2806I		NA	NA	NA	NA	NA	NA	NA	NA	NA	NA	0.747	P	0/1	12	12	0.5	24	99	282	0
12778.s1	sscsib	pc_relationship	Yale	female	EZV2	Mis-T	4	3230454	C	C	T	3230454	3230454	C	T	875.99	PASS	1	0.000169	5930	60.4	10.81	4p16.3	exonic	HTT	NA	nonsynonymous SNV	HTT:NM_002111:exon58:c.C7961T:p.T2654M		NA	rs375426084	2.57e-05	0.0002	0	0	0	1.52e-05	0	0	0.027	B	0/1	37	44	0.54321	81	99	931	0
13496.s1	sscsib	0	Yale	male	EZV2	noncoding	2	8822955	T	T	A	8822955	8822955	T	A	1599.99	PASS	1	0.000169	5930	60	12.5	2p25.1	intronic	ID2	NA	NA	NA		NA	NA	NA	NA	NA	NA	NA	NA	NA	NA	NA	NA	0/1	70	58	0.453125	128	99	1655	0
1093-03	cms	0	Yale	male	EZV2	Mis	1	201176908	A	A	G	201176908	201176908	A	G	594.11	PASS	1	0.000169	5928	60	13.2	1q32.1	exonic	IGFN1	NA	nonsynonymous SNV	IGFN1:NM_001164586:exon12:c.A2887G:p.R963G	DN	NA	NA	NA	NA	NA	NA	NA	NA	NA	NA	.	.	0/1	25	20	0.444444	45	99	649	0
14036.s1	sscsib	PCA_outlier	Yale	female	EZV2	Mis-T	1	201193951	A	A	G	201193951	201193951	A	G	1544.99	PASS	1	0.000169	5928	59.91	14.17	1q32.1	exonic	IGFN1	NA	nonsynonymous SNV	IGFN1:NM_001164586:exon21:c.A10435G:p.R3479G		NA	NA	NA	NA	NA	NA	NA	NA	NA	NA	0.111	B	0/1	53	56	0.513761	109	99	1600	0
12573.s1	sscsib	0	Yale	male	EZV2	Mis-B	19	51827014	G	G	A	51827014	51827014	G	A	594.01	PASS	1	0.000169	5924	52.91	16.5	19q13.41	exonic	IGLON5	NA	nonsynonymous SNV	IGLON5:NM_001101372:exon3:c.G257A:p.R86Q		NA	NA	0.0001	0.0001	0.0002	0.0004	0	9.15e-05	0	0.0001	0.132	B	0/1	12	24	0.666667	36	99	649	0
13499.s1	sscsib	0	Yale	female	EZV2	Mis-D	X	130408069	C	C	A	130408069	130408069	C	A	2500.99	PASS	1	0.000169	5926	60	12.38	Xq26.2	exonic	IGSF1	NA	nonsynonymous SNV	IGSF1:NM_001170962:exon18:c.G3836T:p.R1279L,IGSF1:NM_001170961:exon19:c.G3878T:p.R1293L,IGSF1:NM_001555:exon19:c.G3863T:p.R1288L		NA	NA	NA	NA	NA	NA	NA	NA	NA	NA	0.995	D	0/1	98	104	0.514851	202	99	2556	0
13913.s1	sscsib	0	Yale	female	EZV2	Mis-D	3	118621401	A	A	T	118621401	118621401	A	T	327.99	PASS	1	0.000169	5930	60	10.25	3q13.32	exonic	IGSF11	NA	nonsynonymous SNV	IGSF11:NM_001015887:exon7:c.T1262A:p.V421E,IGSF11:NM_152538:exon9:c.T1259A:p.V420E		NA	NA	NA	NA	NA	NA	NA	NA	NA	NA	0.996	D	0/1	18	14	0.4375	32	99	383	0
13129.s1	sscsib	0	Yale	female	EZV2	synonymous	3	136699372	C	C	G	136699372	136699372	C	G	1488.99	PASS	1	0.000169	5930	59.9	9.08	3q22.3	exonic	IL20RB	NA	synonymous SNV	IL20RB:NM_144717:exon2:c.C153G:p.L51L		NA	NA	NA	NA	NA	NA	NA	NA	NA	NA	NA	NA	0/1	103	61	0.371951	164	99	1544	0
1061-03	cms	0	Yale	female	EZV2	synonymous	1	38355336	C	C	T	38355336	38355336	C	T	3429.28	PASS	2	0.000337	5928	60	15.17	1p34.3	exonic	INPP5B	NA	synonymous SNV	INPP5B:NM_001297434:exon3:c.G198A:p.S66S,INPP5B:NM_005540:exon9:c.G690A:p.S230S	wt	NA	NA	8.28e-06	0	0	0	0	1.5e-05	0	0	NA	NA	0/1	82	101	0.551913	183	99	2832	0
13565.s1	sscsib	0	Yale	female	EZV2	Mis-B	17	1399154	C	C	T	1399154	1399154	C	T	499.99	PASS	1	0.000169	5926	60	12.19	17p13.3	exonic	INPP5K	NA	nonsynonymous SNV	INPP5K:NM_016532:exon12:c.G1310A:p.R437K,INPP5K:NM_130766:exon13:c.G1082A:p.R361K,INPP5K:NM_001135642:exon14:c.G1082A:p.R361K		NA	NA	NA	NA	NA	NA	NA	NA	NA	NA	0.001	B	0/1	19	22	0.536585	41	99	555	0
13906.s1	sscsib	0	Yale	female	EZV2	Mis-D	11	71944169	C	C	T	71944169	71944169	C	T	316.99	PASS	1	0.000169	5926	60	9.91	11q13.4	exonic	INPPL1	NA	nonsynonymous SNV	INPPL1:NM_001567:exon17:c.C2002T:p.R668W		NA	rs148045527	2.51e-05	0	0.0002	0	0	1.52e-05	0	0	1	D	0/1	19	13	0.40625	32	99	372	0
13642.s1	sscsib	0	Yale	female	EZV2	synonymous	11	15222447	G	G	A	15222447	15222447	G	A	3493.34	PASS	3	0.000506	5926	60	12.66	11p15.2	exonic	INSC	NA	synonymous SNV	INSC:NM_001278313:exon6:c.G771A:p.T257T,INSC:NM_001278315:exon6:c.G771A:p.T257T,INSC:NM_001031853:exon7:c.G912A:p.T304T,INSC:NM_001042536:exon7:c.G771A:p.T257T,INSC:NM_001278314:exon7:c.G876A:p.T292T		NA	NA	9.35e-06	0	0	0	0	1.68e-05	0	0	NA	NA	0/1	27	28	0.509091	55	99	751	0
14523.s1	sscsib	0	Yale	female	EZV2	LGD	1	156813260	AG	AG	A	156813261	156813261	G	-	737.99	PASS	1	0.000169	5930	60.15	10.85	1q23.1	exonic	INSRR	NA	frameshift deletion	INSRR:NM_014215:exon16:c.2854delC:p.L952fs		NA	NA	NA	NA	NA	NA	NA	NA	NA	NA	NA	NA	0/1	40	28	0.411765	68	99	793	0
13042.s1	sscsib	0	Yale	female	EZV2	Mis-P	X	153281947	C	C	T	153281947	153281947	C	T	651.01	PASS	1	0.000169	5924	60	17.59	Xq28	exonic	IRAK1	NA	nonsynonymous SNV	IRAK1:NM_001025242:exon9:c.G1177A:p.E393K,IRAK1:NM_001025243:exon9:c.G1177A:p.E393K,IRAK1:NM_001569:exon9:c.G1177A:p.E393K		NA	NA	NA	NA	NA	NA	NA	NA	NA	NA	0.762	P	0/1	12	25	0.675676	37	99	706	0
13364.s1	sscsib	0	Yale	male	EZV2	synonymous	15	78770676	C	C	T	78770676	78770676	C	T	1969.99	PASS	1	0.000169	5928	60	11.26	15q25.1	exonic	IREB2	NA	synonymous SNV	IREB2:NM_004136:exon10:c.C1233T:p.Y411Y		NA	NA	8.25e-06	9.65e-05	0	0	0	0	0	0	NA	NA	0/1	95	80	0.457143	175	99	2025	0
12950.s1	sscsib	pc_relationship	Yale	male	EZV2	synonymous	2	187495573	T	T	C	187495573	187495573	T	C	395.99	PASS	1	0.000169	5930	60	10.15	2q32.1	exonic	ITGAV	NA	synonymous SNV	ITGAV:NM_001144999:exon5:c.T435C:p.I145I,ITGAV:NM_002210:exon5:c.T573C:p.I191I		NA	NA	NA	NA	NA	NA	NA	NA	NA	NA	NA	NA	0/1	18	21	0.538462	39	99	451	0
1059-03	cms	0	Yale	male	EZV2	synonymous	20	3194693	C	C	T	3194693	3194693	C	T	686.99	PASS	1	0.000169	5926	60	12.05	20p13	exonic	ITPA	NA	synonymous SNV	ITPA:NM_001267623:exon2:c.C129T:p.P43P,ITPA:NM_033453:exon4:c.C252T:p.P84P,ITPA:NM_181493:exon4:c.C201T:p.P67P	DN	NA	NA	8.24e-06	0	0	0	0	1.5e-05	0	0	NA	NA	0/1	33	24	0.421053	57	99	742	0
13647.s1	sscsib	0	Yale	male	EZV2	synonymous	3	4712605	C	C	T	4712605	4712605	C	T	609.99	PASS	1	0.000169	5930	60	10.17	3p26.1	exonic	ITPR1	NA	synonymous SNV	ITPR1:NM_001168272:exon19:c.C2154T:p.Y718Y,ITPR1:NM_002222:exon19:c.C2154T:p.Y718Y,ITPR1:NM_001099952:exon20:c.C2199T:p.Y733Y		NA	NA	NA	NA	NA	NA	NA	NA	NA	NA	NA	NA	0/1	35	25	0.416667	60	99	665	0
14178.s1	sscsib	0	Yale	female	EZV2	Mis-P	2	96993597	G	G	A	96993597	96993597	G	A	722.99	PASS	1	0.000169	5930	60	18.07	2q11.2	exonic	ITPRIPL1	NA	nonsynonymous SNV	ITPRIPL1:NM_178495:exon1:c.G1252A:p.G418R,ITPRIPL1:NM_001163523:exon2:c.G1204A:p.G402R,ITPRIPL1:NM_001163524:exon2:c.G1204A:p.G402R,ITPRIPL1:NM_001008949:exon3:c.G1228A:p.G410R		NA	NA	NA	NA	NA	NA	NA	NA	NA	NA	0.689	P	0/1	16	24	0.6	40	99	778	0
1135-03	cms	0	Yale	male	EZV2	Mis-D	21	35254584	C	C	T	35254584	35254584	C	T	570.99	PASS	1	0.000169	5926	60	11.2	21q22.11	exonic	ITSN1	NA	nonsynonymous SNV	ITSN1:NM_003024:exon35:c.C4379T:p.P1460L	DN	NA	NA	8.24e-06	0	0	0	0	1.5e-05	0	0	1	D	0/1	29	22	0.431373	51	99	626	0
13256.s1	sscsib	0	Yale	female	EZV2	synonymous	19	2099023	G	G	A	2099023	2099023	G	A	500.01	PASS	1	0.000169	5926	60	12.2	19p13.3	exonic	IZUMO4	NA	synonymous SNV	IZUMO4:NM_001039846:exon9:c.G603A:p.P201P		NA	rs200278797	0.0002	0.0002	0	0.0002	0	0.0002	0	6.07e-05	NA	NA	0/1	20	21	0.512195	41	99	555	0
12775.s1	sscsib	0	Yale	male	EZV2	Mis-P	16	87678134	C	C	T	87678134	87678134	C	T	389.19	PASS	1	0.00017	5898	59.39	10.81	16q24.2	exonic	JPH3	NA	nonsynonymous SNV	JPH3:NM_020655:exon2:c.C653T:p.S218L		NA	NA	NA	NA	NA	NA	NA	NA	NA	NA	0.644	P	0/1	18	18	0.5	36	99	444	0
1006-03	cms	0	Yale	male	EZV2	synonymous	11	96124173	C	C	T	96124173	96124173	C	T	782.04	PASS	1	0.000169	5924	60	13.03	11q21	exonic	JRKL	NA	synonymous SNV	JRKL:NM_003772:exon1:c.C360T:p.N120N,JRKL:NM_001261833:exon2:c.C360T:p.N120N	DN	NA	NA	NA	NA	NA	NA	NA	NA	NA	NA	NA	NA	0/1	31	29	0.483333	60	99	837	0
13151.s1	sscsib	0	Yale	male	EZV2	Mis-D	19	11283754	A	A	T	11283754	11283754	A	T	1204.99	PASS	1	0.000169	5928	60	13.1	19p13.2	exonic	KANK2	NA	nonsynonymous SNV	KANK2:NM_015493:exon8:c.T2138A:p.I713N,KANK2:NM_001136191:exon10:c.T2114A:p.I705N		NA	NA	NA	NA	NA	NA	NA	NA	NA	NA	0.988	D	0/1	43	49	0.532609	92	99	1260	0
11381.s1	sscsib	0	Yale	male	EZV2	Mis-D	2	210962818	A	A	C	210962818	210962818	A	C	711.99	PASS	1	0.000169	5930	60	11.87	2q34	exonic	KANSL1L	NA	nonsynonymous SNV	KANSL1L:NM_001307976:exon5:c.T1542G:p.I514M,KANSL1L:NM_152519:exon5:c.T1542G:p.I514M		NA	NA	NA	NA	NA	NA	NA	NA	NA	NA	0.973	D	0/1	31	29	0.483333	60	99	767	0
12969.s1	sscsib	0	Yale	male	EZV2	Mis-B	8	41792346	C	C	T	41792346	41792346	C	T	1018.3	PASS	2	0.000338	5926	60	13.22	8p11.21	exonic	KAT6A	NA	nonsynonymous SNV	KAT6A:NM_006766:exon17:c.G3392A:p.R1131H		NA	rs141610909	8.31e-05	0.0009	8.64e-05	0	0	0	0	0	0	B	0/1	25	32	0.561404	57	99	826	0
12645.s1	sscsib	0	Yale	male	EZV2	Mis-D	1	211093245	A	A	G	211093245	211093245	A	G	3842.99	PASS	1	0.000169	5930	60	12.56	1q32.2	exonic	KCNH1	NA	nonsynonymous SNV	KCNH1:NM_002238:exon7:c.T1118C:p.I373T,KCNH1:NM_172362:exon7:c.T1199C:p.I400T		NA	NA	NA	NA	NA	NA	NA	NA	NA	NA	0.966	D	0/1	152	154	0.503268	306	99	3898	0
13895.s1	sscsib	0	Yale	male	EZV2	synonymous	17	61611627	C	C	T	61611627	61611627	C	T	1546.99	PASS	1	0.000169	5928	59.97	11.63	17q23.3	exonic	KCNH6	NA	synonymous SNV	KCNH6:NM_001278919:exon5:c.C1056T:p.A352A,KCNH6:NM_001278920:exon5:c.C687T:p.A229A,KCNH6:NM_030779:exon5:c.C1056T:p.A352A,KCNH6:NM_173092:exon5:c.C1056T:p.A352A		NA	NA	7.43e-05	0	0.0007	0	0	1.5e-05	0	0	NA	NA	0/1	73	60	0.451128	133	99	1602	0
1004-03	cms	0	Yale	male	EZV2	Mis-B	13	50589943	C	C	G	50589943	50589943	C	G	991.99	PASS	1	0.000169	5928	60	11.02	13q14.2	exonic	KCNRG	NA	nonsynonymous SNV	KCNRG:NM_173605:exon1:c.C314G:p.P105R,KCNRG:NM_199464:exon1:c.C314G:p.P105R	DN	NA	NA	NA	NA	NA	NA	NA	NA	NA	NA	0.051	B	0/1	50	40	0.444444	90	99	1047	0
1076-03	cms	0	Yale	male	EZV2	synonymous	9	138657580	C	C	T	138657580	138657580	C	T	695.01	PASS	1	0.000169	5926	60	13.37	9q34.3	exonic	KCNT1	NA	synonymous SNV	KCNT1:NM_001272003:exon12:c.C1176T:p.L392L,KCNT1:NM_020822:exon13:c.C1311T:p.L437L	wt	NA	NA	0.0001	0	0	0	0.0024	6.84e-05	0	0	NA	NA	0/1	23	29	0.557692	52	99	750	0
14503.s1	sscsib	0	Yale	male	EZV2	UNK	7	128547390	G	G	A	128547390	128547390	G	A	1092.43	PASS	3	0.000507	5918	60	10.61	7q32.1	exonic	KCP	NA	unknown	UNKNOWN		NA	NA	0.0006	0.0047	0	0	0	0.0001	0	0	NA	NA	0/1	19	13	0.40625	32	99	297	0
1041-03	cms	0	Yale	male	EZV2	Mis-B	11	77727766	A	A	C	77727766	77727766	A	C	1175.99	PASS	1	0.000169	5928	60	14.34	11q14.1	exonic	KCTD14	NA	nonsynonymous SNV	KCTD14:NM_023930:exon2:c.T641G:p.M214R,KCTD14:NM_001282406:exon3:c.T551G:p.M184R	DN	NA	NA	NA	NA	NA	NA	NA	NA	NA	NA	0.054	B	0/1	45	37	0.45122	82	99	1231	0
12969.s1	sscsib	0	Yale	male	EZV2	Mis-D	6	18207642	C	C	T	18207642	18207642	C	T	1736.28	PASS	2	0.000337	5928	60	11.13	6p22.3	exonic	KDM1B	NA	nonsynonymous SNV	KDM1B:NM_153042:exon12:c.C977T:p.S326L		NA	NA	NA	NA	NA	NA	NA	NA	NA	NA	0.999	D	0/1	62	54	0.465517	116	99	1348	0
1036-03	cms	0	Yale	female	EZV2	Mis-D	5	137762916	A	A	C	137762916	137762916	A	C	3194.99	PASS	1	0.000169	5928	60	13.65	5q31.2	exonic	KDM3B	NA	nonsynonymous SNV	KDM3B:NM_016604:exon19:c.A4541C:p.Y1514S	DN	NA	NA	NA	NA	NA	NA	NA	NA	NA	NA	0.999	D	0/1	124	110	0.470085	234	99	3250	0
1050-03	cms	0	Yale	female	EZV2	LGD	1	202718222	G	G	A	202718222	202718222	G	A	734.99	PASS	1	0.000169	5930	60	11.85	1q32.1	exonic	KDM5B	NA	stopgain	KDM5B:NM_006618:exon14:c.C1867T:p.R623X,KDM5B:NM_001314042:exon15:c.C1975T:p.R659X	DN	NA	NA	NA	NA	NA	NA	NA	NA	NA	NA	.	.	0/1	32	30	0.483871	62	99	790	0
1029-03	cms	0	Yale	male	EZV2	LGD	1	202715397	G	G	A	202715397	202715397	G	A	2205.99	PASS	1	0.000169	5930	60	11.14	1q32.1	exonic	KDM5B	NA	stopgain	KDM5B:NM_006618:exon15:c.C2071T:p.Q691X,KDM5B:NM_001314042:exon16:c.C2179T:p.Q727X	DN	NA	NA	NA	NA	NA	NA	NA	NA	NA	NA	.	.	0/1	112	86	0.434343	198	99	2261	0
13499.s1	sscsib	0	Yale	female	EZV2	Mis-P	X	53223460	T	T	A	53223460	53223460	T	A	220.03	PASS	1	0.000169	5924	60	10	Xp11.22	exonic	KDM5C	NA	nonsynonymous SNV	KDM5C:NM_001146702:exon21:c.A3698T:p.D1233V,KDM5C:NM_001282622:exon23:c.A3896T:p.D1299V,KDM5C:NM_004187:exon23:c.A3899T:p.D1300V		NA	NA	NA	NA	NA	NA	NA	NA	NA	NA	0.952	P	0/1	12	10	0.454545	22	99	275	0
14231.s1	sscsib	0	Yale	female	EZV2	NFS	16	27230337	GGGA	GGGA	G	27230338	27230340	GGA	-	2139.99	PASS	1	0.000169	5928	60.27	20.38	16p12.1	exonic	KDM8	NA	nonframeshift deletion	KDM8:NM_001145348:exon6:c.1014_1016del:p.338_339del,KDM8:NM_024773:exon6:c.900_902del:p.300_301del		NA	NA	NA	NA	NA	NA	NA	NA	NA	NA	NA	NA	0/1	48	57	0.542857	105	99	2195	0
14085.s1	sscsib	PCA_outlier	Yale	female	EZV2	Mis-T	17	6499494	C	C	T	6499494	6499494	C	T	793.99	PASS	1	0.000169	5928	60	14.44	17p13.2	exonic	KIAA0753	NA	nonsynonymous SNV	KIAA0753:NM_014804:exon15:c.G2342A:p.R781Q		NA	NA	2.49e-05	0	0	0	0	3e-05	0	6.1e-05	1	D	0/1	32	23	0.418182	55	99	849	0
13418.s1	sscsib	PCA_outlier	Yale	female	EZV2	synonymous	15	79748933	G	G	T	79748933	79748933	G	T	847.99	PASS	1	0.000169	5928	60	15.7	15q25.1	exonic	KIAA1024	NA	synonymous SNV	KIAA1024:NM_015206:exon2:c.G444T:p.R148R		NA	NA	NA	NA	NA	NA	NA	NA	NA	NA	NA	NA	0/1	21	33	0.611111	54	99	903	0
11505.s1	sscsib	PCA_outlier	Yale	female	EZV2	synonymous	4	123222483	C	C	T	123222483	123222483	C	T	1950.5	PASS	4	0.000675	5930	60	12.42	4q27	exonic	KIAA1109	NA	synonymous SNV	KIAA1109:NM_015312:exon53:c.C9417T:p.N3139N		NA	rs146350559	0.0002	0.0018	0	0	0	0	0	0	NA	NA	0/1	11	16	0.592593	27	99	357	0
1146-03	cms	0	Yale	male	EZV2	Mis-P	1	180905214	G	G	C	180905214	180905214	G	C	474.99	PASS	1	0.000169	5930	60	9.5	1q25.3	exonic	KIAA1614	NA	nonsynonymous SNV	KIAA1614:NM_020950:exon5:c.G2169C:p.W723C	DN	NA	NA	NA	NA	NA	NA	NA	NA	NA	NA	0.876	P	0/1	32	18	0.36	50	99	530	0
14070.s1	sscsib	0	Yale	female	EZV2	synonymous	9	34297077	C	C	T	34297077	34297077	C	T	240.99	PASS	1	0.000169	5928	60	7.3	9p13.3	exonic	KIF24	NA	synonymous SNV	KIF24:NM_194313:exon4:c.G849A:p.A283A		NA	NA	0.0001	0.0002	0	0	0	0	0	0.0006	NA	NA	0/1	21	12	0.363636	33	99	296	0
12184.s1	sscsib	PCA_outlier	Yale	female	EZV2	Mis-D	6	39607480	C	C	T	39607480	39607480	C	T	1450.99	PASS	1	0.000169	5928	60	15.27	6p21.2	exonic	KIF6	NA	nonsynonymous SNV	KIF6:NM_001289020:exon4:c.G305A:p.G102E,KIF6:NM_001289021:exon4:c.G305A:p.G102E,KIF6:NM_145027:exon4:c.G305A:p.G102E		NA	NA	NA	NA	NA	NA	NA	NA	NA	NA	1	D	0/1	40	55	0.578947	95	99	1506	0
12931.s1	sscsib	pc_relationship	Yale	female	EZV2	synonymous	17	40011108	T	T	C	40011108	40011108	T	C	483.99	PASS	1	0.000169	5926	59.78	11.8	17q21.2	exonic	KLHL11	NA	synonymous SNV	KLHL11:NM_018143:exon2:c.A1011G:p.Q337Q		NA	NA	8.24e-06	0	0	0	0	1.5e-05	0	0	NA	NA	0/1	21	20	0.487805	41	99	539	0
11376.s1	sscsib	0	Yale	female	EZV2	synonymous	1	202894182	A	A	G	202894182	202894182	A	G	1106.99	PASS	1	0.000169	5928	59.82	12.16	1q32.1	exonic	KLHL12	NA	synonymous SNV	KLHL12:NM_001303051:exon2:c.T223C:p.L75L,KLHL12:NM_001303109:exon2:c.T109C:p.L37L,KLHL12:NM_021633:exon2:c.T109C:p.L37L		NA	NA	NA	NA	NA	NA	NA	NA	NA	NA	NA	NA	0/1	45	46	0.505495	91	99	1162	0
14153.s1	sscsib	0	Yale	female	EZV2	Mis-P	12	49431648	C	C	T	49431648	49431648	C	T	358.01	PASS	1	0.000169	5928	60	10.23	12q13.12	exonic	KMT2D	NA	nonsynonymous SNV	KMT2D:NM_003482:exon34:c.G9491A:p.R3164Q		NA	NA	0	0	0	0	0	0	0	0	0.499	P	0/1	20	15	0.428571	35	99	413	0
12426.s1	sscsib	0	Yale	female	EZV2	synonymous	12	49446002	C	C	T	49446002	49446002	C	T	1795.99	PASS	1	0.000169	5926	60	16.04	12q13.12	exonic	KMT2D	NA	synonymous SNV	KMT2D:NM_003482:exon10:c.G1464A:p.P488P		NA	rs201966522	7.48e-05	0.0001	8.65e-05	0	0	0.0001	0	0	NA	NA	0/1	46	66	0.589286	112	99	1851	0
11489.s1	sscsib	0	Yale	male	EZV2	noncoding	12	123868769	T	T	C	123868769	123868769	T	C	238	PASS	1	0.000169	5926	60	10.35	12q24.31	intronic	KMT5A	NA	NA	NA		NA	NA	NA	NA	NA	NA	NA	NA	NA	NA	NA	NA	0/1	11	12	0.521739	23	99	293	0
14151.s1	sscsib	PCA_outlier	Yale	male	EZV2	synonymous	17	38928009	G	G	A	38928009	38928009	G	A	930.99	PASS	1	0.000169	5926	60	16.05	17q21.2	exonic	KRT26	NA	synonymous SNV	KRT26:NM_181539:exon1:c.C357T:p.Y119Y		NA	rs143336266	6.59e-05	0.0004	0.0002	0	0	0	0	0.0001	NA	NA	0/1	21	37	0.637931	58	99	986	0
13015.s1	sscsib	PCA_outlier	Yale	female	EZV2	synonymous	17	39118798	C	C	T	39118798	39118798	C	T	1617.99	PASS	1	0.000169	5926	60	10.79	17q21.2	exonic	KRT39	NA	synonymous SNV	KRT39:NM_213656:exon4:c.G726A:p.Q242Q		NA	NA	NA	NA	NA	NA	NA	NA	NA	NA	NA	NA	0/1	86	64	0.426667	150	99	1673	0
14003.s1	sscsib	0	Yale	male	EZV2	synonymous	12	52826920	A	A	G	52826920	52826920	A	G	407.99	PASS	1	0.000169	5928	60	11.33	12q13.13	exonic	KRT75	NA	synonymous SNV	KRT75:NM_004693:exon2:c.T615C:p.S205S		NA	NA	NA	NA	NA	NA	NA	NA	NA	NA	NA	NA	0/1	17	19	0.527778	36	99	463	0
11982.s1	sscsib	0	Yale	female	EZV2	synonymous	12	52713017	C	C	T	52713017	52713017	C	T	1111.99	PASS	1	0.000169	5928	59.38	9.5	12q13.13	exonic	KRT83	NA	synonymous SNV	KRT83:NM_002282:exon2:c.G516A:p.E172E		NA	NA	8.24e-06	0	0	0	0	1.5e-05	0	0	NA	NA	0/1	70	47	0.401709	117	99	1167	0
1118-03	cms	0	Yale	female	EZV2	Mis-B	1	201358344	G	G	A	201358344	201358344	G	T	1178.91	PASS	1	0.000169	5928	60	9.28	1q32.1	exonic	LAD1	NA	nonsynonymous SNV	LAD1:NM_005558:exon2:c.C126A:p.D42E	Fail	NA	NA	8.26e-06	0	0	0	0	1.5e-05	0	0	0.095	B	0/2	20	16	0.444444	36	99	442	0
13507.s1	sscsib	0	Yale	male	EZV2	Mis-D	18	7023327	C	C	A	7023327	7023327	C	A	929.99	PASS	1	0.000169	5926	60	11.92	18p11.31	exonic	LAMA1	NA	nonsynonymous SNV	LAMA1:NM_005559:exon19:c.G2537T:p.C846F		NA	NA	NA	NA	NA	NA	NA	NA	NA	NA	1	D	0/1	41	37	0.474359	78	99	985	0
1002-03	cms	0	Yale	male	EZV2	synonymous	4	17579160	C	C	T	17579160	17579160	C	T	538.04	PASS	1	0.000169	5926	60	9.96	4p15.32	exonic	LAP3	NA	synonymous SNV	LAP3:NM_015907:exon1:c.C72T:p.S24S	Fail	NA	NA	NA	NA	NA	NA	NA	NA	NA	NA	NA	NA	0/1	29	25	0.462963	54	99	593	0
13227.s1	sscsib	0	Yale	female	EZV2	Mis-B	10	98711911	C	C	T	98711911	98711911	C	T	852	PASS	1	0.000169	5926	60	10.02	10q24.1	exonic	LCOR	NA	nonsynonymous SNV	LCOR:NM_001170765:exon7:c.C290T:p.S97F,LCOR:NM_001170766:exon7:c.C290T:p.S97F,LCOR:NM_032440:exon7:c.C290T:p.S97F		NA	NA	NA	NA	NA	NA	NA	NA	NA	NA	0.42	B	0/1	47	38	0.447059	85	99	907	0
14675.s1	sscsib	0	Yale	female	EZV2	synonymous	15	66845469	C	C	T	66845469	66845469	C	T	489.99	PASS	1	0.000169	5928	60	10	15q22.31	exonic	LCTL	NA	synonymous SNV	LCTL:NM_001278562:exon8:c.G531A:p.T177T,LCTL:NM_207338:exon9:c.G1050A:p.T350T		NA	NA	1.65e-05	0	0	0.0001	0	1.5e-05	0	0	NA	NA	0/1	29	20	0.408163	49	99	545	0
12955.s1	sscsib	0	Yale	male	EZV2	synonymous	19	40097902	C	C	A	40097902	40097902	C	A	1751.99	PASS	1	0.000169	5926	60	13.9	19q13.2	exonic	LGALS13	NA	synonymous SNV	LGALS13:NM_013268:exon4:c.C343A:p.R115R		NA	NA	NA	NA	NA	NA	NA	NA	NA	NA	NA	NA	0/1	61	65	0.515873	126	99	1807	0
1140-03	cms	0	Yale	female	EZV2	synonymous	22	37966654	A	A	G	37966654	37966654	A	G	6312.34	PASS	3	0.000506	5926	60	15.7	22q13.1	exonic	LGALS2	NA	synonymous SNV	LGALS2:NM_006498:exon3:c.T178C:p.L60L	DN	NA	rs201214648	0.0002	0.0011	0.0002	0.0001	0	0.0002	0	0.0002	NA	NA	0/1	49	58	0.542056	107	99	1838	0
14371.s1	sscsib	0	Yale	female	EZV2	Mis-B	1	236706890	C	C	A	236706890	236706890	C	A	1440.99	PASS	1	0.000169	5930	60	15.49	1q43	exonic	LGALS8	NA	nonsynonymous SNV	LGALS8:NM_201544:exon8:c.C580A:p.P194T,LGALS8:NM_201543:exon9:c.C580A:p.P194T,LGALS8:NM_006499:exon10:c.C706A:p.P236T,LGALS8:NM_201545:exon10:c.C706A:p.P236T		NA	NA	NA	NA	NA	NA	NA	NA	NA	NA	0.032	B	0/1	41	52	0.55914	93	99	1496	0
12388.s1	sscsib	0	Yale	male	EZV2	synonymous	1	236689406	C	C	T	236689406	236689406	C	T	224.99	PASS	1	0.000169	5930	60	9	1q43	exonic	LGALS8	NA	synonymous SNV	LGALS8:NM_201544:exon2:c.C36T:p.I12I,LGALS8:NM_006499:exon3:c.C36T:p.I12I,LGALS8:NM_201543:exon3:c.C36T:p.I12I,LGALS8:NM_201545:exon3:c.C36T:p.I12I		NA	NA	NA	NA	NA	NA	NA	NA	NA	NA	NA	NA	0/1	15	10	0.4	25	99	280	0
1082-03	cms	0	Yale	female	EZV2	Mis-B	10	95518552	A	A	G	95518552	95518552	A	G	3777.99	PASS	1	0.000169	5928	60	15.48	10q23.33	exonic	LGI1	NA	nonsynonymous SNV	LGI1:NM_001308275:exon2:c.A251G:p.E84G,LGI1:NM_001308276:exon2:c.A251G:p.E84G,LGI1:NM_005097:exon2:c.A251G:p.E84G	DN	NA	NA	NA	NA	NA	NA	NA	NA	NA	NA	0.009	B	0/1	115	129	0.528689	244	99	3833	0
12794.s1	sscsib	0	Yale	male	EZV2	Mis-P	12	71977456	G	G	C	71977456	71977456	G	C	1485.99	PASS	1	0.000169	5926	60	11.01	12q21.1	exonic	LGR5	NA	nonsynonymous SNV	LGR5:NM_001277226:exon17:c.G1594C:p.D532H,LGR5:NM_001277227:exon17:c.G1450C:p.D484H,LGR5:NM_003667:exon18:c.G1666C:p.D556H		NA	NA	NA	NA	NA	NA	NA	NA	NA	NA	0.855	P	0/1	72	63	0.466667	135	99	1541	0
12867.s1	sscsib	0	Yale	male	EZV2	noncoding	6	168191719	G	G	A	168191719	168191719	G	A	2157.29	PASS	2	0.000338	5926	60	17.4	6q27	ncRNA_exonic	LINC01558	NA	NA	NA		NA	NA	4.91e-05	0	0	0	0	0	0	0.0001	NA	NA	0/1	35	52	0.597701	87	99	1464	0
11440.s1	sscsib	0	Yale	female	EZV2	synonymous	15	58834106	C	C	T	58834106	58834106	C	T	1586.37	PASS	3	0.000506	5928	60	14.97	15q21.3	exonic	LIPC	NA	synonymous SNV	LIPC:NM_000236:exon3:c.C396T:p.I132I		NA	rs367826157	3.56e-05	0	0	0	0	6.41e-05	0	0	NA	NA	0/1	15	18	0.545455	33	99	436	0
11838.s1	sscsib	0	Yale	male	EZV2	synonymous	19	42910539	G	G	A	42910539	42910539	G	A	540	PASS	1	0.000169	5924	60	7.01	19q13.2	exonic	LIPE	NA	synonymous SNV	LIPE:NM_005357:exon7:c.C2139T:p.G713G		NA	NA	8.43e-06	0	0	0	0	1.53e-05	0	0	NA	NA	0/1	47	30	0.38961	77	99	595	0
1118-03	cms	0	Yale	female	EZV2	noncoding	17	73559816	G	G	A	73559816	73559816	G	A	1355.99	PASS	1	0.000169	5926	60	12.44	17q25.1	intronic	LLGL2	NA	NA	NA	Not tested	NA	rs375131295	1.65e-05	0	0	0	0	3.01e-05	0	0	NA	NA	0/1	60	49	0.449541	109	99	1411	0
14152.s1	sscsib	0	Yale	female	EZV2	Mis-B	6	70408938	T	T	C	70408938	70408938	T	C	580.02	PASS	1	0.000169	5928	60	19.33	6q13	exonic	LMBRD1	NA	nonsynonymous SNV	LMBRD1:NM_018368:exon13:c.A1335G:p.I445M		NA	NA	8.44e-06	0	0	0.0001	0	0	0	0	0.34	B	0/1	10	20	0.666667	30	99	635	0
11264.s1	sscsib	0	Yale	female	EZV2	synonymous	19	49012757	G	G	T	49012757	49012757	G	T	663	PASS	1	0.000169	5924	60	13.81	19q13.33	exonic	LMTK3	NA	synonymous SNV	LMTK3:NM_001080434:exon5:c.C462A:p.P154P		NA	NA	NA	NA	NA	NA	NA	NA	NA	NA	NA	NA	0/1	19	29	0.604167	48	99	718	0
14252.s1	sscsib	0	Yale	female	EZV2	LGD	1	165218727	CT	CT	C	165218728	165218728	T	-	890.99	PASS	1	0.000169	5928	60	15.1	1q23.3	exonic	LMX1A	NA	frameshift deletion	LMX1A:NM_001174069:exon4:c.413delA:p.K138fs,LMX1A:NM_177398:exon4:c.413delA:p.K138fs		NA	NA	NA	NA	NA	NA	NA	NA	NA	NA	NA	NA	0/1	29	30	0.508475	59	99	946	0
1023-03	cms	0	Yale	male	EZV2	noncoding	11	67119514	A	A	G	67119514	67119514	A	G	372.9	PASS	3	0.000507	5922	60	1.92	11q13.2	ncRNA_intronic	LOC100130987	NA	NA	NA	Not tested	NA	NA	NA	NA	NA	NA	NA	NA	NA	NA	NA	NA	0/1	43	19	0.306452	62	99	251	0
1078-03	cms	0	Yale	male	EZV2	Mis-B	18	44174356	G	G	A	44174356	44174356	G	A	1055.99	PASS	1	0.000169	5928	59.74	11.6	18q21.1	exonic	LOXHD1	NA	nonsynonymous SNV	LOXHD1:NM_144612:exon9:c.C1208T:p.A403V	DN	NA	rs371062140	9.02e-05	0.0007	0	0	0	0	0	0	0.008	B	0/1	48	43	0.472527	91	99	1111	0
14036.s1	sscsib	PCA_outlier	Yale	female	EZV2	Mis-T	12	7086424	C	C	G	7086424	7086424	C	G	802.99	PASS	1	0.000169	5926	60	14.6	12p13.31	exonic	LPCAT3	NA	nonsynonymous SNV	LPCAT3:NM_005768:exon12:c.G1348C:p.V450L		NA	NA	NA	NA	NA	NA	NA	NA	NA	NA	0.999	D	0/1	24	31	0.563636	55	99	858	0
12669.s1	sscsib	0	Yale	male	EZV2	Mis-P	12	7090307	C	C	T	7090307	7090307	C	T	911.99	PASS	1	0.000169	5926	60	13.82	12p13.31	exonic	LPCAT3	NA	nonsynonymous SNV	LPCAT3:NM_005768:exon6:c.G536A:p.R179H		NA	NA	2.49e-05	0	0	0	0	4.52e-05	0	0	0.956	P	0/1	34	32	0.484848	66	99	967	0
11268.s1	sscsib	0	Yale	female	EZV2	Mis-D	3	188202397	C	C	T	188202397	188202397	C	T	1352.99	PASS	1	0.000169	5930	60	12.41	3q28	exonic	LPP	NA	nonsynonymous SNV	LPP:NM_001167672:exon3:c.C211T:p.P71S,LPP:NM_001167671:exon4:c.C211T:p.P71S,LPP:NM_005578:exon4:c.C211T:p.P71S		NA	NA	8.25e-06	0	0	0	0	1.5e-05	0	0	0.987	D	0/1	57	52	0.477064	109	99	1408	0
12821.s1	sscsib	0	Yale	female	EZV2	Mis-B	12	12279731	C	C	T	12279731	12279731	C	T	1151.99	PASS	1	0.000169	5928	60	9.6	12p13.2	exonic	LRP6	NA	nonsynonymous SNV	LRP6:NM_002336:exon20:c.G4206A:p.M1402I		NA	NA	NA	NA	NA	NA	NA	NA	NA	NA	0.187	B	0/1	69	51	0.425	120	99	1207	0
13907.s1	sscsib	0	Yale	male	EZV2	Mis-D	12	70004291	G	G	A	70004291	70004291	G	A	792.99	PASS	1	0.000169	5926	60	13	12q15	exonic	LRRC10	NA	nonsynonymous SNV	LRRC10:NM_201550:exon1:c.C328T:p.L110F		NA	NA	NA	NA	NA	NA	NA	NA	NA	NA	1	D	0/1	29	32	0.52459	61	99	848	0
14241.s1	sscsib	0	Yale	male	EZV2	synonymous	19	18507054	G	G	A	18507054	18507054	G	A	339.99	PASS	1	0.000169	5926	60	10.97	19p13.11	exonic	LRRC25	NA	synonymous SNV	LRRC25:NM_145256:exon1:c.C720T:p.P240P		NA	NA	1.66e-05	0	0	0	0	1.51e-05	0	6.19e-05	NA	NA	0/1	16	15	0.483871	31	99	395	0
14225.s1	sscsib	0	Yale	male	EZV2	LGD	3	169587429	GA	GA	G	169587430	169587430	A	-	636.99	PASS	1	0.000169	5930	60	16.33	3q26.2	exonic	LRRC31	NA	frameshift deletion	LRRC31:NM_001277127:exon1:c.166delT:p.S56fs,LRRC31:NM_001277128:exon1:c.166delT:p.S56fs,LRRC31:NM_024727:exon1:c.166delT:p.S56fs		NA	NA	NA	NA	NA	NA	NA	NA	NA	NA	NA	NA	0/1	19	20	0.512821	39	99	692	0
12550.s1	sscsib	0	Yale	female	EZV2	Mis-D	15	101609022	G	G	A	101609022	101609022	G	A	633.99	PASS	1	0.000169	5928	60	12.19	15q26.3	exonic	LRRK1	NA	nonsynonymous SNV	LRRK1:NM_024652:exon34:c.G6017A:p.R2006Q		NA	rs377568599	8.57e-06	0	8.68e-05	0	0	0	0	0	1	D	0/1	28	24	0.461538	52	99	689	0
11417.s1	sscsib	0	Yale	male	EZV2	LGD	11	71804707	G	G	A	71804707	71804707	G	A	886.99	PASS	1	0.000169	5926	60	11.67	11q13.4	exonic	LRTOMT	NA	stopgain	LRTOMT:NM_001205138:exon3:c.G194A:p.W65X,LRTOMT:NM_001145307:exon4:c.G248A:p.W83X,LRTOMT:NM_001271471:exon4:c.G248A:p.W83X,LRTOMT:NM_145309:exon4:c.G248A:p.W83X		NA	NA	NA	NA	NA	NA	NA	NA	NA	NA	.	.	0/1	40	36	0.473684	76	99	942	0
12096.s1	sscsib	0	Yale	male	EZV2	UNK	19	41128559	G	G	A	41128559	41128559	G	A	1992.03	PASS	5	0.000844	5924	60	12.94	19q13.2	exonic	LTBP4	NA	unknown	UNKNOWN		NA	rs200326793	0.0003	0.003	0.0005	0	0	6.84e-05	0	7.29e-05	NA	NA	0/1	12	12	0.5	24	99	372	0
14122.s1	sscsib	0	Yale	male	EZV2	Mis-P	16	239970	T	T	C	239970	239970	T	C	751.99	PASS	1	0.000169	5926	60	10.9	16p13.3	exonic	LUC7L	NA	nonsynonymous SNV	LUC7L:NM_018032:exon9:c.A971G:p.Y324C,LUC7L:NM_201412:exon9:c.A971G:p.Y324C		NA	NA	NA	NA	NA	NA	NA	NA	NA	NA	0.758	P	0/1	35	34	0.492754	69	99	807	0
1034-03	cms	0	Yale	male	EZV2	Mis-D	1	160784372	C	C	T	160784372	160784372	C	T	496.99	PASS	1	0.000169	5930	60	11.3	1q23.3	exonic	LY9	NA	nonsynonymous SNV	LY9:NM_001261456:exon4:c.C893T:p.T298M,LY9:NM_001261457:exon4:c.C893T:p.T298M,LY9:NM_002348:exon4:c.C893T:p.T298M	DN	NA	rs199988886	3.3e-05	9.61e-05	0	0	0	0	0	0.0002	1	D	0/1	25	19	0.431818	44	99	552	0
13772.s1	sscsib	0	Yale	female	EZV2	synonymous	6	5216965	A	A	G	5216965	5216965	A	G	318.99	PASS	1	0.000169	5930	60	12.27	6p25.1	exonic	LYRM4	NA	synonymous SNV	LYRM4:NM_001164840:exon2:c.T93C:p.Y31Y,LYRM4:NM_001164841:exon2:c.T93C:p.Y31Y,LYRM4:NM_020408:exon2:c.T93C:p.Y31Y		NA	NA	2.49e-05	0	0	0	0	4.52e-05	0	0	NA	NA	0/1	13	13	0.5	26	99	374	0
14192.s1	sscsib	0	Yale	female	EZV2	Mis-D	22	21350343	G	G	A	21350343	21350343	G	A	642.99	PASS	1	0.000169	5924	60	12.86	22q11.21	exonic	LZTR1	NA	nonsynonymous SNV	LZTR1:NM_006767:exon18:c.G2161A:p.E721K		NA	NA	1.66e-05	0	8.65e-05	0	0	1.51e-05	0	0	0.963	D	0/1	25	25	0.5	50	99	698	0
14241.s1	sscsib	0	Yale	male	EZV2	Mis-D	22	21337368	G	G	A	21337368	21337368	G	A	1275.99	PASS	1	0.000169	5926	60	12.51	22q11.21	exonic	LZTR1	NA	nonsynonymous SNV	LZTR1:NM_006767:exon2:c.G253A:p.G85R		NA	NA	NA	NA	NA	NA	NA	NA	NA	NA	1	D	0/1	51	51	0.5	102	99	1331	0
13443.s1	sscsib	0	Yale	female	EZV2	synonymous	1	39919462	C	C	T	39919462	39919462	C	T	667.99	PASS	1	0.000169	5930	60	12.37	1p34.3	exonic	MACF1	NA	synonymous SNV	MACF1:NM_012090:exon83:c.C14649T:p.H4883H		NA	NA	NA	NA	NA	NA	NA	NA	NA	NA	NA	NA	0/1	27	27	0.5	54	99	723	0
13645.s1	sscsib	0	Yale	male	EZV2	Mis-D	11	47345246	C	C	A	47345246	47345246	C	A	412.99	PASS	1	0.000169	5928	60	8.1	11p11.2	exonic	MADD	NA	nonsynonymous SNV	MADD:NM_001135943:exon28:c.C4093A:p.R1365S,MADD:NM_001135944:exon28:c.C4084A:p.R1362S,MADD:NM_130470:exon28:c.C4225A:p.R1409S,MADD:NM_130472:exon28:c.C4096A:p.R1366S,MADD:NM_130474:exon28:c.C4096A:p.R1366S,MADD:NM_130476:exon28:c.C4222A:p.R1408S,MADD:NM_130471:exon29:c.C4156A:p.R1386S,MADD:NM_130473:exon29:c.C4285A:p.R1429S,MADD:NM_003682:exon31:c.C4402A:p.R1468S,MADD:NM_130475:exon31:c.C4402A:p.…		NA	NA	NA	NA	NA	NA	NA	NA	NA	NA	1	D	0/1	32	19	0.372549	51	99	468	0
13910.s1	sscsib	0	Yale	female	EZV2	synonymous	15	23890135	G	G	A	23890135	23890135	G	A	534.99	PASS	1	0.000169	5928	60	12.16	15q11.2	exonic	MAGEL2	NA	synonymous SNV	MAGEL2:NM_019066:exon1:c.C2755T:p.L919L		NA	NA	NA	NA	NA	NA	NA	NA	NA	NA	NA	NA	0/1	22	22	0.5	44	99	590	0
13040.s1	sscsib	0	Yale	female	EZV2	Mis-D	3	65415282	C	C	T	65415282	65415282	C	T	3103.33	PASS	3	0.000506	5930	60	9.73	3p14.1	exonic	MAGI1	NA	nonsynonymous SNV	MAGI1:NM_001033057:exon12:c.G2080A:p.V694M,MAGI1:NM_004742:exon12:c.G2080A:p.V694M,MAGI1:NM_015520:exon12:c.G2080A:p.V694M		NA	NA	0.0002	0	0.0017	0	0	3e-05	0.0022	0	1	D	0/1	34	31	0.476923	65	99	803	0
11494.s1	sscsib	0	Yale	male	EZV2	Mis-B	1	114215314	C	C	G	114215314	114215314	C	G	438.99	PASS	1	0.000169	5928	60	9.34	1p13.2	exonic	MAGI3	NA	nonsynonymous SNV	MAGI3:NM_001142782:exon18:c.C2996G:p.A999G,MAGI3:NM_152900:exon18:c.C2996G:p.A999G		NA	NA	NA	NA	NA	NA	NA	NA	NA	NA	0.332	B	0/1	29	18	0.382979	47	99	494	0
12688.s1	sscsib	0	Yale	male	EZV2	Mis-B	2	135756421	T	T	C	135756421	135756421	T	C	226.99	PASS	1	0.000169	5930	60	11.35	2q21.3	exonic	MAP3K19	NA	nonsynonymous SNV	MAP3K19:NM_001018046:exon5:c.A461G:p.N154S,MAP3K19:NM_001018047:exon5:c.A461G:p.N154S,MAP3K19:NM_001282883:exon5:c.A461G:p.N154S,MAP3K19:NM_025052:exon5:c.A461G:p.N154S		NA	NA	NA	NA	NA	NA	NA	NA	NA	NA	0.034	B	0/1	11	9	0.45	20	99	282	0
14338.s1	sscsib	0	Yale	female	EZV2	noncoding	2	102413844	G	G	C	102413844	102413844	G	C	1347.99	PASS	1	0.000169	5930	60	14.34	2q11.2	intronic	MAP4K4	NA	NA	NA		NA	NA	NA	NA	NA	NA	NA	NA	NA	NA	NA	NA	0/1	39	55	0.585106	94	99	1403	0
1007-03	cms	0	Yale	male	EZV2	Mis-D	1	11087100	C	C	G	11087100	11087100	C	G	4023.9	PASS	1	0.000169	5930	60	12.42	1p36.22	exonic	MASP2	NA	nonsynonymous SNV	MASP2:NM_006610:exon11:c.G1903C:p.G635R	DN	NA	NA	NA	NA	NA	NA	NA	NA	NA	NA	1	D	0/1	67	68	0.503704	135	99	2097	0
1066-03	cms	0	Yale	male	EZV2	synonymous	18	47806282	G	G	A	47806282	47806282	G	A	1241.99	PASS	1	0.000169	5928	60	14.79	18q21.1	exonic	MBD1	NA	synonymous SNV	MBD1:NM_001204151:exon1:c.C81T:p.T27T,MBD1:NM_001204136:exon2:c.C81T:p.T27T,MBD1:NM_001204137:exon2:c.C81T:p.T27T,MBD1:NM_001204138:exon2:c.C81T:p.T27T,MBD1:NM_001204139:exon2:c.C81T:p.T27T,MBD1:NM_001204140:exon2:c.C81T:p.T27T,MBD1:NM_001204141:exon2:c.C81T:p.T27T,MBD1:NM_001204142:exon2:c.C81T:p.T27T,MBD1:NM_001204143:exon2:c.C81T:p.T27T,MBD1:NM_002384:exon2:c.C81T:p.T27T,MBD1:NM_015844:exon2:c…	DN	NA	NA	NA	NA	NA	NA	NA	NA	NA	NA	NA	NA	0/1	39	45	0.535714	84	99	1297	0
12334.s1	sscsib	0	Yale	male	EZV2	Mis-B	19	1582654	C	C	T	1582654	1582654	C	T	915.99	PASS	1	0.000169	5928	60	9.07	19p13.3	exonic	MBD3	NA	nonsynonymous SNV	MBD3:NM_001281453:exon4:c.G466A:p.V156I,MBD3:NM_001281454:exon4:c.G370A:p.V124I		NA	NA	NA	NA	NA	NA	NA	NA	NA	NA	0.015	B	0/1	57	44	0.435644	101	99	971	0
12894.s1	sscsib	0	Yale	female	EZV2	Mis-D	19	7743083	C	C	A	7743083	7743083	C	A	1520.99	PASS	1	0.000169	5926	60	11.52	19p13.2	exonic	MCEMP1	NA	nonsynonymous SNV	MCEMP1:NM_174918:exon3:c.C278A:p.A93D		NA	NA	NA	NA	NA	NA	NA	NA	NA	NA	0.981	D	0/1	74	58	0.439394	132	99	1576	0
14118.s1	sscsib	0	Yale	male	EZV2	synonymous	3	127334731	C	C	A	127334731	127334731	C	T	6154.9	PASS	1	0.000169	5930	60	11.21	3q21.3	exonic	MCM2	NA	synonymous SNV	MCM2:NM_004526:exon9:c.C1455T:p.I485I		NA	NA	NA	NA	NA	NA	NA	NA	NA	NA	NA	NA	0/2	35	37	0.513889	72	99	930	0
12907.s1	sscsib	0	Yale	female	EZV2	synonymous	17	60060307	C	C	T	60060307	60060307	C	T	584.99	PASS	1	0.000169	5928	60	14.27	17q23.2	exonic	MED13	NA	synonymous SNV	MED13:NM_005121:exon16:c.G3057A:p.R1019R		NA	NA	NA	NA	NA	NA	NA	NA	NA	NA	NA	NA	0/1	17	24	0.585366	41	99	640	0
13692.s1	sscsib	0	Yale	male	EZV2	noncoding	15	65054610	C	C	G	65054610	65054610	C	G	1193.99	PASS	1	0.000169	5928	60.17	11.82	15q22.31	ncRNA_exonic	MIR1272	NA	NA	NA		NA	NA	NA	NA	NA	NA	NA	NA	NA	NA	NA	NA	0/1	54	47	0.465347	101	99	1249	0
13564.s1	sscsib	0	Yale	male	EZV2	noncoding	20	61162157	C	C	CA	61162157	61162157	-	A	1289.99	PASS	1	0.000169	5926	60.12	15.36	20q13.33	ncRNA_exonic	MIR133A2	NA	NA	NA		NA	NA	NA	NA	NA	NA	NA	NA	NA	NA	NA	NA	0/1	37	47	0.559524	84	99	1345	0
14678.s1	sscsib	0	Yale	female	EZV2	noncoding	20	62551100	ACCCGGCTGTGTG	ACCCGGCTGTGTG	A	62551101	62551112	CCCGGCTGTGTG	-	1342.18	PASS	1	0.000172	5806	39.25	3.81	20q13.33	ncRNA_exonic	MIR941-1,MIR941-2,MIR941-3,MIR941-4,MIR941-5	NA	NA	NA		NA	NA	NA	NA	NA	NA	NA	NA	NA	NA	NA	NA	0/1	48	40	0.454545	88	99	1397	0
14678.s1	sscsib	0	Yale	female	EZV2	noncoding	20	62551114	ACATGTGCCCAGGGCCCG	ACATGTGCCCAGGGCCCG	A	62551115	62551131	CATGTGCCCAGGGCCCG	-	1326.2	PASS	1	0.000173	5772	39.21	2.52	20q13.33	ncRNA_exonic	MIR941-1,MIR941-2,MIR941-3,MIR941-4,MIR941-5	NA	NA	NA		NA	NA	NA	NA	NA	NA	NA	NA	NA	NA	NA	NA	0/1	53	40	0.430108	93	99	1381	0
14684.s1	sscsib	0	Yale	female	EZV2	synonymous	14	45693468	T	T	C	45693468	45693468	T	C	238.99	PASS	1	0.000169	5928	60	9.96	14q21.2	exonic	MIS18BP1	NA	synonymous SNV	MIS18BP1:NM_018353:exon11:c.A2322G:p.E774E		NA	NA	NA	NA	NA	NA	NA	NA	NA	NA	NA	NA	0/1	12	12	0.5	24	99	294	0
13875.s1	sscsib	0	Yale	male	EZV2	Mis-D	3	69987111	G	G	C	69987111	69987111	G	C	641.99	PASS	1	0.000169	5930	60	8.68	3p13	exonic	MITF	NA	nonsynonymous SNV	MITF:NM_000248:exon2:c.G172C:p.G58R,MITF:NM_001184968:exon2:c.G172C:p.G58R,MITF:NM_198158:exon2:c.G172C:p.G58R,MITF:NM_001184967:exon3:c.G337C:p.G113R,MITF:NM_006722:exon3:c.G490C:p.G164R,MITF:NM_198159:exon3:c.G493C:p.G165R,MITF:NM_198177:exon3:c.G445C:p.G149R		NA	NA	NA	NA	NA	NA	NA	NA	NA	NA	0.979	D	0/1	44	30	0.405405	74	99	697	0
13197.s1	sscsib	0	Yale	female	EZV2	Mis-D	12	6859040	C	C	T	6859040	6859040	C	T	665.99	PASS	1	0.000169	5928	60	18	12p13.31	exonic	MLF2	NA	nonsynonymous SNV	MLF2:NM_005439:exon7:c.G533A:p.R178Q		NA	NA	NA	NA	NA	NA	NA	NA	NA	NA	0.99	D	0/1	13	24	0.648649	37	99	721	0
11239.s1	sscsib	pc_relationship	Yale	male	EZV2	NFS	9	20414340	GCTA	GCTA	G	20414341	20414343	CTA	-	1037.84	PASS	2	0.000347	5766	53.47	16.22	9p21.3	exonic	MLLT3	NA	nonframeshift deletion	MLLT3:NM_001286691:exon5:c.492_494del:p.164_165del,MLLT3:NM_004529:exon5:c.501_503del:p.167_168del		NA	NA	0.0001	0	0	0.0001	0	0.0001	0	0.0003	NA	NA	0/1	14	13	0.481481	27	99	321	0
12220.s1	sscsib	0	Yale	male	EZV2	Mis-P	12	62954874	C	C	A	62954874	62954874	C	A	431.04	PASS	1	0.000169	5928	60	14.86	12q14.1	exonic	MON2	NA	nonsynonymous SNV	MON2:NM_001278469:exon26:c.C4013A:p.A1338D,MON2:NM_001278470:exon26:c.C4013A:p.A1338D,MON2:NM_001278471:exon26:c.C3944A:p.A1315D,MON2:NM_015026:exon26:c.C4013A:p.A1338D,MON2:NM_001278472:exon27:c.C3797A:p.A1266D		NA	NA	NA	NA	NA	NA	NA	NA	NA	NA	0.943	P	0/1	12	17	0.586207	29	99	486	0
12290.s1	sscsib	0	Yale	female	EZV2	noncoding	9	13126602	G	G	A	13126602	13126602	G	A	233.99	PASS	1	0.000169	5928	60	7.8	9p23	intronic	MPDZ	NA	NA	NA		NA	NA	2.79e-05	0	0	0	0	2.57e-05	0	8.76e-05	NA	NA	0/1	19	11	0.366667	30	99	289	0
1118-03	cms	0	Yale	female	EZV2	Mis-D	3	138116247	A	A	G	138116247	138116247	A	G	653.99	PASS	1	0.000169	5930	60	10.72	3q22.3	exonic	MRAS	NA	nonsynonymous SNV	MRAS:NM_001252091:exon2:c.A47G:p.Y16C,MRAS:NM_001252092:exon2:c.A47G:p.Y16C,MRAS:NM_001252093:exon2:c.A47G:p.Y16C,MRAS:NM_001085049:exon3:c.A275G:p.Y92C,MRAS:NM_001252090:exon3:c.A275G:p.Y92C,MRAS:NM_012219:exon3:c.A275G:p.Y92C	DN	NA	NA	8.25e-06	0	0	0	0	0	0	6.06e-05	1	D	0/1	37	24	0.393443	61	99	709	0
14065.s1	sscsib	0	Yale	female	EZV2	Mis-B	17	45906025	T	T	C	45906025	45906025	T	C	328	PASS	1	0.000169	5928	58.3	10.58	17q21.32	exonic	MRPL10	NA	nonsynonymous SNV	MRPL10:NM_145255:exon2:c.A64G:p.T22A,MRPL10:NM_148887:exon3:c.A94G:p.T32A		NA	NA	NA	NA	NA	NA	NA	NA	NA	NA	0.001	B	0/1	16	15	0.483871	31	99	383	0
13894.s1	sscsib	0	Yale	female	EZV2	Mis-P	6	24418366	A	A	T	24418366	24418366	A	T	1640.99	PASS	1	0.000169	5928	60	11.48	6p22.3	exonic	MRS2	NA	nonsynonymous SNV	MRS2:NM_001286266:exon6:c.A741T:p.E247D,MRS2:NM_001286265:exon8:c.A891T:p.E297D,MRS2:NM_020662:exon8:c.A891T:p.E297D,MRS2:NM_001286264:exon9:c.A900T:p.E300D		NA	NA	NA	NA	NA	NA	NA	NA	NA	NA	0.798	P	0/1	70	73	0.51049	143	99	1696	0
11016.s1	sscsib	0	Yale	female	EZV2	Mis-B	1	38280996	G	G	T	38280996	38280996	G	T	361.99	PASS	1	0.000169	5928	60	12.93	1p34.3	exonic	MTF1	NA	nonsynonymous SNV	MTF1:NM_005955:exon11:c.C2074A:p.P692T		NA	NA	NA	NA	NA	NA	NA	NA	NA	NA	0.001	B	0/1	12	16	0.571429	28	99	417	0
13788.s1	sscsib	0	Yale	female	EZV2	Mis-B	6	74210444	G	G	A	74210444	74210444	G	A	263	PASS	1	0.000169	5924	60	10.52	6q13	exonic	MTO1	NA	nonsynonymous SNV	MTO1:NM_012123:exon12:c.G2065A:p.E689K,MTO1:NM_001123226:exon13:c.G2185A:p.E729K,MTO1:NM_133645:exon13:c.G2140A:p.E714K		NA	NA	8.33e-06	0	0	0	0	1.51e-05	0	0	0.004	B	0/1	13	12	0.48	25	99	318	0
12255.s1	sscsib	0	Yale	male	EZV2	synonymous	19	9087117	G	G	A	9087117	9087117	G	A	3669.99	PASS	1	0.000169	5926	59.96	10.73	19p13.2	exonic	MUC16	NA	synonymous SNV	MUC16:NM_024690:exon1:c.C4698T:p.H1566H		NA	rs371957070	5.8e-05	0	0	0.0003	0	0	0.0011	0.0002	NA	NA	0/1	194	148	0.432749	342	99	3725	0
11062.s1	sscsib	0	Yale	female	EZV2	synonymous	7	100684786	T	T	G	100684786	100684786	T	G	1899.99	PASS	1	0.000169	5928	57.53	11.8	7q22.1	exonic	MUC17	NA	synonymous SNV	MUC17:NM_001040105:exon3:c.T10089G:p.T3363T		NA	NA	NA	NA	NA	NA	NA	NA	NA	NA	NA	NA	0/1	83	78	0.484472	161	99	1955	0
11046.s1	sscsib	0	Yale	male	EZV2	Mis-B	11	1271947	C	C	A	1271947	1271947	C	A	350.05	PASS	4	0.000675	5926	42.99	2.8	11p15.5	exonic	MUC5B	NA	nonsynonymous SNV	MUC5B:NM_002458:exon31:c.C13837A:p.L4613I		NA	NA	NA	NA	NA	NA	NA	NA	NA	NA	0	B	0/1	20	9	0.310345	29	99	303	0
13036.s1	sscsib	0	Yale	female	EZV2	synonymous	11	1258166	C	C	T	1258166	1258166	C	T	988.36	PASS	3	0.000506	5926	60	11.91	11p15.5	exonic	MUC5B	NA	synonymous SNV	MUC5B:NM_002458:exon25:c.C3069T:p.C1023C		NA	rs373233577	8.56e-05	0	0	0	0	9.3e-05	0	0.0005	NA	NA	0/1	18	10	0.357143	28	99	283	0
14215.s1	sscsib	PCA_outlier	Yale	female	EZV2	Mis-T	20	42331253	C	C	A	42331253	42331253	C	A	1221.99	PASS	1	0.000169	5924	60	17.97	20q13.12	exonic	MYBL2	NA	nonsynonymous SNV	MYBL2:NM_001278610:exon7:c.C1003A:p.R335S,MYBL2:NM_002466:exon8:c.C1075A:p.R359S		NA	NA	NA	NA	NA	NA	NA	NA	NA	NA	0	B	0/1	27	41	0.602941	68	99	1277	0
12467.s1	sscsib	0	Yale	female	EZV2	noncoding	11	47368227	A	A	G	47368227	47368227	A	G	1137.03	PASS	1	0.000169	5924	60	12.92	11p11.2	intronic	MYBPC3	NA	NA	NA		NA	NA	0.0002	0	0	0.0024	0	0	0	0	NA	NA	0/1	45	43	0.488636	88	99	1192	0
11062.s1	sscsib	0	Yale	female	EZV2	Mis-D	3	38182709	G	G	A	38182709	38182709	G	A	1538.99	PASS	1	0.000169	5930	60	12.51	3p22.2	exonic	MYD88	NA	nonsynonymous SNV	MYD88:NM_001172568:exon4:c.G727A:p.D243N,MYD88:NM_001172567:exon5:c.G886A:p.D296N,MYD88:NM_002468:exon5:c.G862A:p.D288N		NA	rs370623345	2.47e-05	9.61e-05	0	0	0	3e-05	0	0	1	D	0/1	67	56	0.455285	123	99	1594	0
13526.s1	sscsib	0	Yale	male	EZV2	synonymous	17	10312852	C	C	T	10312852	10312852	C	T	1536.99	PASS	1	0.000169	5928	47.29	13.25	17p13.1	exonic	MYH8	NA	synonymous SNV	MYH8:NM_002472:exon16:c.G1641A:p.T547T		NA	NA	2.47e-05	0	0	0	0	4.5e-05	0	0	NA	NA	0/1	60	56	0.482759	116	99	1592	0
1030-03	cms	0	Yale	female	EZV2	Mis-B	22	36712600	T	T	C	36712600	36712600	T	C	545.99	PASS	1	0.000169	5926	60	9.93	22q12.3	exonic	MYH9	NA	nonsynonymous SNV	MYH9:NM_002473:exon12:c.A1342G:p.I448V	Fail	NA	NA	1.65e-05	0	0	0	0	3e-05	0	0	0.224	B	0/1	33	22	0.4	55	99	601	0
11417.s1	sscsib	0	Yale	male	EZV2	synonymous	6	16145254	A	A	T	16145254	16145254	A	T	721.99	PASS	1	0.000169	5926	60	13.62	6p22.3	exonic	MYLIP	NA	synonymous SNV	MYLIP:NM_013262:exon6:c.A954T:p.T318T		NA	NA	NA	NA	NA	NA	NA	NA	NA	NA	NA	NA	0/1	26	27	0.509434	53	99	777	0
13187.s1	sscsib	0	Yale	male	EZV2	Mis-B	12	57422622	C	C	T	57422622	57422622	C	T	859.99	PASS	1	0.000169	5928	60	15.64	12q13.3	exonic	MYO1A	NA	nonsynonymous SNV	MYO1A:NM_005379:exon28:c.G3049A:p.V1017I,MYO1A:NM_001256041:exon29:c.G3049A:p.V1017I		NA	rs373699223	0.0001	0.001	0.0002	0	0	3e-05	0.0011	0	0.004	B	0/1	24	31	0.563636	55	99	915	0
13256.s1	sscsib	0	Yale	female	EZV2	Mis-B	2	192250616	A	A	G	192250616	192250616	A	G	1062.99	PASS	1	0.000169	5930	60	10.96	2q32.3	exonic	MYO1B	NA	nonsynonymous SNV	MYO1B:NM_001130158:exon16:c.A1360G:p.N454D,MYO1B:NM_001161819:exon16:c.A1360G:p.N454D,MYO1B:NM_012223:exon16:c.A1360G:p.N454D		NA	NA	NA	NA	NA	NA	NA	NA	NA	NA	0.022	B	0/1	54	43	0.443299	97	99	1118	0
13932.s1	sscsib	0	Yale	female	EZV2	LGD	17	1385822	CGTTCCGGAGG	CGTTCCGGAGG	C	1385823	1385832	GTTCCGGAGG	-	1838.99	PASS	1	0.000169	5926	60.17	4.76	17p13.3	exonic	MYO1C	NA	frameshift deletion	MYO1C:NM_001080779:exon5:c.567_576del:p.T189fs,MYO1C:NM_001080950:exon5:c.510_519del:p.T170fs,MYO1C:NM_033375:exon5:c.462_471del:p.T154fs		NA	NA	NA	NA	NA	NA	NA	NA	NA	NA	NA	NA	0/1	65	51	0.439655	116	99	1894	0
13601.s1	sscsib	PCA_outlier	Yale	male	EZV2	Mis-T	17	1370862	C	C	A	1370862	1370862	C	A	1003	PASS	1	0.000169	5926	60	8.8	17p13.3	exonic	MYO1C	NA	nonsynonymous SNV	MYO1C:NM_001080779:exon30:c.G2977T:p.V993L,MYO1C:NM_001080950:exon30:c.G2920T:p.V974L,MYO1C:NM_033375:exon30:c.G2872T:p.V958L		NA	NA	NA	NA	NA	NA	NA	NA	NA	NA	0.041	B	0/1	65	49	0.429825	114	99	1058	0
1104-03	cms	0	Yale	male	EZV2	Mis-P	2	171238551	C	C	T	171238551	171238551	C	T	2128.99	PASS	1	0.000169	5930	60	12.1	2q31.1	exonic	MYO3B	NA	nonsynonymous SNV	MYO3B:NM_001083615:exon10:c.C997T:p.P333S,MYO3B:NM_138995:exon10:c.C997T:p.P333S	DN	NA	rs200310756	0.0005	0.0001	0.0042	0	0	0.0002	0.0022	0	0.459	P	0/1	91	85	0.482955	176	99	2184	0
13538.s1	sscsib	pc_relationship	Yale	male	EZV2	Mis-T	15	52656764	A	A	G	52656764	52656764	A	G	367.99	PASS	1	0.000169	5926	60	7.51	15q21.2	exonic	MYO5A	NA	nonsynonymous SNV	MYO5A:NM_000259:exon24:c.T3296C:p.M1099T,MYO5A:NM_001142495:exon24:c.T3296C:p.M1099T		NA	NA	NA	NA	NA	NA	NA	NA	NA	NA	0.147	B	0/1	28	21	0.428571	49	99	423	0
1132-03	cms	0	Yale	female	EZV2	synonymous	17	12666652	T	T	C	12666652	12666652	T	C	985	PASS	1	0.000169	5926	60	10.94	17p12	exonic	MYOCD	NA	synonymous SNV	MYOCD:NM_153604:exon13:c.T2508C:p.D836D,MYOCD:NM_001146312:exon14:c.T2652C:p.D884D	DN	NA	NA	NA	NA	NA	NA	NA	NA	NA	NA	NA	NA	0/1	55	35	0.388889	90	99	1040	0
11981.s1	sscsib	0	Yale	female	EZV2	Mis-B	8	2063785	A	A	G	2063785	2063785	A	G	1070.99	PASS	1	0.000169	5928	60	11.77	8p23.3	exonic	MYOM2	NA	nonsynonymous SNV	MYOM2:NM_003970:exon26:c.A3214G:p.I1072V		NA	NA	NA	NA	NA	NA	NA	NA	NA	NA	0.001	B	0/1	45	46	0.505495	91	99	1126	0
12950.s1	sscsib	pc_relationship	Yale	male	EZV2	LGD	20	20007427	G	G	A	20007427	20007427	G	A	665.99	PASS	1	0.000169	5926	60	10.92	20p11.23	splicing	NAA20	NM_016100:exon4:c.170-1G>A,NM_181528:exon4:c.170-1G>A,NM_181527:exon4:c.134-1G>A	NA	NA		NA	NA	NA	NA	NA	NA	NA	NA	NA	NA	.	.	0/1	30	31	0.508197	61	99	721	0
1086-03	cms	0	Yale	female	EZV2	noncoding	12	57486774	A	A	G	57486774	57486774	A	G	1097.99	PASS	1	0.000169	5928	60	13.07	12q13.3	intronic	NAB2	NA	NA	NA	Not tested	NA	NA	NA	NA	NA	NA	NA	NA	NA	NA	NA	NA	0/1	43	41	0.488095	84	99	1153	0
12394.s1	sscsib	PCA_outlier	Yale	male	EZV2	Mis-D	17	40695125	G	G	T	40695125	40695125	G	T	281.16	PASS	1	0.000169	5922	60	12.22	17q21.2	exonic	NAGLU	NA	nonsynonymous SNV	NAGLU:NM_000263:exon6:c.G1101T:p.R367S		NA	NA	NA	NA	NA	NA	NA	NA	NA	NA	0.035	B	0/1	10	13	0.565217	23	99	336	0
14206.s1	sscsib	0	Yale	female	EZV2	synonymous	16	5075527	G	G	A	5075527	5075527	G	A	186.02	PASS	1	0.000169	5924	60	7.15	16p13.3	exonic	NAGPA	NA	synonymous SNV	NAGPA:NM_016256:exon10:c.C1500T:p.A500A		NA	rs372344110	3.31e-05	0	0	0	0	1.51e-05	0	0.0002	NA	NA	0/1	16	10	0.384615	26	99	241	0
14230.s1	sscsib	0	Yale	male	EZV2	Mis-B	11	2999516	G	G	A	2999516	2999516	G	A	776.99	PASS	1	0.000169	5926	60	10.5	11p15.4	exonic	NAP1L4	NA	nonsynonymous SNV	NAP1L4:NM_005969:exon3:c.C71T:p.T24I		NA	NA	NA	NA	NA	NA	NA	NA	NA	NA	0.103	B	0/1	49	25	0.337838	74	99	832	0
1030-03	cms	0	Yale	female	EZV2	Mis-D	12	78582475	A	A	T	78582475	78582475	A	T	1632.99	PASS	1	0.000169	5928	60	13.17	12q21.2	exonic	NAV3	NA	nonsynonymous SNV	NAV3:NM_014903:exon32:c.A5907T:p.R1969S,NAV3:NM_001024383:exon33:c.A5973T:p.R1991S	DN	NA	NA	NA	NA	NA	NA	NA	NA	NA	NA	1	D	0/1	67	57	0.459677	124	99	1688	0
12864.s1	sscsib	0	Yale	female	EZV2	Mis-D	11	113105792	G	G	T	113105792	113105792	G	T	1172	PASS	1	0.000169	5928	60	16.28	11q23.2	exonic	NCAM1	NA	nonsynonymous SNV	NCAM1:NM_000615:exon14:c.G1701T:p.K567N,NCAM1:NM_001076682:exon14:c.G1701T:p.K567N,NCAM1:NM_001242608:exon14:c.G1701T:p.K567N,NCAM1:NM_181351:exon15:c.G1731T:p.K577N,NCAM1:NM_001242607:exon16:c.G1809T:p.K603N		NA	NA	NA	NA	NA	NA	NA	NA	NA	NA	0.999	D	0/1	26	46	0.638889	72	99	1227	0
13764.s1	sscsib	0	Yale	male	EZV2	Mis-P	12	54926034	G	G	C	54926034	54926034	G	C	225.99	PASS	1	0.000169	5928	60	8.07	12q13.2	exonic	NCKAP1L	NA	nonsynonymous SNV	NCKAP1L:NM_001184976:exon26:c.G2712C:p.K904N,NCKAP1L:NM_005337:exon26:c.G2862C:p.K954N		NA	NA	NA	NA	NA	NA	NA	NA	NA	NA	0.918	P	0/1	16	12	0.428571	28	99	281	0
13948.s1	sscsib	0	Yale	female	EZV2	Mis-D	12	124826545	C	C	T	124826545	124826545	C	T	893	PASS	1	0.000169	5926	60	13.33	12q24.31	exonic	NCOR2	NA	nonsynonymous SNV	NCOR2:NM_001077261:exon35:c.G4982A:p.R1661H,NCOR2:NM_001206654:exon35:c.G4982A:p.R1661H,NCOR2:NM_006312:exon36:c.G5012A:p.R1671H		NA	NA	2.52e-05	0	0	0	0	3.05e-05	0	6.06e-05	1	D	0/1	33	34	0.507463	67	99	948	0
13319.s1	sscsib	0	Yale	male	EZV2	Mis-D	9	124910471	G	G	T	124910471	124910471	G	T	361.99	PASS	1	0.000169	5928	60	6.35	9q33.2	exonic	NDUFA8	NA	nonsynonymous SNV	NDUFA8:NM_014222:exon3:c.C301A:p.R101S		NA	NA	NA	NA	NA	NA	NA	NA	NA	NA	1	D	0/1	37	20	0.350877	57	99	417	0
14095.s1	sscsib	0	Yale	female	EZV2	Mis-B	8	96059351	T	T	A	96059351	96059351	T	A	1237.99	PASS	1	0.000169	5928	60	12.63	8q22.1	exonic	NDUFAF6	NA	nonsynonymous SNV	NDUFAF6:NM_152416:exon6:c.T710A:p.M237K		NA	NA	NA	NA	NA	NA	NA	NA	NA	NA	0.177	B	0/1	51	47	0.479592	98	99	1293	0
13584.s1	sscsib	0	Yale	female	EZV2	synonymous	11	77784111	C	C	G	77784111	77784111	C	G	1385	PASS	1	0.000169	5928	60	13.58	11q14.1	exonic	NDUFC2,NDUFC2-KCTD14	NA	synonymous SNV	NDUFC2-KCTD14:NM_001203260:exon2:c.G243C:p.L81L,NDUFC2-KCTD14:NM_001203261:exon2:c.G243C:p.L81L,NDUFC2:NM_001204055:exon2:c.G174C:p.L58L,NDUFC2:NM_004549:exon2:c.G243C:p.L81L		NA	NA	NA	NA	NA	NA	NA	NA	NA	NA	NA	NA	0/1	50	52	0.509804	102	99	1440	0
12782.s1	sscsib	0	Yale	female	EZV2	Mis-P	20	32246540	C	C	T	32246540	32246540	C	T	579.01	PASS	1	0.000169	5926	59.61	9.98	20q11.22	exonic	NECAB3	NA	nonsynonymous SNV	NECAB3:NM_031232:exon9:c.G980A:p.S327N,NECAB3:NM_031231:exon10:c.G878A:p.S293N		NA	NA	NA	NA	NA	NA	NA	NA	NA	NA	0.771	P	0/1	27	31	0.534483	58	99	634	0
11226.s1	sscsib	0	Yale	male	EZV2	noncoding	15	56148316	G	G	C	56148316	56148316	G	C	688.99	PASS	1	0.000169	5928	60	9.84	15q21.3	intronic	NEDD4	NA	NA	NA		NA	NA	8.28e-06	0	8.71e-05	0	0	0	0	0	NA	NA	0/1	40	30	0.428571	70	99	744	0
12618.s1	sscsib	0	Yale	male	EZV2	synonymous	3	52771641	C	C	T	52771641	52771641	C	T	796.99	PASS	1	0.000169	5928	60	8.86	3p21.1	exonic	NEK4	NA	synonymous SNV	NEK4:NM_001193533:exon14:c.G2127A:p.V709V,NEK4:NM_003157:exon15:c.G2394A:p.V798V		NA	NA	NA	NA	NA	NA	NA	NA	NA	NA	NA	NA	0/1	46	44	0.488889	90	99	852	0
12484.s3	sscsib	0	Yale	male	EZV2	Mis-D	9	127089685	C	C	T	127089685	127089685	C	T	1334.99	PASS	1	0.000169	5928	60	10.35	9q33.3	exonic	NEK6	NA	nonsynonymous SNV	NEK6:NM_001166167:exon7:c.C637T:p.R213C,NEK6:NM_001166168:exon7:c.C583T:p.R195C,NEK6:NM_001166169:exon7:c.C658T:p.R220C,NEK6:NM_001166170:exon7:c.C583T:p.R195C,NEK6:NM_014397:exon7:c.C583T:p.R195C,NEK6:NM_001145001:exon8:c.C685T:p.R229C,NEK6:NM_001166171:exon8:c.C685T:p.R229C		NA	NA	8.25e-06	0	0	0	0	1.5e-05	0	0	1	D	0/1	77	52	0.403101	129	99	1390	0
14400.s1	sscsib	0	Yale	male	EZV2	Mis-P	9	140166617	C	C	T	140166617	140166617	C	T	2047.99	PASS	1	0.000169	5926	60	13.04	9q34.3	exonic	NELFB	NA	nonsynonymous SNV	NELFB:NM_015456:exon11:c.C1574T:p.A525V		NA	NA	NA	NA	NA	NA	NA	NA	NA	NA	0.549	P	0/1	79	78	0.496815	157	99	2103	0
1128-03	cms	0	Yale	male	EZV2	synonymous	12	55421216	G	G	A	55421216	55421216	G	A	597.99	PASS	1	0.000169	5928	60	14.95	12q13.2	exonic	NEUROD4	NA	synonymous SNV	NEUROD4:NM_021191:exon2:c.G993A:p.E331E	DN	NA	NA	NA	NA	NA	NA	NA	NA	NA	NA	NA	NA	0/1	17	23	0.575	40	99	653	0
1006-03	cms	0	Yale	male	EZV2	noncoding	1	41235011	C	C	T	41235011	41235011	C	T	1065.99	PASS	1	0.000169	5928	60	13.49	1p34.2	intronic	NFYC	NA	NA	NA	Not tested	NA	NA	NA	NA	NA	NA	NA	NA	NA	NA	NA	NA	0/1	41	38	0.481013	79	99	1121	0
13586.s1	sscsib	0	Yale	female	EZV2	synonymous	X	5821174	G	G	A	5821174	5821174	G	A	848.99	PASS	1	0.000169	5926	60	15.72	Xp22.32	exonic	NLGN4X	NA	synonymous SNV	NLGN4X:NM_001282146:exon5:c.C1545T:p.N515N,NLGN4X:NM_020742:exon5:c.C1545T:p.N515N,NLGN4X:NM_181332:exon5:c.C1545T:p.N515N,NLGN4X:NM_001282145:exon6:c.C1545T:p.N515N		NA	NA	2.28e-05	0	0	0	0	4.17e-05	0	0	NA	NA	0/1	22	32	0.592593	54	99	904	0
13694.s1	sscsib	0	Yale	female	EZV2	Mis-B	5	65084149	T	T	C	65084149	65084149	T	C	376.99	PASS	1	0.000169	5930	60	7.69	5q12.3	exonic	NLN	NA	nonsynonymous SNV	NLN:NM_020726:exon8:c.T1163C:p.V388A		NA	NA	NA	NA	NA	NA	NA	NA	NA	NA	0.102	B	0/1	30	19	0.387755	49	99	432	0
13738.s1	sscsib	0	Yale	male	EZV2	Mis-D	19	55505737	A	A	G	55505737	55505737	A	G	1258.99	PASS	1	0.000169	5924	60	11.99	19q13.42	exonic	NLRP2	NA	nonsynonymous SNV	NLRP2:NM_001174082:exon10:c.A2743G:p.I915V,NLRP2:NM_001174081:exon11:c.A2809G:p.I937V,NLRP2:NM_017852:exon11:c.A2809G:p.I937V,NLRP2:NM_001174083:exon12:c.A2740G:p.I914V		NA	NA	NA	NA	NA	NA	NA	NA	NA	NA	0.999	D	0/1	52	53	0.504762	105	99	1314	0
13600.s1	sscsib	0	Yale	female	EZV2	Mis-D	3	48336165	G	G	A	48336165	48336165	G	A	626.99	PASS	1	0.000169	5928	60	13.06	3p21.31	exonic	NME6	NA	nonsynonymous SNV	NME6:NM_001308435:exon4:c.C322T:p.H108Y,NME6:NM_001308434:exon5:c.C388T:p.H130Y,NME6:NM_001308426:exon6:c.C523T:p.H175Y,NME6:NM_001308427:exon6:c.C523T:p.H175Y,NME6:NM_001308428:exon6:c.C523T:p.H175Y,NME6:NM_005793:exon6:c.C547T:p.H183Y		NA	NA	NA	NA	NA	NA	NA	NA	NA	NA	1	D	0/1	24	24	0.5	48	99	682	0
13952.s1	sscsib	0	Yale	male	EZV2	synonymous	16	69786189	T	T	C	69786189	69786189	T	C	1371.99	PASS	1	0.000169	5928	53.75	13.07	16q22.1	exonic	NOB1	NA	synonymous SNV	NOB1:NM_014062:exon3:c.A282G:p.E94E		NA	NA	NA	NA	NA	NA	NA	NA	NA	NA	NA	NA	0/1	50	55	0.52381	105	99	1427	0
11405.s1	sscsib	0	Yale	female	EZV2	synonymous	20	31041466	A	A	G	31041466	31041466	A	G	2625.99	PASS	1	0.000169	5926	60	13	20q11.21	exonic	NOL4L	NA	synonymous SNV	NOL4L:NM_080616:exon4:c.T486C:p.D162D,NOL4L:NM_001256798:exon7:c.T1218C:p.D406D		NA	rs75310536	1.92e-05	0	0.0003	0	0	0	0	0	NA	NA	0/1	98	104	0.514851	202	99	2681	0
14213.s1	sscsib	0	Yale	female	EZV2	Mis-B	12	6669269	T	T	C	6669269	6669269	T	C	630.99	PASS	1	0.000169	5926	60	11.07	12p13.31	exonic	NOP2	NA	nonsynonymous SNV	NOP2:NM_001033714:exon15:c.A1772G:p.Q591R,NOP2:NM_001258308:exon15:c.A1784G:p.Q595R,NOP2:NM_001258310:exon15:c.A1772G:p.Q591R,NOP2:NM_006170:exon15:c.A1772G:p.Q591R,NOP2:NM_001258309:exon16:c.A1883G:p.Q628R		NA	NA	NA	NA	NA	NA	NA	NA	NA	NA	0.265	B	0/1	29	28	0.491228	57	99	686	0
14290.s1	sscsib	0	Yale	female	EZV2	Mis-P	1	5987744	C	C	T	5987744	5987744	C	T	996.99	PASS	1	0.000169	5930	60	13.29	1p36.31	exonic	NPHP4	NA	nonsynonymous SNV	NPHP4:NM_001291594:exon9:c.G40A:p.G14S,NPHP4:NM_001291593:exon10:c.G40A:p.G14S,NPHP4:NM_015102:exon11:c.G1406A:p.R469Q		NA	NA	NA	NA	NA	NA	NA	NA	NA	NA	0.685	P	0/1	36	39	0.52	75	99	1052	0
13617.s1	sscsib	0	Yale	male	EZV2	Mis-P	16	2523462	A	A	C	2523462	2523462	A	C	395.99	PASS	1	0.000169	5926	60	10.42	16p13.3	exonic	NTN3	NA	nonsynonymous SNV	NTN3:NM_006181:exon5:c.A1351C:p.S451R		NA	NA	NA	NA	NA	NA	NA	NA	NA	NA	0.678	P	0/1	21	17	0.447368	38	99	451	0
14216.s1	sscsib	0	Yale	male	EZV2	noncoding	16	10837779	GTCGGGAGCTGCTC	GTCGGGAGCTGCTC	G	10837780	10837792	TCGGGAGCTGCTC	-	1357.99	PASS	1	0.000169	5926	60.21	3.23	16p13.13	intronic	NUBP1	NA	NA	NA		NA	NA	NA	NA	NA	NA	NA	NA	NA	NA	NA	NA	0/1	58	39	0.402062	97	99	1413	0
13829.s1	sscsib	0	Yale	female	EZV2	synonymous	1	86822196	C	C	T	86822196	86822196	C	T	578.99	PASS	1	0.000169	5930	60	14.85	1p22.3	exonic	ODF2L	NA	synonymous SNV	ODF2L:NM_020729:exon13:c.G1362A:p.Q454Q,ODF2L:NM_001007022:exon14:c.G1449A:p.Q483Q		NA	NA	NA	NA	NA	NA	NA	NA	NA	NA	NA	NA	0/1	16	23	0.589744	39	99	634	0
12360.s1	sscsib	PCA_outlier	Yale	female	EZV2	synonymous	1	158390015	G	G	A	158390015	158390015	G	A	1960.99	PASS	1	0.000169	5930	59.77	12.33	1q23.1	exonic	OR10K2	NA	synonymous SNV	OR10K2:NM_001004476:exon1:c.C642T:p.I214I		NA	NA	NA	NA	NA	NA	NA	NA	NA	NA	NA	NA	0/1	80	79	0.496855	159	99	2016	0
13258.s1	sscsib	0	Yale	female	EZV2	Mis-B	12	56031202	C	C	T	56031202	56031202	C	T	463.01	PASS	1	0.000169	5926	60	14.94	12q13.2	exonic	OR10P1	NA	nonsynonymous SNV	OR10P1:NM_206899:exon1:c.C527T:p.P176L		NA	NA	2.47e-05	0	0	0	0	4.5e-05	0	0	0.013	B	0/1	14	17	0.548387	31	99	518	0
1059-03	cms	0	Yale	male	EZV2	synonymous	17	3336725	G	G	A	3336725	3336725	G	A	883.01	PASS	1	0.000169	5928	59.76	15.49	17p13.2	exonic	OR1E2	NA	synonymous SNV	OR1E2:NM_003554:exon1:c.C411T:p.F137F	DN	NA	NA	NA	NA	NA	NA	NA	NA	NA	NA	NA	NA	0/1	23	34	0.596491	57	99	938	0
14559.s1	sscsib	0	Yale	male	EZV2	Mis-B	9	125273716	G	G	A	125273716	125273716	G	A	2376.99	PASS	1	0.000169	5928	60	14.15	9q33.2	exonic	OR1J2	NA	nonsynonymous SNV	OR1J2:NM_054107:exon1:c.G636A:p.M212I		NA	NA	NA	NA	NA	NA	NA	NA	NA	NA	0	B	0/1	82	86	0.511905	168	99	2432	0
13875.s1	sscsib	0	Yale	male	EZV2	Mis-P	1	248058989	C	C	T	248058989	248058989	C	T	1201.99	PASS	1	0.000169	5930	60	11.23	1q44	exonic	OR2W3	NA	nonsynonymous SNV	OR2W3:NM_001001957:exon1:c.C101T:p.A34V		NA	NA	2.47e-05	0	0	0	0	1.5e-05	0	0.0001	0.776	P	0/1	56	51	0.476636	107	99	1257	0
11633.s1	sscsib	0	Yale	male	EZV2	Mis-B	11	59283296	G	G	A	59283296	59283296	G	A	675	PASS	1	0.000169	5926	60	10.71	11q12.1	exonic	OR4D9	NA	nonsynonymous SNV	OR4D9:NM_001004711:exon1:c.G911A:p.R304Q		NA	NA	0.0001	9.92e-05	0	0	0	0.0001	0	0.0004	0.032	B	0/1	35	28	0.444444	63	99	730	0
13627.s1	sscsib	0	Yale	female	EZV2	synonymous	11	55587765	G	G	A	55587765	55587765	G	A	2119.99	PASS	1	0.000169	5926	59.91	14.32	11q11	exonic	OR5D18	NA	synonymous SNV	OR5D18:NM_001001952:exon1:c.G660A:p.A220A		NA	NA	1.65e-05	0	0	0	0	0	0	0.0001	NA	NA	0/1	73	75	0.506757	148	99	2175	0
13040.s1	sscsib	0	Yale	female	EZV2	synonymous	11	7846683	G	G	A	7846683	7846683	G	A	1224.99	PASS	1	0.000169	5928	56.36	13.61	11p15.4	exonic	OR5P3	NA	synonymous SNV	OR5P3:NM_153445:exon1:c.C837T:p.T279T		NA	NA	3.3e-05	0	0	0	0	4.5e-05	0	6.06e-05	NA	NA	0/1	43	47	0.522222	90	99	1280	0
13948.s1	sscsib	0	Yale	female	EZV2	synonymous	12	55759719	C	C	T	55759719	55759719	C	T	289	PASS	1	0.000169	5926	60	8.76	12q13.2	exonic	OR6C75	NA	synonymous SNV	OR6C75:NM_001005497:exon1:c.C825T:p.L275L		NA	NA	NA	NA	NA	NA	NA	NA	NA	NA	NA	NA	0/1	20	13	0.393939	33	99	344	0
12501.s1	sscsib	0	Yale	male	EZV2	Mis-D	7	142750119	T	T	G	142750119	142750119	T	G	1342.99	PASS	1	0.000169	5928	60	13.7	7q34	exonic	OR6V1	NA	nonsynonymous SNV	OR6V1:NM_001001667:exon1:c.T682G:p.S228A		NA	NA	NA	NA	NA	NA	NA	NA	NA	NA	0.971	D	0/1	41	57	0.581633	98	99	1398	0
13849.s1	sscsib	0	Yale	female	EZV2	Mis-B	12	48919485	G	G	A	48919485	48919485	G	A	1290.99	PASS	1	0.000169	5928	60	12.78	12q13.11	exonic	OR8S1	NA	nonsynonymous SNV	OR8S1:NM_001005203:exon1:c.G71A:p.R24Q		NA	NA	2.47e-05	0	0	0.0001	0	3e-05	0	0	0	B	0/1	51	50	0.49505	101	99	1346	0
12076.s1	sscsib	0	Yale	male	EZV2	synonymous	7	142723844	A	A	G	142723844	142723844	A	G	1237.99	PASS	1	0.000169	5926	59.23	10.96	7q34	exonic	OR9A2	NA	synonymous SNV	OR9A2:NM_001001658:exon1:c.T376C:p.L126L		NA	NA	NA	NA	NA	NA	NA	NA	NA	NA	NA	NA	0/1	66	47	0.415929	113	99	1293	0
1056-03	cms	0	Yale	female	EZV2	Mis-B	6	88315696	T	T	A	88315696	88315696	T	A	2787.99	PASS	1	0.000169	5928	59.7	11.06	6q15	exonic	ORC3	NA	nonsynonymous SNV	ORC3:NM_012381:exon5:c.T384A:p.N128K,ORC3:NM_181837:exon5:c.T384A:p.N128K	DN	NA	NA	NA	NA	NA	NA	NA	NA	NA	NA	0.032	B	0/1	148	104	0.412698	252	99	2843	0
13523.s1	sscsib	0	Yale	female	EZV2	Mis-D	7	24905795	C	C	T	24905795	24905795	C	T	318.99	PASS	1	0.000169	5926	60	8.18	7p15.3	exonic	OSBPL3	NA	nonsynonymous SNV	OSBPL3:NM_145320:exon5:c.G443A:p.R148H,OSBPL3:NM_145321:exon5:c.G443A:p.R148H,OSBPL3:NM_145322:exon5:c.G443A:p.R148H,OSBPL3:NM_015550:exon6:c.G443A:p.R148H		NA	rs201132926	0.0002	0.0003	0.0003	0	0.0002	0.0002	0	6.06e-05	1	D	0/1	23	16	0.410256	39	99	374	0
12396.s1	sscsib	0	Yale	female	EZV2	synonymous	2	26696934	C	C	T	26696934	26696934	C	T	1850.01	PASS	1	0.000169	5928	60	13.81	2p23.3	exonic	OTOF	NA	synonymous SNV	OTOF:NM_194322:exon9:c.G1263A:p.P421P,OTOF:NM_004802:exon10:c.G1092A:p.P364P,OTOF:NM_194323:exon10:c.G1092A:p.P364P,OTOF:NM_001287489:exon27:c.G3333A:p.P1111P,OTOF:NM_194248:exon27:c.G3333A:p.P1111P		NA	NA	8.35e-06	0	8.68e-05	0	0	0	0	0	NA	NA	0/1	54	80	0.597015	134	99	1905	0
14293.s1	sscsib	0	Yale	male	EZV2	synonymous	17	3801303	C	C	T	3801303	3801303	C	T	401.99	PASS	1	0.000169	5926	60	9.57	17p13.2	exonic	P2RX1	NA	synonymous SNV	P2RX1:NM_002558:exon11:c.G1134A:p.A378A		NA	NA	5.77e-05	0	0.0003	0	0	1.5e-05	0	0.0001	NA	NA	0/1	25	17	0.404762	42	99	457	0
11457.s1	sscsib	0	Yale	male	EZV2	Mis-D	12	133197699	C	C	T	133197699	133197699	C	T	737.28	PASS	2	0.000337	5928	60	10.38	12q24.33	exonic	P2RX2	NA	nonsynonymous SNV	P2RX2:NM_012226:exon6:c.C671T:p.S224L,P2RX2:NM_174872:exon6:c.C611T:p.S204L,P2RX2:NM_001282164:exon7:c.C785T:p.S262L,P2RX2:NM_016318:exon7:c.C815T:p.S272L,P2RX2:NM_001282165:exon8:c.C887T:p.S296L,P2RX2:NM_170682:exon8:c.C887T:p.S296L,P2RX2:NM_170683:exon8:c.C887T:p.S296L,P2RX2:NM_174873:exon8:c.C887T:p.S296L		NA	rs140717688	4.94e-05	0.0005	8.64e-05	0	0	0	0	0	1	D	0/1	24	17	0.414634	41	99	467	0
14015.s1	sscsib	0	Yale	male	EZV2	noncoding	20	43567299	C	C	T	43567299	43567299	C	T	423	PASS	1	0.000169	5926	60	12.44	20q13.12	intronic	PABPC1L	NA	NA	NA		NA	NA	NA	NA	NA	NA	NA	NA	NA	NA	NA	NA	0/1	17	17	0.5	34	99	478	0
12832.s1	sscsib	0	Yale	female	EZV2	synonymous	4	135121559	A	A	G	135121559	135121559	A	G	669.99	PASS	1	0.000169	5930	60	11.17	4q28.3	exonic	PABPC4L	NA	synonymous SNV	PABPC4L:NM_001114734:exon2:c.T790C:p.L264L		NA	NA	NA	NA	NA	NA	NA	NA	NA	NA	NA	NA	0/1	33	27	0.45	60	99	725	0
13006.s1	sscsib	0	Yale	female	EZV2	Mis-D	7	139724474	A	A	C	139724474	139724474	A	C	830.99	PASS	1	0.000169	5928	60	12.78	7q34	exonic	PARP12	NA	nonsynonymous SNV	PARP12:NM_022750:exon12:c.T1992G:p.F664L		NA	NA	NA	NA	NA	NA	NA	NA	NA	NA	1	D	0/1	32	33	0.507692	65	99	886	0
12692.s1	sscsib	0	Yale	male	EZV2	synonymous	19	19681518	G	G	A	19681518	19681518	G	A	877.99	PASS	1	0.000169	5926	59.83	11.26	19p13.11	exonic	PBX4	NA	synonymous SNV	PBX4:NM_025245:exon3:c.C318T:p.A106A		NA	rs369260221	8.24e-06	0	0	0	0	1.5e-05	0	0	NA	NA	0/1	43	35	0.448718	78	99	933	0
13727.s1	sscsib	0	Yale	female	EZV2	Mis-B	1	154920144	C	C	T	154920144	154920144	C	T	257	PASS	1	0.000169	5930	60	9.18	1q21.3	exonic	PBXIP1	NA	nonsynonymous SNV	PBXIP1:NM_020524:exon8:c.G712A:p.V238M		NA	NA	NA	NA	NA	NA	NA	NA	NA	NA	0.006	B	0/1	17	11	0.392857	28	99	312	0
13584.s1	sscsib	0	Yale	female	EZV2	Mis-B	13	61985584	G	G	T	61985584	61985584	G	T	1380.99	PASS	1	0.000169	5926	60	13.28	13q21.2	exonic	PCDH20	NA	nonsynonymous SNV	PCDH20:NM_022843:exon2:c.C2648A:p.S883Y		NA	NA	NA	NA	NA	NA	NA	NA	NA	NA	0.412	B	0/1	51	53	0.509615	104	99	1436	0
12334.s1	sscsib	0	Yale	male	EZV2	Mis-P	8	17817586	G	G	A	17817586	17817586	G	A	988.99	PASS	1	0.000169	5928	60	13.74	8p22	exonic	PCM1	NA	nonsynonymous SNV	PCM1:NM_001315507:exon14:c.G2104A:p.A702T,PCM1:NM_001315508:exon14:c.G2107A:p.A703T,PCM1:NM_006197:exon14:c.G2104A:p.A702T		NA	NA	NA	NA	NA	NA	NA	NA	NA	NA	0.726	P	0/1	29	43	0.597222	72	99	1044	0
12722.s1	sscsib	0	Yale	male	EZV2	Mis-D	19	1486929	C	C	T	1486929	1486929	C	T	1537.02	PASS	1	0.000169	5920	60	13.14	19p13.3	exonic	PCSK4	NA	nonsynonymous SNV	PCSK4:NM_017573:exon8:c.G991A:p.V331M		NA	rs369332968	2.52e-05	9.95e-05	0	0	0	0	0	0.0001	0.999	D	0/1	56	61	0.521368	117	99	1592	0
13991.s1	sscsib	0	Yale	female	EZV2	Mis-P	2	70504331	C	C	G	70504331	70504331	C	G	557	PASS	1	0.000169	5928	60	11.6	2p13.3	exonic	PCYOX1	NA	nonsynonymous SNV	PCYOX1:NM_016297:exon6:c.C1325G:p.P442R		NA	NA	NA	NA	NA	NA	NA	NA	NA	NA	0.94	P	0/1	25	23	0.479167	48	99	612	0
13301.s1	sscsib	0	Yale	male	EZV2	Mis-P	10	112650336	G	G	A	112650336	112650336	G	A	1626.99	PASS	1	0.000169	5928	60	10.85	10q25.2	exonic	PDCD4	NA	nonsynonymous SNV	PDCD4:NM_001199492:exon8:c.G856A:p.V286M,PDCD4:NM_014456:exon8:c.G898A:p.V300M,PDCD4:NM_145341:exon9:c.G865A:p.V289M		NA	NA	4.95e-05	9.61e-05	0	0	0	6e-05	0	6.06e-05	0.861	P	0/1	87	63	0.42	150	99	1682	0
14101.s1	sscsib	0	Yale	female	EZV2	synonymous	3	33908011	G	G	A	33908011	33908011	G	A	103	PASS	1	0.000169	5928	60	4.9	3p22.3	exonic	PDCD6IP	NA	synonymous SNV	PDCD6IP:NM_001162429:exon18:c.G2616A:p.Q872Q,PDCD6IP:NM_013374:exon18:c.G2601A:p.Q867Q		NA	NA	NA	NA	NA	NA	NA	NA	NA	NA	NA	NA	0/1	13	8	0.380952	21	99	158	0
13889.s1	sscsib	0	Yale	female	EZV2	noncoding	4	120422317	A	A	G	120422317	120422317	A	G	1146.99	PASS	1	0.000169	5928	60	11.95	4q26	intronic	PDE5A	NA	NA	NA		NA	NA	NA	NA	NA	NA	NA	NA	NA	NA	NA	NA	0/1	50	46	0.479167	96	99	1202	0
13166.s1	sscsib	PCA_outlier	Yale	male	EZV2	noncoding	8	66701195	G	G	A	66701195	66701195	G	A	908.06	PASS	1	0.000169	5920	60	9.76	8q13.1	UTR5	PDE7A	NM_002603:c.-19C>T	NA	NA		NA	NA	4.13e-05	0	0	0.0001	0	4.51e-05	0	6.07e-05	NA	NA	0/1	57	36	0.387097	93	99	963	0
14216.s1	sscsib	0	Yale	male	EZV2	noncoding	21	44195416	G	G	A	44195416	44195416	G	A	936.99	PASS	1	0.000169	5926	60	11.57	21q22.3	UTR3	PDE9A	NM_001001581:c.*13G>A,NM_001001568:c.*13G>A,NM_002606:c.*13G>A,NM_001001567:c.*13G>A,NM_001001585:c.*13G>A,NM_001001584:c.*13G>A,NM_001001570:c.*13G>A,NM_001001569:c.*13G>A,NM_001001583:c.*13G>A,NM_001001582:c.*13G>A,NM_001315533:c.*13G>A,NM_001001580:c.*13G>A,NM_001001579:c.*13G>A,NM_001001578:c.*13G>A,NM_001001577:c.*13G>A,NM_001001576:c.*13G>A,NM_001001575:c.*13G>A,NM_001001574:c.*13G>A,NM_001…	NA	NA		NA	NA	5.78e-05	0	0	0	0	0.0001	0	0	NA	NA	0/1	39	42	0.518519	81	99	992	0
12032.s1	sscsib	0	Yale	female	EZV2	noncoding	22	39636903	C	C	G	39636903	39636903	C	G	817.99	PASS	1	0.000169	5926	60.86	8.61	22q13.1	UTR5	PDGFB	NM_033016:c.-26G>C	NA	NA		NA	NA	NA	NA	NA	NA	NA	NA	NA	NA	NA	NA	0/1	65	30	0.315789	95	99	873	0
12334.s1	sscsib	0	Yale	male	EZV2	LGD	4	39900030	G	G	T	39900030	39900030	G	T	1126.99	PASS	1	0.000169	5930	60	11.62	4p14	exonic	PDS5A	NA	stopgain	PDS5A:NM_001100399:exon16:c.C1749A:p.C583X,PDS5A:NM_001100400:exon16:c.C1749A:p.C583X		NA	NA	NA	NA	NA	NA	NA	NA	NA	NA	.	.	0/1	43	54	0.556701	97	99	1182	0
14119.s1	sscsib	0	Yale	female	EZV2	Mis-B	7	92146619	C	C	T	92146619	92146619	C	T	158.99	PASS	1	0.000169	5928	60	6.36	7q21.2	exonic	PEX1	NA	nonsynonymous SNV	PEX1:NM_000466:exon5:c.G1210A:p.V404I,PEX1:NM_001282677:exon5:c.G1210A:p.V404I,PEX1:NM_001282678:exon5:c.G586A:p.V196I		NA	NA	NA	NA	NA	NA	NA	NA	NA	NA	0	B	0/1	16	9	0.36	25	99	214	0
13471.s1	sscsib	0	Yale	male	EZV2	Mis-B	12	48528577	G	G	A	48528577	48528577	G	A	1442.99	PASS	1	0.000169	5928	59.91	12.88	12q13.11	exonic	PFKM	NA	nonsynonymous SNV	PFKM:NM_001166688:exon7:c.G712A:p.D238N,PFKM:NM_000289:exon8:c.G712A:p.D238N,PFKM:NM_001166687:exon8:c.G712A:p.D238N,PFKM:NM_001166686:exon10:c.G925A:p.D309N		NA	NA	1.65e-05	9.61e-05	0	0	0	1.5e-05	0	0	0.121	B	0/1	59	53	0.473214	112	99	1498	0
11026.s1	sscsib	0	Yale	male	EZV2	noncoding	10	3124663	T	T	G	3124663	3124663	T	G	1040.99	PASS	1	0.000169	5928	60	9.64	10p15.2	intronic	PFKP	NA	NA	NA		NA	NA	NA	NA	NA	NA	NA	NA	NA	NA	NA	NA	0/1	62	46	0.425926	108	99	1096	0
13416.s1	sscsib	0	Yale	female	EZV2	Mis-P	6	41711107	G	G	C	41711107	41711107	G	C	697.99	PASS	1	0.000169	5926	60	9.97	6p21.1	exonic	PGC	NA	nonsynonymous SNV	PGC:NM_001166424:exon4:c.C349G:p.P117A,PGC:NM_002630:exon4:c.C349G:p.P117A		NA	rs370140729	8.24e-06	0	0	0	0	1.5e-05	0	0	0.956	P	0/1	38	32	0.457143	70	99	753	0
12313.s1	sscsib	0	Yale	female	EZV2	Mis-D	6	83888415	G	G	A	83888415	83888415	G	A	721.99	PASS	1	0.000169	5928	60	9.89	6q14.1	exonic	PGM3	NA	nonsynonymous SNV	PGM3:NM_001199918:exon7:c.C763T:p.R255W,PGM3:NM_001199919:exon8:c.C1006T:p.R336W,PGM3:NM_015599:exon8:c.C1006T:p.R336W,PGM3:NM_001199917:exon9:c.C1090T:p.R364W		NA	NA	3.3e-05	0	0	0.0001	0	1.5e-05	0	0.0001	0.997	D	0/1	39	34	0.465753	73	99	777	0
14043.s1	sscsib	0	Yale	male	EZV2	synonymous	1	33795807	G	G	A	33795807	33795807	G	A	2350.99	PASS	1	0.000169	5930	60	13.83	1p35.1	exonic	PHC2	NA	synonymous SNV	PHC2:NM_004427:exon5:c.C405T:p.N135N,PHC2:NM_198040:exon12:c.C2010T:p.N670N		NA	NA	3.3e-05	0	0	0.0001	0	4.5e-05	0	0	NA	NA	0/1	81	89	0.523529	170	99	2406	0
12784.s1	sscsib	pc_relationship	Yale	male	EZV2	LGD	6	170105269	ACC	ACC	A	170105270	170105271	CC	-	2389.99	PASS	1	0.000169	5928	60.07	14.4	6q27	exonic	PHF10	NA	frameshift deletion	PHF10:NM_018288:exon11:c.1369_1370del:p.G457fs,PHF10:NM_133325:exon11:c.1363_1364del:p.G455fs		NA	NA	NA	NA	NA	NA	NA	NA	NA	NA	NA	NA	0/1	100	66	0.39759	166	99	2445	0
12852.s1	sscsib	0	Yale	male	EZV2	synonymous	7	11068421	G	G	C	11068421	11068421	G	C	1170.99	PASS	1	0.000169	5928	60	8.87	7p21.3	exonic	PHF14	NA	synonymous SNV	PHF14:NM_014660:exon7:c.G1431C:p.L477L		NA	NA	8.28e-06	0	0	0	0	1.5e-05	0	0	NA	NA	0/1	81	51	0.386364	132	99	1226	0
1011-03	cms	PCA_outlier	Yale	female	EZV2	synonymous	3	52454970	G	G	A	52454970	52454970	G	A	1000.99	PASS	1	0.000169	5930	60	8.78	3p21.1	exonic	PHF7	NA	synonymous SNV	PHF7:NM_001278221:exon6:c.G465A:p.V155V,PHF7:NM_016483:exon7:c.G465A:p.V155V	DN	NA	NA	NA	NA	NA	NA	NA	NA	NA	NA	.	.	0/1	74	40	0.350877	114	99	1056	0
13916.s1	sscsib	0	Yale	female	EZV2	Mis-D	X	54037669	G	G	A	54037669	54037669	G	A	491.99	PASS	1	0.000169	5926	60	11.18	Xp11.22	exonic	PHF8	NA	nonsynonymous SNV	PHF8:NM_001184896:exon8:c.C940T:p.L314F,PHF8:NM_001184897:exon8:c.C832T:p.L278F,PHF8:NM_001184898:exon8:c.C832T:p.L278F,PHF8:NM_015107:exon8:c.C832T:p.L278F		NA	NA	NA	NA	NA	NA	NA	NA	NA	NA	1	D	0/1	21	23	0.522727	44	99	547	0
1131-03	cms	0	Yale	male	EZV2	Mis-D	6	79787621	A	A	C	79787621	79787621	A	C	207.23	PASS	1	0.000189	5284	60	8.63	6q14.1	exonic	PHIP	NA	nonsynonymous SNV	PHIP:NM_017934:exon2:c.T50G:p.F17C	DN	NA	NA	NA	NA	NA	NA	NA	NA	NA	NA	0.977	D	0/1	16	8	0.333333	24	99	261	0
11855.s1	sscsib	0	Yale	female	EZV2	Mis-P	X	18925137	C	C	G	18925137	18925137	C	G	560.99	PASS	1	0.000169	5926	60	8.9	Xp22.13	exonic	PHKA2	NA	nonsynonymous SNV	PHKA2:NM_000292:exon23:c.G2596C:p.A866P		NA	NA	NA	NA	NA	NA	NA	NA	NA	NA	0.723	P	0/1	39	24	0.380952	63	99	616	0
13942.s1	sscsib	0	Yale	female	EZV2	synonymous	X	18912457	G	G	A	18912457	18912457	G	A	1098	PASS	1	0.000169	5926	60	17.43	Xp22.13	exonic	PHKA2	NA	synonymous SNV	PHKA2:NM_000292:exon32:c.C3402T:p.P1134P		NA	rs149632860	0.0001	0.0011	0	0	0	4.19e-05	0	0	NA	NA	0/1	24	39	0.619048	63	99	1153	0
14279.s1	sscsib	0	Yale	male	EZV2	synonymous	16	71683230	G	G	A	71683230	71683230	G	A	684	PASS	1	0.000169	5924	60	12.21	16q22.2	exonic	PHLPP2	NA	synonymous SNV	PHLPP2:NM_001289003:exon18:c.C3334T:p.L1112L,PHLPP2:NM_015020:exon19:c.C3535T:p.L1179L		NA	rs371011394	8.24e-06	0	0	0	0	1.5e-05	0	0	NA	NA	0/1	30	26	0.464286	56	99	739	0
13538.s1	sscsib	pc_relationship	Yale	male	EZV2	Mis-T	11	800598	C	C	T	800598	800598	C	T	483	PASS	1	0.000169	5926	60	10.5	11p15.5	exonic	PIDD1	NA	nonsynonymous SNV	PIDD1:NM_145886:exon12:c.G1986A:p.M662I,PIDD1:NM_145887:exon12:c.G1986A:p.M662I		NA	NA	NA	NA	NA	NA	NA	NA	NA	NA	0.061	B	0/1	23	23	0.5	46	99	538	0
11102.s1	sscsib	0	Yale	male	EZV2	Mis-D	16	88801425	C	C	T	88801425	88801425	C	T	505.99	PASS	1	0.000169	5926	60	10.12	16q24.3	exonic	PIEZO1	NA	nonsynonymous SNV	PIEZO1:NM_001142864:exon14:c.G1706A:p.G569E		NA	NA	NA	NA	NA	NA	NA	NA	NA	NA	1	D	0/1	28	22	0.44	50	99	561	0
13001.s1	sscsib	0	Yale	male	EZV2	Mis-B	11	17122938	T	T	C	17122938	17122938	T	C	1282.99	PASS	1	0.000169	5928	60	11.06	11p15.1	exonic	PIK3C2A	NA	nonsynonymous SNV	PIK3C2A:NM_002645:exon24:c.A3895G:p.I1299V		NA	NA	NA	NA	NA	NA	NA	NA	NA	NA	0.247	B	0/1	56	60	0.517241	116	99	1338	0
12798.s1	sscsib	0	Yale	female	EZV2	synonymous	1	204438469	T	T	C	204438469	204438469	T	C	244.02	PASS	1	0.000169	5928	60	10.17	1q32.1	exonic	PIK3C2B	NA	synonymous SNV	PIK3C2B:NM_002646:exon3:c.A462G:p.L154L		NA	NA	NA	NA	NA	NA	NA	NA	NA	NA	NA	NA	0/1	12	12	0.5	24	99	299	0
11381.s1	sscsib	0	Yale	male	EZV2	Mis-D	3	130447391	C	C	T	130447391	130447391	C	T	449.99	PASS	1	0.000169	5930	60	7.76	3q22.1	exonic	PIK3R4	NA	nonsynonymous SNV	PIK3R4:NM_014602:exon6:c.G1723A:p.D575N		NA	NA	NA	NA	NA	NA	NA	NA	NA	NA	0.997	D	0/1	36	22	0.37931	58	99	505	0
11855.s1	sscsib	0	Yale	female	EZV2	synonymous	22	28293829	A	A	G	28293829	28293829	A	G	372.99	PASS	1	0.000169	5926	60	12.86	22q12.1	exonic	PITPNB	NA	synonymous SNV	PITPNB:NM_001284277:exon4:c.T249C:p.F83F,PITPNB:NM_001284278:exon4:c.T255C:p.F85F,PITPNB:NM_012399:exon4:c.T249C:p.F83F		NA	NA	NA	NA	NA	NA	NA	NA	NA	NA	NA	NA	0/1	13	16	0.551724	29	99	428	0
11977.s1	sscsib	0	Yale	female	EZV2	Mis-D	10	3207621	G	G	A	3207621	3207621	G	A	417.99	PASS	1	0.000169	5928	60	8.89	10p15.2	exonic	PITRM1	NA	nonsynonymous SNV	PITRM1:NM_001242309:exon4:c.C421T:p.R141C,PITRM1:NM_001242307:exon5:c.C517T:p.R173C,PITRM1:NM_014889:exon5:c.C517T:p.R173C		NA	NA	4.59e-05	0	0	0	0	8.15e-05	0	0	0.999	D	0/1	26	21	0.446809	47	99	473	0
13160.s1	sscsib	0	Yale	female	EZV2	noncoding	1	204236680	G	G	A	204236680	204236680	G	A	821.99	PASS	1	0.000169	5928	60	16.78	1q32.1	intronic	PLEKHA6	NA	NA	NA		NA	NA	2.47e-05	0	8.64e-05	0.0001	0	1.5e-05	0	0	NA	NA	0/1	20	29	0.591837	49	99	877	0
11909.s1	sscsib	0	Yale	male	EZV2	Mis-D	14	69994596	G	G	A	69994596	69994596	G	A	308.03	PASS	1	0.000169	5926	60	12.83	14q24.1	exonic	PLEKHD1	NA	nonsynonymous SNV	PLEKHD1:NM_001161498:exon12:c.G1298A:p.R433H		NA	NA	NA	NA	NA	NA	NA	NA	NA	NA	0.999	D	0/1	11	13	0.541667	24	99	363	0
11234.s1	sscsib	PCA_outlier	Yale	female	EZV2	Mis-T	5	174102	C	C	T	174102	174102	C	T	1241.99	PASS	1	0.000169	5930	60	13.65	5p15.33	exonic	PLEKHG4B	NA	nonsynonymous SNV	PLEKHG4B:NM_052909:exon16:c.C3223T:p.R1075W		NA	NA	1.82e-05	0	0	0	0	0	0	0.0001	1	D	0/1	55	36	0.395604	91	99	1297	0
13035.s1	sscsib	0	Yale	female	EZV2	Mis-B	X	153689643	G	G	A	153689643	153689643	G	A	3068.35	PASS	3	0.000506	5924	60	15.58	Xq28	exonic	PLXNA3	NA	nonsynonymous SNV	PLXNA3:NM_017514:exon3:c.G799A:p.A267T		NA	rs145244142	0.0001	0.0005	0	0.0002	0	6.27e-05	0	0.0005	0.1	B	0/1	30	27	0.473684	57	99	772	0
12892.s1	sscsib	PCA_outlier	Yale	female	EZV2	Mis-T	3	48463099	C	C	G	48463099	48463099	C	G	392.99	PASS	1	0.000169	5928	60	8.36	3p21.31	exonic	PLXNB1	NA	nonsynonymous SNV	PLXNB1:NM_001130082:exon7:c.G1637C:p.R546P,PLXNB1:NM_002673:exon7:c.G1637C:p.R546P		NA	NA	8.3e-06	0	0	0	0	1.51e-05	0	0	1	D	0/1	29	18	0.382979	47	99	448	0
12633.s1	sscsib	0	Yale	female	EZV2	Mis-D	3	129303005	C	C	A	129303005	129303005	C	A	2307.99	PASS	1	0.000169	5930	59.88	11.48	3q22.1	exonic	PLXND1	NA	nonsynonymous SNV	PLXND1:NM_015103:exon7:c.G2101T:p.D701Y		NA	NA	NA	NA	NA	NA	NA	NA	NA	NA	0.999	D	0/1	99	102	0.507463	201	99	2363	0
14158.s1	sscsib	0	Yale	male	EZV2	Mis-D	12	56349277	G	G	T	56349277	56349277	G	T	408	PASS	1	0.000169	5926	60	12.75	12q13.2	exonic	PMEL	NA	nonsynonymous SNV	PMEL:NM_001200053:exon7:c.C1475A:p.A492E,PMEL:NM_001200054:exon9:c.C1733A:p.A578E,PMEL:NM_006928:exon10:c.C1733A:p.A578E		NA	NA	NA	NA	NA	NA	NA	NA	NA	NA	1	D	0/1	16	16	0.5	32	99	463	0
14103.s1	sscsib	0	Yale	male	EZV2	Mis-B	19	50368520	C	C	G	50368520	50368520	C	G	828	PASS	1	0.000169	5926	60	14.53	19q13.33	exonic	PNKP	NA	nonsynonymous SNV	PNKP:NM_007254:exon4:c.G362C:p.G121A		NA	NA	NA	NA	NA	NA	NA	NA	NA	NA	0.062	B	0/1	22	35	0.614035	57	99	883	0
1121-03	cms	0	Yale	male	EZV2	Mis-B	7	131194167	T	T	A	131194167	131194167	T	A	1771.99	PASS	1	0.000169	5928	60	12.75	7q32.3	exonic	PODXL	NA	nonsynonymous SNV	PODXL:NM_005397:exon3:c.A884T:p.Y295F,PODXL:NM_001018111:exon4:c.A980T:p.Y327F	DN	NA	NA	NA	NA	NA	NA	NA	NA	NA	NA	0.267	B	0/1	71	68	0.489209	139	99	1827	0
13129.s1	sscsib	0	Yale	female	EZV2	Mis-B	3	127390416	A	A	C	127390416	127390416	A	C	796	PASS	1	0.000169	5928	60	14.47	3q21.3	exonic	PODXL2	NA	nonsynonymous SNV	PODXL2:NM_015720:exon7:c.A1565C:p.Y522S		NA	NA	NA	NA	NA	NA	NA	NA	NA	NA	0.336	B	0/1	25	30	0.545455	55	99	851	0
14433.s1	sscsib	0	Yale	male	EZV2	Mis-D	1	166818913	C	C	T	166818913	166818913	C	T	661.99	PASS	1	0.000169	5928	60	12.04	1q24.1	exonic	POGK	NA	nonsynonymous SNV	POGK:NM_001314014:exon3:c.C743T:p.T248M,POGK:NM_017542:exon5:c.C1097T:p.T366M		NA	NA	NA	NA	NA	NA	NA	NA	NA	NA	1	D	0/1	26	29	0.527273	55	99	717	0
12858.s1	sscsib	0	Yale	female	EZV2	synonymous	6	43487551	C	C	T	43487551	43487551	C	T	1840.99	PASS	1	0.000169	5928	60	11.36	6p21.1	exonic	POLR1C	NA	synonymous SNV	POLR1C:NM_203290:exon4:c.C357T:p.P119P		NA	NA	NA	NA	NA	NA	NA	NA	NA	NA	NA	NA	0/1	87	75	0.462963	162	99	1896	0
1055-03	cms	0	Yale	female	EZV2	Mis	1	145594109	G	G	C	145594109	145594109	G	C	887.99	PASS	1	0.000169	5928	60	13.45	1q21.1	exonic	POLR3C	NA	nonsynonymous SNV	POLR3C:NM_001303456:exon14:c.C1492G:p.Q498E,POLR3C:NM_006468:exon14:c.C1453G:p.Q485E	DN	NA	NA	NA	NA	NA	NA	NA	NA	NA	NA	NA	NA	0/1	34	32	0.484848	66	99	943	0
1146-03	cms	0	Yale	male	EZV2	synonymous	7	124511037	G	G	A	124511037	124511037	G	A	7035.34	PASS	3	0.000506	5928	60	13.03	7q31.33	exonic	POT1	NA	synonymous SNV	POT1:NM_015450:exon7:c.C183T:p.L61L	DN	NA	NA	NA	NA	NA	NA	NA	NA	NA	NA	NA	NA	0/1	98	100	0.505051	198	99	2786	0
12363.s1	sscsib	0	Yale	male	EZV2	noncoding	4	76804360	A	A	T	76804360	76804360	A	T	425.99	PASS	1	0.000169	5930	60	5.68	4q21.1	intronic	PPEF2	NA	NA	NA		NA	NA	NA	NA	NA	NA	NA	NA	NA	NA	NA	NA	0/1	51	24	0.32	75	99	481	0
1118-03	cms	0	Yale	female	EZV2	Mis-D	6	150464612	T	T	C	150464612	150464612	T	C	293	PASS	1	0.000169	5926	60	8.14	6q25.1	exonic	PPP1R14C	NA	nonsynonymous SNV	PPP1R14C:NM_030949:exon1:c.T284C:p.L95P	DN	NA	NA	1.25e-05	0	0	0	0	2.26e-05	0	0	1	D	0/1	22	14	0.388889	36	99	348	0
13072.s1	sscsib	0	Yale	female	EZV2	LGD	10	93390352	TGA	TGA	T	93390353	93390354	GA	-	1498.99	PASS	1	0.000169	5928	60.1	15.3	10q23.32	exonic	PPP1R3C	NA	frameshift deletion	PPP1R3C:NM_005398:exon2:c.284_285del:p.L95fs		NA	NA	NA	NA	NA	NA	NA	NA	NA	NA	NA	NA	0/1	53	45	0.459184	98	99	1554	0
12779.s1	sscsib	pc_relationship	Yale	female	EZV2	Mis-T	15	91525078	A	A	G	91525078	91525078	A	G	682.99	PASS	1	0.000169	5926	60	13.13	15q26.1	exonic	PRC1	NA	nonsynonymous SNV	PRC1:NM_001267580:exon3:c.T278C:p.I93T,PRC1:NM_003981:exon4:c.T401C:p.I134T,PRC1:NM_199413:exon4:c.T401C:p.I134T		NA	NA	NA	NA	NA	NA	NA	NA	NA	NA	0.107	B	0/1	18	34	0.653846	52	99	738	0
1052-03	cms	0	Yale	male	EZV2	synonymous	20	47274761	C	C	T	47274761	47274761	C	T	959.99	PASS	1	0.000169	5926	60	13.71	20q13.13	exonic	PREX1	NA	synonymous SNV		wt	NA	NA	NA	NA	NA	NA	NA	NA	NA	NA	NA	NA	0/1	31	39	0.557143	70	99	1015	0
14617.s1	sscsib	0	Yale	male	EZV2	Mis-D	8	69002939	C	C	T	69002939	69002939	C	T	182.99	PASS	1	0.000169	5928	60	7.96	8q13.2	exonic	PREX2	NA	nonsynonymous SNV	PREX2:NM_024870:exon20:c.C2239T:p.R747W,PREX2:NM_025170:exon20:c.C2239T:p.R747W		NA	NA	1.65e-05	0	0	0	0	0	0	0.0001	1	D	0/1	15	8	0.347826	23	99	238	0
14617.s1	sscsib	0	Yale	male	EZV2	Mis-D	16	24105500	G	G	A	24105500	24105500	G	A	1430.99	PASS	1	0.000169	5928	60	14.45	16p12.2	exonic	PRKCB	NA	nonsynonymous SNV	PRKCB:NM_002738:exon7:c.G703A:p.D235N,PRKCB:NM_212535:exon7:c.G703A:p.D235N		NA	NA	NA	NA	NA	NA	NA	NA	NA	NA	0.991	D	0/1	51	48	0.484848	99	99	1486	0
14671.s1	sscsib	pc_relationship	Yale	female	EZV2	Mis-T	20	5283050	C	C	T	5283050	5283050	C	T	637.99	PASS	1	0.000169	5924	60	11	20p12.3	exonic	PROKR2	NA	nonsynonymous SNV	PROKR2:NM_144773:exon2:c.G791A:p.R264H		NA	NA	1.65e-05	9.62e-05	0	0	0	0	0	6.06e-05	1	D	0/1	32	26	0.448276	58	99	693	0
13006.s1	sscsib	0	Yale	female	EZV2	synonymous	8	37635529	G	G	A	37635529	37635529	G	A	288.99	PASS	1	0.000169	5928	60	9.32	8p11.23	exonic	PROSC	NA	synonymous SNV	PROSC:NM_007198:exon8:c.G735A:p.T245T		NA	NA	8.24e-06	0	0	0	0	0	0	6.06e-05	NA	NA	0/1	17	14	0.451613	31	99	344	0
12644.s1	sscsib	0	Yale	male	EZV2	Mis-D	17	1578613	C	C	T	1578613	1578613	C	T	1993.34	PASS	3	0.000506	5928	60	8.17	17p13.3	exonic	PRPF8	NA	nonsynonymous SNV	PRPF8:NM_006445:exon20:c.G2893A:p.V965M		NA	NA	1.65e-05	0	0	0	0	3e-05	0	0	0.973	D	0/1	60	39	0.393939	99	99	743	0
14297.s1	sscsib	0	Yale	male	EZV2	Mis-D	17	1554575	G	G	A	1554575	1554575	G	A	257.05	PASS	1	0.000169	5922	60	11.68	17p13.3	exonic	PRPF8	NA	nonsynonymous SNV	PRPF8:NM_006445:exon42:c.C6680T:p.A2227V		NA	NA	NA	NA	NA	NA	NA	NA	NA	NA	0.983	D	0/1	11	11	0.5	22	99	312	0
1003-03	cms	0	Yale	female	EZV2	Mis-D	11	32861694	G	G	A	32861694	32861694	G	A	2540.99	PASS	1	0.000169	5928	60	13.89	11p13	exonic	PRRG4	NA	nonsynonymous SNV	PRRG4:NM_024081:exon5:c.G358A:p.G120R	DN	NA	NA	NA	NA	NA	NA	NA	NA	NA	NA	1	D	0/1	91	92	0.502732	183	99	2596	0
12494.s1	sscsib	0	Yale	female	EZV2	Mis-D	10	104165274	G	G	A	104165274	104165274	G	A	167.11	PASS	1	0.000169	5920	60	8.36	10q24.32	exonic	PSD	NA	nonsynonymous SNV	PSD:NM_002779:exon12:c.C2155T:p.R719C,PSD:NM_001270965:exon13:c.C2155T:p.R719C,PSD:NM_001270966:exon13:c.C1018T:p.R340C		NA	NA	8.44e-06	0	0	0	0	1.54e-05	0	0	1	D	0/1	11	9	0.45	20	99	222	0
14675.s1	sscsib	0	Yale	female	EZV2	Mis-D	1	227076735	G	G	T	227076735	227076735	G	A	3162.11	PASS	1	0.000169	5928	60	13.93	1q42.13	exonic	PSEN2	NA	nonsynonymous SNV	PSEN2:NM_000447:exon8:c.G772A:p.A258T,PSEN2:NM_012486:exon8:c.G772A:p.A258T		NA	rs148238688	0.0001	0.0001	0	0	0	0.0002	0.0012	0	0.966	D	0/2	38	50	0.568182	88	99	1385	0
13628.s1	sscsib	0	Yale	male	EZV2	Mis-D	17	38146436	G	G	A	38146436	38146436	G	A	142.99	PASS	1	0.000169	5928	60	7.15	17q21.1	exonic	PSMD3	NA	nonsynonymous SNV	PSMD3:NM_002809:exon6:c.G967A:p.G323S		NA	NA	8.38e-06	0	0	0	0.0002	0	0	0	1	D	0/1	13	7	0.35	20	99	198	0
12939.s1	sscsib	0	Yale	male	EZV2	synonymous	2	54152703	G	G	T	54152703	54152703	G	T	646.99	PASS	1	0.000169	5930	60	8.4	2p16.2	exonic	PSME4	NA	synonymous SNV	PSME4:NM_014614:exon14:c.C1782A:p.L594L		NA	NA	NA	NA	NA	NA	NA	NA	NA	NA	NA	NA	0/1	46	31	0.402597	77	99	702	0
12613.s1	sscsib	0	Yale	male	EZV2	Mis-D	2	86338280	G	G	C	86338280	86338280	G	C	488.99	PASS	1	0.000169	5930	60	12.22	2p11.2	exonic	PTCD3	NA	nonsynonymous SNV	PTCD3:NM_017952:exon4:c.G239C:p.R80T		NA	rs142907766	8.28e-06	9.73e-05	0	0	0	0	0	0	0.986	D	0/1	18	22	0.55	40	99	544	0
13578.s1	sscsib	0	Yale	female	EZV2	Mis-D	9	98229664	A	A	T	98229664	98229664	A	T	362.99	PASS	1	0.000169	5926	60	12.52	9q22.32	exonic	PTCH1	NA	nonsynonymous SNV	PTCH1:NM_000264:exon15:c.T2294A:p.L765H,PTCH1:NM_001083602:exon15:c.T2096A:p.L699H,PTCH1:NM_001083603:exon15:c.T2291A:p.L764H,PTCH1:NM_001083604:exon15:c.T1841A:p.L614H,PTCH1:NM_001083605:exon15:c.T1841A:p.L614H,PTCH1:NM_001083606:exon15:c.T1841A:p.L614H,PTCH1:NM_001083607:exon15:c.T1841A:p.L614H		NA	NA	NA	NA	NA	NA	NA	NA	NA	NA	1	D	0/1	14	15	0.517241	29	99	418	0
1119-03	cms	0	Yale	female	EZV2	Mis-B	10	23482831	C	C	T	23482831	23482831	C	T	886.09	PASS	1	0.000169	5916	60	14.06	10p12.2	exonic	PTF1A	NA	nonsynonymous SNV	PTF1A:NM_178161:exon2:c.C983T:p.S328F	DN	NA	NA	NA	NA	NA	NA	NA	NA	NA	NA	0.303	B	0/1	29	34	0.539683	63	99	941	0
11671.s1	sscsib	0	Yale	male	EZV2	Mis-P	19	50360983	G	G	A	50360983	50360983	G	A	710.99	PASS	1	0.000169	5926	60	10.77	19q13.33	exonic	PTOV1	NA	nonsynonymous SNV	PTOV1:NM_001305105:exon7:c.G748A:p.V250I,PTOV1:NM_001305108:exon7:c.G652A:p.V218I,PTOV1:NM_017432:exon7:c.G748A:p.V250I		NA	NA	NA	NA	NA	NA	NA	NA	NA	NA	0.902	P	0/1	35	31	0.469697	66	99	766	0
12821.s1	sscsib	0	Yale	female	EZV2	synonymous	1	214542900	C	C	T	214542900	214542900	C	T	977.99	PASS	1	0.000169	5930	60	12.38	1q41	exonic	PTPN14	NA	synonymous SNV	PTPN14:NM_005401:exon17:c.G3171A:p.K1057K		NA	NA	NA	NA	NA	NA	NA	NA	NA	NA	NA	NA	0/1	42	37	0.468354	79	99	1033	0
14206.s1	sscsib	0	Yale	female	EZV2	LGD	9	112182789	C	C	A	112182789	112182789	C	A	1012.99	PASS	1	0.000169	5928	60	6.94	9q31.3	exonic	PTPN3	NA	stopgain	PTPN3:NM_001145372:exon3:c.G232T:p.E78X,PTPN3:NM_001145371:exon4:c.G367T:p.E123X,PTPN3:NM_001145370:exon8:c.G700T:p.E234X,PTPN3:NM_001145369:exon9:c.G835T:p.E279X,PTPN3:NM_001145368:exon13:c.G1093T:p.E365X,PTPN3:NM_002829:exon14:c.G1228T:p.E410X		NA	NA	NA	NA	NA	NA	NA	NA	NA	NA	.	.	0/1	94	52	0.356164	146	99	1068	0
11420.s1	sscsib	0	Yale	female	EZV2	Mis-D	1	44056718	G	G	A	44056718	44056718	G	A	350.99	PASS	1	0.000169	5930	60	11.32	1p34.2	exonic	PTPRF	NA	nonsynonymous SNV	PTPRF:NM_002840:exon9:c.G1025A:p.G342E,PTPRF:NM_130440:exon9:c.G1025A:p.G342E		NA	NA	NA	NA	NA	NA	NA	NA	NA	NA	1	D	0/1	16	15	0.483871	31	99	406	0
14216.s1	sscsib	0	Yale	male	EZV2	Mis-D	11	48161047	C	C	T	48161047	48161047	C	T	685.99	PASS	1	0.000169	5926	60	10.24	11p11.2	exonic	PTPRJ	NA	nonsynonymous SNV	PTPRJ:NM_002843:exon11:c.C2162T:p.S721F		NA	NA	NA	NA	NA	NA	NA	NA	NA	NA	0.972	D	0/1	36	31	0.462687	67	99	741	0
12952.s1	sscsib	pc_relationship	Yale	female	EZV2	synonymous	18	7888207	C	C	T	7888207	7888207	C	T	487.28	PASS	2	0.000337	5928	60	2.49	18p11.23	exonic	PTPRM	NA	synonymous SNV	PTPRM:NM_001105244:exon3:c.C300T:p.H100H,PTPRM:NM_002845:exon3:c.C300T:p.H100H		NA	NA	NA	NA	NA	NA	NA	NA	NA	NA	NA	NA	0/1	31	21	0.403846	52	99	438	0
14253.s1	sscsib	0	Yale	female	EZV2	Mis-P	1	1246368	G	G	C	1246368	1246368	G	C	421.99	PASS	1	0.000169	5930	60	11.11	1p36.33	exonic	PUSL1	NA	nonsynonymous SNV	PUSL1:NM_153339:exon7:c.G779C:p.S260T		NA	NA	8.33e-06	0	0	0	0	1.53e-05	0	0	0.897	P	0/1	20	18	0.473684	38	99	477	0
12396.s1	sscsib	0	Yale	female	EZV2	Mis-D	2	136473202	G	G	A	136473202	136473202	G	A	2542.99	PASS	1	0.000169	5930	60	10.21	2q21.3	exonic	R3HDM1	NA	nonsynonymous SNV	R3HDM1:NM_001282799:exon20:c.G2330A:p.R777H,R3HDM1:NM_001282800:exon20:c.G2549A:p.R850H,R3HDM1:NM_001282798:exon23:c.G2717A:p.R906H,R3HDM1:NM_015361:exon23:c.G2714A:p.R905H		NA	rs375783235	8.24e-06	0	0	0	0	1.5e-05	0	0	0.999	D	0/1	129	120	0.481928	249	99	2598	0
1001-03	cms	0	Yale	male	EZV2	Mis-D	16	555554	C	C	G	555554	555554	C	G	1170	PASS	1	0.000169	5928	60	18.57	16p13.3	exonic	RAB11FIP3	NA	nonsynonymous SNV	RAB11FIP3:NM_001142272:exon6:c.C538G:p.L180V,RAB11FIP3:NM_014700:exon8:c.C1426G:p.L476V	DN	NA	NA	NA	NA	NA	NA	NA	NA	NA	NA	0.999	D	0/1	23	40	0.634921	63	99	1225	0
12377.s1	sscsib	0	Yale	female	EZV2	Mis-D	11	82698697	C	C	T	82698697	82698697	C	T	1007.99	PASS	1	0.000169	5928	60	14.82	11q14.1	exonic	RAB30	NA	nonsynonymous SNV	RAB30:NM_001286059:exon4:c.G293A:p.R98H,RAB30:NM_001286060:exon4:c.G293A:p.R98H,RAB30:NM_001286061:exon4:c.G293A:p.R98H,RAB30:NM_014488:exon5:c.G293A:p.R98H		NA	NA	NA	NA	NA	NA	NA	NA	NA	NA	0.995	D	0/1	27	41	0.602941	68	99	1063	0
14005.s1	sscsib	0	Yale	female	EZV2	synonymous	1	220345992	C	C	T	220345992	220345992	C	T	800.99	PASS	1	0.000169	5928	60	9.89	1q41	exonic	RAB3GAP2	NA	synonymous SNV	RAB3GAP2:NM_012414:exon22:c.G2403A:p.L801L		NA	NA	NA	NA	NA	NA	NA	NA	NA	NA	NA	NA	0/1	43	38	0.469136	81	99	856	0
12637.s1	sscsib	0	Yale	male	EZV2	synonymous	9	125852099	C	C	A	125852099	125852099	C	A	4109.99	PASS	1	0.000169	5928	60	10.12	9q33.3	exonic	RABGAP1	NA	synonymous SNV	RABGAP1:NM_012197:exon20:c.C2487A:p.A829A		NA	NA	NA	NA	NA	NA	NA	NA	NA	NA	NA	NA	0/1	207	199	0.490148	406	99	4165	0
12624.s1	sscsib	pc_relationship, PCA_outlier	Yale	female	EZV2	LGD	17	17697259	C	C	CAGT	17697259	17697259	-	AGT	964	PASS	1	0.000169	5926	60	22.95	17p11.2	exonic	RAI1	NA	stopgain	RAI1:NM_030665:exon3:c.997_998insAGT:p.Q333delinsQX		NA	NA	NA	NA	NA	NA	NA	NA	NA	NA	NA	NA	0/1	16	26	0.619048	42	99	1019	0
14160.s1	sscsib	0	Yale	female	EZV2	Mis-B	14	36133877	C	C	T	36133877	36133877	C	T	265.99	PASS	1	0.000169	5928	50.67	7.19	14q13.2	exonic	RALGAPA1	NA	nonsynonymous SNV	RALGAPA1:NM_014990:exon26:c.G3781A:p.V1261I,RALGAPA1:NM_194301:exon26:c.G3781A:p.V1261I,RALGAPA1:NM_001283043:exon27:c.G3820A:p.V1274I,RALGAPA1:NM_001283044:exon27:c.G3922A:p.V1308I		NA	NA	NA	NA	NA	NA	NA	NA	NA	NA	0	B	0/1	24	13	0.351351	37	99	321	0
12694.s2	sscsib	0	Yale	female	EZV2	Mis-D	20	20571871	C	C	T	20571871	20571871	C	T	430.99	PASS	1	0.000169	5926	60	11.65	20p11.23	exonic	RALGAPA2	NA	nonsynonymous SNV	RALGAPA2:NM_020343:exon17:c.G2291A:p.S764N		NA	NA	NA	NA	NA	NA	NA	NA	NA	NA	0.992	D	0/1	17	20	0.540541	37	99	486	0
14026.s1	sscsib	pc_relationship	Yale	female	EZV2	Mis-D	7	45217018	T	T	C	45217018	45217018	T	C	2606.99	PASS	1	0.000169	5926	59.88	13.3	7p13	exonic	RAMP3	NA	nonsynonymous SNV	RAMP3:NM_005856:exon2:c.T169C:p.C57R		NA	NA	NA	NA	NA	NA	NA	NA	NA	NA	1	D	0/1	88	108	0.55102	196	99	2662	0
12673.s2	sscsib	0	Yale	male	EZV2	Mis-D	2	173882206	G	G	A	173882206	173882206	G	A	1045.99	PASS	1	0.000169	5930	60	12.16	2q31.1	exonic	RAPGEF4	NA	nonsynonymous SNV	RAPGEF4:NM_001282901:exon15:c.G1322A:p.R441H,RAPGEF4:NM_001282900:exon17:c.G1469A:p.R490H,RAPGEF4:NM_001100397:exon18:c.G1550A:p.R517H,RAPGEF4:NM_001282899:exon18:c.G1523A:p.R508H,RAPGEF4:NM_007023:exon21:c.G1982A:p.R661H		NA	NA	8.3e-06	0	0	0	0	1.5e-05	0	0	0.998	D	0/1	41	45	0.523256	86	99	1101	0
12675.s2	sscsib	0	Yale	female	EZV2	synonymous	2	173916447	G	G	A	173916447	173916447	G	A	883.99	PASS	1	0.000169	5928	60	10.4	2q31.1	exonic	RAPGEF4	NA	synonymous SNV	RAPGEF4:NM_001282901:exon25:c.G2328A:p.Q776Q,RAPGEF4:NM_001282900:exon27:c.G2475A:p.Q825Q,RAPGEF4:NM_001100397:exon28:c.G2556A:p.Q852Q,RAPGEF4:NM_001282899:exon28:c.G2529A:p.Q843Q,RAPGEF4:NM_007023:exon31:c.G2988A:p.Q996Q		NA	NA	NA	NA	NA	NA	NA	NA	NA	NA	NA	NA	0/1	47	38	0.447059	85	99	939	0
13418.s1	sscsib	PCA_outlier	Yale	female	EZV2	Mis-T	5	130840410	T	T	C	130840410	130840410	T	C	1904.99	PASS	1	0.000169	5930	60	11.62	5q31.1	exonic	RAPGEF6	NA	nonsynonymous SNV	RAPGEF6:NM_001164386:exon11:c.A1163G:p.H388R,RAPGEF6:NM_001164387:exon11:c.A1163G:p.H388R,RAPGEF6:NM_001164388:exon11:c.A1163G:p.H388R,RAPGEF6:NM_001164389:exon11:c.A1163G:p.H388R,RAPGEF6:NM_001164390:exon11:c.A1163G:p.H388R,RAPGEF6:NM_016340:exon11:c.A1163G:p.H388R		NA	NA	NA	NA	NA	NA	NA	NA	NA	NA	0.097	B	0/1	89	75	0.457317	164	99	1960	0
14252.s1	sscsib	0	Yale	female	EZV2	Mis-D	11	47470384	C	C	T	47470384	47470384	C	T	649.99	PASS	1	0.000169	5928	60	11.21	11p11.2	exonic	RAPSN	NA	nonsynonymous SNV	RAPSN:NM_005055:exon1:c.G133A:p.V45M,RAPSN:NM_032645:exon1:c.G133A:p.V45M		NA	NA	4.13e-05	0	0	0	0	7.52e-05	0	0	0.999	D	0/1	31	27	0.465517	58	99	705	0
13763.s1	sscsib	0	Yale	male	EZV2	Mis-D	17	38504637	G	G	A	38504637	38504637	G	A	813.99	PASS	1	0.000169	5926	59.79	9.81	17q21.2	exonic	RARA	NA	nonsynonymous SNV	RARA:NM_001024809:exon2:c.G233A:p.R78H,RARA:NM_000964:exon3:c.G248A:p.R83H,RARA:NM_001145301:exon3:c.G248A:p.R83H		NA	NA	8.24e-06	0	0	0	0	0	0	6.07e-05	1	D	0/1	49	34	0.409639	83	99	869	0
1016-03	cms	0	Yale	male	EZV2	Mis-P	18	20586328	C	C	T	20586328	20586328	C	T	6009.34	PASS	3	0.000506	5928	60	12.24	18q11.2	exonic	RBBP8	NA	nonsynonymous SNV	RBBP8:NM_002894:exon16:c.C2290T:p.H764Y,RBBP8:NM_203291:exon16:c.C2290T:p.H764Y,RBBP8:NM_203292:exon16:c.C2290T:p.H764Y	DN	NA	NA	NA	NA	NA	NA	NA	NA	NA	NA	0.924	P	0/1	146	140	0.48951	286	99	3636	0
13934.s1	sscsib	0	Yale	female	EZV2	synonymous	1	110883029	G	G	A	110883029	110883029	G	A	1115.92	PASS	1	0.000169	5928	60	12	1p13.3	exonic	RBM15	NA	synonymous SNV	RBM15:NM_001201545:exon1:c.G1002A:p.P334P,RBM15:NM_022768:exon1:c.G1002A:p.P334P		NA	NA	1.66e-05	0	0	0	0	1.51e-05	0	6.06e-05	NA	NA	0/1	24	12	0.333333	36	99	293	0
12766.s1	sscsib	0	Yale	male	EZV2	synonymous	8	145736922	C	C	T	145736922	145736922	C	T	697	PASS	1	0.000169	5928	60	10.89	8q24.3	exonic	RECQL4	NA	synonymous SNV	RECQL4:NM_004260:exon22:c.G3519A:p.P1173P		NA	NA	5.98e-05	0	0	0.0001	0	0	0	0.0004	NA	NA	0/1	31	33	0.515625	64	99	752	0
1133-03	cms	0	Yale	male	EZV2	noncoding	2	79347975	A	A	G	79347975	79347975	A	G	608.99	PASS	1	0.000169	5928	60	14.5	2p12	UTR5	REG1A	NM_002909:c.-13A>G	NA	NA	Not tested	NA	NA	NA	NA	NA	NA	NA	NA	NA	NA	NA	NA	0/1	19	23	0.547619	42	99	664	0
14225.s1	sscsib	0	Yale	male	EZV2	Mis-D	7	103205917	C	C	T	103205917	103205917	C	T	919.99	PASS	1	0.000169	5928	60	11.36	7q22.1	exonic	RELN	NA	nonsynonymous SNV	RELN:NM_005045:exon34:c.G5018A:p.S1673N,RELN:NM_173054:exon34:c.G5018A:p.S1673N		NA	NA	NA	NA	NA	NA	NA	NA	NA	NA	0.99	D	0/1	44	37	0.45679	81	99	975	0
14192.s1	sscsib	0	Yale	female	EZV2	Mis-D	9	3271045	G	G	C	3271045	3271045	G	C	1288.99	PASS	1	0.000169	5928	60	12.89	9p24.2	exonic	RFX3	NA	nonsynonymous SNV	RFX3:NM_002919:exon9:c.C1160G:p.S387C,RFX3:NM_001282116:exon10:c.C1160G:p.S387C,RFX3:NM_001282117:exon11:c.C1160G:p.S387C,RFX3:NM_134428:exon11:c.C1160G:p.S387C		NA	NA	NA	NA	NA	NA	NA	NA	NA	NA	0.999	D	0/1	49	51	0.51	100	99	1344	0
11730.s1	sscsib	0	Yale	female	EZV2	Mis-D	1	163131737	C	C	T	163131737	163131737	C	T	451.99	PASS	1	0.000169	5930	60	7.29	1q23.3	exonic	RGS5	NA	nonsynonymous SNV	RGS5:NM_001254749:exon3:c.G185A:p.R62H,RGS5:NM_003617:exon3:c.G185A:p.R62H		NA	NA	1.65e-05	0	8.72e-05	0	0	1.5e-05	0	0	0.976	D	0/1	39	23	0.370968	62	99	507	0
14288.s1	sscsib	0	Yale	female	EZV2	synonymous	1	240976989	C	C	T	240976989	240976989	C	T	1442.99	PASS	1	0.000169	5930	60	13.24	1q43	exonic	RGS7	NA	synonymous SNV	RGS7:NM_001282773:exon11:c.G726A:p.P242P,RGS7:NM_001282775:exon13:c.G885A:p.P295P,RGS7:NM_001282778:exon13:c.G885A:p.P295P,RGS7:NM_002924:exon13:c.G885A:p.P295P		NA	NA	1.65e-05	0	0	0	0	3e-05	0	0	NA	NA	0/1	50	59	0.541284	109	99	1498	0
1081-03	cms	0	Yale	male	EZV2	Mis-D	6	49583478	C	C	T	49583478	49583478	C	T	1119.99	PASS	1	0.000169	5928	60	8.96	6p12.3	exonic	RHAG	NA	nonsynonymous SNV	RHAG:NM_000324:exon4:c.G499A:p.D167N	DN	NA	NA	NA	NA	NA	NA	NA	NA	NA	NA	1	D	0/1	75	50	0.4	125	99	1175	0
13681.s1	sscsib	0	Yale	female	EZV2	synonymous	16	109121	A	A	G	109121	109121	A	G	318	PASS	1	0.000169	5924	60	12.23	16p13.3	exonic	RHBDF1	NA	synonymous SNV	RHBDF1:NM_022450:exon17:c.T1999C:p.L667L		NA	NA	NA	NA	NA	NA	NA	NA	NA	NA	NA	NA	0/1	13	13	0.5	26	99	373	0
14680.s1	sscsib	0	Yale	female	EZV2	synonymous	16	112658	C	C	T	112658	112658	C	T	494.99	PASS	1	0.000169	5926	60	12.07	16p13.3	exonic	RHBDF1	NA	synonymous SNV	RHBDF1:NM_022450:exon7:c.G831A:p.P277P		NA	NA	4.12e-05	0	0	0	0	4.5e-05	0	0.0001	NA	NA	0/1	20	21	0.512195	41	99	550	0
14468.s1	sscsib	0	Yale	female	EZV2	Mis-D	11	212684	C	C	T	212684	212684	C	T	811.99	PASS	1	0.000169	5926	60	14.5	11p15.5	exonic	RIC8A	NA	nonsynonymous SNV	RIC8A:NM_001286134:exon7:c.C1135T:p.R379C,RIC8A:NM_021932:exon7:c.C1153T:p.R385C		NA	NA	8.33e-06	0	0	0	0	1.51e-05	0	0	1	D	0/1	23	33	0.589286	56	99	867	0
13307.s1	sscsib	0	Yale	male	EZV2	Mis-P	3	49751405	A	A	G	49751405	49751405	A	G	500.99	PASS	1	0.000169	5928	60	12.52	3p21.31	exonic	RNF123	NA	nonsynonymous SNV	RNF123:NM_022064:exon30:c.A2900G:p.N967S		NA	NA	2.48e-05	0	0	0.0001	0	3.02e-05	0	0	0.893	P	0/1	19	21	0.525	40	99	556	0
13424.s1	sscsib	0	Yale	female	EZV2	Mis-D	17	78321400	C	C	T	78321400	78321400	C	T	567.99	PASS	1	0.000169	5928	60	16.71	17q25.3	exonic	RNF213	NA	nonsynonymous SNV	RNF213:NM_001256071:exon29:c.C9265T:p.R3089C		NA	NA	8.24e-06	0	0	0	0	1.5e-05	0	0	1	D	0/1	14	20	0.588235	34	99	623	0
12065.s1	sscsib	0	Yale	female	EZV2	Mis-B	17	78327402	A	A	C	78327402	78327402	A	C	664.99	PASS	1	0.000169	5928	60	9.93	17q25.3	exonic	RNF213	NA	nonsynonymous SNV	RNF213:NM_001256071:exon34:c.A10514C:p.E3505A		NA	NA	8.25e-06	0	0	0	0	0	0	6.07e-05	0.001	B	0/1	34	33	0.492537	67	99	720	0
11341.s1	sscsib	0	Yale	female	EZV2	synonymous	7	5781333	T	T	C	5781333	5781333	T	C	185	PASS	1	0.000169	5926	60	8.04	7p22.1	exonic	RNF216	NA	synonymous SNV	RNF216:NM_207111:exon4:c.A315G:p.S105S		NA	NA	NA	NA	NA	NA	NA	NA	NA	NA	NA	NA	0/1	14	9	0.391304	23	99	240	0
12952.s1	sscsib	pc_relationship	Yale	female	EZV2	Mis-T	11	124754806	G	G	A	124754806	124754806	G	A	393.99	PASS	1	0.000169	5926	60	5.25	11q24.2	exonic	ROBO4	NA	nonsynonymous SNV	ROBO4:NM_001301088:exon18:c.C2570T:p.S857F,ROBO4:NM_019055:exon18:c.C3005T:p.S1002F		NA	NA	NA	NA	NA	NA	NA	NA	NA	NA	0.005	B	0/1	52	23	0.306667	75	99	449	0
14503.s1	sscsib	0	Yale	male	EZV2	synonymous	9	19379608	G	G	A	19379608	19379608	G	A	304	PASS	1	0.000169	5926	59.2	10.48	9p22.1	exonic	RPS6	NA	synonymous SNV	RPS6:NM_001010:exon2:c.C15T:p.I5I		NA	NA	NA	NA	NA	NA	NA	NA	NA	NA	NA	NA	0/1	16	13	0.448276	29	99	359	0
13634.s1	sscsib	0	Yale	female	EZV2	noncoding	11	67197074	A	A	G	67197074	67197074	A	G	236.99	PASS	1	0.000169	5928	60	7.18	11q13.2	intronic	RPS6KB2	NA	NA	NA		NA	NA	NA	NA	NA	NA	NA	NA	NA	NA	NA	NA	0/1	19	14	0.424242	33	99	292	0
13028.s1	sscsib	0	Yale	female	EZV2	Mis-B	1	152127798	C	C	T	152127798	152127798	C	T	2072.99	PASS	1	0.000169	5930	60	13.64	1q21.3	exonic	RPTN	NA	nonsynonymous SNV	RPTN:NM_001122965:exon3:c.G1777A:p.G593R		NA	NA	NA	NA	NA	NA	NA	NA	NA	NA	0.022	B	0/1	74	78	0.513158	152	99	2128	0
13021.s1	sscsib	0	Yale	female	EZV2	Mis-B	X	55757913	A	A	G	55757913	55757913	A	G	1035	PASS	1	0.000169	5926	60	16.17	Xp11.21	exonic	RRAGB	NA	nonsynonymous SNV	RRAGB:NM_006064:exon5:c.A410G:p.H137R,RRAGB:NM_016656:exon6:c.A494G:p.H165R		NA	NA	NA	NA	NA	NA	NA	NA	NA	NA	0.003	B	0/1	25	39	0.609375	64	99	1090	0
1087-03	cms	0	Yale	male	EZV2	LGD	20	17606248	C	C	G	17606248	17606248	C	G	952.99	PASS	1	0.000169	5926	60	14.89	20p12.1	splicing	RRBP1	NM_001042576:exon13:c.1665-1G>C,NM_004587:exon12:c.1665-1G>C	NA	NA	DN	NA	NA	NA	NA	NA	NA	NA	NA	NA	NA	.	.	0/1	32	32	0.5	64	99	1008	0
12938.s1	sscsib	0	Yale	male	EZV2	noncoding	5	179004061	T	T	G	179004061	179004061	T	G	2921.99	PASS	1	0.000169	5930	60	13.04	5q35.3	intronic	RUFY1	NA	NA	NA		NA	NA	NA	NA	NA	NA	NA	NA	NA	NA	NA	NA	0/1	114	110	0.491071	224	99	2977	0
13628.s1	sscsib	0	Yale	male	EZV2	Mis-D	9	35558533	C	C	T	35558533	35558533	C	T	684.99	PASS	1	0.000169	5928	59.79	12.69	9p13.3	exonic	RUSC2	NA	nonsynonymous SNV	RUSC2:NM_001135999:exon8:c.C3310T:p.R1104C,RUSC2:NM_014806:exon8:c.C3310T:p.R1104C		NA	NA	8.24e-06	0	0	0	0	1.5e-05	0	0	1	D	0/1	27	27	0.5	54	99	740	0
12792.s1	sscsib	0	Yale	female	EZV2	synonymous	13	23904276	C	C	T	23904276	23904276	C	T	259.01	PASS	1	0.000169	5928	60	5.76	13q12.12	exonic	SACS	NA	synonymous SNV	SACS:NM_001278055:exon8:c.G13298A:p.X4433X,SACS:NM_014363:exon10:c.G13739A:p.X4580X		NA	NA	NA	NA	NA	NA	NA	NA	NA	NA	NA	NA	0/1	31	14	0.311111	45	99	314	0
11718.s1	sscsib	0	Yale	female	EZV2	LGD	12	108925059	T	T	C	108925059	108925059	T	C	437.99	PASS	1	0.000169	5928	60	11.23	12q23.3	splicing	SART3	NM_014706:exon14:c.1670-2A>G	NA	NA		NA	NA	NA	NA	NA	NA	NA	NA	NA	NA	.	.	0/1	21	18	0.461538	39	99	493	0
12778.s1	sscsib	pc_relationship	Yale	female	EZV2	Mis-D	22	50902984	C	C	T	50902984	50902984	C	T	211.02	PASS	1	0.000169	5922	60	9.17	22q13.33	exonic	SBF1	NA	nonsynonymous SNV	SBF1:NM_002972:exon14:c.G1615A:p.V539M		NA	NA	NA	NA	NA	NA	NA	NA	NA	NA	1	D	0/1	10	13	0.565217	23	99	266	0
13552.s1	sscsib	0	Yale	male	EZV2	Mis-P	1	246921631	C	C	T	246921631	246921631	C	T	726.99	PASS	1	0.000169	5930	60	11.18	1q44	exonic	SCCPDH	NA	nonsynonymous SNV	SCCPDH:NM_016002:exon6:c.C668T:p.P223L		NA	NA	2.49e-05	0	0	0.0001	0	1.51e-05	0	6.08e-05	0.835	P	0/1	36	29	0.446154	65	99	782	0
14252.s1	sscsib	0	Yale	female	EZV2	Mis-D	1	41494327	C	C	T	41494327	41494327	C	T	839	PASS	1	0.000169	5930	60	15.83	1p34.2	exonic	SCMH1	NA	nonsynonymous SNV	SCMH1:NM_001172222:exon8:c.G1246A:p.E416K,SCMH1:NM_001172220:exon13:c.G1537A:p.E513K,SCMH1:NM_001172219:exon14:c.G1750A:p.E584K,SCMH1:NM_001172221:exon14:c.G1603A:p.E535K,SCMH1:NM_012236:exon14:c.G1579A:p.E527K,SCMH1:NM_001031694:exon15:c.G1786A:p.E596K,SCMH1:NM_001172218:exon15:c.G1537A:p.E513K		NA	NA	1.66e-05	9.76e-05	0	0	0	1.51e-05	0	0	0.998	D	0/1	20	33	0.622642	53	99	894	0
14595.s1	sscsib	0	Yale	male	EZV2	Mis-D	2	165950891	C	C	T	165950891	165950891	C	T	1545.99	PASS	1	0.000169	5930	60	10.74	2q24.3	exonic	SCN3A	NA	nonsynonymous SNV	SCN3A:NM_001081676:exon26:c.G4382A:p.R1461H,SCN3A:NM_001081677:exon26:c.G4382A:p.R1461H,SCN3A:NM_006922:exon26:c.G4529A:p.R1510H		NA	NA	1.65e-05	0	0	0.0001	0	1.5e-05	0	0	1	D	0/1	87	57	0.395833	144	99	1601	0
13529.s1	sscsib	PCA_outlier	Yale	female	EZV2	Mis-T	16	23226775	G	G	T	23226775	23226775	G	T	826.69	PASS	4	0.000675	5926	60	8.7	16p12.2	exonic	SCNN1G	NA	nonsynonymous SNV	SCNN1G:NM_001039:exon13:c.G1935T:p.M645I		NA	rs201541961	5.84e-05	0	0	0	0	0.0001	0	0	0	B	0/1	28	13	0.317073	41	99	255	0
13507.s1	sscsib	0	Yale	male	EZV2	LGD	4	141302239	CAA	CAA	C	141302240	141302241	AA	-	1441.11	PASS	1	0.000169	5922	60.14	20.02	4q31.1	exonic	SCOC	NA	frameshift deletion	SCOC:NM_001153552:exon3:c.378_379del:p.T126fs,SCOC:NM_001153690:exon3:c.267_268del:p.T89fs,SCOC:NM_001153484:exon4:c.462_463del:p.T154fs,SCOC:NM_001153585:exon4:c.351_352del:p.T117fs,SCOC:NM_001153663:exon4:c.459_460del:p.T153fs,SCOC:NM_001153446:exon5:c.351_352del:p.T117fs,SCOC:NM_001153635:exon5:c.348_349del:p.T116fs,SCOC:NM_032547:exon5:c.351_352del:p.T117fs		NA	NA	NA	NA	NA	NA	NA	NA	NA	NA	NA	NA	0/1	33	39	0.541667	72	99	1496	0
14107.s1	sscsib	0	Yale	male	EZV2	Mis-B	4	141294800	G	G	A	141294800	141294800	G	A	1403.99	PASS	1	0.000169	5930	60	11.9	4q31.1	exonic	SCOC	NA	nonsynonymous SNV	SCOC:NM_001153484:exon1:c.G110A:p.G37D,SCOC:NM_001153552:exon1:c.G110A:p.G37D,SCOC:NM_001153663:exon1:c.G110A:p.G37D		NA	NA	5.07e-05	0.0005	0	0	0	0	0	0	0.022	B	0/1	62	56	0.474576	118	99	1459	0
13330.s1	sscsib	0	Yale	female	EZV2	Mis-D	1	53513562	G	G	C	53513562	53513562	G	C	634.99	PASS	1	0.000169	5928	60	9.62	1p32.3	exonic	SCP2	NA	nonsynonymous SNV	SCP2:NM_001007099:exon4:c.G289C:p.D97H,SCP2:NM_001007100:exon4:c.G280C:p.D94H,SCP2:NM_001193599:exon14:c.G1429C:p.D477H,SCP2:NM_001193600:exon14:c.G1369C:p.D457H,SCP2:NM_001193617:exon14:c.G1258C:p.D420H,SCP2:NM_002979:exon15:c.G1501C:p.D501H		NA	NA	NA	NA	NA	NA	NA	NA	NA	NA	1	D	0/1	39	27	0.409091	66	99	690	0
14158.s1	sscsib	0	Yale	male	EZV2	Mis-D	8	144893205	G	G	A	144893205	144893205	G	A	305.01	PASS	1	0.000169	5924	60	12.2	8q24.3	exonic	SCRIB	NA	nonsynonymous SNV	SCRIB:NM_015356:exon11:c.C1144T:p.L382F,SCRIB:NM_182706:exon11:c.C1144T:p.L382F		NA	NA	NA	NA	NA	NA	NA	NA	NA	NA	1	D	0/1	13	12	0.48	25	99	360	0
14681.s1	sscsib	0	Yale	female	EZV2	Mis-D	3	122641182	G	G	C	122641182	122641182	G	C	284.01	PASS	1	0.000169	5928	60	6.6	3q21.1	exonic	SEMA5B	NA	nonsynonymous SNV	SEMA5B:NM_001256348:exon10:c.C1211G:p.P404R,SEMA5B:NM_001031702:exon11:c.C1385G:p.P462R,SEMA5B:NM_001256346:exon11:c.C1385G:p.P462R,SEMA5B:NM_001256347:exon11:c.C1547G:p.P516R		NA	NA	NA	NA	NA	NA	NA	NA	NA	NA	1	D	0/1	28	15	0.348837	43	99	339	0
11516.s1	sscsib	0	Yale	male	EZV2	synonymous	3	101060606	C	C	T	101060606	101060606	C	T	1678.99	PASS	1	0.000169	5930	60	15.4	3q12.3	exonic	SENP7	NA	synonymous SNV	SENP7:NM_001282803:exon12:c.G1632A:p.A544A,SENP7:NM_001077203:exon14:c.G1929A:p.A643A,SENP7:NM_001282801:exon14:c.G1926A:p.A642A,SENP7:NM_001282802:exon14:c.G2025A:p.A675A,SENP7:NM_020654:exon15:c.G2124A:p.A708A		NA	rs377419959	1.66e-05	0.0002	0	0	0	0	0	0	NA	NA	0/1	42	67	0.614679	109	99	1734	0
12939.s1	sscsib	0	Yale	male	EZV2	Mis-D	17	75484879	C	C	T	75484879	75484879	C	T	2322.99	PASS	1	0.000169	5928	60	9.11	17q25.3	exonic	SEPT9	NA	nonsynonymous SNV	SEPT9:NM_001113495:exon5:c.C859T:p.R287C,SEPT9:NM_001113496:exon5:c.C442T:p.R148C,SEPT9:NM_001293696:exon5:c.C523T:p.R175C,SEPT9:NM_001293697:exon5:c.C442T:p.R148C,SEPT9:NM_001293698:exon5:c.C442T:p.R148C,SEPT9:NM_001113493:exon6:c.C1174T:p.R392C,SEPT9:NM_001113494:exon6:c.C703T:p.R235C,SEPT9:NM_001293695:exon6:c.C1138T:p.R380C,SEPT9:NM_006640:exon6:c.C1141T:p.R381C,SEPT9:NM_001113491:exon7:c.C11…		NA	NA	NA	NA	NA	NA	NA	NA	NA	NA	1	D	0/1	153	102	0.4	255	99	2378	0
12926.s1	sscsib	0	Yale	male	EZV2	synonymous	1	28601365	G	G	A	28601365	28601365	G	A	355.99	PASS	1	0.000169	5930	60	10.79	1p35.3	exonic	SESN2	NA	synonymous SNV	SESN2:NM_031459:exon8:c.G1050A:p.S350S		NA	NA	0.0002	0	0	0	0.0023	0.0002	0	6.22e-05	NA	NA	0/1	17	16	0.484848	33	99	411	0
13981.s1	sscsib	0	Yale	female	EZV2	Mis-B	11	94922945	G	G	C	94922945	94922945	G	C	369.99	PASS	1	0.000169	5926	60	10.57	11q21	exonic	SESN3	NA	nonsynonymous SNV	SESN3:NM_144665:exon4:c.C523G:p.Q175E		NA	NA	NA	NA	NA	NA	NA	NA	NA	NA	0.08	B	0/1	18	17	0.485714	35	99	425	0
14081.s1	sscsib	0	Yale	female	EZV2	Mis-D	4	140454414	C	C	T	140454414	140454414	C	T	1333.99	PASS	1	0.000169	5930	60	11.31	4q31.1	exonic	SETD7	NA	nonsynonymous SNV	SETD7:NM_001306199:exon3:c.G277A:p.G93S,SETD7:NM_001306200:exon3:c.G277A:p.G93S,SETD7:NM_030648:exon3:c.G277A:p.G93S		NA	NA	NA	NA	NA	NA	NA	NA	NA	NA	1	D	0/1	67	51	0.432203	118	99	1389	0
12782.s1	sscsib	0	Yale	female	EZV2	Mis-B	2	198273132	T	T	C	198273132	198273132	T	C	1252.99	PASS	1	0.000169	5928	60	11.5	2q33.1	exonic	SF3B1	NA	nonsynonymous SNV	SF3B1:NM_012433:exon8:c.A1078G:p.I360V		NA	rs371845865	NA	NA	NA	NA	NA	NA	NA	NA	0	B	0/1	47	62	0.568807	109	99	1308	0
11337.s1	sscsib	0	Yale	female	EZV2	synonymous	2	198266580	A	A	G	198266580	198266580	A	G	137.99	PASS	1	0.000169	5928	60	6.9	2q33.1	exonic	SF3B1	NA	synonymous SNV	SF3B1:NM_012433:exon16:c.T2256C:p.Y752Y		NA	NA	NA	NA	NA	NA	NA	NA	NA	NA	NA	NA	0/1	13	7	0.35	20	99	193	0
12673.s2	sscsib	0	Yale	male	EZV2	Mis-B	16	70590118	A	A	C	70590118	70590118	A	C	1584.99	PASS	1	0.000169	5928	60	10.1	16q22.1	exonic	SF3B3	NA	nonsynonymous SNV	SF3B3:NM_012426:exon14:c.A1747C:p.M583L		NA	NA	NA	NA	NA	NA	NA	NA	NA	NA	0.004	B	0/1	89	68	0.433121	157	99	1640	0
13568.s1	sscsib	0	Yale	female	EZV2	UNK	11	70821018	C	C	G	70821018	70821018	C	G	459.99	PASS	1	0.000169	5928	60	6.3	11q13.4	exonic	SHANK2	NA	unknown	UNKNOWN		NA	NA	NA	NA	NA	NA	NA	NA	NA	NA	NA	NA	0/1	48	25	0.342466	73	99	515	0
13727.s1	sscsib	0	Yale	female	EZV2	Mis-D	16	46638006	G	G	A	46638006	46638006	G	A	666.99	PASS	1	0.000169	5928	60	12.13	16q11.2	exonic	SHCBP1	NA	nonsynonymous SNV	SHCBP1:NM_024745:exon7:c.C973T:p.R325C		NA	NA	NA	NA	NA	NA	NA	NA	NA	NA	1	D	0/1	28	27	0.490909	55	99	722	0
13915.s1	sscsib	0	Yale	female	EZV2	Mis-D	12	57625518	G	G	A	57625518	57625518	G	A	632.99	PASS	1	0.000169	5928	60	10.05	12q13.3	exonic	SHMT2	NA	nonsynonymous SNV	SHMT2:NM_001166356:exon4:c.G334A:p.V112M,SHMT2:NM_001166357:exon4:c.G271A:p.V91M,SHMT2:NM_001166358:exon4:c.G271A:p.V91M,SHMT2:NM_001166359:exon4:c.G271A:p.V91M,SHMT2:NM_005412:exon4:c.G334A:p.V112M		NA	NA	NA	NA	NA	NA	NA	NA	NA	NA	1	D	0/1	35	28	0.444444	63	99	688	0
12689.s1	sscsib	0	Yale	female	EZV2	Mis-D	6	146256506	A	A	T	146256506	146256506	A	T	817.99	PASS	1	0.000169	5928	60	10.1	6q24.3	exonic	SHPRH	NA	nonsynonymous SNV	SHPRH:NM_001042683:exon12:c.T2641A:p.Y881N,SHPRH:NM_173082:exon12:c.T2641A:p.Y881N		NA	NA	8.32e-06	0	8.71e-05	0	0	0	0	0	1	D	0/1	45	36	0.444444	81	99	873	0
12706.s1	sscsib	0	Yale	female	EZV2	noncoding	10	118764522	G	G	A	118764522	118764522	G	A	226	PASS	1	0.000169	5928	60	5.95	10q25.3	intronic	SHTN1	NA	NA	NA		NA	NA	2.6e-05	0	0	0	0	0	0	0.0001	NA	NA	0/1	25	13	0.342105	38	99	281	0
12438.s1	sscsib	0	Yale	male	EZV2	Mis-P	19	51631235	G	G	A	51631235	51631235	G	A	1533.99	PASS	1	0.000169	5926	59.92	13.58	19q13.41	exonic	SIGLEC9	NA	nonsynonymous SNV	SIGLEC9:NM_001198558:exon5:c.G1045A:p.V349M,SIGLEC9:NM_014441:exon5:c.G1045A:p.V349M		NA	NA	NA	NA	NA	NA	NA	NA	NA	NA	0.94	P	0/1	51	62	0.548673	113	99	1589	0
12676.s1	sscsib	0	Yale	male	EZV2	synonymous	2	45233411	C	C	T	45233411	45233411	C	G	9934.48	PASS	1	0.000169	5928	60	13.89	2p21	exonic	SIX2	NA	synonymous SNV	SIX2:NM_016932:exon2:c.G774C:p.P258P		NA	rs150988696	0.0003	0.0004	0	0	0.0002	0.0006	0	0	NA	NA	0/2	39	51	0.566667	90	99	1546	0
14247.s1	sscsib	0	Yale	male	EZV2	LGD	17	57196829	AT	AT	A	57196830	57196830	T	-	690.99	PASS	1	0.000169	5928	55.4	20.32	17q22	exonic	SKA2	NA	frameshift deletion	SKA2:NM_182620:exon3:c.147delA:p.E49fs		NA	NA	NA	NA	NA	NA	NA	NA	NA	NA	NA	NA	0/1	11	23	0.676471	34	99	746	0
1053-03	cms	0	Yale	female	EZV2	synonymous	12	51390654	G	G	A	51390654	51390654	G	A	1417.99	PASS	1	0.000169	5928	60	16.68	12q13.12	exonic	SLC11A2	NA	synonymous SNV	SLC11A2:NM_001174130:exon8:c.C765T:p.I255I,SLC11A2:NM_000617:exon9:c.C777T:p.I259I,SLC11A2:NM_001174125:exon9:c.C864T:p.I288I,SLC11A2:NM_001174126:exon9:c.C777T:p.I259I,SLC11A2:NM_001174127:exon9:c.C777T:p.I259I,SLC11A2:NM_001174128:exon9:c.C777T:p.I259I,SLC11A2:NM_001174129:exon9:c.C777T:p.I259I	wt	NA	NA	2.47e-05	0	0	0	0	1.5e-05	0	0.0001	NA	NA	0/1	37	48	0.564706	85	99	1473	0
14048.s1	sscsib	0	Yale	male	EZV2	Mis-B	16	67979433	G	G	T	67979433	67979433	G	T	956.99	PASS	1	0.000169	5928	60	19.94	16q22.1	exonic	SLC12A4	NA	nonsynonymous SNV	SLC12A4:NM_001145962:exon21:c.C2877A:p.H959Q,SLC12A4:NM_001145961:exon22:c.C2853A:p.H951Q,SLC12A4:NM_001145963:exon22:c.C2853A:p.H951Q,SLC12A4:NM_001145964:exon22:c.C2778A:p.H926Q,SLC12A4:NM_005072:exon22:c.C2871A:p.H957Q		NA	NA	NA	NA	NA	NA	NA	NA	NA	NA	0.288	B	0/1	23	25	0.520833	48	99	1012	0
14242.s1	sscsib	0	Yale	male	EZV2	Mis-P	17	26820670	G	G	T	26820670	26820670	G	T	251.99	PASS	1	0.000169	5926	60	10.5	17q11.2	exonic	SLC13A2	NA	nonsynonymous SNV	SLC13A2:NM_001145975:exon7:c.G1107T:p.R369S,SLC13A2:NM_003984:exon7:c.G960T:p.R320S		NA	NA	NA	NA	NA	NA	NA	NA	NA	NA	0.731	P	0/1	12	12	0.5	24	99	307	0
14089.s1	sscsib	0	Yale	female	EZV2	synonymous	12	129294632	T	T	C	129294632	129294632	T	C	419.99	PASS	1	0.000169	5928	60	12.35	12q24.32	exonic	SLC15A4	NA	synonymous SNV	SLC15A4:NM_145648:exon3:c.A867G:p.Q289Q		NA	NA	2.47e-05	0	0	0	0	3e-05	0	6.06e-05	NA	NA	0/1	18	16	0.470588	34	99	475	0
14204.s1	sscsib	0	Yale	female	EZV2	synonymous	12	16392664	G	G	T	16392664	16392664	G	T	475.99	PASS	1	0.000169	5928	60	12.53	12p12.3	exonic	SLC15A5	NA	synonymous SNV	SLC15A5:NM_001170798:exon5:c.C1113A:p.T371T		NA	NA	NA	NA	NA	NA	NA	NA	NA	NA	NA	NA	0/1	19	19	0.5	38	99	531	0
13523.s1	sscsib	0	Yale	female	EZV2	synonymous	12	16342605	T	T	C	16342605	16342605	T	C	431	PASS	1	0.000169	5928	60	8.62	12p12.3	exonic	SLC15A5	NA	synonymous SNV	SLC15A5:NM_001170798:exon9:c.A1737G:p.L579L		NA	NA	NA	NA	NA	NA	NA	NA	NA	NA	NA	NA	0/1	29	21	0.42	50	99	486	0
14172.s1	sscsib	0	Yale	female	EZV2	Mis-B	20	61596986	G	G	A	61596986	61596986	G	A	873.99	PASS	1	0.000169	5924	60	13.45	20q13.33	exonic	SLC17A9	NA	nonsynonymous SNV	SLC17A9:NM_022082:exon10:c.G970A:p.V324I,SLC17A9:NM_001302643:exon11:c.G952A:p.V318I		NA	NA	8.29e-06	0	0	0	0	1.5e-05	0	0	0.025	B	0/1	32	33	0.507692	65	99	929	0
14275.s1	sscsib	0	Yale	female	EZV2	synonymous	5	138714322	C	C	T	138714322	138714322	C	T	1153.99	PASS	1	0.000169	5928	60	10.89	5q31.2	exonic	SLC23A1	NA	synonymous SNV	SLC23A1:NM_005847:exon10:c.G1125A:p.T375T,SLC23A1:NM_152685:exon10:c.G1137A:p.T379T		NA	NA	2.18e-05	0	0.0001	0	0	1.93e-05	0	0	NA	NA	0/1	57	49	0.462264	106	99	1209	0
1060-03	cms	0	Yale	male	EZV2	Mis-P	9	130868045	G	G	C	130868045	130868045	G	C	398	PASS	1	0.000169	5926	60	10.47	9q34.11	exonic	SLC25A25	NA	nonsynonymous SNV	SLC25A25:NM_001006641:exon6:c.G785C:p.G262A,SLC25A25:NM_001006642:exon6:c.G743C:p.G248A,SLC25A25:NM_052901:exon6:c.G683C:p.G228A,SLC25A25:NM_001265614:exon7:c.G779C:p.G260A	DN	NA	NA	NA	NA	NA	NA	NA	NA	NA	NA	0.779	P	0/1	22	16	0.421053	38	99	453	0
12396.s1	sscsib	0	Yale	female	EZV2	Mis-D	3	66313775	G	G	A	66313775	66313775	G	A	1607.99	PASS	1	0.000169	5930	60	9.93	3p14.1	exonic	SLC25A26	NA	nonsynonymous SNV	SLC25A26:NM_001164796:exon4:c.G161A:p.R54Q,SLC25A26:NM_173471:exon6:c.G425A:p.R142Q		NA	NA	9.63e-06	0.0001	0	0	0	0	0	0	0.994	D	0/1	89	73	0.450617	162	99	1663	0
12937.s1	sscsib	0	Yale	male	EZV2	Mis-B	8	92301444	A	A	G	92301444	92301444	A	G	3546.99	PASS	1	0.000169	5928	60	12.49	8q21.3	exonic	SLC26A7	NA	nonsynonymous SNV	SLC26A7:NM_052832:exon3:c.A274G:p.I92V,SLC26A7:NM_134266:exon3:c.A274G:p.I92V,SLC26A7:NM_001282356:exon4:c.A274G:p.I92V		NA	rs139913412	NA	NA	NA	NA	NA	NA	NA	NA	0.001	B	0/1	144	140	0.492958	284	99	3602	0
11525.s1	sscsib	pc_relationship	Yale	male	EZV2	Mis-T	1	43392758	G	G	A	43392758	43392758	G	A	852.99	PASS	1	0.000169	5928	60	11.22	1p34.2	exonic	SLC2A1	NA	nonsynonymous SNV	SLC2A1:NM_006516:exon10:c.C1433T:p.T478I		NA	NA	NA	NA	NA	NA	NA	NA	NA	NA	0.006	B	0/1	34	42	0.552632	76	99	908	0
11381.s1	sscsib	0	Yale	male	EZV2	synonymous	10	18276412	C	C	T	18276412	18276412	C	T	977.99	PASS	1	0.000169	5928	60	10.99	10p12.33	exonic	SLC39A12	NA	synonymous SNV	SLC39A12:NM_001282734:exon6:c.C699T:p.Y233Y,SLC39A12:NM_001145195:exon7:c.C1101T:p.Y367Y,SLC39A12:NM_001282733:exon7:c.C1101T:p.Y367Y,SLC39A12:NM_152725:exon7:c.C1101T:p.Y367Y		NA	NA	6.61e-05	0	0.0005	0	0	1.5e-05	0	6.1e-05	NA	NA	0/1	48	41	0.460674	89	99	1033	0
14195.s1	sscsib	pc_relationship	Yale	male	EZV2	LGD	12	56631015	T	T	TG	56631015	56631015	-	G	415	PASS	1	0.000169	5926	60	13.83	12q13.3	exonic	SLC39A5	NA	frameshift insertion	SLC39A5:NM_001135195:exon10:c.1371dupG:p.L457fs,SLC39A5:NM_173596:exon12:c.1371dupG:p.L457fs		NA	NA	4.14e-05	9.66e-05	0.0003	0	0	1.51e-05	0	0	NA	NA	0/1	12	18	0.6	30	99	470	0
14047.s1	sscsib	0	Yale	male	EZV2	synonymous	11	62653041	G	G	A	62653041	62653041	G	A	884.99	PASS	1	0.000169	5928	60	9.22	11q12.3	exonic	SLC3A2	NA	synonymous SNV	SLC3A2:NM_001013251:exon7:c.G1104A:p.G368G,SLC3A2:NM_001012664:exon8:c.G1221A:p.G407G,SLC3A2:NM_001012662:exon10:c.G1410A:p.G470G,SLC3A2:NM_002394:exon10:c.G1407A:p.G469G		NA	NA	8.24e-06	9.61e-05	0	0	0	0	0	0	NA	NA	0/1	57	39	0.40625	96	99	940	0
13709.s1	sscsib	PCA_outlier	Yale	female	EZV2	Mis-D	12	51865096	C	C	A	51865096	51865096	C	A	1731.99	PASS	1	0.000169	5926	60	13.97	12q13.13	exonic	SLC4A8	NA	nonsynonymous SNV	SLC4A8:NM_001039960:exon14:c.C1684A:p.L562M,SLC4A8:NM_001258401:exon14:c.C1525A:p.L509M,SLC4A8:NM_001258402:exon14:c.C1684A:p.L562M,SLC4A8:NM_001258403:exon14:c.C1525A:p.L509M,SLC4A8:NM_001267615:exon14:c.C1525A:p.L509M		NA	NA	NA	NA	NA	NA	NA	NA	NA	NA	1	D	0/1	59	65	0.524194	124	99	1787	0
12501.s1	sscsib	0	Yale	male	EZV2	Mis-P	8	145583315	G	G	C	145583315	145583315	G	C	1822.99	PASS	1	0.000169	5926	60	13.4	8q24.3	exonic	SLC52A2	NA	nonsynonymous SNV	SLC52A2:NM_001253815:exon3:c.G163C:p.V55L,SLC52A2:NM_001253816:exon3:c.G163C:p.V55L,SLC52A2:NM_024531:exon3:c.G163C:p.V55L		NA	NA	NA	NA	NA	NA	NA	NA	NA	NA	0.894	P	0/1	70	66	0.485294	136	99	1878	0
14159.s1	sscsib	0	Yale	female	EZV2	Mis-D	21	35467898	A	A	G	35467898	35467898	A	G	781.99	PASS	1	0.000169	5924	60	12.82	21q22.11	exonic	SLC5A3	NA	nonsynonymous SNV	SLC5A3:NM_006933:exon2:c.A401G:p.Y134C		NA	NA	NA	NA	NA	NA	NA	NA	NA	NA	1	D	0/1	30	31	0.508197	61	99	837	0
13036.s1	sscsib	0	Yale	female	EZV2	synonymous	3	14513738	C	C	T	14513738	14513738	C	T	3168.99	PASS	1	0.000169	5930	60	13.32	3p25.1	exonic	SLC6A6	NA	synonymous SNV	SLC6A6:NM_003043:exon10:c.C1122T:p.Y374Y,SLC6A6:NM_001134367:exon18:c.C1425T:p.Y475Y		NA	NA	NA	NA	NA	NA	NA	NA	NA	NA	NA	NA	0/1	121	117	0.491597	238	99	3224	0
1021-03	cms	0	Yale	male	EZV2	Mis-D	14	23282261	G	G	A	23282261	23282261	G	A	549.99	PASS	1	0.000169	5926	60	11.96	14q11.2	exonic	SLC7A7	NA	nonsynonymous SNV	SLC7A7:NM_001126105:exon3:c.C347T:p.A116V,SLC7A7:NM_001126106:exon3:c.C347T:p.A116V	DN	NA	NA	NA	NA	NA	NA	NA	NA	NA	NA	1	D	0/1	25	21	0.456522	46	99	605	0
11457.s1	sscsib	0	Yale	male	EZV2	Mis-B	14	23244691	C	C	T	23244691	23244691	C	T	618.99	PASS	1	0.000169	5928	60	14.4	14q11.2	exonic	SLC7A7	NA	nonsynonymous SNV	SLC7A7:NM_001126105:exon8:c.G1057A:p.V353I,SLC7A7:NM_001126106:exon8:c.G1057A:p.V353I		NA	NA	NA	NA	NA	NA	NA	NA	NA	NA	0.001	B	0/1	18	25	0.581395	43	99	674	0
13221.s1	sscsib	0	Yale	female	EZV2	Mis-D	5	479989	C	C	T	479989	479989	C	T	433.99	PASS	1	0.000169	5930	60	14.97	5p15.33	exonic	SLC9A3	NA	nonsynonymous SNV	SLC9A3:NM_001284351:exon10:c.G1582A:p.E528K,SLC9A3:NM_004174:exon10:c.G1609A:p.E537K		NA	rs371820443	8.27e-06	0	0	0	0	1.51e-05	0	0	1	D	0/1	10	19	0.655172	29	99	489	0
11378.s1	sscsib	0	Yale	male	EZV2	Mis-B	17	33747329	G	G	T	33747329	33747329	G	T	869.99	PASS	1	0.000169	5928	60	12.61	17q12	exonic	SLFN12	NA	nonsynonymous SNV	SLFN12:NM_001289009:exon3:c.C1111A:p.L371I,SLFN12:NM_018042:exon3:c.C1111A:p.L371I		NA	NA	NA	NA	NA	NA	NA	NA	NA	NA	0	B	0/1	31	38	0.550725	69	99	925	0
14037.s1	sscsib	PCA_outlier	Yale	female	EZV2	Mis-T	17	33875337	T	T	C	33875337	33875337	T	C	282.99	PASS	1	0.000169	5926	60	9.13	17q12	exonic	SLFN14	NA	nonsynonymous SNV	SLFN14:NM_001129820:exon4:c.A2660G:p.E887G		NA	NA	NA	NA	NA	NA	NA	NA	NA	NA	0.954	P	0/1	19	12	0.387097	31	99	338	0
1100-03	cms	0	Yale	female	EZV2	Mis-P	15	59205889	C	C	T	59205889	59205889	C	T	775	PASS	1	0.000169	5928	60	12.11	15q22.1	exonic	SLTM	NA	nonsynonymous SNV	SLTM:NM_001013843:exon4:c.G322A:p.E108K,SLTM:NM_024755:exon4:c.G322A:p.E108K	Not tested	NA	NA	NA	NA	NA	NA	NA	NA	NA	NA	0.734	P	0/1	33	31	0.484375	64	99	830	0
14333.s1	sscsib	0	Yale	male	EZV2	UNK	5	135489574	TAAAA	TAAAA	T	135489575	135489578	AAAA	-	1171.99	PASS	1	0.000169	5930	60.15	13.12	5q31.1	exonic	SMAD5	NA	unknown	UNKNOWN		NA	NA	NA	NA	NA	NA	NA	NA	NA	NA	NA	NA	0/1	34	33	0.492537	67	99	1227	0
11765.s1	sscsib	0	Yale	female	EZV2	Mis-B	2	217280035	A	A	G	217280035	217280035	A	G	419.99	PASS	1	0.000169	5930	60	16.15	2q35	exonic	SMARCAL1	NA	nonsynonymous SNV	SMARCAL1:NM_001127207:exon3:c.A608G:p.N203S,SMARCAL1:NM_014140:exon3:c.A608G:p.N203S		NA	NA	NA	NA	NA	NA	NA	NA	NA	NA	0.003	B	0/1	11	15	0.576923	26	99	475	0
14180.s1	sscsib	0	Yale	female	EZV2	Mis-D	3	160148506	T	T	C	160148506	160148506	T	C	176.99	PASS	1	0.000169	5930	60	6.32	3q25.33	exonic	SMC4	NA	nonsynonymous SNV	SMC4:NM_005496:exon18:c.T2915C:p.V972A,SMC4:NM_001002800:exon19:c.T2915C:p.V972A,SMC4:NM_001288753:exon19:c.T2840C:p.V947A		NA	NA	NA	NA	NA	NA	NA	NA	NA	NA	0.981	D	0/1	18	10	0.357143	28	99	232	0
14230.s1	sscsib	0	Yale	male	EZV2	synonymous	20	4163125	G	G	T	4163125	4163125	G	T	707.99	PASS	1	0.000169	5924	60	9.97	20p13	exonic	SMOX	NA	synonymous SNV	SMOX:NM_001270691:exon5:c.G999T:p.S333S,SMOX:NM_175839:exon5:c.G999T:p.S333S		NA	NA	NA	NA	NA	NA	NA	NA	NA	NA	NA	NA	0/1	41	30	0.422535	71	99	763	0
14687.s1	sscsib	pc_relationship	Yale	female	EZV2	Mis-T	7	98639832	T	T	C	98639832	98639832	T	C	444.99	PASS	1	0.000169	5928	60	15.34	7q22.1	exonic	SMURF1	NA	nonsynonymous SNV	SMURF1:NM_001199847:exon12:c.A1280G:p.H427R,SMURF1:NM_181349:exon12:c.A1280G:p.H427R,SMURF1:NM_020429:exon13:c.A1358G:p.H453R		NA	NA	NA	NA	NA	NA	NA	NA	NA	NA	0.402	B	0/1	10	19	0.655172	29	99	500	0
12661.s1	sscsib	PCA_outlier	Yale	female	EZV2	LGD	6	84366506	CA	CA	C	84366507	84366507	A	-	915.99	PASS	1	0.000169	5928	60.16	13.88	6q14.2	exonic	SNAP91	NA	frameshift deletion	SNAP91:NM_001256718:exon6:c.267delT:p.F89fs,SNAP91:NM_001242792:exon7:c.624delT:p.F208fs,SNAP91:NM_001242793:exon7:c.624delT:p.F208fs,SNAP91:NM_001242794:exon7:c.624delT:p.F208fs,SNAP91:NM_014841:exon7:c.624delT:p.F208fs,SNAP91:NM_001256717:exon10:c.519delT:p.F173fs		NA	NA	NA	NA	NA	NA	NA	NA	NA	NA	NA	NA	0/1	40	26	0.393939	66	99	971	0
12661.s1	sscsib	PCA_outlier	Yale	female	EZV2	Mis-T	6	84366512	G	G	T	84366512	84366512	G	T	912.99	PASS	1	0.000169	5928	60.16	13.63	6q14.2	exonic	SNAP91	NA	nonsynonymous SNV	SNAP91:NM_001256718:exon6:c.C262A:p.L88I,SNAP91:NM_001242792:exon7:c.C619A:p.L207I,SNAP91:NM_001242793:exon7:c.C619A:p.L207I,SNAP91:NM_001242794:exon7:c.C619A:p.L207I,SNAP91:NM_014841:exon7:c.C619A:p.L207I,SNAP91:NM_001256717:exon10:c.C514A:p.L172I		NA	NA	NA	NA	NA	NA	NA	NA	NA	NA	0.995	D	0/1	41	26	0.38806	67	99	968	0
11595.s1	sscsib	0	Yale	female	EZV2	synonymous	16	50707839	C	C	T	50707839	50707839	C	T	333.99	PASS	1	0.000169	5928	60	11.93	16q12.1	exonic	SNX20	NA	synonymous SNV	SNX20:NM_182854:exon4:c.G429A:p.K143K		NA	NA	8.29e-06	0	8.67e-05	0	0	0	0	0	NA	NA	0/1	13	15	0.535714	28	99	389	0
14491.s1	sscsib	0	Yale	male	EZV2	Mis-D	4	186272641	T	T	C	186272641	186272641	T	C	1224.99	PASS	1	0.000169	5930	60	12.89	4q35.1	exonic	SNX25	NA	nonsynonymous SNV	SNX25:NM_031953:exon14:c.T1852C:p.Y618H		NA	NA	NA	NA	NA	NA	NA	NA	NA	NA	1	D	0/1	46	49	0.515789	95	99	1280	0
12160.s1	sscsib	0	Yale	male	EZV2	Mis-B	15	75949439	G	G	A	75949439	75949439	G	C	2739.96	PASS	1	0.000169	5928	60	11.61	15q24.2	exonic	SNX33	NA	nonsynonymous SNV	SNX33:NM_153271:exon2:c.G1608C:p.Q536H		NA	rs140542401	0.0009	0.0101	0.0005	0	0	0	0	0	0.012	B	0/2	19	21	0.525	40	99	576	0
13788.s1	sscsib	0	Yale	female	EZV2	synonymous	21	34924648	C	C	T	34924648	34924648	C	T	1252.01	PASS	1	0.000169	5924	59.67	13.46	21q22.11	exonic	SON	NA	synonymous SNV	SON:NM_001291411:exon3:c.C3111T:p.Y1037Y,SON:NM_032195:exon3:c.C3111T:p.Y1037Y,SON:NM_138927:exon3:c.C3111T:p.Y1037Y		NA	rs145739337	1.65e-05	0	0	0	0	3e-05	0	0	NA	NA	0/1	48	45	0.483871	93	99	1307	0
13070.s1	sscsib	0	Yale	male	EZV2	Mis-D	11	121424766	A	A	G	121424766	121424766	A	G	1186.99	PASS	1	0.000169	5926	60	13.49	11q24.1	exonic	SORL1	NA	nonsynonymous SNV	SORL1:NM_003105:exon17:c.A2387G:p.D796G		NA	NA	NA	NA	NA	NA	NA	NA	NA	NA	0.997	D	0/1	47	41	0.465909	88	99	1242	0
14137.s1	sscsib	PCA_outlier	Yale	male	EZV2	Mis-T	2	231101835	C	C	A	231101835	231101835	C	A	1157.99	PASS	1	0.000169	5928	60	16.31	2q37.1	exonic	SP140	NA	nonsynonymous SNV	SP140:NM_001005176:exon2:c.C97A:p.L33M,SP140:NM_001278451:exon2:c.C97A:p.L33M,SP140:NM_001278452:exon2:c.C97A:p.L33M,SP140:NM_001278453:exon2:c.C97A:p.L33M,SP140:NM_007237:exon2:c.C97A:p.L33M		NA	NA	NA	NA	NA	NA	NA	NA	NA	NA	0.997	D	0/1	26	45	0.633803	71	99	1213	0
1123-03	cms	0	Yale	male	EZV2	Mis-P	17	26905081	G	G	A	26905081	26905081	G	A	1499.99	PASS	1	0.000169	5926	60	13.89	17q11.2	exonic	SPAG5	NA	nonsynonymous SNV	SPAG5:NM_006461:exon23:c.C3457T:p.R1153C	DN	NA	rs139655715	8.24e-06	9.65e-05	0	0	0	0	0	0	0.743	P	0/1	54	54	0.5	108	99	1555	0
11121.s1	sscsib	0	Yale	female	EZV2	Mis-D	17	49079077	G	G	A	49079077	49079077	G	A	547.99	PASS	1	0.000169	5928	60	11.66	17q21.33	exonic	SPAG9	NA	nonsynonymous SNV	SPAG9:NM_001251971:exon9:c.C1135T:p.R379W,SPAG9:NM_001130527:exon12:c.C1564T:p.R522W,SPAG9:NM_003971:exon12:c.C1564T:p.R522W,SPAG9:NM_001130528:exon13:c.C1606T:p.R536W		NA	NA	NA	NA	NA	NA	NA	NA	NA	NA	1	D	0/1	24	23	0.489362	47	99	603	0
14480.s1	sscsib	0	Yale	female	EZV2	Mis-D	2	32314636	C	C	G	32314636	32314636	C	G	308.99	PASS	1	0.000169	5930	60	9.09	2p22.3	exonic	SPAST	NA	nonsynonymous SNV	SPAST:NM_014946:exon3:c.C548G:p.T183S,SPAST:NM_199436:exon3:c.C548G:p.T183S		NA	NA	NA	NA	NA	NA	NA	NA	NA	NA	0.999	D	0/1	18	16	0.470588	34	99	364	0
13239.s1	sscsib	0	Yale	male	EZV2	noncoding	9	4618911	G	G	A	4618911	4618911	G	A	1408.99	PASS	1	0.000169	5926	60	12.93	9p24.1	intronic	SPATA6L	NA	NA	NA		NA	NA	NA	NA	NA	NA	NA	NA	NA	NA	NA	NA	0/1	56	53	0.486239	109	99	1464	0
11113.s1	sscsib	0	Yale	male	EZV2	synonymous	8	145086893	T	T	C	145086893	145086893	T	C	275.99	PASS	1	0.000169	5926	60	10.22	8q24.3	exonic	SPATC1	NA	synonymous SNV	SPATC1:NM_001134374:exon1:c.T210C:p.N70N,SPATC1:NM_198572:exon1:c.T210C:p.N70N		NA	NA	NA	NA	NA	NA	NA	NA	NA	NA	NA	NA	0/1	14	13	0.481481	27	99	331	0
11062.s1	sscsib	0	Yale	female	EZV2	synonymous	2	220338302	C	C	T	220338302	220338302	C	T	413.99	PASS	1	0.000169	5930	60	9.41	2q35	exonic	SPEG	NA	synonymous SNV	SPEG:NM_005876:exon17:c.C4224T:p.S1408S		NA	NA	NA	NA	NA	NA	NA	NA	NA	NA	NA	NA	0/1	26	18	0.409091	44	99	469	0
12223.s1	sscsib	0	Yale	female	EZV2	Mis-P	17	4337410	G	G	A	4337410	4337410	G	A	218	PASS	1	0.000169	5926	60	7.52	17p13.2	exonic	SPNS3	NA	nonsynonymous SNV	SPNS3:NM_182538:exon1:c.G148A:p.V50I		NA	NA	1.67e-05	0	8.65e-05	0	0	1.52e-05	0	0	0.743	P	0/1	15	14	0.482759	29	99	273	0
14373.s1	sscsib	0	Yale	male	EZV2	Mis-P	4	167921570	G	G	C	167921570	167921570	G	C	465.99	PASS	1	0.000169	5930	60	12.59	4q32.3	exonic	SPOCK3	NA	nonsynonymous SNV	SPOCK3:NM_001204354:exon3:c.C13G:p.R5G,SPOCK3:NM_001040159:exon4:c.C280G:p.R94G,SPOCK3:NM_001204356:exon4:c.C280G:p.R94G,SPOCK3:NM_001204358:exon4:c.C280G:p.R94G,SPOCK3:NM_001204352:exon5:c.C136G:p.R46G,SPOCK3:NM_016950:exon5:c.C289G:p.R97G		NA	NA	NA	NA	NA	NA	NA	NA	NA	NA	0.771	P	0/1	16	21	0.567568	37	99	521	0
13579.s1	sscsib	0	Yale	male	EZV2	Mis-D	4	167921556	G	G	C	167921556	167921556	G	C	734.99	PASS	1	0.000169	5930	60	11.85	4q32.3	exonic	SPOCK3	NA	nonsynonymous SNV	SPOCK3:NM_001204354:exon3:c.C27G:p.C9W,SPOCK3:NM_001040159:exon4:c.C294G:p.C98W,SPOCK3:NM_001204356:exon4:c.C294G:p.C98W,SPOCK3:NM_001204358:exon4:c.C294G:p.C98W,SPOCK3:NM_001204352:exon5:c.C150G:p.C50W,SPOCK3:NM_016950:exon5:c.C303G:p.C101W		NA	NA	NA	NA	NA	NA	NA	NA	NA	NA	1	D	0/1	28	34	0.548387	62	99	790	0
12636.s1	sscsib	0	Yale	female	EZV2	Mis-P	15	38545389	G	G	A	38545389	38545389	G	A	1349.99	PASS	1	0.000169	5928	60	11.44	15q14	exonic	SPRED1	NA	nonsynonymous SNV	SPRED1:NM_152594:exon1:c.G3A:p.M1I		NA	NA	NA	NA	NA	NA	NA	NA	NA	NA	0.525	P	0/1	63	55	0.466102	118	99	1405	0
13905.s1	sscsib	PCA_outlier	Yale	female	EZV2	LGD	1	152975684	AGCCAGGCTGTACCAAGG	AGCCAGGCTGTACCAAGG	A	152975685	152975701	GCCAGGCTGTACCAAGG	-	2908.63	PASS	4	0.000675	5930	53.47	2.17	1q21.3	exonic	SPRR3	NA	frameshift deletion	SPRR3:NM_001097589:exon2:c.189_205del:p.E63fs,SPRR3:NM_005416:exon3:c.189_205del:p.E63fs		NA	NA	0.0007	0.0069	0.0004	0	0	7.62e-05	0	6.13e-05	NA	NA	0/1	15	8	0.347826	23	99	192	0
12550.s1	sscsib	0	Yale	female	EZV2	Mis-B	1	152975717	G	G	C	152975717	152975717	G	C	352.01	PASS	1	0.000169	5912	45.57	11.73	1q21.3	exonic	SPRR3	NA	nonsynonymous SNV	SPRR3:NM_001097589:exon2:c.G221C:p.C74S,SPRR3:NM_005416:exon3:c.G221C:p.C74S		NA	NA	NA	NA	NA	NA	NA	NA	NA	NA	0.01	B	0/1	15	15	0.5	30	99	407	0
14290.s1	sscsib	0	Yale	female	EZV2	Mis-D	9	131394552	C	C	G	131394552	131394552	C	G	497.06	PASS	1	0.000169	5924	60	15.06	9q34.11	exonic	SPTAN1	NA	nonsynonymous SNV	SPTAN1:NM_001195532:exon51:c.C6834G:p.D2278E,SPTAN1:NM_003127:exon52:c.C6894G:p.D2298E,SPTAN1:NM_001130438:exon53:c.C6909G:p.D2303E		NA	NA	NA	NA	NA	NA	NA	NA	NA	NA	1	D	0/1	13	20	0.606061	33	99	552	0
13940.s1	sscsib	0	Yale	male	EZV2	Mis-B	15	42167164	G	G	A	42167164	42167164	G	A	355.01	PASS	1	0.000169	5926	60	7.89	15q15.1	exonic	SPTBN5	NA	nonsynonymous SNV	SPTBN5:NM_016642:exon23:c.C4378T:p.R1460W		NA	NA	5.92e-05	0	0.0002	0.0005	0	1.54e-05	0	0	0.014	B	0/1	28	17	0.377778	45	99	410	0
11440.s1	sscsib	0	Yale	female	EZV2	Mis-D	1	24976570	C	C	T	24976570	24976570	C	T	838	PASS	1	0.000169	5928	59.76	8.46	1p36.11	exonic	SRRM1	NA	nonsynonymous SNV	SRRM1:NM_001303448:exon5:c.C514T:p.P172S,SRRM1:NM_001303449:exon5:c.C397T:p.P133S,SRRM1:NM_005839:exon5:c.C514T:p.P172S		NA	NA	NA	NA	NA	NA	NA	NA	NA	NA	1	D	0/1	58	41	0.414141	99	99	893	0
1009-03	cms	0	Yale	male	EZV2	synonymous	17	74625094	C	C	T	74625094	74625094	C	T	892	PASS	1	0.000169	5926	60	16.52	17q25.1	exonic	ST6GALNAC1	NA	synonymous SNV	ST6GALNAC1:NM_018414:exon2:c.G831A:p.T277T,ST6GALNAC1:NM_001289107:exon3:c.G435A:p.T145T	DN	NA	NA	9.04e-05	0	8.71e-05	0.0001	0	0.0001	0	0.0001	NA	NA	0/1	21	33	0.611111	54	99	947	0
13829.s1	sscsib	0	Yale	female	EZV2	Mis-P	1	77528806	G	G	A	77528806	77528806	G	A	406.99	PASS	1	0.000169	5930	60	14.03	1p31.1	exonic	ST6GALNAC5	NA	nonsynonymous SNV	ST6GALNAC5:NM_030965:exon5:c.G926A:p.R309Q		NA	NA	4.12e-05	0	0	0.0001	0	6e-05	0	0	0.814	P	0/1	13	16	0.551724	29	99	462	0
13576.s1	sscsib	0	Yale	female	EZV2	Mis-P	10	17746509	A	A	T	17746509	17746509	A	T	877.99	PASS	1	0.000169	5928	60	12.37	10p12.33	exonic	STAM	NA	nonsynonymous SNV	STAM:NM_003473:exon10:c.A992T:p.H331L		NA	NA	NA	NA	NA	NA	NA	NA	NA	NA	0.651	P	0/1	39	32	0.450704	71	99	933	0
13915.s1	sscsib	0	Yale	female	EZV2	synonymous	12	56742977	G	G	C	56742977	56742977	G	C	702.99	PASS	1	0.000169	5928	60	14.35	12q13.3	exonic	STAT2	NA	synonymous SNV	STAT2:NM_005419:exon16:c.C1410G:p.L470L,STAT2:NM_198332:exon16:c.C1398G:p.L466L		NA	NA	NA	NA	NA	NA	NA	NA	NA	NA	NA	NA	0/1	21	28	0.571429	49	99	758	0
13555.s1	sscsib	pc_relationship	Yale	female	EZV2	Mis-T	5	171509349	A	A	G	171509349	171509349	A	G	1034.99	PASS	1	0.000169	5928	60	13.44	5q35.1	exonic	STK10	NA	nonsynonymous SNV	STK10:NM_005990:exon12:c.T1970C:p.L657P		NA	NA	NA	NA	NA	NA	NA	NA	NA	NA	1	D	0/1	37	40	0.519481	77	99	1090	0
12356.s1	sscsib	0	Yale	female	EZV2	Mis-P	13	99118668	C	C	T	99118668	99118668	C	T	374.99	PASS	1	0.000169	5928	60	10.13	13q32.2	exonic	STK24	NA	nonsynonymous SNV	STK24:NM_001286649:exon5:c.G688A:p.E230K,STK24:NM_001032296:exon6:c.G745A:p.E249K,STK24:NM_003576:exon6:c.G781A:p.E261K		NA	NA	NA	NA	NA	NA	NA	NA	NA	NA	0.908	P	0/1	18	19	0.513514	37	99	430	0
1122-03	cms	0	Yale	male	EZV2	Mis-P	1	36826828	T	T	A	36826828	36826828	T	A	1538.99	PASS	1	0.000169	5928	60	12.31	1p34.3	exonic	STK40	NA	nonsynonymous SNV	STK40:NM_001282546:exon2:c.A106T:p.I36F,STK40:NM_001282547:exon2:c.A106T:p.I36F,STK40:NM_032017:exon3:c.A106T:p.I36F	DN	NA	NA	NA	NA	NA	NA	NA	NA	NA	NA	0.879	P	0/1	70	55	0.44	125	99	1594	0
13913.s1	sscsib	0	Yale	female	EZV2	Mis-P	19	19390106	C	C	T	19390106	19390106	C	T	940.99	PASS	1	0.000169	5924	59.76	14.26	19p13.11	exonic	SUGP1	NA	nonsynonymous SNV	SUGP1:NM_172231:exon10:c.G1444A:p.G482S		NA	rs200366547	3.65e-05	0	9.55e-05	0	0	4.91e-05	0	0	0.923	P	0/1	31	35	0.530303	66	99	996	0
12939.s1	sscsib	0	Yale	male	EZV2	synonymous	20	58461845	G	G	T	58461845	58461845	G	T	143.99	PASS	1	0.000169	5926	60	6.26	20q13.33	exonic	SYCP2	NA	synonymous SNV	SYCP2:NM_014258:exon24:c.C2409A:p.S803S		NA	NA	NA	NA	NA	NA	NA	NA	NA	NA	NA	NA	0/1	13	10	0.434783	23	99	199	0
11374.s1	sscsib	0	Yale	female	EZV2	Mis-P	6	152782782	C	C	T	152782782	152782782	C	T	978.99	PASS	1	0.000169	5928	60	7.83	6q25.2	exonic	SYNE1	NA	nonsynonymous SNV	SYNE1:NM_033071:exon21:c.G2365A:p.G789R,SYNE1:NM_182961:exon21:c.G2344A:p.G782R		NA	NA	NA	NA	NA	NA	NA	NA	NA	NA	0.498	P	0/1	81	44	0.352	125	99	1034	0
11374.s1	sscsib	0	Yale	female	EZV2	Mis-P	6	152782746	C	C	T	152782746	152782746	C	T	1374.99	PASS	1	0.000169	5926	60	9.62	6q25.2	exonic	SYNE1	NA	nonsynonymous SNV	SYNE1:NM_033071:exon21:c.G2401A:p.E801K,SYNE1:NM_182961:exon21:c.G2380A:p.E794K		NA	NA	NA	NA	NA	NA	NA	NA	NA	NA	0.915	P	0/1	81	62	0.433566	143	99	1430	0
13330.s1	sscsib	0	Yale	female	EZV2	Mis-P	14	64493421	C	C	T	64493421	64493421	C	T	527.99	PASS	1	0.000169	5926	60	11.48	14q23.2	exonic	SYNE2	NA	nonsynonymous SNV	SYNE2:NM_015180:exon42:c.C6377T:p.T2126I,SYNE2:NM_182914:exon42:c.C6377T:p.T2126I		NA	NA	NA	NA	NA	NA	NA	NA	NA	NA	0.901	P	0/1	24	22	0.478261	46	99	583	0
12838.s1	sscsib	0	Yale	female	EZV2	Mis-D	14	64600841	C	C	G	64600841	64600841	C	G	850.99	PASS	1	0.000169	5928	60	14.67	14q23.2	exonic	SYNE2	NA	nonsynonymous SNV	SYNE2:NM_015180:exon78:c.C14569G:p.L4857V,SYNE2:NM_182914:exon78:c.C14569G:p.L4857V		NA	NA	NA	NA	NA	NA	NA	NA	NA	NA	0.996	D	0/1	23	35	0.603448	58	99	906	0
12462.s1	sscsib	0	Yale	female	EZV2	synonymous	6	33409079	T	T	C	33409079	33409079	T	C	441.99	PASS	1	0.000169	5928	60	11.63	6p21.32	exonic	SYNGAP1	NA	synonymous SNV	SYNGAP1:NM_006772:exon12:c.T2043C:p.G681G		NA	NA	NA	NA	NA	NA	NA	NA	NA	NA	NA	NA	0/1	22	16	0.421053	38	99	497	0
13831.s1	sscsib	0	Yale	female	EZV2	Mis-D	22	39770383	G	G	C	39770383	39770383	G	C	467	PASS	1	0.000169	5926	60	8.05	22q13.1	exonic	SYNGR1	NA	nonsynonymous SNV	SYNGR1:NM_004711:exon2:c.G162C:p.E54D,SYNGR1:NM_145731:exon2:c.G162C:p.E54D,SYNGR1:NM_145738:exon2:c.G165C:p.E55D		NA	NA	2.48e-05	0	0	0	0	4.51e-05	0	0	0.982	D	0/1	35	23	0.396552	58	99	522	0
14097.s1	sscsib	0	Yale	male	EZV2	synonymous	6	158484895	C	C	T	158484895	158484895	C	T	832.99	PASS	1	0.000169	5928	60	12.25	6q25.3	exonic	SYNJ2	NA	synonymous SNV	SYNJ2:NM_001178088:exon8:c.C489T:p.I163I,SYNJ2:NM_003898:exon9:c.C1200T:p.I400I		NA	rs141957604	4.96e-05	0	8.65e-05	0	0	1.5e-05	0	0.0002	NA	NA	0/1	34	34	0.5	68	99	888	0
13942.s1	sscsib	0	Yale	female	EZV2	Mis-B	5	150027515	G	G	A	150027515	150027515	G	A	338.99	PASS	1	0.000169	5928	60	11.3	5q33.1	exonic	SYNPO	NA	nonsynonymous SNV	SYNPO:NM_001166208:exon3:c.G410A:p.R137Q,SYNPO:NM_001166209:exon3:c.G410A:p.R137Q		NA	NA	NA	NA	NA	NA	NA	NA	NA	NA	0.392	B	0/1	13	17	0.566667	30	99	394	0
11457.s1	sscsib	0	Yale	male	EZV2	Mis-B	8	120772889	A	A	G	120772889	120772889	A	G	437.99	PASS	1	0.000169	5928	60	13.69	8q24.12	exonic	TAF2	NA	nonsynonymous SNV	TAF2:NM_003184:exon20:c.T2648C:p.F883S		NA	NA	NA	NA	NA	NA	NA	NA	NA	NA	0.154	B	0/1	12	20	0.625	32	99	493	0
12907.s1	sscsib	0	Yale	female	EZV2	Mis-B	12	10961899	T	T	C	10961899	10961899	T	C	485.99	PASS	1	0.000169	5928	60	10.57	12p13.2	exonic	TAS2R9	NA	nonsynonymous SNV	TAS2R9:NM_023917:exon1:c.A776G:p.Q259R		NA	NA	NA	NA	NA	NA	NA	NA	NA	NA	0.253	B	0/1	23	23	0.5	46	99	541	0
13050.s1	sscsib	0	Yale	male	EZV2	Mis-D	4	38046047	T	T	G	38046047	38046047	T	G	974.99	PASS	1	0.000169	5930	60	10.95	4p14	exonic	TBC1D1	NA	nonsynonymous SNV	TBC1D1:NM_001253912:exon9:c.T1478G:p.L493R,TBC1D1:NM_015173:exon9:c.T1478G:p.L493R		NA	NA	NA	NA	NA	NA	NA	NA	NA	NA	1	D	0/1	47	42	0.47191	89	99	1030	0
13152.s1	sscsib	0	Yale	female	EZV2	synonymous	4	7016219	T	T	C	7016219	7016219	T	C	977.99	PASS	1	0.000169	5930	60	10.75	4p16.1	exonic	TBC1D14	NA	synonymous SNV	TBC1D14:NM_001113363:exon10:c.T852C:p.N284N,TBC1D14:NM_001286805:exon10:c.T672C:p.N224N,TBC1D14:NM_001113361:exon12:c.T1692C:p.N564N,TBC1D14:NM_020773:exon12:c.T1692C:p.N564N		NA	NA	NA	NA	NA	NA	NA	NA	NA	NA	NA	NA	0/1	52	39	0.428571	91	99	1033	0
11338.s1	sscsib	0	Yale	female	EZV2	synonymous	17	77984327	T	T	C	77984327	77984327	T	C	247.03	PASS	1	0.000169	5926	60	8.52	17q25.3	exonic	TBC1D16	NA	synonymous SNV	TBC1D16:NM_019020:exon3:c.A411G:p.K137K		NA	NA	NA	NA	NA	NA	NA	NA	NA	NA	NA	NA	0/1	16	13	0.448276	29	99	302	0
13330.s1	sscsib	0	Yale	female	EZV2	synonymous	X	48399823	T	T	C	48399823	48399823	T	C	657.99	PASS	1	0.000169	5926	59.66	10.79	Xp11.23	exonic	TBC1D25	NA	synonymous SNV	TBC1D25:NM_002536:exon2:c.T226C:p.L76L		NA	NA	NA	NA	NA	NA	NA	NA	NA	NA	NA	NA	0/1	35	26	0.42623	61	99	713	0
13888.s1	sscsib	0	Yale	male	EZV2	synonymous	5	179301925	G	G	A	179301925	179301925	G	A	659.01	PASS	1	0.000169	5928	60	18.83	5q35.3	exonic	TBC1D9B	NA	synonymous SNV	TBC1D9B:NM_015043:exon12:c.C2163T:p.G721G,TBC1D9B:NM_198868:exon12:c.C2163T:p.G721G		NA	NA	8.34e-06	0	0	0	0	0	0	6.07e-05	NA	NA	0/1	12	23	0.657143	35	99	714	0
14018.s1	sscsib	0	Yale	male	EZV2	Mis-D	3	186281850	C	C	T	186281850	186281850	C	T	245.99	PASS	1	0.000169	5930	60	8.79	3q27.3	exonic	TBCCD1	NA	nonsynonymous SNV	TBCCD1:NM_001134415:exon2:c.G269A:p.R90H,TBCCD1:NM_018138:exon2:c.G269A:p.R90H		NA	NA	1.65e-05	0	0	0.0001	0	1.5e-05	0	0	1	D	0/1	14	14	0.5	28	99	301	0
14048.s1	sscsib	0	Yale	male	EZV2	Mis-D	16	2026915	G	G	T	2026915	2026915	G	T	822.99	PASS	1	0.000169	5928	60	11.59	16p13.3	exonic	TBL3	NA	nonsynonymous SNV	TBL3:NM_006453:exon14:c.G1393T:p.G465C		NA	NA	NA	NA	NA	NA	NA	NA	NA	NA	0.992	D	0/1	38	33	0.464789	71	99	878	0
14400.s1	sscsib	0	Yale	male	EZV2	Mis-B	17	45820445	C	C	G	45820445	45820445	C	G	361.99	PASS	1	0.000169	5928	60	8.83	17q21.32	exonic	TBX21	NA	nonsynonymous SNV	TBX21:NM_013351:exon3:c.C655G:p.L219V		NA	NA	NA	NA	NA	NA	NA	NA	NA	NA	0.001	B	0/1	24	17	0.414634	41	99	417	0
1036-03	cms	0	Yale	female	EZV2	Mis-B	4	156832683	A	A	G	156832683	156832683	A	G	3101.09	PASS	1	0.000169	5922	60	10.41	4q32.1	exonic	TDO2	NA	nonsynonymous SNV	TDO2:NM_005651:exon7:c.A653G:p.H218R	wt	NA	NA	NA	NA	NA	NA	NA	NA	NA	NA	0.017	B	0/1	176	122	0.409396	298	99	3156	0
13589.s1	sscsib	PCA_outlier	Yale	male	EZV2	Mis-T	1	179604943	A	A	G	179604943	179604943	A	G	1100.99	PASS	1	0.000169	5930	60	13.94	1q25.2	exonic	TDRD5	NA	nonsynonymous SNV	TDRD5:NM_001199092:exon6:c.A106G:p.I36V,TDRD5:NM_001199085:exon9:c.A1441G:p.I481V,TDRD5:NM_001199089:exon9:c.A1441G:p.I481V,TDRD5:NM_001199091:exon9:c.A1441G:p.I481V,TDRD5:NM_173533:exon9:c.A1441G:p.I481V		NA	NA	NA	NA	NA	NA	NA	NA	NA	NA	0.073	B	0/1	37	42	0.531646	79	99	1156	0
13540.s1	sscsib	0	Yale	male	EZV2	Mis-B	5	167379809	A	A	G	167379809	167379809	A	G	513.99	PASS	1	0.000169	5928	60	16.06	5q34	exonic	TENM2	NA	nonsynonymous SNV	TENM2:NM_001080428:exon2:c.A356G:p.N119S,TENM2:NM_001122679:exon4:c.A929G:p.N310S		NA	NA	NA	NA	NA	NA	NA	NA	NA	NA	0.247	B	0/1	14	18	0.5625	32	99	569	0
1009-03	cms	0	Yale	male	EZV2	Mis-D	2	74320780	A	A	G	74320780	74320780	A	G	655.99	PASS	1	0.000169	5930	60	14.58	2p13.1	exonic	TET3	NA	nonsynonymous SNV	TET3:NM_001287491:exon9:c.A3254G:p.N1085S	DN	NA	NA	NA	NA	NA	NA	NA	NA	NA	NA	1	D	0/1	21	24	0.533333	45	99	711	0
11634.s1	sscsib	0	Yale	male	EZV2	synonymous	7	100225019	G	G	C	100225019	100225019	G	C	598	PASS	1	0.000169	5926	60	9.34	7q22.1	exonic	TFR2	NA	synonymous SNV	TFR2:NM_001206855:exon13:c.C1350G:p.A450A,TFR2:NM_003227:exon16:c.C1863G:p.A621A		NA	NA	NA	NA	NA	NA	NA	NA	NA	NA	NA	NA	0/1	38	26	0.40625	64	99	653	0
1129-03	cms	0	Yale	male	EZV2	Mis-B	5	135394860	T	T	C	135394860	135394860	T	C	933.99	PASS	1	0.000169	5930	60	12.45	5q31.1	exonic	TGFBI	NA	nonsynonymous SNV	TGFBI:NM_000358:exon13:c.T1760C:p.V587A	Fail	NA	NA	1e-05	0.0001	0	0	0	0	0	0	0.034	B	0/1	39	36	0.48	75	99	989	0
13012.s1	sscsib	0	Yale	female	EZV2	Mis-P	7	11630185	G	G	A	11630185	11630185	G	A	383.99	PASS	1	0.000169	5926	60	7.38	7p21.3	exonic	THSD7A	NA	nonsynonymous SNV	THSD7A:NM_015204:exon4:c.C1355T:p.T452M		NA	NA	4.16e-05	0.0001	8.69e-05	0	0	3.01e-05	0	6.08e-05	0.595	P	0/1	35	17	0.326923	52	99	439	0
1071-03	cms	0	Yale	male	EZV2	synonymous	7	11415487	G	G	A	11415487	11415487	G	A	1955.99	PASS	1	0.000169	5926	60	9.83	7p21.3	exonic	THSD7A	NA	synonymous SNV	THSD7A:NM_015204:exon27:c.C4908T:p.P1636P	wt	NA	NA	NA	NA	NA	NA	NA	NA	NA	NA	NA	NA	0/1	120	79	0.396985	199	99	2011	0
12211.s1	sscsib	0	Yale	female	EZV2	synonymous	3	9424941	T	T	C	9424941	9424941	T	C	2018.28	PASS	2	0.000337	5930	60	10.25	3p25.3	exonic	THUMPD3	NA	synonymous SNV	THUMPD3:NM_001114092:exon8:c.T1183C:p.L395L,THUMPD3:NM_015453:exon8:c.T1183C:p.L395L		NA	rs139893350	6.59e-05	0	0.0002	0	0	8.99e-05	0	0	NA	NA	0/1	52	34	0.395349	86	99	785	0
13804.s1	sscsib	0	Yale	female	EZV2	synonymous	12	56814652	C	C	T	56814652	56814652	C	A	2523.96	PASS	1	0.000169	5928	60	12.94	12q13.3	exonic	TIMELESS	NA	synonymous SNV	TIMELESS:NM_003920:exon25:c.G3054T:p.P1018P		NA	rs143413940	8.24e-05	0.0009	0	0	0	1.5e-05	0	0	NA	NA	0/2	31	32	0.507937	63	99	962	0
13804.s1	sscsib	0	Yale	female	EZV2	noncoding	11	126163599	G	G	A	126163599	126163599	G	A	636.99	PASS	1	0.000169	5928	60	14.48	11q24.2	UTR3	TIRAP	NM_001039661:c.*17G>A	NA	NA		NA	NA	NA	NA	NA	NA	NA	NA	NA	NA	NA	NA	0/1	22	22	0.5	44	99	692	0
13092.s1	sscsib	0	Yale	female	EZV2	Mis-D	4	166996084	C	C	T	166996084	166996084	C	T	849.99	PASS	1	0.000169	5930	60	10.12	4q32.3	exonic	TLL1	NA	nonsynonymous SNV	TLL1:NM_012464:exon17:c.C2243T:p.T748M		NA	NA	1.65e-05	0	0	0	0	3e-05	0	0	1	D	0/1	49	35	0.416667	84	99	905	0
14480.s1	sscsib	0	Yale	female	EZV2	LGD	9	75431105	TC	TC	T	75431106	75431106	C	-	1594.99	PASS	1	0.000169	5926	60.12	17.72	9q21.13	exonic	TMC1	NA	frameshift deletion	TMC1:NM_138691:exon19:c.1743delC:p.I581fs		NA	NA	NA	NA	NA	NA	NA	NA	NA	NA	NA	NA	0/1	42	48	0.533333	90	99	1650	0
14242.s1	sscsib	0	Yale	male	EZV2	Mis-D	12	129190709	G	G	T	129190709	129190709	G	T	205.99	PASS	1	0.000169	5928	60	7.1	12q24.32	exonic	TMEM132C	NA	nonsynonymous SNV	TMEM132C:NM_001136103:exon9:c.G3196T:p.D1066Y		NA	NA	NA	NA	NA	NA	NA	NA	NA	NA	1	D	0/1	18	11	0.37931	29	99	261	0
11341.s1	sscsib	0	Yale	female	EZV2	Mis-B	1	32566110	G	G	A	32566110	32566110	G	A	599.99	PASS	1	0.000169	5928	60	10	1p35.1	exonic	TMEM39B	NA	nonsynonymous SNV	TMEM39B:NM_018056:exon8:c.G1183A:p.V395I		NA	NA	8.35e-06	0	0	0	0	1.51e-05	0	0	0.066	B	0/1	35	25	0.416667	60	99	655	0
12361.s1	sscsib	0	Yale	male	EZV2	Mis-D	20	1161761	G	G	A	1161761	1161761	G	A	349.05	PASS	1	0.000169	5922	60	16.62	20p13	exonic	TMEM74B	NA	nonsynonymous SNV	TMEM74B:NM_001304749:exon2:c.C430T:p.R144C,TMEM74B:NM_018354:exon2:c.C502T:p.R168C,TMEM74B:NM_001304748:exon3:c.C502T:p.R168C		NA	NA	NA	NA	NA	NA	NA	NA	NA	NA	1	D	0/1	8	13	0.619048	21	99	404	0
12901.s1	sscsib	pc_relationship, PCA_outlier	Yale	male	EZV2	Mis-T	2	112873709	A	A	G	112873709	112873709	A	G	321.99	PASS	1	0.000169	5930	60	10.73	2q13	exonic	TMEM87B	NA	nonsynonymous SNV	TMEM87B:NM_032824:exon19:c.A1657G:p.K553E		NA	NA	NA	NA	NA	NA	NA	NA	NA	NA	0.993	D	0/1	14	16	0.533333	30	99	377	0
12833.s1	sscsib	0	Yale	female	EZV2	synonymous	3	48659010	G	G	T	48659010	48659010	G	T	757.11	PASS	1	0.000169	5928	60	10.23	3p21.31	exonic	TMEM89	NA	synonymous SNV	TMEM89:NM_001008269:exon1:c.C180A:p.G60G		NA	NA	NA	NA	NA	NA	NA	NA	NA	NA	NA	NA	0/1	40	34	0.459459	74	99	812	0
11186.s1	sscsib	0	Yale	male	EZV2	synonymous	17	73488677	C	C	T	73488677	73488677	C	T	649.99	PASS	1	0.000169	5928	60	11.82	17q25.1	exonic	TMEM94	NA	synonymous SNV	TMEM94:NM_014738:exon15:c.C1719T:p.S573S		NA	NA	NA	NA	NA	NA	NA	NA	NA	NA	NA	NA	0/1	27	28	0.509091	55	99	705	0
13562.s1	sscsib	0	Yale	female	EZV2	Mis-D	21	19725228	T	T	C	19725228	19725228	T	C	550	PASS	1	0.000169	5926	60	10.58	21q21.1	exonic	TMPRSS15	NA	nonsynonymous SNV	TMPRSS15:NM_002772:exon10:c.A1163G:p.N388S		NA	NA	NA	NA	NA	NA	NA	NA	NA	NA	1	D	0/1	35	17	0.326923	52	99	605	0
13562.s1	sscsib	0	Yale	female	EZV2	Mis-D	21	19725237	G	G	C	19725237	19725237	G	C	646.99	PASS	1	0.000169	5926	60	11.35	21q21.1	exonic	TMPRSS15	NA	nonsynonymous SNV	TMPRSS15:NM_002772:exon10:c.C1154G:p.T385S		NA	NA	NA	NA	NA	NA	NA	NA	NA	NA	1	D	0/1	37	20	0.350877	57	99	702	0
11730.s1	sscsib	0	Yale	female	EZV2	LGD	12	83250986	T	T	A	83250986	83250986	T	A	628.99	PASS	1	0.000169	5928	60	8.99	12q21.31	exonic	TMTC2	NA	stopgain	TMTC2:NM_152588:exon2:c.T281A:p.L94X		NA	NA	NA	NA	NA	NA	NA	NA	NA	NA	.	.	0/1	43	27	0.385714	70	99	684	0
11260.s1	sscsib	0	Yale	male	EZV2	synonymous	9	117810735	C	C	T	117810735	117810735	C	T	248	PASS	1	0.000169	5928	60	7.09	9q33.1	exonic	TNC	NA	synonymous SNV	TNC:NM_002160:exon16:c.G4656A:p.S1552S		NA	rs375198797	NA	NA	NA	NA	NA	NA	NA	NA	NA	NA	0/1	22	13	0.371429	35	99	303	0
1029-03	cms	0	Yale	male	EZV2	Mis-D	8	22886105	C	C	T	22886105	22886105	C	T	908.99	PASS	1	0.000169	5928	59.82	10.33	8p21.3	exonic	TNFRSF10B	NA	nonsynonymous SNV	TNFRSF10B:NM_003842:exon5:c.G487A:p.G163R,TNFRSF10B:NM_147187:exon5:c.G487A:p.G163R	DN	NA	NA	NA	NA	NA	NA	NA	NA	NA	NA	1	D	0/1	52	36	0.409091	88	99	964	0
13006.s1	sscsib	0	Yale	female	EZV2	Mis-D	3	52485412	T	T	C	52485412	52485412	T	C	1673.99	PASS	1	0.000169	5928	59.91	15.79	3p21.1	exonic	TNNC1	NA	nonsynonymous SNV	TNNC1:NM_003280:exon5:c.A449G:p.Y150C		NA	NA	NA	NA	NA	NA	NA	NA	NA	NA	1	D	0/1	41	65	0.613208	106	99	1729	0
14015.s1	sscsib	0	Yale	male	EZV2	noncoding	22	22453440	C	C	T	22453440	22453440	C	T	623.99	PASS	1	0.000169	5926	60	8.79	22q11.22	intergenic	TOP3B,VPREB1	dist=116200;dist=145752	NA	NA		NA	NA	1.66e-05	0.0002	0	0	0	0	0	0	NA	NA	0/1	45	26	0.366197	71	99	679	0
12493.s1	sscsib	0	Yale	male	EZV2	Mis-D	11	18057667	T	T	G	18057667	18057667	T	G	1426.99	PASS	1	0.000169	5928	60	13.85	11p15.1	exonic	TPH1	NA	nonsynonymous SNV	TPH1:NM_004179:exon2:c.A140C:p.H47P		NA	NA	4.29e-05	0	0	0	0	7.86e-05	0	0	1	D	0/1	45	58	0.563107	103	99	1482	0
14436.s1	sscsib	pc_relationship	Yale	male	EZV2	noncoding	6	18132430	T	T	G	18132430	18132430	T	G	634.99	PASS	1	0.000169	5926	60	11.34	6p22.3	intronic	TPMT	NA	NA	NA		NA	NA	NA	NA	NA	NA	NA	NA	NA	NA	NA	NA	0/1	29	27	0.482143	56	99	690	0
14247.s1	sscsib	0	Yale	male	EZV2	Mis-B	2	73961682	A	A	T	73961682	73961682	A	T	612.99	PASS	1	0.000169	5930	60	11.79	2p13.1	exonic	TPRKB	NA	nonsynonymous SNV	TPRKB:NM_016058:exon2:c.T15A:p.H5Q		NA	NA	NA	NA	NA	NA	NA	NA	NA	NA	0.035	B	0/1	26	26	0.5	52	99	668	0
12096.s1	sscsib	0	Yale	male	EZV2	Mis-B	1	228601547	C	C	G	228601547	228601547	C	G	1007.99	PASS	1	0.000169	5928	60	13.09	1q42.13	exonic	TRIM17	NA	nonsynonymous SNV	TRIM17:NM_001024940:exon3:c.G476C:p.R159T,TRIM17:NM_001134855:exon3:c.G476C:p.R159T,TRIM17:NM_016102:exon3:c.G476C:p.R159T		NA	NA	NA	NA	NA	NA	NA	NA	NA	NA	0.002	B	0/1	33	44	0.571429	77	99	1063	0
13823.s1	sscsib	0	Yale	female	EZV2	Mis-D	4	154216846	G	G	A	154216846	154216846	G	A	228	PASS	1	0.000169	5930	60	7.86	4q31.3	exonic	TRIM2	NA	nonsynonymous SNV	TRIM2:NM_001130067:exon6:c.G1087A:p.A363T,TRIM2:NM_015271:exon6:c.G1168A:p.A390T		NA	NA	8.27e-06	0	0	0	0	1.5e-05	0	0	0.999	D	0/1	18	11	0.37931	29	99	283	0
13312.s1	sscsib	0	Yale	female	EZV2	Mis-D	17	57165739	T	T	G	57165739	57165739	T	G	985.99	PASS	1	0.000169	5928	60	12.32	17q22	exonic	TRIM37	NA	nonsynonymous SNV	TRIM37:NM_001005207:exon4:c.A194C:p.N65T,TRIM37:NM_015294:exon4:c.A194C:p.N65T		NA	NA	NA	NA	NA	NA	NA	NA	NA	NA	1	D	0/1	43	37	0.4625	80	99	1041	0
13043.s1	sscsib	PCA_outlier	Yale	female	EZV2	Mis-T	1	155154541	C	C	G	155154541	155154541	C	G	392.99	PASS	1	0.000169	5928	60	11.91	1q22	exonic	TRIM46	NA	nonsynonymous SNV	TRIM46:NM_001282378:exon8:c.C1424G:p.A475G,TRIM46:NM_001256599:exon9:c.C1733G:p.A578G,TRIM46:NM_001256601:exon9:c.C1763G:p.A588G,TRIM46:NM_025058:exon9:c.C1802G:p.A601G,TRIM46:NM_001256600:exon10:c.C1676G:p.A559G		NA	NA	NA	NA	NA	NA	NA	NA	NA	NA	0.001	B	0/1	17	16	0.484848	33	99	448	0
14229.s1	sscsib	0	Yale	female	EZV2	Mis-B	11	5699639	T	T	C	5699639	5699639	T	C	392.99	PASS	1	0.000169	5926	60	7.71	11p15.4	exonic	TRIM5	NA	nonsynonymous SNV	TRIM5:NM_033034:exon4:c.A539G:p.N180S,TRIM5:NM_033092:exon4:c.A539G:p.N180S,TRIM5:NM_033093:exon4:c.A539G:p.N180S		NA	NA	NA	NA	NA	NA	NA	NA	NA	NA	0.063	B	0/1	33	18	0.352941	51	99	448	0
1139-03	cms	0	Yale	female	EZV2	Mis-D	8	67047342	CAA	CAA	C	67047342	67047342	C	G	2365.61	PASS	1	0.000169	5926	60.68	18.06	8q13.1	exonic	TRIM55	NA	nonsynonymous SNV	TRIM55:NM_033058:exon3:c.C459G:p.H153Q,TRIM55:NM_184085:exon3:c.C459G:p.H153Q,TRIM55:NM_184086:exon3:c.C459G:p.H153Q,TRIM55:NM_184087:exon3:c.C459G:p.H153Q	DN	NA	NA	8.24e-06	0	0	0	0	1.5e-05	0	0	1	D	0/2	34	44	0.564103	78	99	1702	0
12997.s1	sscsib	0	Yale	female	EZV2	Mis-D	14	92482067	C	C	G	92482067	92482067	C	G	1087.99	PASS	1	0.000169	5928	60	14.9	14q32.12	exonic	TRIP11	NA	nonsynonymous SNV	TRIP11:NM_004239:exon6:c.G796C:p.E266Q		NA	NA	NA	NA	NA	NA	NA	NA	NA	NA	0.996	D	0/1	33	40	0.547945	73	99	1143	0
14339.s1	sscsib	0	Yale	female	EZV2	synonymous	5	135583284	C	C	T	135583284	135583284	C	T	621.99	PASS	1	0.000169	5930	60	9.15	5q31.1	exonic	TRPC7	NA	synonymous SNV	TRPC7:NM_001167576:exon5:c.G1371A:p.G457G,TRPC7:NM_001167577:exon6:c.G1536A:p.G512G,TRPC7:NM_020389:exon7:c.G1719A:p.G573G		NA	NA	NA	NA	NA	NA	NA	NA	NA	NA	NA	NA	0/1	41	27	0.397059	68	99	677	0
1047-03	cms	0	Yale	female	EZV2	Mis-D	15	31355430	C	C	T	31355430	31355430	C	T	589.99	PASS	1	0.000169	5926	60	11.8	15q13.3	exonic	TRPM1	NA	nonsynonymous SNV	TRPM1:NM_001252020:exon7:c.G907A:p.V303I,TRPM1:NM_002420:exon7:c.G790A:p.V264I,TRPM1:NM_001252024:exon8:c.G856A:p.V286I	DN	NA	rs199544597	2.49e-05	0.0001	0.0002	0	0	0	0	0	0.987	D	0/1	26	24	0.48	50	99	645	0
13159.s1	sscsib	0	Yale	male	EZV2	Mis-D	8	116616371	C	C	T	116616371	116616371	C	T	428.99	PASS	1	0.000169	5926	60	7.8	8q23.3	exonic	TRPS1	NA	nonsynonymous SNV	TRPS1:NM_001282902:exon3:c.G1798A:p.A600T,TRPS1:NM_001282903:exon4:c.G1804A:p.A602T,TRPS1:NM_014112:exon4:c.G1825A:p.A609T		NA	NA	NA	NA	NA	NA	NA	NA	NA	NA	0.978	D	0/1	37	18	0.327273	55	99	484	0
1089-03	cms	0	Yale	male	EZV2	Mis-D	12	110224584	A	A	T	110224584	110224584	A	T	948.99	PASS	1	0.000169	5928	60	14.16	12q24.11	exonic	TRPV4	NA	nonsynonymous SNV	TRPV4:NM_001177433:exon11:c.T1946A:p.F649Y,TRPV4:NM_001177428:exon12:c.T2126A:p.F709Y,TRPV4:NM_147204:exon12:c.T2087A:p.F696Y,TRPV4:NM_001177431:exon14:c.T2165A:p.F722Y,TRPV4:NM_021625:exon14:c.T2267A:p.F756Y	DN	NA	NA	8.34e-06	0	8.69e-05	0	0	0	0	0	0.999	D	0/1	28	39	0.58209	67	99	1004	0
13364.s1	sscsib	0	Yale	male	EZV2	Mis-D	19	54697162	C	C	T	54697162	54697162	C	T	350.99	PASS	1	0.000169	5926	60	7.31	19q13.42	exonic	TSEN34	NA	nonsynonymous SNV	TSEN34:NM_001077446:exon4:c.C878T:p.P293L,TSEN34:NM_001282332:exon5:c.C878T:p.P293L,TSEN34:NM_001282333:exon5:c.C887T:p.P296L,TSEN34:NM_024075:exon5:c.C878T:p.P293L		NA	NA	NA	NA	NA	NA	NA	NA	NA	NA	0.999	D	0/1	32	16	0.333333	48	99	406	0
11225.s1	sscsib	0	Yale	female	EZV2	Mis-D	19	50243380	G	G	A	50243380	50243380	G	A	210	PASS	1	0.000169	5926	60	9.13	19q13.33	exonic	TSKS	NA	nonsynonymous SNV	TSKS:NM_021733:exon10:c.C1558T:p.R520W		NA	NA	1.65e-05	0	0	0	0	0	0	0.0001	0.999	D	0/1	13	10	0.434783	23	99	265	0
12722.s1	sscsib	0	Yale	male	EZV2	Mis-D	11	113196288	A	A	T	113196288	113196288	A	T	249.99	PASS	1	0.000169	5928	60	6.58	11q23.2	exonic	TTC12	NA	nonsynonymous SNV	TTC12:NM_017868:exon6:c.A365T:p.Y122F		NA	NA	NA	NA	NA	NA	NA	NA	NA	NA	0.996	D	0/1	24	14	0.368421	38	99	305	0
14103.s1	sscsib	0	Yale	male	EZV2	Mis-B	22	28378337	A	A	G	28378337	28378337	A	G	834.99	PASS	1	0.000169	5926	60	12.65	22q12.1	exonic	TTC28	NA	nonsynonymous SNV	TTC28:NM_001145418:exon23:c.T7318C:p.S2440P		NA	NA	NA	NA	NA	NA	NA	NA	NA	NA	0.001	B	0/1	32	34	0.515152	66	99	890	0
13913.s1	sscsib	0	Yale	female	EZV2	LGD	2	47205935	CA	CA	C	47205936	47205936	A	-	1292.99	PASS	1	0.000169	5930	60	22.68	2p21	exonic	TTC7A	NA	frameshift deletion	TTC7A:NM_001288951:exon5:c.654delA:p.T218fs,TTC7A:NM_020458:exon5:c.654delA:p.T218fs,TTC7A:NM_001288953:exon6:c.552delA:p.T184fs		NA	NA	NA	NA	NA	NA	NA	NA	NA	NA	NA	NA	0/1	23	34	0.596491	57	99	1348	0
13913.s1	sscsib	0	Yale	female	EZV2	Mis-P	2	47205937	A	A	C	47205937	47205937	A	C	1292.99	PASS	1	0.000169	5930	60	23.09	2p21	exonic	TTC7A	NA	nonsynonymous SNV	TTC7A:NM_001288951:exon5:c.A655C:p.N219H,TTC7A:NM_020458:exon5:c.A655C:p.N219H,TTC7A:NM_001288953:exon6:c.A553C:p.N185H		NA	NA	NA	NA	NA	NA	NA	NA	NA	NA	0.771	P	0/1	22	34	0.607143	56	99	1348	0
12976.s1	sscsib	0	Yale	male	EZV2	Mis-D	22	43464527	G	G	A	43464527	43464527	G	A	783.99	PASS	1	0.000169	5926	60	14.52	22q13.2	exonic	TTLL1	NA	nonsynonymous SNV	TTLL1:NM_012263:exon5:c.C392T:p.P131L		NA	NA	8.28e-05	0	8.64e-05	0.001	0	0	0	0	0.989	D	0/1	24	30	0.555556	54	99	839	0
13923.s1	sscsib	0	Yale	female	EZV2	LGD	14	76368504	C	C	T	76368504	76368504	C	T	330.99	PASS	1	0.000169	5926	60	10.03	14q24.3	exonic	TTLL5	NA	stopgain	TTLL5:NM_015072:exon31:c.C3760T:p.Q1254X		NA	rs140018292	1.65e-05	0	0	0	0	3e-05	0	0	.	.	0/1	17	16	0.484848	33	99	386	0
13881.s1	sscsib	0	Yale	female	EZV2	Mis-B	2	179428378	A	A	C	179428378	179428378	A	C	659.99	PASS	1	0.000169	5928	60	15.71	2q31.2	exonic	TTN	NA	nonsynonymous SNV	TTN:NM_003319:exon154:c.T55286G:p.V18429G,TTN:NM_133432:exon155:c.T55661G:p.V18554G,TTN:NM_133437:exon155:c.T55862G:p.V18621G,TTN:NM_133378:exon275:c.T74777G:p.V24926G,TTN:NM_001256850:exon276:c.T77558G:p.V25853G,TTN:NM_001267550:exon326:c.T82481G:p.V27494G		NA	NA	NA	NA	NA	NA	NA	NA	NA	NA	0.081	B	0/1	17	25	0.595238	42	99	715	0
12255.s1	sscsib	0	Yale	male	EZV2	Mis-D	2	179403477	C	C	A	179403477	179403477	C	A	797.99	PASS	1	0.000169	5928	60	13.08	2q31.2	exonic	TTN	NA	nonsynonymous SNV	TTN:NM_003319:exon182:c.G71884T:p.G23962C,TTN:NM_133432:exon183:c.G72259T:p.G24087C,TTN:NM_133437:exon183:c.G72460T:p.G24154C,TTN:NM_133378:exon303:c.G91375T:p.G30459C,TTN:NM_001256850:exon304:c.G94156T:p.G31386C,TTN:NM_001267550:exon354:c.G99079T:p.G33027C		NA	NA	NA	NA	NA	NA	NA	NA	NA	NA	1	D	0/1	25	36	0.590164	61	99	853	0
13694.s1	sscsib	0	Yale	female	EZV2	Mis-P	2	179393584	C	C	T	179393584	179393584	C	T	1997.99	PASS	1	0.000169	5930	60	14.58	2q31.2	exonic	TTN	NA	nonsynonymous SNV	TTN:NM_003319:exon188:c.G79699A:p.G26567S,TTN:NM_133432:exon189:c.G80074A:p.G26692S,TTN:NM_133437:exon189:c.G80275A:p.G26759S,TTN:NM_133378:exon309:c.G99190A:p.G33064S,TTN:NM_001256850:exon310:c.G101971A:p.G33991S,TTN:NM_001267550:exon360:c.G106894A:p.G35632S		NA	NA	NA	NA	NA	NA	NA	NA	NA	NA	0.682	P	0/1	63	74	0.540146	137	99	2053	0
11051.s1	sscsib	0	Yale	female	EZV2	Mis-P	2	179478975	G	G	C	179478975	179478975	G	C	659.99	PASS	1	0.000169	5928	60	10.15	2q31.2	exonic	TTN	NA	nonsynonymous SNV	TTN:NM_003319:exon90:c.C21954G:p.I7318M,TTN:NM_133432:exon91:c.C22329G:p.I7443M,TTN:NM_133437:exon91:c.C22530G:p.I7510M,TTN:NM_133378:exon211:c.C41445G:p.I13815M,TTN:NM_001256850:exon212:c.C44226G:p.I14742M,TTN:NM_001267550:exon262:c.C49149G:p.I16383M		NA	NA	NA	NA	NA	NA	NA	NA	NA	NA	0.497	P	0/1	38	27	0.415385	65	99	715	0
13398.s1	sscsib	0	Yale	female	EZV2	Mis-D	2	179570029	G	G	C	179570029	179570029	G	C	1302.99	PASS	1	0.000169	5930	60	11.74	2q31.2	exonic	TTN	NA	nonsynonymous SNV	TTN:NM_133378:exon100:c.C25744G:p.L8582V,TTN:NM_001256850:exon101:c.C28525G:p.L9509V,TTN:NM_001267550:exon103:c.C29476G:p.L9826V		NA	NA	NA	NA	NA	NA	NA	NA	NA	NA	0.997	D	0/1	62	49	0.441441	111	99	1358	0
12231.s1	sscsib	0	Yale	female	EZV2	synonymous	11	8118831	C	C	T	8118831	8118831	C	T	337.99	PASS	1	0.000169	5928	60	5.83	11p15.4	exonic	TUB	NA	synonymous SNV	TUB:NM_177972:exon7:c.C744T:p.V248V,TUB:NM_003320:exon8:c.C909T:p.V303V		NA	rs145901970	2.47e-05	0	0	0	0	4.5e-05	0	0	NA	NA	0/1	40	18	0.310345	58	99	393	0
11917.s1	sscsib	0	Yale	female	EZV2	synonymous	10	135094782	G	G	A	135094782	135094782	G	A	829	PASS	1	0.000169	5926	60	14.8	10q26.3	exonic	TUBGCP2	NA	synonymous SNV	TUBGCP2:NM_001256618:exon16:c.C2178T:p.I726I,TUBGCP2:NM_006659:exon17:c.C2568T:p.I856I,TUBGCP2:NM_001256617:exon18:c.C2652T:p.I884I		NA	NA	NA	NA	NA	NA	NA	NA	NA	NA	NA	NA	0/1	26	30	0.535714	56	99	884	0
11354.s1	sscsib	0	Yale	female	EZV2	Mis	15	22851054	C	C	G	22851054	22851054	C	G	1404.99	PASS	1	0.000169	5928	60	11.52	15q11.2	exonic	TUBGCP5	NA	nonsynonymous SNV	TUBGCP5:NM_001102610:exon11:c.C1316G:p.T439S,TUBGCP5:NM_052903:exon11:c.C1316G:p.T439S		NA	NA	NA	NA	NA	NA	NA	NA	NA	NA	NA	NA	0/1	67	55	0.45082	122	99	1460	0
14348.s1	sscsib	PCA_outlier	Yale	female	EZV2	Mis-T	4	68514853	A	A	G	68514853	68514853	A	G	334.99	PASS	1	0.000169	5930	60	11.17	4q13.2	exonic	UBA6	NA	nonsynonymous SNV	UBA6:NM_018227:exon14:c.T1181C:p.V394A		NA	NA	NA	NA	NA	NA	NA	NA	NA	NA	0.058	B	0/1	13	17	0.566667	30	99	390	0
14149.s1	sscsib	0	Yale	male	EZV2	Mis-D	9	138825254	G	G	A	138825254	138825254	G	A	760.99	PASS	1	0.000169	5928	60	11.53	9q34.3	exonic	UBAC1	NA	nonsynonymous SNV	UBAC1:NM_016172:exon10:c.C1210T:p.R404C		NA	NA	3.3e-05	9.64e-05	0	0	0	3e-05	0	6.06e-05	0.998	D	0/1	36	30	0.454545	66	99	816	0
13682.s1	sscsib	0	Yale	male	EZV2	Mis-D	11	118247309	T	T	A	118247309	118247309	T	A	397	PASS	1	0.000169	5928	60	12.81	11q23.3	exonic	UBE4A	NA	nonsynonymous SNV	UBE4A:NM_001204077:exon10:c.T1471A:p.L491M,UBE4A:NM_004788:exon10:c.T1492A:p.L498M		NA	NA	NA	NA	NA	NA	NA	NA	NA	NA	0.988	D	0/1	14	17	0.548387	31	99	452	0
13709.s1	sscsib	PCA_outlier	Yale	female	EZV2	Mis-T	1	19439345	C	C	T	19439345	19439345	C	T	704.99	PASS	1	0.000169	5928	60	14.1	1p36.13	exonic	UBR4	NA	nonsynonymous SNV	UBR4:NM_020765:exon78:c.G11474A:p.R3825H		NA	NA	8.57e-06	0	0	0.0001	0	0	0	0	0.998	D	0/1	24	26	0.52	50	99	760	0
13568.s1	sscsib	0	Yale	female	EZV2	Mis-P	4	70361241	T	T	G	70361241	70361241	T	G	871.99	PASS	1	0.000169	5930	59.43	9.08	4q13.2	exonic	UGT2B4	NA	nonsynonymous SNV	UGT2B4:NM_001297615:exon1:c.A339C:p.Q113H,UGT2B4:NM_021139:exon1:c.A339C:p.Q113H		NA	NA	NA	NA	NA	NA	NA	NA	NA	NA	0.536	P	0/1	53	43	0.447917	96	99	927	0
12113.s1	sscsib	0	Yale	male	EZV2	Mis-P	4	70346405	G	G	T	70346405	70346405	G	T	1059.99	PASS	1	0.000169	5930	60	11.65	4q13.2	exonic	UGT2B4	NA	nonsynonymous SNV	UGT2B4:NM_021139:exon6:c.C1534A:p.L512M,UGT2B4:NM_001297616:exon7:c.C1126A:p.L376M		NA	NA	NA	NA	NA	NA	NA	NA	NA	NA	0.593	P	0/1	47	44	0.483516	91	99	1115	0
14244.s1	sscsib	0	Yale	female	EZV2	UNK	19	4932922	C	C	T	4932922	4932922	C	T	318.02	PASS	1	0.000169	5926	60	10.97	19p13.3	exonic	UHRF1	NA	unknown	UNKNOWN		NA	NA	8.61e-06	0	8.99e-05	0	0	0	0	0	0.999	D	0/1	14	15	0.517241	29	99	373	0
13875.s1	sscsib	0	Yale	male	EZV2	synonymous	21	33692861	A	A	G	33692861	33692861	A	G	794.99	PASS	1	0.000169	5926	60	12.05	21q22.11	exonic	URB1	NA	synonymous SNV	URB1:NM_014825:exon35:c.T5574C:p.I1858I		NA	NA	NA	NA	NA	NA	NA	NA	NA	NA	NA	NA	0/1	32	34	0.515152	66	99	850	0
13920.s1	sscsib	0	Yale	female	EZV2	synonymous	12	62708603	C	C	T	62708603	62708603	C	T	620.99	PASS	1	0.000169	5928	60	10.53	12q14.1	exonic	USP15	NA	synonymous SNV	USP15:NM_001252078:exon4:c.C381T:p.C127C,USP15:NM_001252079:exon4:c.C381T:p.C127C,USP15:NM_006313:exon4:c.C381T:p.C127C		NA	NA	NA	NA	NA	NA	NA	NA	NA	NA	NA	NA	0/1	31	28	0.474576	59	99	676	0
1052-03	cms	0	Yale	male	EZV2	synonymous	11	119229958	C	C	T	119229958	119229958	C	T	929.99	PASS	1	0.000169	5928	60	12.4	11q23.3	exonic	USP2	NA	synonymous SNV		wt	NA	rs143916320	6.61e-05	0.0003	0	0.0002	0	3.01e-05	0	6.08e-05	NA	NA	0/1	41	34	0.453333	75	99	985	0
13166.s1	sscsib	PCA_outlier	Yale	male	EZV2	Mis-T	2	61561048	C	C	T	61561048	61561048	C	T	856	PASS	1	0.000169	5930	60	12.06	2p15	exonic	USP34	NA	nonsynonymous SNV	USP34:NM_014709:exon19:c.G2803A:p.G935R		NA	NA	NA	NA	NA	NA	NA	NA	NA	NA	1	D	0/1	37	34	0.478873	71	99	911	0
13328.s1	sscsib	0	Yale	male	EZV2	Mis-D	2	61441628	G	G	C	61441628	61441628	G	C	296.99	PASS	1	0.000169	5928	59.04	13.5	2p15	exonic	USP34	NA	nonsynonymous SNV	USP34:NM_014709:exon68:c.C8249G:p.T2750R		NA	NA	NA	NA	NA	NA	NA	NA	NA	NA	0.995	D	0/1	10	12	0.545455	22	99	352	0
14309.s1	sscsib	0	Yale	female	EZV2	Mis-B	1	22032962	C	C	T	22032962	22032962	C	T	554.99	PASS	1	0.000169	5930	60	16.32	1p36.12	exonic	USP48	NA	nonsynonymous SNV	USP48:NM_032236:exon17:c.G2209A:p.E737K		NA	NA	NA	NA	NA	NA	NA	NA	NA	NA	0.3	B	0/1	11	23	0.676471	34	99	610	0
14455.s1	sscsib	0	Yale	male	EZV2	Mis-B	6	41771652	C	C	T	41771652	41771652	C	T	856.99	PASS	1	0.000169	5928	60	14.78	6p21.1	exonic	USP49	NA	nonsynonymous SNV	USP49:NM_001286554:exon3:c.G1453A:p.G485R,USP49:NM_018561:exon5:c.G1453A:p.G485R		NA	NA	NA	NA	NA	NA	NA	NA	NA	NA	0.338	B	0/1	25	33	0.568966	58	99	912	0
1073-03	cms	0	Yale	female	EZV2	Mis-B	4	120214019	C	C	T	120214019	120214019	C	T	677.99	PASS	1	0.000169	5930	60	10.27	4q26	exonic	USP53	NA	nonsynonymous SNV	USP53:NM_019050:exon18:c.C2875T:p.P959S	DN	NA	NA	NA	NA	NA	NA	NA	NA	NA	NA	0.003	B	0/1	38	28	0.424242	66	99	733	0
12929.s1	sscsib	0	Yale	female	EZV2	Mis-B	10	75264682	G	G	A	75264682	75264682	G	A	596.99	PASS	1	0.000169	5928	60	14.21	10q22.2	exonic	USP54	NA	nonsynonymous SNV	USP54:NM_152586:exon20:c.C4237T:p.R1413C		NA	NA	9.06e-05	0	0	0	0	0.0001	0	6.06e-05	0.02	B	0/1	18	24	0.571429	42	99	652	0
12211.s1	sscsib	0	Yale	female	EZV2	Mis-B	16	9009113	T	T	C	9009113	9009113	T	C	611.99	PASS	1	0.000169	5928	60	11.33	16p13.2	exonic	USP7	NA	nonsynonymous SNV	USP7:NM_001286457:exon10:c.A1028G:p.N343S,USP7:NM_003470:exon10:c.A1076G:p.N359S,USP7:NM_001286458:exon11:c.A779G:p.N260S		NA	NA	NA	NA	NA	NA	NA	NA	NA	NA	0.223	B	0/1	25	29	0.537037	54	99	667	0
13403.s1	sscsib	0	Yale	female	EZV2	Mis-B	15	50786392	A	A	G	50786392	50786392	A	G	264.99	PASS	1	0.000169	5926	60	11.04	15q21.2	exonic	USP8	NA	nonsynonymous SNV	USP8:NM_001283049:exon13:c.A2255G:p.N752S,USP8:NM_001128610:exon16:c.A2573G:p.N858S,USP8:NM_005154:exon16:c.A2573G:p.N858S		NA	NA	1.65e-05	0	0	0	0.0002	0	0	6.11e-05	0.206	B	0/1	11	13	0.541667	24	99	320	0
11341.s1	sscsib	0	Yale	female	EZV2	Mis-D	12	101680146	A	A	G	101680146	101680146	A	G	1133.99	PASS	1	0.000169	5928	59.89	13.83	12q23.2	exonic	UTP20	NA	nonsynonymous SNV	UTP20:NM_014503:exon5:c.A374G:p.H125R		NA	NA	NA	NA	NA	NA	NA	NA	NA	NA	0.986	D	0/1	34	48	0.585366	82	99	1189	0
1087-03	cms	0	Yale	male	EZV2	Mis-D	4	1379729	T	T	A	1379729	1379729	T	A	1566.99	PASS	1	0.000169	5930	60	9.16	4p16.3	exonic	UVSSA	NA	nonsynonymous SNV	UVSSA:NM_020894:exon14:c.T2110A:p.F704I	DN	NA	NA	NA	NA	NA	NA	NA	NA	NA	NA	1	D	0/1	108	63	0.368421	171	99	1622	0
11673.s1	sscsib	0	Yale	male	EZV2	Mis-D	9	136629189	G	G	T	136629189	136629189	G	T	1621.99	PASS	1	0.000169	5926	59.79	12.87	9q34.2	exonic	VAV2	NA	nonsynonymous SNV	VAV2:NM_003371:exon27:c.C2515A:p.Q839K,VAV2:NM_001134398:exon30:c.C2632A:p.Q878K		NA	NA	NA	NA	NA	NA	NA	NA	NA	NA	0.979	D	0/1	54	72	0.571429	126	99	1677	0
12921.s1	sscsib	0	Yale	female	EZV2	LGD	14	77893973	G	G	A	77893973	77893973	G	A	825.99	PASS	1	0.000169	5928	60	10.2	14q24.3	exonic	VIPAS39	NA	stopgain	VIPAS39:NM_001193316:exon19:c.C1321T:p.R441X,VIPAS39:NM_001193314:exon20:c.C1468T:p.R490X,VIPAS39:NM_001193315:exon20:c.C1468T:p.R490X,VIPAS39:NM_001193317:exon20:c.C1468T:p.R490X,VIPAS39:NM_022067:exon21:c.C1468T:p.R490X		NA	NA	8.24e-06	9.62e-05	0	0	0	0	0	0	.	.	0/1	47	34	0.419753	81	99	881	0
13066.s1	sscsib	0	Yale	male	EZV2	Mis-D	8	100115270	G	G	A	100115270	100115270	G	A	673.99	PASS	1	0.000169	5928	60	11.62	8q22.2	exonic	VPS13B	NA	nonsynonymous SNV	VPS13B:NM_015243:exon5:c.G502A:p.V168I,VPS13B:NM_017890:exon5:c.G502A:p.V168I,VPS13B:NM_152564:exon5:c.G502A:p.V168I,VPS13B:NM_181661:exon5:c.G502A:p.V168I		NA	NA	8.24e-06	0	0	0	0	1.5e-05	0	0	1	D	0/1	29	29	0.5	58	99	729	0
12922.s1	sscsib	0	Yale	female	EZV2	Mis-D	8	100523444	G	G	A	100523444	100523444	G	A	279.99	PASS	1	0.000169	5928	60	9.03	8q22.2	exonic	VPS13B	NA	nonsynonymous SNV	VPS13B:NM_017890:exon29:c.G4412A:p.R1471Q,VPS13B:NM_152564:exon29:c.G4337A:p.R1446Q		NA	NA	8.25e-06	0	0	0	0	1.5e-05	0	0	1	D	0/1	16	15	0.483871	31	99	335	0
12420.s1	sscsib	0	Yale	female	EZV2	Mis-P	15	41193039	C	C	T	41193039	41193039	C	T	1937.99	PASS	1	0.000169	5928	59.87	14.57	15q15.1	exonic	VPS18	NA	nonsynonymous SNV	VPS18:NM_020857:exon4:c.C2023T:p.R675W		NA	NA	5.77e-05	0	0.0003	0.0002	0	1.5e-05	0	6.06e-05	0.626	P	0/1	63	70	0.526316	133	99	1993	0
11143.s1	sscsib	0	Yale	female	EZV2	synonymous	13	52991204	C	C	T	52991204	52991204	C	T	510.99	PASS	1	0.000169	5926	60	13.1	13q14.3	exonic	VPS36	NA	synonymous SNV	VPS36:NM_001282168:exon12:c.G951A:p.S317S,VPS36:NM_001282169:exon12:c.G804A:p.S268S,VPS36:NM_016075:exon12:c.G978A:p.S326S		NA	rs201103049	8.38e-05	0	8.85e-05	0	0	0.0001	0	0.0001	NA	NA	0/1	18	21	0.538462	39	99	566	0
11520.s1	sscsib	0	Yale	male	EZV2	Mis-D	1	159827660	A	A	G	159827660	159827660	A	G	819.99	PASS	1	0.000169	5928	60	14.64	1q23.2	exonic	VSIG8	NA	nonsynonymous SNV	VSIG8:NM_001013661:exon4:c.T527C:p.L176P		NA	NA	NA	NA	NA	NA	NA	NA	NA	NA	0.991	D	0/1	23	33	0.589286	56	99	875	0
14112.s1	sscsib	0	Yale	female	EZV2	Mis-P	13	42259219	G	G	A	42259219	42259219	G	A	311.99	PASS	1	0.000169	5926	60	7.61	13q14.11	exonic	VWA8	NA	nonsynonymous SNV	VWA8:NM_015058:exon35:c.C4291T:p.P1431S		NA	NA	NA	NA	NA	NA	NA	NA	NA	NA	0.518	P	0/1	26	15	0.365854	41	99	367	0
11703.s1	sscsib	0	Yale	female	EZV2	Mis-B	6	110426652	T	T	C	110426652	110426652	T	C	596.99	PASS	1	0.000169	5928	60	12.98	6q21	exonic	WASF1	NA	nonsynonymous SNV	WASF1:NM_001024936:exon6:c.A671G:p.H224R,WASF1:NM_001024934:exon7:c.A671G:p.H224R,WASF1:NM_001024935:exon7:c.A671G:p.H224R,WASF1:NM_003931:exon8:c.A671G:p.H224R		NA	NA	8.27e-06	0	0	0	0	1.5e-05	0	0	0.072	B	0/1	21	25	0.543478	46	99	652	0
12707.s2	sscsib	0	Yale	female	EZV2	Mis-D	7	71130439	G	G	A	71130439	71130439	G	A	811.99	PASS	1	0.000169	5928	60	12.3	7q11.22	exonic	WBSCR17	NA	nonsynonymous SNV	WBSCR17:NM_022479:exon7:c.G1124A:p.R375Q		NA	NA	NA	NA	NA	NA	NA	NA	NA	NA	1	D	0/1	34	32	0.484848	66	99	867	0
11002.s1	sscsib	0	Yale	male	EZV2	Mis-B	10	49917965	T	T	C	49917965	49917965	T	C	2409.34	PASS	3	0.000506	5928	60	11.21	10q11.23	exonic	WDFY4	NA	nonsynonymous SNV	WDFY4:NM_020945:exon2:c.T188C:p.I63T		NA	NA	0.0001	0	0	0	0	0.0002	0	0.0001	0.001	B	0/1	48	39	0.448276	87	99	966	0
14215.s1	sscsib	PCA_outlier	Yale	female	EZV2	synonymous	14	102661370	T	T	C	102661370	102661370	T	C	588.99	PASS	1	0.000169	5928	60	13.09	14q32.31	exonic	WDR20	NA	synonymous SNV	WDR20:NM_001242415:exon2:c.T345C:p.S115S,WDR20:NM_001242417:exon2:c.T345C:p.S115S,WDR20:NM_001242418:exon2:c.T381C:p.S127S,WDR20:NM_144574:exon2:c.T345C:p.S115S,WDR20:NM_181291:exon2:c.T345C:p.S115S		NA	NA	NA	NA	NA	NA	NA	NA	NA	NA	NA	NA	0/1	19	26	0.577778	45	99	644	0
13176.s1	sscsib	0	Yale	female	EZV2	synonymous	1	224612338	G	G	A	224612338	224612338	G	A	809.99	PASS	1	0.000169	5930	60	14.46	1q42.12	exonic	WDR26	NA	synonymous SNV	WDR26:NM_001115113:exon4:c.C598T:p.L200L,WDR26:NM_025160:exon4:c.C646T:p.L216L		NA	NA	NA	NA	NA	NA	NA	NA	NA	NA	NA	NA	0/1	24	32	0.571429	56	99	865	0
12184.s1	sscsib	PCA_outlier	Yale	female	EZV2	synonymous	2	190323551	G	G	A	190323551	190323551	G	A	772.99	PASS	1	0.000169	5930	60	16.1	2q32.2	exonic	WDR75	NA	synonymous SNV	WDR75:NM_032168:exon7:c.G642A:p.T214T,WDR75:NM_001303096:exon8:c.G450A:p.T150T		NA	rs375874865	4.95e-05	0	0	0	0	9e-05	0	0	NA	NA	0/1	18	30	0.625	48	99	828	0
1023-03	cms	0	Yale	male	EZV2	synonymous	2	175450272	C	C	G	175450272	175450272	C	T	305.1	PASS	2	0.000339	5904	60	3.86	2q31.1	exonic	WIPF1	NA	synonymous SNV	WIPF1:NM_001077269:exon2:c.G30A:p.P10P,WIPF1:NM_003387:exon2:c.G30A:p.P10P	wt	NA	NA	2.58e-05	0	0	0	0	3.17e-05	0	6.14e-05	NA	NA	0/2	19	14	0.424242	33	99	110	0
1078-03	cms	0	Yale	male	EZV2	Mis-B	12	996429	A	A	G	996429	996429	A	G	1648.99	PASS	1	0.000169	5928	59.82	11.22	12p13.33	exonic	WNK1	NA	nonsynonymous SNV	WNK1:NM_014823:exon18:c.A4582G:p.S1528G,WNK1:NM_001184985:exon20:c.A6103G:p.S2035G,WNK1:NM_018979:exon20:c.A5323G:p.S1775G,WNK1:NM_213655:exon20:c.A6079G:p.S2027G	DN	NA	NA	NA	NA	NA	NA	NA	NA	NA	NA	0.003	B	0/1	83	64	0.435374	147	99	1704	0
1028-03	cms	0	Yale	female	EZV2	Mis-B	12	1005462	A	A	G	1005462	1005462	A	G	1188.99	PASS	1	0.000169	5928	60	15.64	12p13.33	exonic	WNK1	NA	nonsynonymous SNV	WNK1:NM_014823:exon22:c.A5065G:p.T1689A,WNK1:NM_001184985:exon24:c.A6589G:p.T2197A,WNK1:NM_018979:exon24:c.A5809G:p.T1937A,WNK1:NM_213655:exon24:c.A6565G:p.T2189A	wt	NA	NA	NA	NA	NA	NA	NA	NA	NA	NA	0	B	0/1	33	43	0.565789	76	99	1244	0
1013-03	cms	0	Yale	female	EZV2	Mis-D	3	55513444	C	C	T	55513444	55513444	C	T	775.99	PASS	1	0.000169	5930	60	8.08	3p14.3	exonic	WNT5A	NA	nonsynonymous SNV	WNT5A:NM_001256105:exon3:c.G244A:p.A82T,WNT5A:NM_003392:exon3:c.G289A:p.A97T	DN	NA	NA	8.28e-06	0	0	0	0	1.5e-05	0	0	1	D	0/1	62	34	0.354167	96	99	831	0
13512.s1	sscsib	0	Yale	female	EZV2	synonymous	8	30938419	A	A	G	30938419	30938419	A	G	351.34	PASS	1	0.00017	5900	60	10.04	8p12	exonic	WRN	NA	synonymous SNV	WRN:NM_000553:exon9:c.A876G:p.L292L		NA	NA	3.44e-05	0.0001	0	0	0	1.57e-05	0	0.0001	NA	NA	0/1	20	15	0.428571	35	99	406	0
11338.s1	sscsib	0	Yale	female	EZV2	Mis-B	17	25633881	G	G	T	25633881	25633881	G	T	890.99	PASS	1	0.000169	5928	60	11.88	17q11.1	exonic	WSB1	NA	nonsynonymous SNV	WSB1:NM_134265:exon3:c.G246T:p.M82I,WSB1:NM_015626:exon5:c.G684T:p.M228I		NA	rs199513539	0.0006	0	0	0	0	0	0.0011	0.0044	0	B	0/1	34	41	0.546667	75	99	946	0
11046.s1	sscsib	0	Yale	male	EZV2	Mis-D	17	5993684	T	T	G	5993684	5993684	T	G	342	PASS	1	0.000169	5924	59.76	8.77	17p13.2	exonic	WSCD1	NA	nonsynonymous SNV	WSCD1:NM_015253:exon4:c.T586G:p.C196G		NA	NA	NA	NA	NA	NA	NA	NA	NA	NA	1	D	0/1	22	17	0.435897	39	99	397	0
13670.s1	sscsib	0	Yale	male	EZV2	Mis-B	2	168100145	C	C	T	168100145	168100145	C	T	361.97	PASS	2	0.000337	5930	60	7.1	2q24.3	exonic	XIRP2	NA	nonsynonymous SNV	XIRP2:NM_001199144:exon7:c.C1577T:p.S526L,XIRP2:NM_152381:exon9:c.C2243T:p.S748L		NA	rs199841320	8.35e-06	0	0	0	0	1.51e-05	0	0	0.002	B	0/1	25	15	0.375	40	99	412	0
11584.s1	sscsib	0	Yale	male	EZV2	synonymous	8	10756047	C	C	A	10756047	10756047	C	A	957.99	PASS	1	0.000169	5928	60	11.68	8p23.1	exonic	XKR6	NA	synonymous SNV	XKR6:NM_173683:exon3:c.G1341T:p.T447T		NA	NA	NA	NA	NA	NA	NA	NA	NA	NA	NA	NA	0/1	44	38	0.463415	82	99	1013	0
14455.s1	sscsib	0	Yale	male	EZV2	Mis-D	2	61709651	G	G	C	61709651	61709651	G	C	680.99	PASS	1	0.000169	5930	60	17.46	2p15	exonic	XPO1	NA	nonsynonymous SNV	XPO1:NM_003400:exon23:c.C2836G:p.L946V		NA	NA	NA	NA	NA	NA	NA	NA	NA	NA	1	D	0/1	14	25	0.641026	39	99	736	0
12631.s1	sscsib	pc_relationship	Yale	male	EZV2	Mis-T	11	66055332	G	G	A	66055332	66055332	G	A	626.99	PASS	1	0.000169	5926	60	6.89	11q13.2	exonic	YIF1A	NA	nonsynonymous SNV	YIF1A:NM_001300861:exon3:c.C299T:p.A100V,YIF1A:NM_020470:exon3:c.C299T:p.A100V		NA	NA	NA	NA	NA	NA	NA	NA	NA	NA	0.099	B	0/1	56	35	0.384615	91	99	682	0
13928.s1	sscsib	0	Yale	female	EZV2	synonymous	11	10875290	A	A	G	10875290	10875290	A	G	599	PASS	1	0.000169	5926	60	14.26	11p15.3	exonic	ZBED5	NA	synonymous SNV	ZBED5:NM_001143667:exon3:c.T1203C:p.Y401Y,ZBED5:NM_021211:exon3:c.T1203C:p.Y401Y		NA	NA	NA	NA	NA	NA	NA	NA	NA	NA	NA	NA	0/1	18	24	0.571429	42	99	654	0
12676.s1	sscsib	0	Yale	male	EZV2	synonymous	3	101390194	T	T	C	101390194	101390194	T	C	278.99	PASS	1	0.000169	5930	60	7.54	3q12.3	exonic	ZBTB11	NA	synonymous SNV	ZBTB11:NM_014415:exon3:c.A558G:p.K186K		NA	NA	NA	NA	NA	NA	NA	NA	NA	NA	NA	NA	0/1	24	13	0.351351	37	99	334	0
13176.s1	sscsib	0	Yale	female	EZV2	Mis-P	9	129641830	A	A	G	129641830	129641830	A	G	902.99	PASS	1	0.000169	5926	60	12.54	9q33.3	exonic	ZBTB34	NA	nonsynonymous SNV	ZBTB34:NM_001099270:exon2:c.A140G:p.K47R		NA	NA	NA	NA	NA	NA	NA	NA	NA	NA	0.573	P	0/1	39	33	0.458333	72	99	958	0
13967.s1	sscsib	0	Yale	female	EZV2	Mis-B	12	57397603	C	C	A	57397603	57397603	C	A	761.99	PASS	1	0.000169	5926	60	11.91	12q13.3	exonic	ZBTB39	NA	nonsynonymous SNV	ZBTB39:NM_014830:exon2:c.G1099T:p.V367L		NA	NA	NA	NA	NA	NA	NA	NA	NA	NA	0.041	B	0/1	33	31	0.484375	64	99	817	0
11800.s1	sscsib	0	Yale	male	EZV2	Mis-D	1	22816653	T	T	C	22816653	22816653	T	C	1219.99	PASS	1	0.000169	5930	60	18.77	1p36.12	exonic	ZBTB40	NA	nonsynonymous SNV	ZBTB40:NM_014870:exon2:c.T212C:p.F71S,ZBTB40:NM_001083621:exon3:c.T212C:p.F71S		NA	NA	NA	NA	NA	NA	NA	NA	NA	NA	1	D	0/1	22	43	0.661538	65	99	1275	0
1100-03	cms	0	Yale	female	EZV2	Mis-B	X	77912720	G	G	T	77912720	77912720	G	A	5034.25	PASS	1	0.000169	5924	60	11.99	Xq21.1	exonic	ZCCHC5	NA	nonsynonymous SNV	ZCCHC5:NM_152694:exon2:c.C1198T:p.P400S	Not tested	NA	NA	1.14e-05	0	0	0	0	2.08e-05	0	0	0.097	B	0/2	51	47	0.479592	98	99	1294	0
14180.s1	sscsib	0	Yale	female	EZV2	Mis-B	8	123964366	A	A	T	123964366	123964366	A	T	403.99	PASS	1	0.000169	5928	60	14.96	8q24.13	exonic	ZHX2	NA	nonsynonymous SNV	ZHX2:NM_014943:exon3:c.A616T:p.I206F		NA	NA	NA	NA	NA	NA	NA	NA	NA	NA	0.007	B	0/1	10	17	0.62963	27	99	459	0
1011-03	cms	PCA_outlier	Yale	female	EZV2	LGD	8	40438682	A	A	G	40438682	40438682	A	G	1735.99	PASS	1	0.000169	5928	60	15.78	8p11.21	splicing	ZMAT4	NM_024645:exon6:c.674+2T>C,NM_001135731:exon5:c.446+2T>C	NA	NA	DN	NA	NA	NA	NA	NA	NA	NA	NA	NA	NA	.	.	0/1	51	59	0.536364	110	99	1791	0
11595.s1	sscsib	0	Yale	female	EZV2	Mis-D	1	35477530	T	T	C	35477530	35477530	T	C	382.99	PASS	1	0.000169	5928	60	9.82	1p34.3	exonic	ZMYM6	NA	nonsynonymous SNV	ZMYM6:NM_007167:exon8:c.A1023G:p.I341M		NA	NA	NA	NA	NA	NA	NA	NA	NA	NA	0.999	D	0/1	23	16	0.410256	39	99	438	0
11186.s1	sscsib	0	Yale	male	EZV2	Mis-P	3	50378858	C	C	G	50378858	50378858	C	G	1408.99	PASS	1	0.000169	5928	60	11.46	3p21.31	exonic	ZMYND10	NA	nonsynonymous SNV	ZMYND10:NM_001308379:exon11:c.G1291C:p.G431R,ZMYND10:NM_015896:exon12:c.G1306C:p.G436R		NA	NA	NA	NA	NA	NA	NA	NA	NA	NA	0.919	P	0/1	63	60	0.487805	123	99	1464	0
13760.s1	sscsib	0	Yale	male	EZV2	Mis-D	3	50379869	G	G	A	50379869	50379869	G	A	1315.99	PASS	1	0.000169	5928	60	15.13	3p21.31	exonic	ZMYND10	NA	nonsynonymous SNV	ZMYND10:NM_001308379:exon7:c.C817T:p.R273C,ZMYND10:NM_015896:exon8:c.C832T:p.R278C		NA	rs372975420	8.12e-05	0.0003	0	0	0	9.25e-05	0	0	0.998	D	0/1	36	51	0.586207	87	99	1371	0
1004-03	cms	0	Yale	male	EZV2	synonymous	20	18295765	C	C	T	18295765	18295765	C	T	298	PASS	1	0.000169	5926	60	12.42	20p11.23	exonic	ZNF133	NA	synonymous SNV	ZNF133:NM_001283005:exon2:c.C213T:p.S71S,ZNF133:NM_001283006:exon3:c.C291T:p.S97S,ZNF133:NM_001283007:exon3:c.C309T:p.S103S,ZNF133:NM_001083330:exon4:c.C267T:p.S89S,ZNF133:NM_001282998:exon4:c.C270T:p.S90S,ZNF133:NM_001282999:exon4:c.C270T:p.S90S,ZNF133:NM_001282997:exon5:c.C270T:p.S90S,ZNF133:NM_001283000:exon5:c.C270T:p.S90S,ZNF133:NM_001283001:exon5:c.C270T:p.S90S,ZNF133:NM_001283002:exon5:c.C…	DN	NA	NA	NA	NA	NA	NA	NA	NA	NA	NA	NA	NA	0/1	12	12	0.5	24	99	353	0
12626.s1	sscsib	0	Yale	female	EZV2	Mis-B	19	44500368	A	A	G	44500368	44500368	A	G	501.99	PASS	1	0.000169	5926	60	9.13	19q13.31	exonic	ZNF155	NA	nonsynonymous SNV	ZNF155:NM_001260486:exon5:c.A359G:p.N120S,ZNF155:NM_001260487:exon5:c.A359G:p.N120S,ZNF155:NM_003445:exon5:c.A359G:p.N120S,ZNF155:NM_198089:exon5:c.A359G:p.N120S,ZNF155:NM_001260488:exon6:c.A392G:p.N131S		NA	NA	NA	NA	NA	NA	NA	NA	NA	NA	0.016	B	0/1	30	25	0.454545	55	99	557	0
1117-03	cms	0	Yale	female	EZV2	Mis-D	11	3380662	C	C	T	3380662	3380662	C	T	799.99	PASS	1	0.000169	5926	55.6	12.9	11p15.4	exonic	ZNF195	NA	nonsynonymous SNV	ZNF195:NM_007152:exon4:c.G1360A:p.E454K,ZNF195:NM_001130519:exon5:c.G1507A:p.E503K,ZNF195:NM_001242843:exon5:c.G1372A:p.E458K,ZNF195:NM_001256825:exon5:c.G1372A:p.E458K,ZNF195:NM_001130520:exon6:c.G1576A:p.E526K,ZNF195:NM_001242841:exon6:c.G1519A:p.E507K,ZNF195:NM_001242842:exon6:c.G1441A:p.E481K,ZNF195:NM_001256824:exon6:c.G1465A:p.E489K	DN	NA	rs376637698	NA	NA	NA	NA	NA	NA	NA	NA	0.996	D	0/1	31	31	0.5	62	99	855	0
11349.s1	sscsib	0	Yale	male	EZV2	Mis-D	19	12244345	C	C	T	12244345	12244345	C	T	406.99	PASS	1	0.000169	5926	60	11	19p13.2	exonic	ZNF20	NA	nonsynonymous SNV	ZNF20:NM_001203250:exon4:c.G647A:p.R216Q,ZNF20:NM_021143:exon4:c.G656A:p.R219Q		NA	NA	NA	NA	NA	NA	NA	NA	NA	NA	1	D	0/1	19	18	0.486486	37	99	462	0
12334.s1	sscsib	0	Yale	male	EZV2	Mis-B	19	44738948	A	A	G	44738948	44738948	A	G	209.01	PASS	1	0.000169	5922	60	6.15	19q13.31	exonic	ZNF227	NA	nonsynonymous SNV	ZNF227:NM_001289170:exon4:c.A128G:p.Q43R,ZNF227:NM_001289171:exon4:c.A128G:p.Q43R,ZNF227:NM_001289172:exon4:c.A74G:p.Q25R,ZNF227:NM_001289168:exon5:c.A212G:p.Q71R,ZNF227:NM_001289169:exon5:c.A212G:p.Q71R,ZNF227:NM_001289173:exon5:c.A281G:p.Q94R,ZNF227:NM_001289166:exon6:c.A365G:p.Q122R,ZNF227:NM_001289167:exon6:c.A212G:p.Q71R,ZNF227:NM_182490:exon6:c.A365G:p.Q122R		NA	NA	NA	NA	NA	NA	NA	NA	NA	NA	0.002	B	0/1	21	13	0.382353	34	99	264	0
13804.s1	sscsib	0	Yale	female	EZV2	Mis-B	19	44792789	C	C	G	44792789	44792789	C	G	848.99	PASS	1	0.000169	5926	60	9.13	19q13.31	exonic	ZNF235	NA	nonsynonymous SNV	ZNF235:NM_004234:exon5:c.G799C:p.E267Q		NA	NA	NA	NA	NA	NA	NA	NA	NA	NA	0.005	B	0/1	60	33	0.354839	93	99	904	0
13061.s2	sscsib	0	Yale	female	EZV2	Mis-B	19	12460757	C	C	T	12460757	12460757	C	T	488.99	PASS	1	0.000169	5928	59.15	8.73	19p13.2	exonic	ZNF442	NA	nonsynonymous SNV	ZNF442:NM_030824:exon6:c.G1642A:p.E548K		NA	NA	NA	NA	NA	NA	NA	NA	NA	NA	0.003	B	0/1	35	21	0.375	56	99	544	0
1143-03	cms	0	Yale	male	EZV2	Mis-D	19	37130042	T	T	C	37130042	37130042	T	C	1261.99	PASS	1	0.000169	5926	60	17.05	19q13.12	exonic	ZNF461	NA	nonsynonymous SNV	ZNF461:NM_001297623:exon5:c.A1136G:p.H379R,ZNF461:NM_153257:exon6:c.A1205G:p.H402R	DN	NA	NA	NA	NA	NA	NA	NA	NA	NA	NA	0.968	D	0/1	33	41	0.554054	74	99	1317	0
12955.s1	sscsib	0	Yale	male	EZV2	Mis-P	19	37129862	A	A	G	37129862	37129862	A	G	868.99	PASS	1	0.000169	5926	60	15.52	19q13.12	exonic	ZNF461	NA	nonsynonymous SNV	ZNF461:NM_001297623:exon5:c.T1316C:p.I439T,ZNF461:NM_153257:exon6:c.T1385C:p.I462T		NA	NA	NA	NA	NA	NA	NA	NA	NA	NA	0.478	P	0/1	22	34	0.607143	56	99	924	0
1097-03	cms	0	Yale	female	EZV2	Mis-P	3	44763676	T	T	A	44763676	44763676	T	A	1305.99	PASS	1	0.000169	5930	60	11.98	3p21.31	exonic	ZNF502	NA	nonsynonymous SNV	ZNF502:NM_001134441:exon3:c.T1367A:p.I456N,ZNF502:NM_001134442:exon3:c.T1367A:p.I456N,ZNF502:NM_001134440:exon4:c.T1367A:p.I456N,ZNF502:NM_033210:exon4:c.T1367A:p.I456N,ZNF502:NM_001282880:exon5:c.T1367A:p.I456N	DN	NA	NA	NA	NA	NA	NA	NA	NA	NA	NA	0.636	P	0/1	63	46	0.422018	109	99	1361	0
12396.s1	sscsib	0	Yale	female	EZV2	UNK	10	97920132	C	C	T	97920132	97920132	C	T	683	PASS	1	0.000169	5926	60	12.89	10q24.1	exonic	ZNF518A	NA	unknown	UNKNOWN		NA	NA	NA	NA	NA	NA	NA	NA	NA	NA	1	D	0/1	20	33	0.622642	53	99	738	0
14480.s1	sscsib	0	Yale	female	EZV2	Mis-P	19	42730427	G	G	A	42730427	42730427	G	A	383	PASS	1	0.000169	5924	60	9.34	19q13.2	exonic	ZNF526	NA	nonsynonymous SNV	ZNF526:NM_001314033:exon3:c.G1872A:p.M624I,ZNF526:NM_133444:exon3:c.G1872A:p.M624I		NA	NA	NA	NA	NA	NA	NA	NA	NA	NA	0.895	P	0/1	23	18	0.439024	41	99	438	0
13807.s1	sscsib	0	Yale	male	EZV2	synonymous	19	57910087	C	C	T	57910087	57910087	C	T	573.99	PASS	1	0.000169	5924	60	13.05	19q13.43	exonic	ZNF548	NA	synonymous SNV	ZNF548:NM_152909:exon3:c.C432T:p.H144H,ZNF548:NM_001172773:exon4:c.C468T:p.H156H		NA	NA	NA	NA	NA	NA	NA	NA	NA	NA	NA	NA	0/1	23	21	0.477273	44	99	629	0
14082.s1	sscsib	0	Yale	female	EZV2	Mis-B	8	144733007	A	A	G	144733007	144733007	A	G	1121.99	PASS	1	0.000169	5928	60	16.03	8q24.3	exonic	ZNF623	NA	nonsynonymous SNV	ZNF623:NM_014789:exon1:c.A965G:p.N322S,ZNF623:NM_001082480:exon2:c.A845G:p.N282S,ZNF623:NM_001261843:exon2:c.A845G:p.N282S		NA	NA	2.47e-05	0	0	0	0	3e-05	0	6.06e-05	0.004	B	0/1	30	40	0.571429	70	99	1177	0
13859.s1	sscsib	0	Yale	female	EZV2	Mis-D	1	91403554	C	C	A	91403554	91403554	C	A	425.99	PASS	1	0.000169	5928	60	9.26	1p22.2	exonic	ZNF644	NA	nonsynonymous SNV	ZNF644:NM_201269:exon4:c.G3176T:p.G1059V		NA	NA	NA	NA	NA	NA	NA	NA	NA	NA	1	D	0/1	22	24	0.521739	46	99	481	0
14440.s1	sscsib	0	Yale	male	EZV2	Mis-B	1	182025606	G	G	A	182025606	182025606	G	A	1447.99	PASS	1	0.000169	5928	60	10.42	1q25.3	exonic	ZNF648	NA	nonsynonymous SNV	ZNF648:NM_001009992:exon2:c.C1540T:p.R514C		NA	NA	1.69e-05	0	0	0	0	3.06e-05	0	0	0.379	B	0/1	83	56	0.402878	139	99	1503	0
14226.s1	sscsib	0	Yale	male	EZV2	synonymous	19	52395086	C	C	T	52395086	52395086	C	T	583.99	PASS	1	0.000169	5924	60	11.68	19q13.41	exonic	ZNF649	NA	synonymous SNV	ZNF649:NM_023074:exon5:c.G303A:p.T101T		NA	rs140908786	0.0001	0.0013	8.66e-05	0	0	1.51e-05	0	6.66e-05	NA	NA	0/1	23	27	0.54	50	99	639	0
12836.s1	sscsib	0	Yale	male	EZV2	synonymous	1	249142541	G	G	A	249142541	249142541	G	A	1196.15	PASS	1	0.000169	5902	60	11.73	1q44	exonic	ZNF672	NA	synonymous SNV	ZNF672:NM_024836:exon4:c.G1068A:p.V356V		NA	NA	NA	NA	NA	NA	NA	NA	NA	NA	NA	NA	0/1	56	46	0.45098	102	99	1251	0
1137-03	cms	0	Yale	male	EZV2	Mis-P	7	56007028	G	G	A	56007028	56007028	G	A	388.37	PASS	1	0.00017	5900	60	12.95	7p11.2	exonic	ZNF713	NA	nonsynonymous SNV	ZNF713:NM_182633:exon7:c.G661A:p.D221N	DN	NA	NA	NA	NA	NA	NA	NA	NA	NA	NA	0.454	P	0/1	15	15	0.5	30	99	443	0
1023-03	cms	0	Yale	male	EZV2	Mis-D	22	20760950	C	C	T	20760950	20760950	C	T	506.99	PASS	1	0.000169	5924	60	16.35	22q11.21	exonic	ZNF74	NA	nonsynonymous SNV	ZNF74:NM_001256525:exon5:c.C1414T:p.L472F,ZNF74:NM_003426:exon5:c.C1627T:p.L543F,ZNF74:NM_001256524:exon6:c.C1627T:p.L543F	DN	NA	NA	NA	NA	NA	NA	NA	NA	NA	NA	1	D	0/1	12	19	0.612903	31	99	562	0
13174.s1	sscsib	0	Yale	male	EZV2	Mis-B	19	2933528	C	C	A	2933528	2933528	C	A	775.99	PASS	1	0.000169	5926	60	18.05	19p13.3	exonic	ZNF77	NA	nonsynonymous SNV	ZNF77:NM_021217:exon4:c.G1597T:p.A533S		NA	NA	NA	NA	NA	NA	NA	NA	NA	NA	0	B	0/1	13	30	0.697674	43	99	831	0
14018.s1	sscsib	0	Yale	male	EZV2	synonymous	19	40580705	T	T	C	40580705	40580705	T	C	589.99	PASS	1	0.000169	5926	50.02	10.17	19q13.2	exonic	ZNF780A	NA	synonymous SNV	ZNF780A:NM_001010880:exon6:c.A1644G:p.R548R,ZNF780A:NM_001142577:exon6:c.A1647G:p.R549R,ZNF780A:NM_001142578:exon6:c.A1644G:p.R548R		NA	NA	NA	NA	NA	NA	NA	NA	NA	NA	NA	NA	0/1	30	28	0.482759	58	99	645	0
13859.s1	sscsib	0	Yale	female	EZV2	Mis-B	7	148769528	G	G	C	148769528	148769528	G	C	478.99	PASS	1	0.000169	5926	60	12.28	7q36.1	exonic	ZNF786	NA	nonsynonymous SNV	ZNF786:NM_152411:exon4:c.C336G:p.S112R		NA	NA	NA	NA	NA	NA	NA	NA	NA	NA	0	B	0/1	20	19	0.487179	39	99	534	0
1002-03	cms	0	Yale	male	EZV2	synonymous	4	146697087	C	C	T	146697087	146697087	C	T	1107.99	PASS	1	0.000169	5930	60	12.88	4q31.21	exonic	ZNF827	NA	synonymous SNV	ZNF827:NM_001306215:exon10:c.G2547A:p.L849L,ZNF827:NM_178835:exon10:c.G2547A:p.L849L	DN	NA	NA	NA	NA	NA	NA	NA	NA	NA	NA	NA	NA	0/1	45	41	0.476744	86	99	1163	0
14339.s1	sscsib	0	Yale	female	EZV2	Mis-B	19	57176092	T	T	C	57176092	57176092	T	C	516.01	PASS	1	0.000169	5924	60	13.58	19q13.43	exonic	ZNF835	NA	nonsynonymous SNV	ZNF835:NM_001005850:exon2:c.A475G:p.T159A		NA	NA	NA	NA	NA	NA	NA	NA	NA	NA	0.013	B	0/1	16	22	0.578947	38	99	571	0
1055-03	cms	0	Yale	female	EZV2	Mis-D	7	149547372	G	G	C	149547372	149547372	G	C	2541.99	PASS	1	0.000169	5926	60	18.29	7q36.1	exonic	ZNF862	NA	nonsynonymous SNV	ZNF862:NM_001099220:exon5:c.G1062C:p.Q354H	DN	NA	NA	NA	NA	NA	NA	NA	NA	NA	NA	0.999	D	0/1	63	76	0.546763	139	99	2597	0
14018.s1	sscsib	0	Yale	male	EZV2	LGD	11	60637182	TCCTC	TCCTC	T	60637183	60637186	CCTC	-	679.28	PASS	2	0.000337	5928	60.85	3.27	11q12.2	exonic	ZP1	NA	frameshift deletion	ZP1:NM_207341:exon3:c.492_495del:p.F164fs		NA	NA	NA	NA	NA	NA	NA	NA	NA	NA	NA	NA	0/1	20	17	0.459459	37	99	629	0
[truncated: 19 more columns]

## Sheet: 52de novo damaging cms variants
Proband	batch	exclude	Site	Gender	Capture	Var	chr	pos_vcf	ref_vcf	parents_vcf	alt_vcf	Start_annovar	End_annovar	Ref_annovar	Alt_annovar	QS	PASS	AC	AF	AN	MQ	QD	cytoBand	Func.refGene	Gene.refGene	GeneDetail.refGene	ExonicFunc.refGene	AAChange.refGene	confirmation	genomicSuperDups	snp138NonFlagged	ExAC_ALL	ExAC_AFR	ExAC_AMR	ExAC_EAS	ExAC_FIN	ExAC_NFE	ExAC_OTH	ExAC_SAS	Polyphen2_HDIV_score	Polyphen2_HDIV_pred	GT	ref_cov	nonref_cov	AARF	DP	GQ	PL_hom1	PL_het
1028-03	cms	0	Yale	female	EZV2	Mis-D	12	109684221	G	G	A	109684221	109684221	G	A	920.99	PASS	1	0.000169	5928	60	16.16	12q24.11	exonic	ACACB	NA	nonsynonymous SNV	ACACB:NM_001093:exon38:c.G5539A:p.V1847M	DN	NA	rs200269069	2.48e-05	0	0	0	0	3.01e-05	0	6.07e-05	1	D	0/1	24	33	0.578947	57	99	976	0
1006-03	cms	0	Yale	male	EZV2	Mis-D	6	47650187	G	G	A	47650187	47650187	G	A	903.99	PASS	1	0.000169	5926	60	15.59	6p12.3	exonic	ADGRF2	NA	nonsynonymous SNV	ADGRF2:NM_153839:exon7:c.G1688A:p.R563Q	DN	NA	NA	NA	NA	NA	NA	NA	NA	NA	NA	0.964	D	0/1	26	32	0.551724	58	99	959	0
1007-03	cms	0	Yale	male	EZV2	Mis-D	11	67051779	A	A	G	67051779	67051779	A	G	434	PASS	1	0.000169	5926	60	9.86	11q13.2	exonic	ADRBK1	NA	nonsynonymous SNV	ADRBK1:NM_001619:exon18:c.A1589G:p.N530S	DN	NA	NA	NA	NA	NA	NA	NA	NA	NA	NA	0.974	D	0/1	28	16	0.363636	44	99	489	0
1002-03	cms	0	Yale	male	EZV2	LGD	1	36291662	G	G	A	36291662	36291662	G	A	967.99	PASS	1	0.000169	5930	60	14.45	1p34.3	splicing	AGO4	NM_017629:exon6:c.760+1G>A	NA	NA	DN	NA	NA	NA	NA	NA	NA	NA	NA	NA	NA	.	.	0/1	32	35	0.522388	67	99	1023	0
1146-03	cms	0	Yale	male	EZV2	LGD	11	77817972	C	C	T	77817972	77817972	C	T	1716.01	PASS	1	0.000169	5928	60	10.86	11q14.1	exonic	ALG8	NA	stopgain	ALG8:NM_001007027:exon10:c.G1059A:p.W353X,ALG8:NM_024079:exon10:c.G1059A:p.W353X	DN	NA	NA	NA	NA	NA	NA	NA	NA	NA	NA	.	.	0/1	90	68	0.43038	158	99	1771	0
1100-03	cms	0	Yale	female	EZV2	Mis-D	2	97519206	G	G	A	97519206	97519206	G	A	349.99	PASS	1	0.000169	5928	60	12.96	2q11.2	exonic	ANKRD39	NA	nonsynonymous SNV	ANKRD39:NM_016466:exon3:c.C340T:p.R114W	DN	NA	rs201620346	0.0004	0	0.0016	0	0	0.0005	0	0	1	D	0/1	13	14	0.518519	27	99	405	0
1114-03	cms	0	Yale	male	EZV2	Mis-D	22	19964982	C	C	T	19964982	19964982	C	T	1504.31	PASS	2	0.000338	5926	60	17.49	22q11.21	exonic	ARVCF	NA	nonsynonymous SNV	ARVCF:NM_001670:exon9:c.G1826A:p.R609Q	DN	NA	rs374932781	9.77e-05	0	8.7e-05	0	0	0.0002	0	0	0.984	D	0/1	20	20	0.5	40	99	634	0
1017-03	cms	0	Yale	male	EZV2	LGD	3	10384640	G	G	GA	10384640	10384640	-	A	577.99	PASS	1	0.000169	5928	60	14.1	3p25.3	exonic	ATP2B2	NA	frameshift insertion	ATP2B2:NM_001683:exon16:c.2577dupT:p.L860fs,ATP2B2:NM_001001331:exon19:c.2712dupT:p.L905fs	DN	NA	NA	NA	NA	NA	NA	NA	NA	NA	NA	NA	NA	0/1	26	15	0.365854	41	99	633	0
1010-03	cms	0	Yale	male	EZV2	Mis-D	3	107435533	G	G	A	107435533	107435533	G	A	743.99	PASS	1	0.000169	5930	60	10.48	3q13.12	exonic	BBX	NA	nonsynonymous SNV	BBX:NM_001142568:exon5:c.G242A:p.R81Q,BBX:NM_001276286:exon5:c.G242A:p.R81Q,BBX:NM_020235:exon5:c.G242A:p.R81Q	DN	NA	NA	NA	NA	NA	NA	NA	NA	NA	NA	1	D	0/1	44	27	0.380282	71	99	799	0
1056-03	cms	0	Yale	female	EZV2	LGD	16	46843569	G	G	A	46843569	46843569	G	A	871.99	PASS	1	0.000169	5928	60	9.69	16q11.2	exonic	C16orf87	NA	stopgain	C16orf87:NM_001001436:exon3:c.C292T:p.R98X	DN	NA	NA	NA	NA	NA	NA	NA	NA	NA	NA	.	.	0/1	56	34	0.377778	90	99	927	0
1001-03	cms	0	Yale	male	EZV2	Mis-D	8	27614282	T	T	G	27614282	27614282	T	G	2381.99	PASS	1	0.000169	5928	60	14.98	8p21.1	exonic	CCDC25	NA	nonsynonymous SNV	CCDC25:NM_001304529:exon4:c.A122C:p.H41P,CCDC25:NM_018246:exon4:c.A122C:p.H41P	DN	NA	NA	NA	NA	NA	NA	NA	NA	NA	NA	1	D	0/1	78	81	0.509434	159	99	2437	0
1078-03	cms	0	Yale	male	EZV2	Mis-D	9	95094553	T	T	G	95094553	95094553	T	G	1512.02	PASS	1	0.000169	5926	60	15.92	9q22.31	exonic	CENPP	NA	nonsynonymous SNV	CENPP:NM_001012267:exon2:c.T209G:p.L70R	DN	NA	NA	NA	NA	NA	NA	NA	NA	NA	NA	1	D	0/1	46	49	0.515789	95	99	1567	0
1022-03	cms	0	Yale	female	EZV2	Mis-D	16	69368486	G	G	A	69368486	69368486	G	A	725	PASS	1	0.000169	5928	60	13.43	16q22.1	exonic	COG8	NA	nonsynonymous SNV	COG8:NM_032382:exon3:c.C1351T:p.L451F	DN	NA	rs183926771	8.28e-06	0	0	0	0	1.51e-05	0	0	0.997	D	0/1	26	28	0.518519	54	99	780	0
1102-03	cms	0	Yale	female	EZV2	LGD	6	56035909	G	G	A	56035909	56035909	G	A	2439	PASS	1	0.000169	5928	60	15.84	6p12.1	exonic	COL21A1	NA	stopgain	COL21A1:NM_030820:exon4:c.C658T:p.R220X	DN	NA	rs202026963	1.71e-05	0	0	0	0	3.05e-05	0	0	.	.	0/1	66	88	0.571429	154	99	2494	0
1103-03	cms	0	Yale	male	EZV2	Mis-D	17	27946167	G	G	A	27946167	27946167	G	A	498.99	PASS	1	0.000169	5928	60	11.6	17q11.2	exonic	CORO6	NA	nonsynonymous SNV	CORO6:NM_032854:exon3:c.C362T:p.T121M	DN	NA	NA	8.36e-06	0.0001	0	0	0	0	0	0	0.999	D	0/1	23	20	0.465116	43	99	554	0
1070-03	cms	0	Yale	male	EZV2	Mis-D	6	30859802	A	A	G	30859802	30859802	A	G	714.99	PASS	1	0.000169	5926	60	11.92	6p21.33	exonic	DDR1	NA	nonsynonymous SNV	DDR1:NM_001202521:exon6:c.A689G:p.Q230R,DDR1:NM_001202522:exon6:c.A689G:p.Q230R,DDR1:NM_013994:exon6:c.A689G:p.Q230R,DDR1:NM_001202523:exon7:c.A743G:p.Q248R,DDR1:NM_001297652:exon7:c.A689G:p.Q230R,DDR1:NM_001297653:exon7:c.A689G:p.Q230R,DDR1:NM_001297654:exon7:c.A689G:p.Q230R,DDR1:NM_013993:exon8:c.A689G:p.Q230R,DDR1:NM_001954:exon9:c.A689G:p.Q230R	DN	NA	NA	NA	NA	NA	NA	NA	NA	NA	NA	1	D	0/1	31	29	0.483333	60	99	770	0
1077-03	cms	0	Yale	male	EZV2	LGD	22	42003266	C	C	CG	42003266	42003266	-	G	443.01	PASS	1	0.000169	5924	60	5.15	22q13.2	exonic	DESI1	NA	frameshift insertion	DESI1:NM_015704:exon3:c.179dupC:p.P60fs	DN	NA	NA	3.42e-05	0	0	0	0	6.14e-05	0	0	NA	NA	0/1	60	26	0.302326	86	99	498	0
1118-03	cms	0	Yale	female	EZV2	Mis-D	10	79616551	C	C	T	79616551	79616551	C	T	559.99	PASS	1	0.000169	5926	60	13.66	10q22.3	exonic	DLG5	NA	nonsynonymous SNV	DLG5:NM_004747:exon3:c.G473A:p.R158Q	DN	NA	NA	3.32e-05	0	0	0.0001	0	1.51e-05	0	0.0001	1	D	0/1	21	20	0.487805	41	99	615	0
1136-03	cms	0	Yale	male	EZV2	LGD	2	84777113	C	C	T	84777113	84777113	C	T	2190.99	PASS	1	0.000169	5930	60	13.96	2p11.2	exonic	DNAH6	NA	stopgain	DNAH6:NM_001370:exon9:c.C1417T:p.R473X	DN	NA	NA	NA	NA	NA	NA	NA	NA	NA	NA	.	.	0/1	83	74	0.471338	157	99	2246	0
1051-03	cms	0	Yale	female	EZV2	LGD	6	74063103	T	T	C	74063103	74063103	T	C	1227.99	PASS	1	0.000169	5928	60	11.81	6q13	splicing	DPPA5	NM_001025290:exon3:c.293-2A>G	NA	NA	DN	NA	NA	NA	NA	NA	NA	NA	NA	NA	NA	.	.	0/1	50	54	0.519231	104	99	1283	0
1070-03	cms	0	Yale	male	EZV2	Mis-D	6	24847771	T	T	C	24847771	24847771	T	C	1614.35	PASS	3	0.000506	5926	60	13.23	6p22.3	exonic	FAM65B	NA	nonsynonymous SNV	FAM65B:NM_014722:exon13:c.A1226G:p.Y409C	DN	NA	NA	0.0001	0.0009	0	0	0	0.0001	0	0	0.999	D	0/1	33	20	0.377358	53	99	551	0
1030-03	cms	0	Yale	female	EZV2	Mis-D	2	36805959	A	A	C	36805959	36805959	A	C	1533.99	PASS	1	0.000169	5930	60	17.24	2p22.2	exonic	FEZ2	NA	nonsynonymous SNV	FEZ2:NM_001042548:exon5:c.T684G:p.I228M,FEZ2:NM_005102:exon5:c.T684G:p.I228M	DN	NA	NA	8.29e-06	0	0	0	0	1.5e-05	0	0	0.996	D	0/1	41	48	0.539326	89	99	1589	0
1104-03	cms	0	Yale	male	EZV2	Mis-D	2	85777682	G	G	A	85777682	85777682	G	A	1348.02	PASS	1	0.000169	5930	60	14.65	2p11.2	exonic	GGCX	NA	nonsynonymous SNV	GGCX:NM_001142269:exon13:c.C1909T:p.R637C,GGCX:NM_000821:exon14:c.C2080T:p.R694C	DN	NA	rs374455399	1.65e-05	9.71e-05	0	0	0	1.5e-05	0	0	1	D	0/1	46	46	0.5	92	99	1403	0
1062-03	cms	0	Yale	female	EZV2	Mis-D	16	4882909	A	A	T	4882909	4882909	A	T	1624.99	PASS	1	0.000169	5928	60	13.21	16p13.3	exonic	GLYR1	NA	nonsynonymous SNV	GLYR1:NM_001308096:exon4:c.T160A:p.W54R,GLYR1:NM_032569:exon4:c.T160A:p.W54R	DN	NA	NA	NA	NA	NA	NA	NA	NA	NA	NA	0.996	D	0/1	66	57	0.463415	123	99	1680	0
1048-03	cms	0	Yale	female	EZV2	Mis-D	6	42162371	C	C	G	42162371	42162371	C	G	627.99	PASS	1	0.000169	5926	60	7.95	6p21.1	exonic	GUCA1B	NA	nonsynonymous SNV	GUCA1B:NM_002098:exon1:c.G188C:p.R63P	DN	NA	NA	NA	NA	NA	NA	NA	NA	NA	NA	0.994	D	0/1	53	26	0.329114	79	99	683	0
1029-03	cms	0	Yale	male	EZV2	Mis-D	15	64005092	C	C	T	64005092	64005092	C	T	1620.99	PASS	1	0.000169	5926	60	12.47	15q22.31	exonic	HERC1	NA	nonsynonymous SNV	HERC1:NM_003922:exon24:c.G4466A:p.S1489N	DN	NA	NA	NA	NA	NA	NA	NA	NA	NA	NA	0.99	D	0/1	67	63	0.484615	130	99	1676	0
1135-03	cms	0	Yale	male	EZV2	Mis-D	21	35254584	C	C	T	35254584	35254584	C	T	570.99	PASS	1	0.000169	5926	60	11.2	21q22.11	exonic	ITSN1	NA	nonsynonymous SNV	ITSN1:NM_003024:exon35:c.C4379T:p.P1460L	DN	NA	NA	8.24e-06	0	0	0	0	1.5e-05	0	0	1	D	0/1	29	22	0.431373	51	99	626	0
1036-03	cms	0	Yale	female	EZV2	Mis-D	5	137762916	A	A	C	137762916	137762916	A	C	3194.99	PASS	1	0.000169	5928	60	13.65	5q31.2	exonic	KDM3B	NA	nonsynonymous SNV	KDM3B:NM_016604:exon19:c.A4541C:p.Y1514S	DN	NA	NA	NA	NA	NA	NA	NA	NA	NA	NA	0.999	D	0/1	124	110	0.470085	234	99	3250	0
1050-03	cms	0	Yale	female	EZV2	LGD	1	202718222	G	G	A	202718222	202718222	G	A	734.99	PASS	1	0.000169	5930	60	11.85	1q32.1	exonic	KDM5B	NA	stopgain	KDM5B:NM_006618:exon14:c.C1867T:p.R623X,KDM5B:NM_001314042:exon15:c.C1975T:p.R659X	DN	NA	NA	NA	NA	NA	NA	NA	NA	NA	NA	.	.	0/1	32	30	0.483871	62	99	790	0
1029-03	cms	0	Yale	male	EZV2	LGD	1	202715397	G	G	A	202715397	202715397	G	A	2205.99	PASS	1	0.000169	5930	60	11.14	1q32.1	exonic	KDM5B	NA	stopgain	KDM5B:NM_006618:exon15:c.C2071T:p.Q691X,KDM5B:NM_001314042:exon16:c.C2179T:p.Q727X	DN	NA	NA	NA	NA	NA	NA	NA	NA	NA	NA	.	.	0/1	112	86	0.434343	198	99	2261	0
1034-03	cms	0	Yale	male	EZV2	Mis-D	1	160784372	C	C	T	160784372	160784372	C	T	496.99	PASS	1	0.000169	5930	60	11.3	1q23.3	exonic	LY9	NA	nonsynonymous SNV	LY9:NM_001261456:exon4:c.C893T:p.T298M,LY9:NM_001261457:exon4:c.C893T:p.T298M,LY9:NM_002348:exon4:c.C893T:p.T298M	DN	NA	rs199988886	3.3e-05	9.61e-05	0	0	0	0	0	0.0002	1	D	0/1	25	19	0.431818	44	99	552	0
1007-03	cms	0	Yale	male	EZV2	Mis-D	1	11087100	C	C	G	11087100	11087100	C	G	4023.9	PASS	1	0.000169	5930	60	12.42	1p36.22	exonic	MASP2	NA	nonsynonymous SNV	MASP2:NM_006610:exon11:c.G1903C:p.G635R	DN	NA	NA	NA	NA	NA	NA	NA	NA	NA	NA	1	D	0/1	67	68	0.503704	135	99	2097	0
1118-03	cms	0	Yale	female	EZV2	Mis-D	3	138116247	A	A	G	138116247	138116247	A	G	653.99	PASS	1	0.000169	5930	60	10.72	3q22.3	exonic	MRAS	NA	nonsynonymous SNV	MRAS:NM_001252091:exon2:c.A47G:p.Y16C,MRAS:NM_001252092:exon2:c.A47G:p.Y16C,MRAS:NM_001252093:exon2:c.A47G:p.Y16C,MRAS:NM_001085049:exon3:c.A275G:p.Y92C,MRAS:NM_001252090:exon3:c.A275G:p.Y92C,MRAS:NM_012219:exon3:c.A275G:p.Y92C	DN	NA	NA	8.25e-06	0	0	0	0	0	0	6.06e-05	1	D	0/1	37	24	0.393443	61	99	709	0
1030-03	cms	0	Yale	female	EZV2	Mis-D	12	78582475	A	A	T	78582475	78582475	A	T	1632.99	PASS	1	0.000169	5928	60	13.17	12q21.2	exonic	NAV3	NA	nonsynonymous SNV	NAV3:NM_014903:exon32:c.A5907T:p.R1969S,NAV3:NM_001024383:exon33:c.A5973T:p.R1991S	DN	NA	NA	NA	NA	NA	NA	NA	NA	NA	NA	1	D	0/1	67	57	0.459677	124	99	1688	0
1131-03	cms	0	Yale	male	EZV2	Mis-D	6	79787621	A	A	C	79787621	79787621	A	C	207.23	PASS	1	0.000189	5284	60	8.63	6q14.1	exonic	PHIP	NA	nonsynonymous SNV	PHIP:NM_017934:exon2:c.T50G:p.F17C	DN	NA	NA	NA	NA	NA	NA	NA	NA	NA	NA	0.977	D	0/1	16	8	0.333333	24	99	261	0
1118-03	cms	0	Yale	female	EZV2	Mis-D	6	150464612	T	T	C	150464612	150464612	T	C	293	PASS	1	0.000169	5926	60	8.14	6q25.1	exonic	PPP1R14C	NA	nonsynonymous SNV	PPP1R14C:NM_030949:exon1:c.T284C:p.L95P	DN	NA	NA	1.25e-05	0	0	0	0	2.26e-05	0	0	1	D	0/1	22	14	0.388889	36	99	348	0
1003-03	cms	0	Yale	female	EZV2	Mis-D	11	32861694	G	G	A	32861694	32861694	G	A	2540.99	PASS	1	0.000169	5928	60	13.89	11p13	exonic	PRRG4	NA	nonsynonymous SNV	PRRG4:NM_024081:exon5:c.G358A:p.G120R	DN	NA	NA	NA	NA	NA	NA	NA	NA	NA	NA	1	D	0/1	91	92	0.502732	183	99	2596	0
1001-03	cms	0	Yale	male	EZV2	Mis-D	16	555554	C	C	G	555554	555554	C	G	1170	PASS	1	0.000169	5928	60	18.57	16p13.3	exonic	RAB11FIP3	NA	nonsynonymous SNV	RAB11FIP3:NM_001142272:exon6:c.C538G:p.L180V,RAB11FIP3:NM_014700:exon8:c.C1426G:p.L476V	DN	NA	NA	NA	NA	NA	NA	NA	NA	NA	NA	0.999	D	0/1	23	40	0.634921	63	99	1225	0
1081-03	cms	0	Yale	male	EZV2	Mis-D	6	49583478	C	C	T	49583478	49583478	C	T	1119.99	PASS	1	0.000169	5928	60	8.96	6p12.3	exonic	RHAG	NA	nonsynonymous SNV	RHAG:NM_000324:exon4:c.G499A:p.D167N	DN	NA	NA	NA	NA	NA	NA	NA	NA	NA	NA	1	D	0/1	75	50	0.4	125	99	1175	0
1087-03	cms	0	Yale	male	EZV2	LGD	20	17606248	C	C	G	17606248	17606248	C	G	952.99	PASS	1	0.000169	5926	60	14.89	20p12.1	splicing	RRBP1	NM_001042576:exon13:c.1665-1G>C,NM_004587:exon12:c.1665-1G>C	NA	NA	DN	NA	NA	NA	NA	NA	NA	NA	NA	NA	NA	.	.	0/1	32	32	0.5	64	99	1008	0
1021-03	cms	0	Yale	male	EZV2	Mis-D	14	23282261	G	G	A	23282261	23282261	G	A	549.99	PASS	1	0.000169	5926	60	11.96	14q11.2	exonic	SLC7A7	NA	nonsynonymous SNV	SLC7A7:NM_001126105:exon3:c.C347T:p.A116V,SLC7A7:NM_001126106:exon3:c.C347T:p.A116V	DN	NA	NA	NA	NA	NA	NA	NA	NA	NA	NA	1	D	0/1	25	21	0.456522	46	99	605	0
1009-03	cms	0	Yale	male	EZV2	Mis-D	2	74320780	A	A	G	74320780	74320780	A	G	655.99	PASS	1	0.000169	5930	60	14.58	2p13.1	exonic	TET3	NA	nonsynonymous SNV	TET3:NM_001287491:exon9:c.A3254G:p.N1085S	DN	NA	NA	NA	NA	NA	NA	NA	NA	NA	NA	1	D	0/1	21	24	0.533333	45	99	711	0
1029-03	cms	0	Yale	male	EZV2	Mis-D	8	22886105	C	C	T	22886105	22886105	C	T	908.99	PASS	1	0.000169	5928	59.82	10.33	8p21.3	exonic	TNFRSF10B	NA	nonsynonymous SNV	TNFRSF10B:NM_003842:exon5:c.G487A:p.G163R,TNFRSF10B:NM_147187:exon5:c.G487A:p.G163R	DN	NA	NA	NA	NA	NA	NA	NA	NA	NA	NA	1	D	0/1	52	36	0.409091	88	99	964	0
1139-03	cms	0	Yale	female	EZV2	Mis-D	8	67047342	CAA	CAA	C	67047342	67047342	C	G	2365.61	PASS	1	0.000169	5926	60.68	18.06	8q13.1	exonic	TRIM55	NA	nonsynonymous SNV	TRIM55:NM_033058:exon3:c.C459G:p.H153Q,TRIM55:NM_184085:exon3:c.C459G:p.H153Q,TRIM55:NM_184086:exon3:c.C459G:p.H153Q,TRIM55:NM_184087:exon3:c.C459G:p.H153Q	DN	NA	NA	8.24e-06	0	0	0	0	1.5e-05	0	0	1	D	0/2	34	44	0.564103	78	99	1702	0
1047-03	cms	0	Yale	female	EZV2	Mis-D	15	31355430	C	C	T	31355430	31355430	C	T	589.99	PASS	1	0.000169	5926	60	11.8	15q13.3	exonic	TRPM1	NA	nonsynonymous SNV	TRPM1:NM_001252020:exon7:c.G907A:p.V303I,TRPM1:NM_002420:exon7:c.G790A:p.V264I,TRPM1:NM_001252024:exon8:c.G856A:p.V286I	DN	NA	rs199544597	2.49e-05	0.0001	0.0002	0	0	0	0	0	0.987	D	0/1	26	24	0.48	50	99	645	0
1089-03	cms	0	Yale	male	EZV2	Mis-D	12	110224584	A	A	T	110224584	110224584	A	T	948.99	PASS	1	0.000169	5928	60	14.16	12q24.11	exonic	TRPV4	NA	nonsynonymous SNV	TRPV4:NM_001177433:exon11:c.T1946A:p.F649Y,TRPV4:NM_001177428:exon12:c.T2126A:p.F709Y,TRPV4:NM_147204:exon12:c.T2087A:p.F696Y,TRPV4:NM_001177431:exon14:c.T2165A:p.F722Y,TRPV4:NM_021625:exon14:c.T2267A:p.F756Y	DN	NA	NA	8.34e-06	0	8.69e-05	0	0	0	0	0	0.999	D	0/1	28	39	0.58209	67	99	1004	0
1087-03	cms	0	Yale	male	EZV2	Mis-D	4	1379729	T	T	A	1379729	1379729	T	A	1566.99	PASS	1	0.000169	5930	60	9.16	4p16.3	exonic	UVSSA	NA	nonsynonymous SNV	UVSSA:NM_020894:exon14:c.T2110A:p.F704I	DN	NA	NA	NA	NA	NA	NA	NA	NA	NA	NA	1	D	0/1	108	63	0.368421	171	99	1622	0
1013-03	cms	0	Yale	female	EZV2	Mis-D	3	55513444	C	C	T	55513444	55513444	C	T	775.99	PASS	1	0.000169	5930	60	8.08	3p14.3	exonic	WNT5A	NA	nonsynonymous SNV	WNT5A:NM_001256105:exon3:c.G244A:p.A82T,WNT5A:NM_003392:exon3:c.G289A:p.A97T	DN	NA	NA	8.28e-06	0	0	0	0	1.5e-05	0	0	1	D	0/1	62	34	0.354167	96	99	831	0
1117-03	cms	0	Yale	female	EZV2	Mis-D	11	3380662	C	C	T	3380662	3380662	C	T	799.99	PASS	1	0.000169	5926	55.6	12.9	11p15.4	exonic	ZNF195	NA	nonsynonymous SNV	ZNF195:NM_007152:exon4:c.G1360A:p.E454K,ZNF195:NM_001130519:exon5:c.G1507A:p.E503K,ZNF195:NM_001242843:exon5:c.G1372A:p.E458K,ZNF195:NM_001256825:exon5:c.G1372A:p.E458K,ZNF195:NM_001130520:exon6:c.G1576A:p.E526K,ZNF195:NM_001242841:exon6:c.G1519A:p.E507K,ZNF195:NM_001242842:exon6:c.G1441A:p.E481K,ZNF195:NM_001256824:exon6:c.G1465A:p.E489K	DN	NA	rs376637698	NA	NA	NA	NA	NA	NA	NA	NA	0.996	D	0/1	31	31	0.5	62	99	855	0
1143-03	cms	0	Yale	male	EZV2	Mis-D	19	37130042	T	T	C	37130042	37130042	T	C	1261.99	PASS	1	0.000169	5926	60	17.05	19q13.12	exonic	ZNF461	NA	nonsynonymous SNV	ZNF461:NM_001297623:exon5:c.A1136G:p.H379R,ZNF461:NM_153257:exon6:c.A1205G:p.H402R	DN	NA	NA	NA	NA	NA	NA	NA	NA	NA	NA	0.968	D	0/1	33	41	0.554054	74	99	1317	0
1023-03	cms	0	Yale	male	EZV2	Mis-D	22	20760950	C	C	T	20760950	20760950	C	T	506.99	PASS	1	0.000169	5924	60	16.35	22q11.21	exonic	ZNF74	NA	nonsynonymous SNV	ZNF74:NM_001256525:exon5:c.C1414T:p.L472F,ZNF74:NM_003426:exon5:c.C1627T:p.L543F,ZNF74:NM_001256524:exon6:c.C1627T:p.L543F	DN	NA	NA	NA	NA	NA	NA	NA	NA	NA	NA	1	D	0/1	12	19	0.612903	31	99	562	0
1055-03	cms	0	Yale	female	EZV2	Mis-D	7	149547372	G	G	C	149547372	149547372	G	C	2541.99	PASS	1	0.000169	5926	60	18.29	7q36.1	exonic	ZNF862	NA	nonsynonymous SNV	ZNF862:NM_001099220:exon5:c.G1062C:p.Q354H	DN	NA	NA	NA	NA	NA	NA	NA	NA	NA	NA	0.999	D	0/1	63	76	0.546763	139	99	2597	0
[truncated: 19 more columns]

## Sheet: Column Descriptions
ColLetter	ColNumber	ColName	Source1	Source2	Description Detail
A	1	Proband			CMS or control subject ID
B	2	batch			CMS or SSCsib (control)
C	3	exclude			Is family flagged for excess de novos, relatedness problem, or PCA outlier? - 0 means no, other means yes
D	4	Site			all samples sequenced at Yale
E	5	Gender			Male or Female
F	6	Capture			Exome capture platform - all were sequenced ysing EZExomev2
G	7	Var			de novo variant type: synonymous, Mis-T (tolerated missense), Mis-D (probably damaging missesense), NFS (non-frameshift indel), LGD (likely gene disrupting = stop codon disrupting, splice site, frameshift indel), UNK (unknown). All categories determined based on RefSeq gene definitions and MetaSVM, as annotated by ANNOVAR.
H	8	chr	GATK		Chromosome
I	9	pos_vcf	GATK		Base location
J	10	ref_vcf	GATK		Reference sequence at variant position
K	11	parents_vcf	GATK		Parents call
L	12	alt_vcf	GATK		Alternate allele of a variant.
M	13	Start_annovar	annovar		Start position
N	14	End_annovar	annovar		End position
O	15	Ref_annovar	annovar		Reference allele
P	16	Alt_annovar	annovar		Alternate allele call
Q	17	QS	GATK		GATK quality score
R	18	PASS	GATK		Pass/Fail value from variant calling
S	19	AC	GATK		Allele Count
T	20	AF	GATK		Allele Frequency
U	21	AN	GATK		Allele number
V	22	MQ	GATK		Mapping Quality score
W	23	QD	GATK		Quality by depth
X	24	cytoBand	annovar	cytoBand	Cytogenetic band location
Y	25	Func.refGene	annovar	refGene	RefSeq - exonic, intronic, intergentic, splicing, etc
Z	26	Gene.refGene	annovar	refGene	RefSeq - gene symbol. Note: Blue highlight indicates LGD or Mis-D genes in CMS that were also found in controls.
AA	27	GeneDetail.refGene	annovar	refGene
AB	28	ExonicFunc.refGene	annovar	refGene	RefSeq - nonsynonymous, synonymous, stopgain, frameshift, etc
AC	29	AAChange.refGene	annovar	refGene
AD	30	confirmation			PCR and Sanger Sequencing validation of variant: DN (de novo, confirmed in proband and absent in parents); Fail (PCR or sequencing failed to give readable results); wt (wild type in proband); Not tested
AE	31	genomicSuperDups	annovar	genomicSuperDups	Duplications of >1000 Bases of Non-RepeatMasked Sequence (>90 percent similar)
AF	32	snp138NonFlagged	annovar	snp138NonFlagged	dbSNP with ANNOVAR index files, after removing those flagged SNPs (SNPs < 1% minor allele frequency (MAF) (or unknown), mapping only once to reference assembly, flagged in dbSnp as "clinically associated")
AG	33	ExAC_ALL	annovar	exac03	ExAC 65000 exome allele frequency data for ALL, AFR (African), AMR (Admixed American), EAS (East Asian), FIN (Finnish), NFE (Non-finnish European), OTH (other), SAS (South Asian)). version 0.3. Left normalization done
AH	34	ExAC_AFR	annovar	exac03
AI	35	ExAC_AMR	annovar	exac03
AJ	36	ExAC_EAS	annovar	exac03
AK	37	ExAC_FIN	annovar	exac03
AL	38	ExAC_NFE	annovar	exac03
AM	39	ExAC_OTH	annovar	exac03
AN	40	ExAC_SAS	annovar	exac03
AO	41	Polyphen2_HDIV_score	annovar	dbnsfp30a
AP	42	Polyphen2_HDIV_pred	annovar	dbnsfp30a
AQ	43	GT	GATK	Proband	Genotype of the called variant. "0" is the reference and a non-zero value is that alternate in the list.
AR	44	ref_cov	GATK	Proband	The number of high-quality reads that match the reference
AS	45	nonref_cov	GATK	Proband	The number of high-quality reads with the alternate allele
AT	46	AARF	GATK	Proband	Alternate Allele Read Frequency
AU	47	DP	GATK	Proband	Depth of Coverage: at the sample level, this is the filtered depth, or count of reads that passed the caller's internal QC metrics. However, unlike the AD calculation, uninformative reads are included in DP.
AV	48	GQ	GATK	Proband	The GATK Genotype Quality score, on a phred-scale, with maximum value of 99
AW	49	PL_hom1	GATK	Proband	PL : Normalized Phred-scaled likelihoods of the possible genotypes. For the typical case of a monomorphic site (where there is only one ALT allele) in a diploid organism the PL field will contain three numbers corresponding to the three possible genotypes (0/0 0/1 and 1/1). The PL values are normalized so that the PL of the most likely genotype (assigned in the GT field) is 0 in the Phred scale (…
AX	50	PL_het	GATK	Proband
AY	51	PL_hom2	GATK	Proband
AZ	52	GT	GATK	Father	Genotype of the called variant. "0" is the reference and a non-zero value is that alternate in the list.
BA	53	ref_cov	GATK	Father	The number of high-quality reads that match the reference
BB	54	nonref_cov	GATK	Father	The number of high-quality reads with the alternate allele
BC	55	RARFp1	GATK	Father	Reference Allele Read Frequency
BD	56	DP	GATK	Father	Depth of Coverage: at the sample level, this is the filtered depth, or count of reads that passed the caller's internal QC metrics. However, unli\kne the AD calculation, uninformative reads are included in DP.
BE	57	GQ	GATK	Father	The GATK Genotype Quality score, on a phred-scale, with maximum value of 99
BF	58	PL_hom1	GATK	Father	PL : Normalized Phred-scaled likelihoods of the possible genotypes. For the typical case of a monomorphic site (where there is only one ALT allele) in a diploid organism the PL field will contain three numbers corresponding to the three possible genotypes (0/0 0/1 and 1/1). The PL values are normalized so that the PL of the most likely genotype (assigned in the GT field) is 0 in the Phred scale (…
BG	59	PL_het	GATK	Father
BH	60	PL_hom2	GATK	Father
BI	61	GT	GATK	Mother	Genotype of the called variant. "0" is the reference and a non-zero value is that alternate in the list.
BJ	62	ref_cov	GATK	Mother	The number of high-quality reads that match the reference
BK	63	nonref_cov	GATK	Mother	The number of high-quality reads with the alternate allele
BL	64	RARFp2	GATK	Mother	Reference Allele Read Frequency
BM	65	DP	GATK	Mother	Depth of Coverage: at the sample level, this is the filtered depth, or count of reads that passed the caller's internal QC metrics. However, unli\kne the AD calculation, uninformative reads are included in DP.
BN	66	GQ	GATK	Mother	The GATK Genotype Quality score, on a phred-scale, with maximum value of 99
BO	67	PL_hom1	GATK	Mother	PL : Normalized Phred-scaled likelihoods of the possible genotypes. For the typical case of a monomorphic site (where there is only one ALT allele) in a diploid organism the PL field will contain three numbers corresponding to the three possible genotypes (0/0 0/1 and 1/1). The PL values are normalized so that the PL of the most likely genotype (assigned in the GT field) is 0 in the Phred scale (…
BP	68	PL_het	GATK	Mother
		PL_hom2	GATK	Mother
