# Supplementary material for: Primary complex motor stereotypies are associated with de novo damaging DNA coding mutations that identify KDM5B as a risk gene
Source: PLoS One. 2023 Oct 3;18(10):e0291978. doi: 10.1371/journal.pone.0291978 (PMC10547198; doi:10.1371/journal.pone.0291978)
Supplement: S3 Table — See “S3 Table”. First tab contains de novo mutation rates used to perform subsequent maximum likelihood estimation (MLE) and TADA-Denovo analyses. The following mutation rates are listed for each gene: overall (mut.rate), likely gene disrupting (lgd), predicted damaging missense (mis3, also referred to as Mis-D), and all damaging (lgd + mis3). These overall mutation rates were previously published (Ware et al., 2015) from unaffected parent-child trios. The code used to generate the mutation rate table is provided in S1 File. Second tab contains the input file for the TADA-Denovo algorithm. Gene-level expected mutation rates for LGD (“mut.cls1” column) and Mis-D variants (“mut.cls2” column) are listed, along with their respective observed mutation counts in our pCMS data (“dn.cls1” and “dn.cls2”, respectively). Code for running TADA-Denovo is given in S1 File. Third tab contains the final output results from TADA-Denovo code provided in S1 File. One gene harboring more than one damaging de novo (LGD or Mis-D) variant in unrelated pCMS families is highlighted in yellow (KDM5B). This gene exceeded the threshold for being considered a high confidence (qval < 0.1) risk gene. (XLSX) [file pone.0291978.s009.xlsx]

## Sheet: gene-level de novo mut rates
gene.name	mut.rate	lgd	mis3	damaging
ARF5	1.04199e-05	5.8088e-07	3.17388e-06	3.75476e-06
M6PR	1.16047e-05	6.4693e-07	3.53477e-06	4.1817e-06
FKBP4	2.02634e-05	1.12963e-06	6.17219e-06	7.30181e-06
CYP26B1	3.22864e-05	1.79987e-06	9.83435e-06	1.16342e-05
NDUFAF7	1.8841e-05	1.05033e-06	5.73894e-06	6.78927e-06
FUCA2	2.0192e-05	1.12565e-06	6.15043e-06	7.27608e-06
HS3ST1	2.22904e-05	1.24262e-06	6.78959e-06	8.03222e-06
SEMA3F	5.13167e-05	2.86076e-06	1.5631e-05	1.84917e-05
CFTR	5.83016e-05	3.25015e-06	1.77585e-05	2.10087e-05
CYP51A1	2.07643e-05	1.15755e-06	6.32475e-06	7.48229e-06
USP28	4.52755e-05	2.52398e-06	1.37908e-05	1.63148e-05
SLC7A2	3.24663e-05	1.8099e-06	9.88917e-06	1.16991e-05
CCL18	3.79342e-06	2.11472e-07	1.15547e-06	1.36694e-06
SENP1	2.28731e-05	1.27511e-06	6.96708e-06	8.24219e-06
PDK4	1.83736e-05	1.02428e-06	5.59657e-06	6.62084e-06
USH1C	4.39689e-05	2.45114e-06	1.33928e-05	1.5844e-05
RALA	8.29772e-06	4.62574e-07	2.52747e-06	2.99004e-06
BAIAP2L1	2.83821e-05	1.58222e-06	8.64511e-06	1.02273e-05
CACNG3	1.79581e-05	1.00111e-06	5.46998e-06	6.47109e-06
TMEM132A	5.87886e-05	3.2773e-06	1.79069e-05	2.11842e-05
DVL2	4.10661e-05	2.28932e-06	1.25086e-05	1.4798e-05
RPAP3	2.43498e-05	1.35743e-06	7.41689e-06	8.77432e-06
PRSS21	1.37159e-05	7.6462e-07	4.17782e-06	4.94244e-06
HOXA11	2.5437e-05	1.41804e-06	7.74804e-06	9.16608e-06
CX3CL1	2.35477e-05	1.31272e-06	7.17258e-06	8.4853e-06
COPZ2	7.6613e-06	4.27096e-07	2.33362e-06	2.76071e-06
TRAPPC6A	9.58712e-06	5.34455e-07	2.92022e-06	3.45467e-06
SPATA20	4.47502e-05	2.4947e-06	1.36308e-05	1.61255e-05
CEACAM7	1.24365e-05	6.93299e-07	3.78813e-06	4.48143e-06
RHBDD2	1.86057e-05	1.03721e-06	5.66725e-06	6.70446e-06
TSR3	1.71916e-05	9.58383e-07	5.23653e-06	6.19491e-06
OSBPL7	4.45872e-05	2.48561e-06	1.35812e-05	1.60668e-05
YBX2	1.77213e-05	9.87912e-07	5.39787e-06	6.38578e-06
ITGA3	5.53446e-05	3.0853e-06	1.68578e-05	1.99431e-05
KRT33A	2.29644e-05	1.2802e-06	6.99491e-06	8.27511e-06
LRRC23	1.47844e-05	8.24189e-07	4.5033e-06	5.32749e-06
TFAP2D	2.35338e-05	1.31194e-06	7.16835e-06	8.48029e-06
CRY1	2.5926e-05	1.4453e-06	7.897e-06	9.34229e-06
PGLYRP1	1.10847e-05	6.1794e-07	3.37637e-06	3.99432e-06
STARD3NL	9.65941e-06	5.38484e-07	2.94223e-06	3.48072e-06
CAMK1G	2.4123e-05	1.34479e-06	7.3478e-06	8.69259e-06
CD74	1.57926e-05	8.80393e-07	4.81039e-06	5.69079e-06
FAM76A	1.13822e-05	6.34527e-07	3.467e-06	4.10153e-06
CPA1	2.44987e-05	1.36573e-06	7.46225e-06	8.82798e-06
SYPL1	1.06075e-05	5.9134e-07	3.23103e-06	3.82238e-06
RANBP9	3.14472e-05	1.75309e-06	9.57876e-06	1.13319e-05
CD4	1.90218e-05	1.06041e-06	5.79401e-06	6.85442e-06
TSPAN9	1.04675e-05	5.83532e-07	3.18837e-06	3.7719e-06
QPCTL	2.1836e-05	1.2173e-06	6.65121e-06	7.8685e-06
PPP5C	2.77158e-05	1.54508e-06	8.44216e-06	9.98724e-06
UBR7	1.65828e-05	9.24443e-07	5.05108e-06	5.97552e-06
MAP4K5	2.5082e-05	1.39825e-06	7.63993e-06	9.03818e-06
INMT	1.41133e-05	7.86775e-07	4.29887e-06	5.08565e-06
ERCC1	1.58277e-05	8.82346e-07	4.82107e-06	5.70341e-06
GPRC5A	1.7632e-05	9.82933e-07	5.37066e-06	6.3536e-06
HEBP1	9.75843e-06	5.44004e-07	2.9724e-06	3.5164e-06
COX15	1.84547e-05	1.0288e-06	5.62126e-06	6.65005e-06
MS4A12	1.07755e-05	6.00704e-07	3.2822e-06	3.8829e-06
RGPD5	9.5198e-06	5.30701e-07	2.89971e-06	3.43041e-06
XYLT2	4.56109e-05	2.54268e-06	1.3893e-05	1.64357e-05
SCTR	2.18368e-05	1.21734e-06	6.65144e-06	7.86878e-06
RALBP1	2.64699e-05	1.47562e-06	8.06268e-06	9.5383e-06
PSD	5.467e-05	3.04769e-06	1.66523e-05	1.97e-05
SYT13	2.21569e-05	1.23519e-06	6.74895e-06	7.98414e-06
SLC7A9	2.76719e-05	1.54263e-06	8.42881e-06	9.97144e-06
RTFDC1	1.3851e-05	7.72153e-07	4.21898e-06	4.99114e-06
SLC45A4	5.68955e-05	3.17176e-06	1.73302e-05	2.0502e-05
RB1CC1	5.60465e-05	3.12443e-06	1.70716e-05	2.01961e-05
AKAP11	6.60604e-05	3.68268e-06	2.01218e-05	2.38045e-05
PIGQ	4.02912e-05	2.24612e-06	1.22726e-05	1.45187e-05
CDH17	3.61719e-05	2.01648e-06	1.10179e-05	1.30344e-05
B4GALT7	2.12295e-05	1.18349e-06	6.46647e-06	7.64996e-06
FAM13B	3.58322e-05	1.99754e-06	1.09144e-05	1.29119e-05
CHPF2	4.5016e-05	2.50951e-06	1.37118e-05	1.62213e-05
LRRC7	6.34645e-05	3.53796e-06	1.93311e-05	2.28691e-05
GABARAPL2	6.19909e-06	3.45581e-07	1.88823e-06	2.23381e-06
MYOC	2.29892e-05	1.28158e-06	7.00246e-06	8.28404e-06
FAM136A	6.1133e-06	3.40799e-07	1.8621e-06	2.2029e-06
OTC	1.41617e-05	7.89475e-07	4.31363e-06	5.1031e-06
TTC17	4.81793e-05	2.68586e-06	1.46753e-05	1.73612e-05
HOXC8	1.57622e-05	8.78699e-07	4.80114e-06	5.67983e-06
MRI1	1.88954e-05	1.05336e-06	5.75548e-06	6.80884e-06
BOD1L1	0.000107209	5.97661e-06	3.26557e-05	3.86323e-05
TARBP1	7.25913e-05	4.04676e-06	2.21112e-05	2.61579e-05
RTN4R	2.81617e-05	1.56993e-06	8.57798e-06	1.01479e-05
PSMA4	1.04511e-05	5.82618e-07	3.18337e-06	3.76599e-06
ZPBP	1.52512e-05	8.50213e-07	4.64549e-06	5.49571e-06
LCP2	2.69483e-05	1.50229e-06	8.2084e-06	9.71069e-06
DCN	1.56622e-05	8.73124e-07	4.77068e-06	5.6438e-06
TNFRSF17	8.5363e-06	4.75874e-07	2.60014e-06	3.07601e-06
MRPS10	8.45449e-06	4.71314e-07	2.57522e-06	3.04653e-06
GRN	3.38909e-05	1.88932e-06	1.03231e-05	1.22124e-05
THAP3	1.20912e-05	6.74047e-07	3.68294e-06	4.35699e-06
VAMP3	5.13756e-06	2.86404e-07	1.56489e-06	1.85129e-06
UTS2	6.15021e-06	3.42856e-07	1.87334e-06	2.2162e-06
RCN1	1.19755e-05	6.67599e-07	3.6477e-06	4.3153e-06
RFC2	1.78589e-05	9.95585e-07	5.43979e-06	6.43538e-06
PPP1R3F	3.53935e-05	1.97308e-06	1.07808e-05	1.27539e-05
KIAA2022	5.37231e-05	2.99491e-06	1.63639e-05	1.93588e-05
ARHGEF5	4.824e-05	2.68924e-06	1.46938e-05	1.7383e-05
NFE2L3	2.59916e-05	1.44896e-06	7.91698e-06	9.36593e-06
TLL1	4.75091e-05	2.6485e-06	1.44712e-05	1.71197e-05
NNAT	5.36187e-06	2.98909e-07	1.63321e-06	1.93212e-06
CBLN4	1.34306e-05	7.48716e-07	4.09092e-06	4.83964e-06
CLDN11	1.08712e-05	6.0604e-07	3.31135e-06	3.91739e-06
RELT	2.45841e-05	1.37049e-06	7.48826e-06	8.85875e-06
PKP2	4.47502e-05	2.49469e-06	1.36308e-05	1.61255e-05
YIPF1	1.29427e-05	7.2152e-07	3.94233e-06	4.66385e-06
ADCK2	3.60866e-05	2.01172e-06	1.09919e-05	1.30036e-05
INPP4A	4.82373e-05	2.68909e-06	1.4693e-05	1.73821e-05
SLC2A3	2.31973e-05	1.29319e-06	7.06586e-06	8.35904e-06
STYK1	1.77947e-05	9.92002e-07	5.42021e-06	6.41222e-06
GNA11	2.5978e-05	1.4482e-06	7.91285e-06	9.36105e-06
CREB3L3	2.53713e-05	1.41438e-06	7.72805e-06	9.14242e-06
HDAC7	4.55053e-05	2.53679e-06	1.38608e-05	1.63976e-05
MRPS35	1.39628e-05	7.78389e-07	4.25305e-06	5.03144e-06
APPBP2	2.40906e-05	1.34298e-06	7.33794e-06	8.68093e-06
CA11	1.70358e-05	9.49695e-07	5.18905e-06	6.13875e-06
ISOC2	1.09067e-05	6.08016e-07	3.32215e-06	3.93017e-06
CD22	4.11468e-05	2.29381e-06	1.25332e-05	1.4827e-05
GSC2	8.59238e-06	4.79e-07	2.61722e-06	3.09622e-06
ZFY	2.58417e-05	1.4406e-06	7.87131e-06	9.31191e-06
KCNQ1	4.04414e-05	2.25449e-06	1.23184e-05	1.45729e-05
TRPM5	5.71133e-05	3.1839e-06	1.73966e-05	2.05805e-05
TRIB2	2.04654e-05	1.14089e-06	6.2337e-06	7.37459e-06
OTUD5	2.54104e-05	1.41656e-06	7.73996e-06	9.15652e-06
GPKOW	2.21043e-05	1.23225e-06	6.73292e-06	7.96517e-06
AQR	5.90617e-05	3.29252e-06	1.79901e-05	2.12826e-05
ST6GALNAC1	2.91436e-05	1.62467e-06	8.87707e-06	1.05017e-05
MBD3	2.10895e-05	1.17568e-06	6.42382e-06	7.5995e-06
LMCD1	2.04304e-05	1.13894e-06	6.22306e-06	7.362e-06
PSMC4	2.29462e-05	1.27918e-06	6.98935e-06	8.26853e-06
FNDC8	1.47838e-05	8.24155e-07	4.50311e-06	5.32727e-06
CAMKK1	2.7594e-05	1.53829e-06	8.40506e-06	9.94335e-06
ACAP1	3.72111e-05	2.07441e-06	1.13344e-05	1.34088e-05
DERL2	1.11975e-05	6.24228e-07	3.41073e-06	4.03496e-06
NOX3	2.88087e-05	1.606e-06	8.77507e-06	1.03811e-05
ANO8	6.98361e-05	3.89316e-06	2.12719e-05	2.51651e-05
KDM4B	6.60514e-05	3.68217e-06	2.01191e-05	2.38013e-05
ICAM3	3.46238e-05	1.93018e-06	1.05463e-05	1.24765e-05
CTTNBP2	7.07055e-05	3.94163e-06	2.15367e-05	2.54783e-05
ACTL6B	2.52253e-05	1.40624e-06	7.68356e-06	9.0898e-06
KIF22	3.46478e-05	1.93152e-06	1.05536e-05	1.24852e-05
PRSS22	1.57051e-05	8.75513e-07	4.78373e-06	5.65925e-06
CEACAM1	2.23623e-05	1.24663e-06	6.81149e-06	8.05812e-06
YTHDC2	5.87081e-05	3.27281e-06	1.78823e-05	2.11551e-05
MEF2B	1.58914e-05	8.859e-07	4.84048e-06	5.72638e-06
TMEM161A	2.4502e-05	1.36591e-06	7.46325e-06	8.82916e-06
FOXJ2	2.4267e-05	1.35281e-06	7.39166e-06	8.74447e-06
TNFRSF1A	2.11259e-05	1.17771e-06	6.43489e-06	7.6126e-06
GOLGA5	3.03368e-05	1.69119e-06	9.24053e-06	1.09317e-05
CELSR3	0.000198562	1.10692e-05	6.04815e-05	7.15507e-05
PPP2R5B	2.44595e-05	1.36355e-06	7.4503e-06	8.81385e-06
PYGM	5.0219e-05	2.79956e-06	1.52966e-05	1.80962e-05
BCL3	2.17744e-05	1.21386e-06	6.63242e-06	7.84628e-06
PIGB	1.76156e-05	9.82018e-07	5.36567e-06	6.34768e-06
PDZD4	5.1459e-05	2.86869e-06	1.56743e-05	1.8543e-05
PRLH	5.54195e-06	3.08948e-07	1.68807e-06	1.99701e-06
FSTL3	1.11865e-05	6.23614e-07	3.40738e-06	4.03099e-06
EPHA8	6.35378e-05	3.54205e-06	1.93535e-05	2.28955e-05
TRIP13	2.03709e-05	1.13562e-06	6.20492e-06	7.34053e-06
VASH1	1.91908e-05	1.06983e-06	5.84547e-06	6.9153e-06
KRT14	2.68828e-05	1.49864e-06	8.18843e-06	9.68707e-06
KRT20	2.06272e-05	1.14991e-06	6.28299e-06	7.4329e-06
SPP2	1.19917e-05	6.68504e-07	3.65265e-06	4.32115e-06
HSD17B10	1.18772e-05	6.62119e-07	3.61776e-06	4.27988e-06
FGF4	1.08968e-05	6.07463e-07	3.31913e-06	3.92659e-06
NMRK2	1.25405e-05	6.99094e-07	3.81979e-06	4.51889e-06
ST6GAL1	1.78582e-05	9.95542e-07	5.43956e-06	6.4351e-06
TIMM21	1.28894e-05	7.18549e-07	3.92609e-06	4.64464e-06
BPIFB2	2.33235e-05	1.30022e-06	7.10428e-06	8.4045e-06
REXO1	6.57014e-05	3.66267e-06	2.00125e-05	2.36752e-05
MKRN2	1.9626e-05	1.09409e-06	5.97802e-06	7.07212e-06
GPATCH1	4.30119e-05	2.39779e-06	1.31013e-05	1.54991e-05
KEAP1	4.09942e-05	2.28531e-06	1.24867e-05	1.4772e-05
P2RY10	1.38298e-05	7.70969e-07	4.21251e-06	4.98348e-06
TNS1	9.55169e-05	5.32479e-06	2.90942e-05	3.4419e-05
NGFR	2.80408e-05	1.5632e-06	8.54117e-06	1.01044e-05
NTN1	3.91214e-05	2.18091e-06	1.19163e-05	1.40972e-05
ISOC1	1.69594e-05	9.45438e-07	5.16579e-06	6.11123e-06
TRO	5.03304e-05	2.80577e-06	1.53305e-05	1.81363e-05
MNT	2.95906e-05	1.64959e-06	9.01322e-06	1.06628e-05
LAPTM4A	1.02373e-05	5.70703e-07	3.11827e-06	3.68897e-06
ADAM7	2.97565e-05	1.65884e-06	9.06376e-06	1.07226e-05
ASNS	2.45433e-05	1.36822e-06	7.47583e-06	8.84405e-06
PTPN18	2.84633e-05	1.58675e-06	8.66986e-06	1.02566e-05
DRD4	2.67827e-05	1.49306e-06	8.15795e-06	9.65101e-06
SCT	1.72098e-06	9.59399e-08	5.24207e-07	6.20147e-07
STK10	5.77848e-05	3.22134e-06	1.76011e-05	2.08225e-05
TBX21	2.9642e-05	1.65246e-06	9.02889e-06	1.06813e-05
CA12	1.8694e-05	1.04214e-06	5.69416e-06	6.7363e-06
MAP2K5	2.01898e-05	1.12552e-06	6.14977e-06	7.27529e-06
C12orf5	1.12749e-05	6.28545e-07	3.43432e-06	4.06286e-06
FGF20	8.97909e-06	5.00559e-07	2.73501e-06	3.23557e-06
MTMR7	2.94597e-05	1.6423e-06	8.97337e-06	1.06157e-05
CPB2	1.86252e-05	1.0383e-06	5.67318e-06	6.71148e-06
FAM107B	1.49483e-05	8.33326e-07	4.55323e-06	5.38655e-06
CDK13	6.516e-05	3.63248e-06	1.98476e-05	2.34801e-05
CRYBG3	3.80918e-05	2.12351e-06	1.16027e-05	1.37262e-05
TSPAN32	1.37876e-05	7.68621e-07	4.19968e-06	4.9683e-06
TRAM2	1.87e-05	1.04247e-06	5.69598e-06	6.73845e-06
CLDN18	1.39718e-05	7.78886e-07	4.25577e-06	5.03465e-06
ROPN1	1.05434e-05	5.87767e-07	3.21151e-06	3.79928e-06
NDUFB4	7.28506e-06	4.06121e-07	2.21901e-06	2.62513e-06
HEATR6	4.93705e-05	2.75226e-06	1.50381e-05	1.77904e-05
ERLEC1	2.12098e-05	1.18238e-06	6.46045e-06	7.64283e-06
CLIC5	1.33822e-05	7.4602e-07	4.07619e-06	4.82221e-06
TMEM131	7.4047e-05	4.12791e-06	2.25546e-05	2.66825e-05
TMEM38A	1.59975e-05	8.91815e-07	4.8728e-06	5.76462e-06
ACTR6	1.66368e-05	9.27456e-07	5.06754e-06	5.995e-06
FAP	3.50581e-05	1.95439e-06	1.06786e-05	1.2633e-05
DMRT3	2.89972e-05	1.61651e-06	8.83248e-06	1.0449e-05
GAL3ST2	2.56866e-05	1.43196e-06	7.82409e-06	9.25604e-06
UHRF1BP1	5.62076e-05	3.13341e-06	1.71207e-05	2.02541e-05
OSTM1	1.43097e-05	7.97723e-07	4.35869e-06	5.15642e-06
IMPG2	4.69937e-05	2.61976e-06	1.43142e-05	1.69339e-05
SLC13A1	2.54938e-05	1.42121e-06	7.76536e-06	9.18657e-06
PCDHB4	4.79388e-05	2.67245e-06	1.46021e-05	1.72745e-05
PCDHB2	5.2294e-05	2.91524e-06	1.59286e-05	1.88439e-05
HSPB11	5.75867e-06	3.21029e-07	1.75408e-06	2.07511e-06
STRADB	1.79499e-05	1.00066e-06	5.46751e-06	6.46817e-06
C4orf6	3.10676e-06	1.73193e-07	9.46312e-07	1.11951e-06
PLOD1	4.11532e-05	2.29417e-06	1.25352e-05	1.48294e-05
OXCT1	2.3213e-05	1.29406e-06	7.07062e-06	8.36468e-06
ZNF416	2.23835e-05	1.24781e-06	6.81795e-06	8.06577e-06
KIAA1467	2.81589e-05	1.56978e-06	8.57714e-06	1.01469e-05
PILRA	1.47689e-05	8.23325e-07	4.49858e-06	5.32191e-06
RRN3	2.54321e-05	1.41777e-06	7.74656e-06	9.16433e-06
MOGAT2	1.74984e-05	9.75487e-07	5.32998e-06	6.30547e-06
AQP2	1.68092e-05	9.37062e-07	5.12003e-06	6.05709e-06
DIMT1	1.40671e-05	7.84199e-07	4.2848e-06	5.069e-06
EIF2AK1	2.75778e-05	1.53738e-06	8.40013e-06	9.93751e-06
NME8	2.30615e-05	1.28561e-06	7.02447e-06	8.31008e-06
EPDR1	1.11067e-05	6.19169e-07	3.38309e-06	4.00225e-06
MRPL28	1.39747e-05	7.79051e-07	4.25667e-06	5.03572e-06
HBQ1	7.32276e-06	4.08223e-07	2.2305e-06	2.63872e-06
CEACAM6	1.65229e-05	9.21104e-07	5.03283e-06	5.95394e-06
RBM22	1.97886e-05	1.10316e-06	6.02757e-06	7.13073e-06
HSD17B2	1.70655e-05	9.51354e-07	5.19812e-06	6.14948e-06
ZW10	3.24849e-05	1.81094e-06	9.89483e-06	1.17058e-05
ITGB4	0.000113522	6.32854e-06	3.45786e-05	4.09072e-05
PPP1R15A	3.0302e-05	1.68925e-06	9.22992e-06	1.09192e-05
TRIP6	2.75379e-05	1.53516e-06	8.38799e-06	9.92315e-06
ADAM11	4.38743e-05	2.44587e-06	1.3364e-05	1.58099e-05
SLC22A4	2.94667e-05	1.64268e-06	8.97548e-06	1.06182e-05
CETP	2.46138e-05	1.37215e-06	7.49732e-06	8.86947e-06
MT3	3.11641e-06	1.73731e-07	9.4925e-07	1.12298e-06
TFAP2C	2.64738e-05	1.47584e-06	8.06386e-06	9.5397e-06
SULT2B1	1.95709e-05	1.09102e-06	5.96124e-06	7.05226e-06
EPS8L1	4.56854e-05	2.54683e-06	1.39157e-05	1.64625e-05
REM1	1.57737e-05	8.79339e-07	4.80463e-06	5.68397e-06
PDRG1	5.48196e-06	3.05603e-07	1.66979e-06	1.97539e-06
PPP1R13B	6.10656e-05	3.40423e-06	1.86004e-05	2.20047e-05
TGM6	3.84027e-05	2.14084e-06	1.16974e-05	1.38382e-05
RALGAPA2	6.91644e-05	3.85572e-06	2.10673e-05	2.4923e-05
ESF1	3.03524e-05	1.69206e-06	9.24526e-06	1.09373e-05
SIRT4	1.67763e-05	9.3523e-07	5.11002e-06	6.04525e-06
TRMT6	2.13829e-05	1.19204e-06	6.51319e-06	7.70523e-06
HAUS5	3.15354e-05	1.75801e-06	9.60561e-06	1.13636e-05
UQCRC1	2.65524e-05	1.48022e-06	8.08779e-06	9.56801e-06
GMIP	5.31917e-05	2.96529e-06	1.62021e-05	1.91674e-05
LAG3	2.18002e-05	1.2153e-06	6.6403e-06	7.8556e-06
MLF2	1.42797e-05	7.96052e-07	4.34956e-06	5.14561e-06
OTUB2	1.28298e-05	7.15227e-07	3.90794e-06	4.62317e-06
TFAP4	1.98127e-05	1.1045e-06	6.03492e-06	7.13942e-06
PDCD7	2.53652e-05	1.41404e-06	7.72618e-06	9.14021e-06
SPG21	1.28903e-05	7.18595e-07	3.92634e-06	4.64494e-06
CHRD	5.48132e-05	3.05568e-06	1.6696e-05	1.97516e-05
THPO	1.61279e-05	8.99083e-07	4.91251e-06	5.8116e-06
GNPTG	1.60324e-05	8.93762e-07	4.88344e-06	5.7772e-06
GOLGA3	8.57846e-05	4.78224e-06	2.61298e-05	3.0912e-05
EFNB1	1.5077e-05	8.40502e-07	4.59243e-06	5.43293e-06
GLG1	6.1503e-05	3.42862e-06	1.87337e-05	2.21623e-05
DLL3	3.40995e-05	1.90095e-06	1.03866e-05	1.22876e-05
NAT14	7.63475e-06	4.25616e-07	2.32553e-06	2.75114e-06
AASDH	3.96248e-05	2.20897e-06	1.20696e-05	1.42786e-05
DLD	2.08534e-05	1.16252e-06	6.35189e-06	7.51441e-06
ABCC6	6.70918e-05	3.74017e-06	2.0436e-05	2.41762e-05
CMTM6	6.63124e-06	3.69673e-07	2.01986e-06	2.38953e-06
MYO15A	0.000205551	1.14589e-05	6.26102e-05	7.40691e-05
APOH	1.57728e-05	8.79288e-07	4.80436e-06	5.68364e-06
SPAG7	1.14635e-05	6.39055e-07	3.49175e-06	4.1308e-06
CCDC80	4.56126e-05	2.54277e-06	1.38935e-05	1.64363e-05
HAUS4	1.48819e-05	8.29626e-07	4.53301e-06	5.36263e-06
CEBPE	1.67005e-05	9.31005e-07	5.08693e-06	6.01794e-06
OSGEP	1.79232e-05	9.99165e-07	5.45936e-06	6.45852e-06
G2E3	2.45752e-05	1.37e-06	7.48554e-06	8.85554e-06
TGM1	4.56009e-05	2.54212e-06	1.38899e-05	1.64321e-05
TBX15	2.06019e-05	1.1485e-06	6.27528e-06	7.42378e-06
TEKT2	2.19029e-05	1.22102e-06	6.67157e-06	7.89259e-06
UNC13D	5.66858e-05	3.16007e-06	1.72664e-05	2.04265e-05
XYLB	2.57735e-05	1.4368e-06	7.85055e-06	9.28735e-06
OR1I1	1.57094e-05	8.75755e-07	4.78505e-06	5.66081e-06
ADH1A	1.61314e-05	8.99281e-07	4.91359e-06	5.81288e-06
KRT23	2.03679e-05	1.13545e-06	6.20401e-06	7.33946e-06
CDC6	2.08846e-05	1.16426e-06	6.36141e-06	7.52567e-06
AAAS	2.55535e-05	1.42454e-06	7.78354e-06	9.20808e-06
CBX5	7.28441e-06	4.06085e-07	2.21881e-06	2.6249e-06
KLHL20	2.89491e-05	1.61383e-06	8.81782e-06	1.04316e-05
DHPS	2.26722e-05	1.26391e-06	6.90589e-06	8.1698e-06
RAB26	1.31249e-05	7.31677e-07	3.99782e-06	4.7295e-06
PSMD5	2.25983e-05	1.25979e-06	6.88338e-06	8.14317e-06
NANS	1.8394e-05	1.02541e-06	5.60276e-06	6.62817e-06
SEMA4G	4.23849e-05	2.36283e-06	1.29103e-05	1.52732e-05
TPSD1	1.48652e-05	8.28694e-07	4.52792e-06	5.35661e-06
GSTA3	8.96457e-06	4.99749e-07	2.73059e-06	3.23034e-06
MAPK13	2.04761e-05	1.14148e-06	6.23698e-06	7.37846e-06
TMEM14A	4.76808e-06	2.65807e-07	1.45234e-06	1.71815e-06
PRRT1	1.75631e-05	9.79092e-07	5.34968e-06	6.32877e-06
ZNF184	2.62196e-05	1.46167e-06	7.98644e-06	9.4481e-06
VCL	5.33806e-05	2.97581e-06	1.62596e-05	1.92354e-05
SIRT1	2.3788e-05	1.32611e-06	7.24578e-06	8.5719e-06
TGFBR3	3.70713e-05	2.06662e-06	1.12918e-05	1.33585e-05
TMED1	1.40387e-05	7.82619e-07	4.27616e-06	5.05878e-06
MZF1	4.17305e-05	2.32636e-06	1.2711e-05	1.50374e-05
OCEL1	1.49134e-05	8.31381e-07	4.54259e-06	5.37398e-06
PSMD8	1.47168e-05	8.20417e-07	4.48269e-06	5.30311e-06
STX1B	1.69098e-05	9.42674e-07	5.15069e-06	6.09337e-06
BCL7C	1.28473e-05	7.162e-07	3.91326e-06	4.62946e-06
EFNA2	1.20657e-05	6.72628e-07	3.67519e-06	4.34781e-06
ATP5D	9.07098e-06	5.05681e-07	2.763e-06	3.26868e-06
AMELY	5.99727e-06	3.34331e-07	1.82676e-06	2.16109e-06
FGF22	8.10271e-06	4.51703e-07	2.46807e-06	2.91977e-06
C19orf77	5.7653e-07	3.21399e-08	1.7561e-07	2.07749e-07
NDUFB7	6.97594e-06	3.88889e-07	2.12486e-06	2.51374e-06
TECR	1.83631e-05	1.02369e-06	5.59336e-06	6.61706e-06
TIMM13	6.09855e-06	3.39977e-07	1.8576e-06	2.19758e-06
CDC34	1.52056e-05	8.47668e-07	4.63159e-06	5.47926e-06
MISP	3.80714e-05	2.12237e-06	1.15965e-05	1.37188e-05
POLR2E	1.3157e-05	7.33462e-07	4.00758e-06	4.74104e-06
GADD45B	1.18489e-05	6.6054e-07	3.60913e-06	4.26967e-06
MADCAM1	1.59094e-05	8.86905e-07	4.84598e-06	5.73288e-06
MAPK12	2.25083e-05	1.25477e-06	6.85597e-06	8.11074e-06
SERPIND1	2.4383e-05	1.35928e-06	7.42701e-06	8.78629e-06
SNAP29	1.31803e-05	7.34762e-07	4.01468e-06	4.74944e-06
LZTR1	4.92988e-05	2.74827e-06	1.50163e-05	1.77646e-05
THAP7	1.50939e-05	8.41443e-07	4.59757e-06	5.43902e-06
MMP11	2.67116e-05	1.48909e-06	8.13628e-06	9.62538e-06
MIF	6.76738e-06	3.77262e-07	2.06133e-06	2.43859e-06
DDTL	2.37069e-06	1.32159e-07	7.22107e-07	8.54266e-07
GSTT2	4.54985e-06	2.53641e-07	1.38587e-06	1.63952e-06
OSM	1.38089e-05	7.69804e-07	4.20615e-06	4.97595e-06
SF3A1	3.62399e-05	2.02027e-06	1.10386e-05	1.30589e-05
USP18	1.46175e-05	8.14885e-07	4.45246e-06	5.26735e-06
SEC14L3	2.01429e-05	1.12291e-06	6.13547e-06	7.25838e-06
SNRPD3	6.8476e-06	3.81734e-07	2.08576e-06	2.4675e-06
MAPK1	1.47352e-05	8.21443e-07	4.4883e-06	5.30974e-06
TCN2	1.93224e-05	1.07717e-06	5.88555e-06	6.96272e-06
CRYBB3	1.40227e-05	7.81727e-07	4.27129e-06	5.05302e-06
MORC2	4.91925e-05	2.74234e-06	1.49839e-05	1.77263e-05
SLC25A1	1.67778e-05	9.35314e-07	5.11048e-06	6.04579e-06
PLA2G3	2.44915e-05	1.36533e-06	7.46005e-06	8.82538e-06
LGALS2	6.49224e-06	3.61924e-07	1.97752e-06	2.33945e-06
PDXP	1.95406e-05	1.08933e-06	5.95203e-06	7.04136e-06
ASPHD2	2.34348e-05	1.30642e-06	7.13818e-06	8.4446e-06
LGALS1	7.9186e-06	4.41439e-07	2.41199e-06	2.85343e-06
PIK3IP1	1.05167e-05	5.86279e-07	3.20338e-06	3.78966e-06
SRRD	1.11583e-05	6.22043e-07	3.39879e-06	4.02083e-06
CRYBB1	1.629e-05	9.0812e-07	4.96189e-06	5.87001e-06
ANKRD54	1.35763e-05	7.5684e-07	4.13531e-06	4.89215e-06
MICALL1	3.85914e-05	2.15136e-06	1.17549e-05	1.39062e-05
CENPM	9.36093e-06	5.21845e-07	2.85132e-06	3.37316e-06
DMC1	1.54622e-05	8.61973e-07	4.70975e-06	5.57172e-06
HSCB	1.05923e-05	5.9049e-07	3.22639e-06	3.81688e-06
TOMM22	7.80484e-06	4.35097e-07	2.37734e-06	2.81243e-06
RTDR1	1.7072e-05	9.51715e-07	5.20009e-06	6.15181e-06
XBP1	1.05466e-05	5.87944e-07	3.21248e-06	3.80042e-06
RTCB	2.18258e-05	1.21672e-06	6.64808e-06	7.8648e-06
JOSD1	9.68037e-06	5.39653e-07	2.94862e-06	3.48827e-06
GTPBP1	3.3087e-05	1.84451e-06	1.00782e-05	1.19227e-05
DNAL4	4.81444e-06	2.68391e-07	1.46647e-06	1.73486e-06
C22orf31	1.17306e-05	6.53949e-07	3.57312e-06	4.22707e-06
MIOX	1.67438e-05	9.33417e-07	5.10012e-06	6.03353e-06
RHBDD3	1.28531e-05	7.16525e-07	3.91503e-06	4.63156e-06
APOBEC3D	1.98112e-05	1.10442e-06	6.03444e-06	7.13886e-06
RASL10A	1.14608e-05	6.38907e-07	3.49093e-06	4.12984e-06
HMGXB4	2.34431e-05	1.30688e-06	7.1407e-06	8.44759e-06
BIK	7.48865e-06	4.17471e-07	2.28103e-06	2.6985e-06
HMOX1	1.42965e-05	7.96988e-07	4.35468e-06	5.15167e-06
NIPSNAP1	1.12997e-05	6.29926e-07	3.44186e-06	4.07179e-06
MCM5	4.38405e-05	2.44398e-06	1.33537e-05	1.57977e-05
ARSA	2.5504e-05	1.42177e-06	7.76846e-06	9.19023e-06
RASD2	1.82124e-05	1.01529e-06	5.54745e-06	6.56274e-06
TTLL12	3.83356e-05	2.1371e-06	1.16769e-05	1.3814e-05
CBX7	1.39044e-05	7.75128e-07	4.23524e-06	5.01036e-06
ACR	1.93886e-05	1.08086e-06	5.90573e-06	6.98659e-06
CABP7	1.26004e-05	7.02434e-07	3.83804e-06	4.54047e-06
RPL3	2.03436e-05	1.1341e-06	6.19662e-06	7.33072e-06
TAB1	3.13412e-05	1.74718e-06	9.54647e-06	1.12937e-05
PNPLA5	1.96947e-05	1.09792e-06	5.99896e-06	7.09688e-06
PNPLA3	2.5887e-05	1.44313e-06	7.88513e-06	9.32825e-06
MYH9	0.000115819	6.45655e-06	3.52781e-05	4.17346e-05
TXN2	7.46444e-06	4.16121e-07	2.27365e-06	2.68977e-06
EIF3D	2.81743e-05	1.57063e-06	8.58181e-06	1.01524e-05
ADSL	2.42374e-05	1.35117e-06	7.38266e-06	8.73383e-06
PVALB	5.42493e-06	3.02424e-07	1.65242e-06	1.95484e-06
UPK3A	1.54608e-05	8.61896e-07	4.70933e-06	5.57122e-06
FAM118A	1.94735e-05	1.08559e-06	5.93159e-06	7.01718e-06
ST13	1.61771e-05	9.01825e-07	4.92749e-06	5.82932e-06
IL2RB	2.50232e-05	1.39497e-06	7.62199e-06	9.01696e-06
RBX1	6.27612e-06	3.49876e-07	1.91169e-06	2.26157e-06
L3MBTL2	3.57162e-05	1.99108e-06	1.08791e-05	1.28702e-05
CHADL	5.69575e-06	3.17522e-07	1.73491e-06	2.05243e-06
PHF5A	5.40673e-06	3.01409e-07	1.64688e-06	1.94829e-06
ACO2	4.2178e-05	2.3513e-06	1.28473e-05	1.51986e-05
PMM1	1.62849e-05	9.07839e-07	4.96036e-06	5.8682e-06
CERK	2.83126e-05	1.57835e-06	8.62396e-06	1.02023e-05
BRD1	7.01401e-05	3.91011e-06	2.13645e-05	2.52746e-05
ZBED4	6.89981e-05	3.84644e-06	2.10167e-05	2.48631e-05
HDAC10	3.48463e-05	1.94258e-06	1.06141e-05	1.25567e-05
RIPK3	2.69471e-05	1.50223e-06	8.20804e-06	9.71026e-06
PAPOLA	3.10839e-05	1.73284e-06	9.46808e-06	1.12009e-05
NID2	7.29545e-05	4.06701e-06	2.22218e-05	2.62888e-05
SNAPC1	1.48214e-05	8.2625e-07	4.51456e-06	5.34081e-06
SUPT16H	4.34882e-05	2.42434e-06	1.32464e-05	1.56708e-05
FKBP3	9.50964e-06	5.30135e-07	2.89661e-06	3.42675e-06
CTSG	1.37955e-05	7.69061e-07	4.20209e-06	4.97115e-06
GZMH	1.05642e-05	5.88925e-07	3.21784e-06	3.80676e-06
GZMB	1.15921e-05	6.46227e-07	3.53093e-06	4.17716e-06
AP4S1	6.24184e-06	3.47965e-07	1.90125e-06	2.24922e-06
POLE2	2.11969e-05	1.18167e-06	6.45654e-06	7.63821e-06
SOS2	5.15894e-05	2.87596e-06	1.5714e-05	1.859e-05
PYGL	4.08158e-05	2.27537e-06	1.24324e-05	1.47078e-05
GNPNAT1	6.247e-06	3.48252e-07	1.90282e-06	2.25107e-06
CNIH1	4.16746e-06	2.32324e-07	1.2694e-06	1.50172e-06
CGRRF1	1.2606e-05	7.02748e-07	3.83976e-06	4.5425e-06
ATP6V1D	1.13543e-05	6.32971e-07	3.4585e-06	4.09147e-06
C14orf105	1.0976e-05	6.11879e-07	3.34326e-06	3.95514e-06
PLEK2	1.71706e-05	9.5721e-07	5.23012e-06	6.18733e-06
PIGH	6.62889e-06	3.69541e-07	2.01914e-06	2.38868e-06
PSMA3	1.12171e-05	6.2532e-07	3.4167e-06	4.04202e-06
GSTZ1	1.01394e-05	5.65244e-07	3.08845e-06	3.65369e-06
TMED8	1.34463e-05	7.49594e-07	4.09572e-06	4.84532e-06
SAMD15	2.6128e-05	1.45656e-06	7.95854e-06	9.4151e-06
AHSA1	1.43602e-05	8.00541e-07	4.37409e-06	5.17463e-06
SPTLC2	2.44774e-05	1.36455e-06	7.45576e-06	8.82031e-06
RIN3	5.56132e-05	3.10028e-06	1.69397e-05	2.00399e-05
ALKBH1	2.05163e-05	1.14373e-06	6.24923e-06	7.39295e-06
CHGA	1.81376e-05	1.01112e-06	5.52466e-06	6.53577e-06
DHRS7	1.41353e-05	7.88003e-07	4.30558e-06	5.09359e-06
SIX4	3.87453e-05	2.15994e-06	1.18017e-05	1.39617e-05
SLC10A1	1.4358e-05	8.00418e-07	4.37342e-06	5.17383e-06
EIF5	1.95177e-05	1.08806e-06	5.94505e-06	7.03311e-06
ZFYVE21	1.50513e-05	8.39069e-07	4.5846e-06	5.42367e-06
MTHFD1	4.43634e-05	2.47313e-06	1.3513e-05	1.59861e-05
BDKRB1	1.72412e-05	9.61147e-07	5.25163e-06	6.21277e-06
VRK1	1.71642e-05	9.56857e-07	5.22819e-06	6.18505e-06
APEX1	1.54479e-05	8.61174e-07	4.70539e-06	5.56656e-06
PABPN1	1.11562e-05	6.21926e-07	3.39815e-06	4.02008e-06
EFS	2.7813e-05	1.5505e-06	8.47179e-06	1.00223e-05
PCK2	3.23083e-05	1.8011e-06	9.84104e-06	1.16421e-05
NFKBIA	1.57238e-05	8.76554e-07	4.78942e-06	5.66597e-06
PSME2	9.94088e-06	5.54176e-07	3.02797e-06	3.58215e-06
BRMS1L	1.30601e-05	7.28066e-07	3.97809e-06	4.70616e-06
PNN	2.9791e-05	1.66076e-06	9.07426e-06	1.0735e-05
CYP24A1	2.62576e-05	1.46378e-06	7.998e-06	9.46178e-06
ZFP64	3.9843e-05	2.22113e-06	1.21361e-05	1.43572e-05
GSS	2.2317e-05	1.24411e-06	6.7977e-06	8.0418e-06
PYGB	5.52558e-05	3.08035e-06	1.68308e-05	1.99111e-05
PROCR	1.43547e-05	8.00232e-07	4.3724e-06	5.17263e-06
MYBL2	3.40982e-05	1.90088e-06	1.03862e-05	1.22871e-05
R3HDML	1.37662e-05	7.67425e-07	4.19315e-06	4.96057e-06
SALL4	5.7762e-05	3.22007e-06	1.75942e-05	2.08142e-05
CSTF1	2.28188e-05	1.27208e-06	6.95056e-06	8.22265e-06
TPD52L2	1.03853e-05	5.7895e-07	3.16333e-06	3.74228e-06
CTSZ	1.54585e-05	8.61765e-07	4.70861e-06	5.57038e-06
TUBB1	2.5881e-05	1.44279e-06	7.88331e-06	9.3261e-06
SLCO4A1	4.33522e-05	2.41676e-06	1.3205e-05	1.56217e-05
BIRC7	1.72424e-05	9.61214e-07	5.252e-06	6.21321e-06
UBOX5	2.40362e-05	1.33995e-06	7.32137e-06	8.66131e-06
EEF1A2	3.01797e-05	1.68243e-06	9.19268e-06	1.08751e-05
PTK6	2.59634e-05	1.44739e-06	7.90841e-06	9.35579e-06
SRMS	3.10721e-05	1.73218e-06	9.46448e-06	1.11967e-05
C20orf27	1.14592e-05	6.38815e-07	3.49043e-06	4.12925e-06
TRIB3	2.2835e-05	1.27298e-06	6.95548e-06	8.22846e-06
CSNK2A1	1.77076e-05	9.87151e-07	5.39371e-06	6.38086e-06
MACROD2	1.70831e-05	9.52332e-07	5.20347e-06	6.1558e-06
SLC52A3	2.31819e-05	1.29233e-06	7.06116e-06	8.35349e-06
RSPO4	1.12494e-05	6.27124e-07	3.42655e-06	4.05368e-06
FERMT1	2.91423e-05	1.6246e-06	8.87669e-06	1.05013e-05
PDYN	1.16655e-05	6.50317e-07	3.55328e-06	4.2036e-06
TLDC2	1.13239e-05	6.31273e-07	3.44922e-06	4.0805e-06
SNTA1	2.32659e-05	1.29701e-06	7.08675e-06	8.38375e-06
OXT	8.18928e-06	4.56529e-07	2.49444e-06	2.95096e-06
CHMP4B	1.21747e-05	6.78702e-07	3.70837e-06	4.38707e-06
LBP	2.38784e-05	1.33115e-06	7.27329e-06	8.60444e-06
SLC32A1	4.321e-05	2.40883e-06	1.31617e-05	1.55705e-05
CST4	7.26457e-06	4.04979e-07	2.21277e-06	2.61775e-06
AHCY	2.49301e-05	1.38978e-06	7.59364e-06	8.98342e-06
SPINT3	4.93506e-07	2.75116e-08	1.50321e-07	1.77832e-07
FAM83D	3.09915e-05	1.72769e-06	9.43994e-06	1.11676e-05
PIGU	1.77774e-05	9.91037e-07	5.41495e-06	6.40598e-06
ACOT8	1.74352e-05	9.71964e-07	5.31073e-06	6.28269e-06
APMAP	2.17605e-05	1.21309e-06	6.6282e-06	7.84129e-06
TXNL1	1.17976e-05	6.57683e-07	3.59352e-06	4.25121e-06
MYL12A	6.37602e-06	3.55445e-07	1.94212e-06	2.29757e-06
RNF125	1.22424e-05	6.82481e-07	3.72902e-06	4.4115e-06
IDH3G	2.65321e-05	1.47909e-06	8.08163e-06	9.56072e-06
SLC25A43	1.17809e-05	6.56752e-07	3.58844e-06	4.24519e-06
H2BFWT	1.04618e-05	5.83213e-07	3.18663e-06	3.76984e-06
MXRA5	0.000128848	7.18289e-06	3.92467e-05	4.64296e-05
PSMD10	9.45361e-06	5.27011e-07	2.87955e-06	3.40656e-06
STS	2.72701e-05	1.52023e-06	8.30641e-06	9.82663e-06
TBL1X	2.9766e-05	1.65937e-06	9.06666e-06	1.0726e-05
PGRMC1	1.24482e-05	6.93954e-07	3.79171e-06	4.48566e-06
RHOXF1	1.32806e-05	7.40353e-07	4.04523e-06	4.78558e-06
NXT2	7.92285e-06	4.41676e-07	2.41328e-06	2.85496e-06
GUCY2F	4.8452e-05	2.70106e-06	1.47584e-05	1.74594e-05
ATP1B4	1.74622e-05	9.73469e-07	5.31895e-06	6.29242e-06
TLR8	4.17841e-05	2.32934e-06	1.27273e-05	1.50567e-05
WDR13	2.67862e-05	1.49325e-06	8.15901e-06	9.65226e-06
PAGE4	3.9255e-06	2.18835e-07	1.1957e-06	1.41453e-06
GLRA2	2.01618e-05	1.12396e-06	6.14123e-06	7.26519e-06
STAG2	5.18011e-05	2.88776e-06	1.57785e-05	1.86662e-05
F9	1.94732e-05	1.08558e-06	5.9315e-06	7.01707e-06
ABCD1	4.33747e-05	2.41801e-06	1.32118e-05	1.56298e-05
KCND1	3.1024e-05	1.7295e-06	9.44984e-06	1.11793e-05
SLC25A14	1.71454e-05	9.55806e-07	5.22245e-06	6.17825e-06
PQBP1	1.29997e-05	7.24693e-07	3.95967e-06	4.68436e-06
PCSK1N	8.41077e-06	4.68876e-07	2.5619e-06	3.03078e-06
RAB40AL	1.56714e-05	8.73635e-07	4.77347e-06	5.64711e-06
GPR50	3.06094e-05	1.70639e-06	9.32355e-06	1.10299e-05
RP2	1.32273e-05	7.37382e-07	4.029e-06	4.76638e-06
JADE3	3.0624e-05	1.7072e-06	9.32799e-06	1.10352e-05
USP11	5.16534e-05	2.87953e-06	1.57335e-05	1.8613e-05
TIMP1	9.25115e-06	5.15725e-07	2.81788e-06	3.3336e-06
ITIH6	5.06536e-05	2.82379e-06	1.5429e-05	1.82528e-05
GLA	1.76906e-05	9.86201e-07	5.38852e-06	6.37472e-06
ATP12A	4.87206e-05	2.71603e-06	1.48402e-05	1.75562e-05
NDFIP2	1.4013e-05	7.81186e-07	4.26834e-06	5.04952e-06
MLNR	3.06452e-05	1.70838e-06	9.33444e-06	1.10428e-05
SGCG	1.24251e-05	6.92666e-07	3.78467e-06	4.47734e-06
OLFM4	2.14492e-05	1.19573e-06	6.53338e-06	7.72911e-06
NTHL1	1.73977e-05	9.69873e-07	5.2993e-06	6.26918e-06
ZNF263	3.14781e-05	1.75481e-06	9.58815e-06	1.1343e-05
MMP2	3.64032e-05	2.02937e-06	1.10883e-05	1.31177e-05
ORC6	1.04968e-05	5.85168e-07	3.19731e-06	3.78247e-06
C16orf70	1.87851e-05	1.04722e-06	5.7219e-06	6.76912e-06
CORO1A	2.66085e-05	1.48334e-06	8.10487e-06	9.58822e-06
MT4	2.73083e-06	1.52236e-07	8.31806e-07	9.84042e-07
NUTF2	6.7176e-06	3.74487e-07	2.04617e-06	2.42065e-06
CBLN1	1.27013e-05	7.08064e-07	3.8688e-06	4.57687e-06
ARL2BP	7.08153e-06	3.94775e-07	2.15702e-06	2.55179e-06
PLLP	1.15222e-05	6.42327e-07	3.50962e-06	4.15195e-06
CCL22	6.16377e-06	3.43612e-07	1.87747e-06	2.22108e-06
DHODH	2.01734e-05	1.12461e-06	6.14477e-06	7.26938e-06
CCL17	4.19962e-06	2.34117e-07	1.27919e-06	1.51331e-06
POLR2C	1.48705e-05	8.28988e-07	4.52952e-06	5.35851e-06
PARD6A	2.39916e-05	1.33746e-06	7.30779e-06	8.64525e-06
MMP15	3.97684e-05	2.21698e-06	1.21134e-05	1.43303e-05
USB1	1.3713e-05	7.64463e-07	4.17696e-06	4.94143e-06
CCDC113	1.8162e-05	1.01248e-06	5.5321e-06	6.54458e-06
PRSS54	1.85122e-05	1.032e-06	5.63877e-06	6.67078e-06
NME3	1.09197e-05	6.08742e-07	3.32612e-06	3.93486e-06
PSMD7	1.51658e-05	8.45452e-07	4.61948e-06	5.46493e-06
SETD6	2.32252e-05	1.29474e-06	7.07433e-06	8.36906e-06
SMPD3	3.7305e-05	2.07965e-06	1.1363e-05	1.34427e-05
PLA2G15	2.28348e-05	1.27297e-06	6.95541e-06	8.22839e-06
FA2H	1.88314e-05	1.0498e-06	5.736e-06	6.7858e-06
CMC2	3.53143e-06	1.96867e-07	1.07567e-06	1.27253e-06
PDIA2	2.91736e-05	1.62635e-06	8.88622e-06	1.05126e-05
ARHGDIG	1.1063e-05	6.16731e-07	3.36977e-06	3.9865e-06
MPG	1.77208e-05	9.87882e-07	5.39771e-06	6.38559e-06
HSDL1	1.63419e-05	9.11013e-07	4.9777e-06	5.88871e-06
WFDC1	1.11375e-05	6.20881e-07	3.39244e-06	4.01333e-06
USP10	3.63967e-05	2.02901e-06	1.10863e-05	1.31153e-05
TSC2	0.000100583	5.60724e-06	3.06375e-05	3.62447e-05
ZNF500	2.80111e-05	1.56154e-06	8.53213e-06	1.00937e-05
NME4	1.10282e-05	6.14793e-07	3.35918e-06	3.97397e-06
DECR2	1.91697e-05	1.06865e-06	5.83904e-06	6.90769e-06
STUB1	1.85371e-05	1.03339e-06	5.64636e-06	6.67975e-06
RHBDL1	2.34343e-05	1.30639e-06	7.13803e-06	8.44442e-06
MEFV	4.25549e-05	2.37231e-06	1.29621e-05	1.53344e-05
CRYM	1.27931e-05	7.1318e-07	3.89676e-06	4.60994e-06
CAPN15	5.99452e-05	3.34177e-06	1.82592e-05	2.1601e-05
AQP8	1.50109e-05	8.36817e-07	4.5723e-06	5.40912e-06
USP31	6.33559e-05	3.53191e-06	1.92981e-05	2.283e-05
TOX3	2.40154e-05	1.33879e-06	7.31502e-06	8.65381e-06
MAZ	3.58117e-05	1.9964e-06	1.09082e-05	1.29046e-05
CDIPT	1.05993e-05	5.90879e-07	3.22852e-06	3.81939e-06
SLC6A2	3.81112e-05	2.12459e-06	1.16086e-05	1.37332e-05
KNOP1	2.00994e-05	1.12048e-06	6.12223e-06	7.24272e-06
MGA	0.000108869	6.06912e-06	3.31612e-05	3.92303e-05
AQP9	1.25643e-05	7.00425e-07	3.82706e-06	4.52749e-06
CSK	2.81606e-05	1.56987e-06	8.57765e-06	1.01475e-05
MTFMT	1.45497e-05	8.11106e-07	4.43181e-06	5.24292e-06
RASL12	1.32613e-05	7.39279e-07	4.03936e-06	4.77864e-06
CTSH	1.58747e-05	8.84971e-07	4.83541e-06	5.72038e-06
EHD4	3.45556e-05	1.92638e-06	1.05256e-05	1.24519e-05
TGM5	3.43935e-05	1.91734e-06	1.04762e-05	1.23935e-05
GABPB1	1.51049e-05	8.42053e-07	4.60091e-06	5.44296e-06
SCG3	1.70676e-05	9.51468e-07	5.19874e-06	6.15021e-06
DNAJC17	1.57356e-05	8.77215e-07	4.79303e-06	5.67025e-06
RHOV	1.54547e-05	8.61554e-07	4.70746e-06	5.56901e-06
VPS18	5.50942e-05	3.07134e-06	1.67816e-05	1.98529e-05
OIP5	1.40439e-05	7.82905e-07	4.27773e-06	5.06063e-06
BLOC1S6	6.2597e-06	3.4896e-07	1.90669e-06	2.25565e-06
EXTL3	5.18499e-05	2.89048e-06	1.57934e-05	1.86838e-05
FDFT1	1.84444e-05	1.02822e-06	5.61812e-06	6.64634e-06
AGO2	5.77257e-05	3.21804e-06	1.75831e-05	2.08011e-05
PAG1	2.07253e-05	1.15537e-06	6.31287e-06	7.46824e-06
TG	0.000136813	7.62691e-06	4.16728e-05	4.92997e-05
BRF2	2.33638e-05	1.30246e-06	7.11656e-06	8.41902e-06
ZFAND1	9.68658e-06	5.39999e-07	2.95051e-06	3.49051e-06
RP1	7.6892e-05	4.28651e-06	2.34211e-05	2.77076e-05
RIPK2	2.14553e-05	1.19607e-06	6.53523e-06	7.7313e-06
CPQ	1.84729e-05	1.02981e-06	5.6268e-06	6.65661e-06
DECR1	1.40976e-05	7.85903e-07	4.29411e-06	5.08001e-06
SFRP1	1.73227e-05	9.65689e-07	5.27644e-06	6.24213e-06
PLAT	3.19469e-05	1.78095e-06	9.73095e-06	1.15119e-05
DKK4	1.08827e-05	6.06682e-07	3.31486e-06	3.92154e-06
GDAP1	1.64282e-05	9.15826e-07	5.004e-06	5.91983e-06
EIF3E	1.82659e-05	1.01827e-06	5.56374e-06	6.58201e-06
EMC2	1.23689e-05	6.8953e-07	3.76754e-06	4.45707e-06
CHRAC1	5.69791e-06	3.17642e-07	1.73557e-06	2.05321e-06
GML	7.18457e-06	4.00519e-07	2.1884e-06	2.58892e-06
PYCRL	1.55522e-05	8.66989e-07	4.73715e-06	5.60414e-06
MTMR9	2.43084e-05	1.35512e-06	7.40427e-06	8.75939e-06
DCTN6	8.09691e-06	4.51379e-07	2.4663e-06	2.91768e-06
GSR	2.12982e-05	1.18731e-06	6.48738e-06	7.67469e-06
TNFRSF10A	2.18004e-05	1.21531e-06	6.64035e-06	7.85566e-06
PPP2CB	1.37799e-05	7.68188e-07	4.19731e-06	4.9655e-06
NEFM	4.54205e-05	2.53206e-06	1.3835e-05	1.6367e-05
KCTD9	1.56552e-05	8.72734e-07	4.76855e-06	5.64128e-06
EXOSC5	1.41946e-05	7.91309e-07	4.32365e-06	5.11496e-06
PAF1	2.68973e-05	1.49945e-06	8.19286e-06	9.6923e-06
STXBP2	3.22581e-05	1.7983e-06	9.82574e-06	1.1624e-05
CYP4F3	2.69921e-05	1.50473e-06	8.22172e-06	9.72645e-06
ZNF180	2.45065e-05	1.36617e-06	7.46463e-06	8.8308e-06
FCGBP	0.000257176	1.43368e-05	7.83351e-05	9.26719e-05
TULP2	3.02327e-05	1.68539e-06	9.20881e-06	1.08942e-05
DHDH	2.02424e-05	1.12845e-06	6.16578e-06	7.29423e-06
ECH1	1.9248e-05	1.07302e-06	5.86291e-06	6.93593e-06
HNRNPL	2.93364e-05	1.63542e-06	8.9358e-06	1.05712e-05
LHB	8.71548e-06	4.85863e-07	2.65471e-06	3.14058e-06
KCNA7	3.18884e-05	1.77769e-06	9.71314e-06	1.14908e-05
RELB	3.49611e-05	1.94898e-06	1.06491e-05	1.2598e-05
CLASRP	3.98882e-05	2.22365e-06	1.21498e-05	1.43735e-05
LIN7B	1.1899e-05	6.63333e-07	3.6244e-06	4.28773e-06
PPP1R37	5.1214e-06	2.85504e-07	1.55997e-06	1.84547e-06
FCGRT	1.98051e-05	1.10408e-06	6.03259e-06	7.13667e-06
CKM	2.19479e-05	1.22353e-06	6.68529e-06	7.90882e-06
PEX11G	1.09357e-05	6.09634e-07	3.33099e-06	3.94062e-06
SLC17A7	3.68243e-05	2.05285e-06	1.12166e-05	1.32694e-05
RNASEH2A	1.69756e-05	9.46338e-07	5.17072e-06	6.11705e-06
SF3A2	2.08208e-05	1.1607e-06	6.34197e-06	7.50267e-06
AMH	2.77494e-05	1.54695e-06	8.45239e-06	9.99934e-06
DKKL1	1.29221e-05	7.20372e-07	3.93605e-06	4.65642e-06
RETN	5.45328e-06	3.04005e-07	1.66106e-06	1.96506e-06
RSPH6A	4.15905e-05	2.31855e-06	1.26684e-05	1.49869e-05
TBC1D17	3.5166e-05	1.9604e-06	1.07115e-05	1.26719e-05
AES	1.00785e-05	5.6185e-07	3.0699e-06	3.63175e-06
SGTA	1.87259e-05	1.04392e-06	5.70387e-06	6.74778e-06
SNAPC2	1.88669e-05	1.05177e-06	5.7468e-06	6.79857e-06
FIZ1	3.25507e-05	1.81461e-06	9.91486e-06	1.17295e-05
C19orf44	3.2154e-05	1.79249e-06	9.79404e-06	1.15865e-05
CYP4F2	2.75721e-05	1.53706e-06	8.39839e-06	9.93546e-06
EPHX3	1.94166e-05	1.08242e-06	5.91425e-06	6.99667e-06
SLC1A6	3.15511e-05	1.75888e-06	9.61039e-06	1.13693e-05
LGALS13	7.20898e-06	4.0188e-07	2.19584e-06	2.59772e-06
FBL	1.83217e-05	1.02138e-06	5.58076e-06	6.60215e-06
CLC	5.78161e-06	3.22308e-07	1.76107e-06	2.08337e-06
EBI3	1.36658e-05	7.61828e-07	4.16257e-06	4.92439e-06
TBCB	1.37052e-05	7.64028e-07	4.17458e-06	4.93861e-06
FSD1	2.96866e-05	1.65494e-06	9.04248e-06	1.06974e-05
POLR2I	1.0199e-05	5.68565e-07	3.10659e-06	3.67516e-06
APLP1	3.51948e-05	1.96201e-06	1.07203e-05	1.26823e-05
CCDC9	2.85517e-05	1.59168e-06	8.69679e-06	1.02885e-05
TGFB1	2.20235e-05	1.22775e-06	6.70831e-06	7.93605e-06
CEACAM4	1.19633e-05	6.66922e-07	3.64401e-06	4.31093e-06
PLIN3	2.5903e-05	1.44402e-06	7.89e-06	9.33402e-06
CD79A	1.15314e-05	6.42842e-07	3.51244e-06	4.15528e-06
LIM2	1.2494e-05	6.96507e-07	3.80566e-06	4.50217e-06
NKG7	8.51569e-06	4.74725e-07	2.59386e-06	3.06859e-06
ICAM5	6.65074e-05	3.7076e-06	2.0258e-05	2.39656e-05
CEACAM5	3.13616e-05	1.74832e-06	9.55266e-06	1.1301e-05
CRX	1.6145e-05	9.00037e-07	4.91773e-06	5.81776e-06
SULT2A1	1.11945e-05	6.24063e-07	3.40983e-06	4.03389e-06
CDC37	2.36111e-05	1.31625e-06	7.19188e-06	8.50813e-06
RABAC1	1.12741e-05	6.28497e-07	3.43405e-06	4.06255e-06
CNFN	6.3591e-06	3.54502e-07	1.93697e-06	2.29147e-06
ZNRF4	3.17333e-05	1.76904e-06	9.66588e-06	1.14349e-05
HAS1	3.55231e-05	1.98031e-06	1.08203e-05	1.28006e-05
RAB3D	1.36271e-05	7.5967e-07	4.15077e-06	4.91044e-06
DBP	1.30624e-05	7.28194e-07	3.97879e-06	4.70699e-06
CAPS	1.41112e-05	7.86661e-07	4.29825e-06	5.08491e-06
EPOR	2.68018e-05	1.49413e-06	8.16378e-06	9.6579e-06
RASIP1	4.18122e-05	2.33091e-06	1.27359e-05	1.50668e-05
GCDH	2.81119e-05	1.56716e-06	8.56282e-06	1.013e-05
DNASE2	1.80232e-05	1.00474e-06	5.48984e-06	6.49458e-06
LENG1	1.49188e-05	8.31682e-07	4.54424e-06	5.37592e-06
RPL18A	1.10836e-05	6.17877e-07	3.37603e-06	3.9939e-06
SLC5A5	3.75106e-05	2.09111e-06	1.14256e-05	1.35167e-05
KCNN1	3.18717e-05	1.77676e-06	9.70805e-06	1.14848e-05
ARRDC2	3.10574e-05	1.73136e-06	9.46002e-06	1.11914e-05
PIK3R2	3.92197e-05	2.18639e-06	1.19462e-05	1.41326e-05
RAB3A	1.46814e-05	8.18448e-07	4.47193e-06	5.29038e-06
KMT2B	0.000124207	6.92417e-06	3.78331e-05	4.47573e-05
COMP	5.23807e-05	2.92007e-06	1.5955e-05	1.88751e-05
UPK1A	1.67121e-05	9.3165e-07	5.09046e-06	6.02211e-06
TMEM147	1.21247e-05	6.75916e-07	3.69315e-06	4.36907e-06
GAPDHS	2.52702e-05	1.40874e-06	7.69726e-06	9.106e-06
USF2	1.7265e-05	9.62473e-07	5.25887e-06	6.22135e-06
ERF	3.50381e-05	1.95328e-06	1.06725e-05	1.26258e-05
GSK3A	2.08877e-05	1.16443e-06	6.36236e-06	7.52679e-06
SIPA1L3	0.000113775	6.3426e-06	3.46555e-05	4.09981e-05
CADM4	2.55502e-05	1.42435e-06	7.78254e-06	9.2069e-06
PON1	1.45648e-05	8.11943e-07	4.43639e-06	5.24833e-06
CYP3A43	1.92401e-05	1.07258e-06	5.86048e-06	6.93306e-06
ABCF2	3.14232e-05	1.75175e-06	9.57144e-06	1.13232e-05
HGF	3.22452e-05	1.79757e-06	9.8218e-06	1.16194e-05
LAMB1	8.69443e-05	4.8469e-06	2.6483e-05	3.13299e-05
UBE2D4	7.30719e-06	4.07355e-07	2.22575e-06	2.63311e-06
WNT16	1.90492e-05	1.06194e-06	5.80233e-06	6.86427e-06
CPA2	1.98135e-05	1.10454e-06	6.03513e-06	7.13968e-06
CPA4	2.26359e-05	1.26189e-06	6.89485e-06	8.15674e-06
GTPBP10	1.44972e-05	8.08178e-07	4.41582e-06	5.224e-06
TFPI2	1.33132e-05	7.4217e-07	4.05516e-06	4.79733e-06
BET1	4.04793e-06	2.2566e-07	1.23299e-06	1.45865e-06
NAMPT	1.8366e-05	1.02385e-06	5.59423e-06	6.61808e-06
TWISTNB	1.52446e-05	8.49841e-07	4.64346e-06	5.4933e-06
PON2	1.32143e-05	7.36657e-07	4.02504e-06	4.76169e-06
ITGB8	3.1768e-05	1.77098e-06	9.67646e-06	1.14474e-05
HBP1	2.04084e-05	1.13771e-06	6.21636e-06	7.35408e-06
SP4	2.84273e-05	1.58474e-06	8.6589e-06	1.02436e-05
DLX5	2.00263e-05	1.11641e-06	6.09997e-06	7.21637e-06
MPP6	2.05175e-05	1.14379e-06	6.24959e-06	7.39339e-06
OGDH	5.74912e-05	3.20497e-06	1.75117e-05	2.07166e-05
NPVF	6.90005e-06	3.84658e-07	2.10174e-06	2.4864e-06
CAV2	9.46639e-06	5.27724e-07	2.88344e-06	3.41117e-06
HOXA2	2.09845e-05	1.16983e-06	6.39183e-06	7.56166e-06
LFNG	2.7006e-05	1.50551e-06	8.22598e-06	9.73149e-06
HOXA5	2.19942e-05	1.22611e-06	6.69937e-06	7.92548e-06
HOXA6	1.76609e-05	9.84544e-07	5.37947e-06	6.36401e-06
TSPAN12	1.23359e-05	6.87693e-07	3.7575e-06	4.44519e-06
HOXA13	2.82195e-05	1.57316e-06	8.5956e-06	1.01688e-05
CHN2	2.20148e-05	1.22726e-06	6.70565e-06	7.93291e-06
ABHD11	1.88761e-05	1.05229e-06	5.74961e-06	6.8019e-06
FKBP14	8.1026e-06	4.51697e-07	2.46803e-06	2.91973e-06
STX1A	1.83317e-05	1.02194e-06	5.5838e-06	6.60574e-06
NOD1	5.10733e-05	2.84719e-06	1.55568e-05	1.8404e-05
CYP3A5	2.10657e-05	1.17435e-06	6.41656e-06	7.59091e-06
SNX8	2.4887e-05	1.38738e-06	7.58051e-06	8.96789e-06
WASL	2.11012e-05	1.17633e-06	6.42737e-06	7.6037e-06
HYAL4	1.83349e-05	1.02212e-06	5.58475e-06	6.60687e-06
AIMP2	1.82241e-05	1.01594e-06	5.55102e-06	6.56696e-06
PCOLCE	2.59489e-05	1.44657e-06	7.90396e-06	9.35054e-06
RBM28	3.53841e-05	1.97256e-06	1.07779e-05	1.27505e-05
SERPINE1	2.169e-05	1.20915e-06	6.60672e-06	7.81587e-06
MOGAT3	1.86669e-05	1.04063e-06	5.68591e-06	6.72653e-06
PLOD3	4.35434e-05	2.42742e-06	1.32632e-05	1.56906e-05
RPA3	5.57364e-06	3.10715e-07	1.69772e-06	2.00843e-06
FIS1	9.50687e-06	5.29981e-07	2.89577e-06	3.42575e-06
GLCCI1	2.15491e-05	1.2013e-06	6.56381e-06	7.76512e-06
MYL10	1.05797e-05	5.89787e-07	3.22255e-06	3.81234e-06
CEP41	1.73788e-05	9.68821e-07	5.29356e-06	6.26238e-06
ZNF862	5.77069e-05	3.217e-06	1.75774e-05	2.07944e-05
MEST	1.7544e-05	9.7803e-07	5.34387e-06	6.3219e-06
YAE1D1	9.08987e-06	5.06734e-07	2.76875e-06	3.27549e-06
GIMAP2	1.19089e-05	6.63888e-07	3.62743e-06	4.29132e-06
PSMA2	1.00303e-05	5.59163e-07	3.05522e-06	3.61438e-06
MRPL32	9.87398e-06	5.50446e-07	3.00759e-06	3.55804e-06
AEBP1	6.49618e-05	3.62143e-06	1.97872e-05	2.34086e-05
MYL7	8.86541e-06	4.94221e-07	2.70038e-06	3.19461e-06
BCL7B	1.09249e-05	6.09029e-07	3.32769e-06	3.93672e-06
YKT6	9.6998e-06	5.40736e-07	2.95454e-06	3.49527e-06
CLIP2	6.31437e-05	3.52008e-06	1.92334e-05	2.27535e-05
ZNF688	1.60523e-05	8.94869e-07	4.88949e-06	5.78436e-06
CHMP5	9.04578e-06	5.04276e-07	2.75532e-06	3.2596e-06
FKTN	1.88681e-05	1.05184e-06	5.74718e-06	6.79902e-06
SEC61B	5.01432e-06	2.79534e-07	1.52735e-06	1.80688e-06
C5	6.8572e-05	3.82269e-06	2.08869e-05	2.47096e-05
TNFSF8	1.06985e-05	5.96412e-07	3.25874e-06	3.85516e-06
RLN1	8.52343e-06	4.75157e-07	2.59622e-06	3.07137e-06
PLGRKT	5.14741e-06	2.86954e-07	1.56789e-06	1.85484e-06
EDF1	9.8487e-06	5.49037e-07	2.99989e-06	3.54893e-06
SETX	0.000106929	5.96097e-06	3.25703e-05	3.85312e-05
C8G	1.12605e-05	6.27742e-07	3.42993e-06	4.05767e-06
BLNK	2.29101e-05	1.27717e-06	6.97836e-06	8.25553e-06
CYP26A1	3.09337e-05	1.72446e-06	9.42233e-06	1.11468e-05
RBP3	7.04942e-05	3.92985e-06	2.14724e-05	2.54022e-05
GDF10	2.9939e-05	1.66901e-06	9.11935e-06	1.07884e-05
CCSER2	3.04227e-05	1.69598e-06	9.26669e-06	1.09627e-05
SFXN3	1.63534e-05	9.11656e-07	4.98121e-06	5.89287e-06
FBXL15	1.88117e-05	1.0487e-06	5.73001e-06	6.77871e-06
OBFC1	1.61504e-05	9.00337e-07	4.91937e-06	5.8197e-06
DNAJC12	8.30503e-06	4.62982e-07	2.52969e-06	2.99268e-06
PPIF	1.08584e-05	6.05325e-07	3.30744e-06	3.91277e-06
TBC1D12	3.5874e-05	1.99987e-06	1.09271e-05	1.2927e-05
CCL3	4.94074e-06	2.75432e-07	1.50494e-06	1.78037e-06
MPO	4.52084e-05	2.52024e-06	1.37704e-05	1.62906e-05
ST6GALNAC2	1.84657e-05	1.02941e-06	5.6246e-06	6.65401e-06
DHX33	3.68835e-05	2.05615e-06	1.12346e-05	1.32908e-05
UTP18	2.49808e-05	1.39261e-06	7.6091e-06	9.00171e-06
P2RX5	2.3703e-05	1.32138e-06	7.21989e-06	8.54127e-06
EPX	4.1255e-05	2.29985e-06	1.25662e-05	1.4866e-05
CRYBA1	1.06778e-05	5.95255e-07	3.25242e-06	3.84768e-06
NUFIP2	2.5502e-05	1.42166e-06	7.76785e-06	9.18951e-06
AATF	2.38999e-05	1.33235e-06	7.27986e-06	8.61222e-06
ZNHIT3	7.52364e-06	4.19421e-07	2.29168e-06	2.7111e-06
PSMB3	1.16783e-05	6.51033e-07	3.55719e-06	4.20822e-06
CWC25	1.77763e-05	9.90977e-07	5.41462e-06	6.4056e-06
RPL19	1.14104e-05	6.36097e-07	3.47558e-06	4.11168e-06
CSF3	8.90421e-06	4.96384e-07	2.7122e-06	3.20859e-06
SUPT4H1	6.58321e-06	3.66995e-07	2.00523e-06	2.37223e-06
WNT3	2.43877e-05	1.35955e-06	7.42844e-06	8.78799e-06
SHPK	2.84309e-05	1.58494e-06	8.65999e-06	1.02449e-05
TAX1BP3	7.01688e-06	3.91171e-07	2.13732e-06	2.5285e-06
P2RX1	2.14843e-05	1.19769e-06	6.54408e-06	7.74177e-06
KRT37	2.38591e-05	1.33007e-06	7.26742e-06	8.59749e-06
GOSR2	1.04147e-05	5.80588e-07	3.17228e-06	3.75287e-06
PNPO	1.18829e-05	6.62439e-07	3.61951e-06	4.28195e-06
TVP23C	1.28006e-05	7.13599e-07	3.89905e-06	4.61265e-06
RPS6KB1	2.18447e-05	1.21778e-06	6.65384e-06	7.87162e-06
PIGL	1.23187e-05	6.86733e-07	3.75225e-06	4.43899e-06
PFN1	9.25875e-06	5.16149e-07	2.82019e-06	3.33634e-06
SLC25A11	1.89587e-05	1.05689e-06	5.77478e-06	6.83168e-06
RASD1	2.09989e-05	1.17063e-06	6.39621e-06	7.56683e-06
C1QBP	8.97668e-06	5.00424e-07	2.73428e-06	3.2347e-06
CPD	5.67416e-05	3.16318e-06	1.72834e-05	2.04465e-05
GOSR1	1.11213e-05	6.19981e-07	3.38752e-06	4.00751e-06
CCDC47	1.92126e-05	1.07104e-06	5.8521e-06	6.92315e-06
MED31	5.64029e-06	3.1443e-07	1.71802e-06	2.03245e-06
DRG2	1.97927e-05	1.10338e-06	6.0288e-06	7.13219e-06
AKAP10	2.44087e-05	1.36071e-06	7.43482e-06	8.79554e-06
SYNGR2	1.20732e-05	6.73049e-07	3.67748e-06	4.35053e-06
DDX5	2.51112e-05	1.39988e-06	7.64882e-06	9.0487e-06
ASIC2	3.2344e-05	1.80309e-06	9.85192e-06	1.1655e-05
CCL2	4.14716e-06	2.31192e-07	1.26321e-06	1.49441e-06
CCL1	3.93374e-06	2.19294e-07	1.19821e-06	1.4175e-06
CCL13	3.60278e-06	2.00844e-07	1.0974e-06	1.29824e-06
PEX12	1.32338e-05	7.37747e-07	4.03099e-06	4.76874e-06
HNF1B	2.8305e-05	1.57792e-06	8.62164e-06	1.01996e-05
KRT32	2.41839e-05	1.34818e-06	7.36636e-06	8.71455e-06
KAT2A	4.23414e-05	2.36041e-06	1.28971e-05	1.52575e-05
NAGLU	3.23262e-05	1.80209e-06	9.84647e-06	1.16486e-05
ABI3	1.6536e-05	9.21835e-07	5.03683e-06	5.95867e-06
COL1A1	8.06446e-05	4.49571e-06	2.45642e-05	2.90599e-05
MRPL27	8.10447e-06	4.51801e-07	2.4686e-06	2.9204e-06
LRRC59	1.5995e-05	8.91675e-07	4.87204e-06	5.76371e-06
HDAC5	5.50016e-05	3.06618e-06	1.67533e-05	1.98195e-05
DUSP3	1.03686e-05	5.78017e-07	3.15824e-06	3.73625e-06
CACNG1	1.46499e-05	8.16688e-07	4.46231e-06	5.279e-06
HLF	1.45987e-05	8.13835e-07	4.44673e-06	5.26056e-06
EFNB3	1.67443e-05	9.33448e-07	5.10028e-06	6.03373e-06
RANGRF	1.09486e-05	6.10355e-07	3.33493e-06	3.94528e-06
RCVRN	1.18764e-05	6.62075e-07	3.61753e-06	4.2796e-06
MYH1	7.96596e-05	4.44079e-06	2.42641e-05	2.87049e-05
VTN	2.56335e-05	1.429e-06	7.80792e-06	9.23691e-06
TNFAIP1	1.79556e-05	1.00097e-06	5.46922e-06	6.4702e-06
TMEM97	7.81688e-06	4.35769e-07	2.381e-06	2.81677e-06
FOXN1	3.19659e-05	1.78201e-06	9.73674e-06	1.15187e-05
ALDOC	1.8673e-05	1.04097e-06	5.68775e-06	6.72872e-06
CD38	1.46438e-05	8.1635e-07	4.46047e-06	5.27682e-06
IBSP	1.52382e-05	8.49486e-07	4.64152e-06	5.491e-06
LAP3	2.4004e-05	1.33815e-06	7.31155e-06	8.64971e-06
CXCL6	7.93215e-06	4.42195e-07	2.41611e-06	2.85831e-06
JADE1	3.79195e-05	2.11391e-06	1.15502e-05	1.36641e-05
AFM	2.29359e-05	1.27861e-06	6.98622e-06	8.26483e-06
PHOX2B	2.26939e-05	1.26512e-06	6.9125e-06	8.17762e-06
GNRHR	1.22241e-05	6.8146e-07	3.72344e-06	4.4049e-06
CWH43	2.69143e-05	1.5004e-06	8.19805e-06	9.69845e-06
SULT1E1	1.13094e-05	6.30464e-07	3.4448e-06	4.07527e-06
SMR3A	4.67659e-06	2.60707e-07	1.42448e-06	1.68519e-06
PF4V1	5.22992e-06	2.91553e-07	1.59302e-06	1.88458e-06
NFKB1	4.41943e-05	2.4637e-06	1.34615e-05	1.59252e-05
MANBA	3.7668e-05	2.09988e-06	1.14736e-05	1.35735e-05
IL2	5.42388e-06	3.02366e-07	1.6521e-06	1.95447e-06
WFS1	5.49138e-05	3.06129e-06	1.67266e-05	1.97879e-05
GAR1	1.10678e-05	6.16996e-07	3.37122e-06	3.98821e-06
FRG1	1.16229e-05	6.47941e-07	3.54029e-06	4.18823e-06
CLNK	1.4583e-05	8.12958e-07	4.44193e-06	5.25489e-06
FAM149A	2.93782e-05	1.63775e-06	8.94854e-06	1.05863e-05
CD82	1.55242e-05	8.65427e-07	4.72862e-06	5.59405e-06
SPI1	1.57293e-05	8.76864e-07	4.79111e-06	5.66798e-06
DBX1	2.46813e-05	1.37591e-06	7.51787e-06	8.89378e-06
CTSC	1.83767e-05	1.02445e-06	5.59749e-06	6.62194e-06
ZNF259	2.18728e-05	1.21934e-06	6.6624e-06	7.88174e-06
CRTAM	1.70772e-05	9.52004e-07	5.20167e-06	6.15367e-06
C11orf63	3.55425e-05	1.98139e-06	1.08262e-05	1.28076e-05
DTX4	3.11134e-05	1.73448e-06	9.47706e-06	1.12115e-05
UNC93B1	2.01501e-05	1.12331e-06	6.13767e-06	7.26098e-06
PUS3	1.95993e-05	1.0926e-06	5.96989e-06	7.06249e-06
CCND1	1.83321e-05	1.02196e-06	5.58391e-06	6.60588e-06
CCDC86	2.32141e-05	1.29412e-06	7.07097e-06	8.3651e-06
PRPF19	2.43959e-05	1.36e-06	7.43092e-06	8.79092e-06
TMEM109	1.27853e-05	7.12746e-07	3.89439e-06	4.60713e-06
ANAPC15	5.83282e-06	3.25163e-07	1.77666e-06	2.10183e-06
PANX1	2.07257e-05	1.1554e-06	6.31299e-06	7.46839e-06
APOC3	5.32206e-06	2.9669e-07	1.62109e-06	1.91778e-06
IL10RA	2.62595e-05	1.46389e-06	7.99857e-06	9.46246e-06
GALNT18	3.29475e-05	1.83673e-06	1.00357e-05	1.18725e-05
BIRC2	2.28313e-05	1.27278e-06	6.95437e-06	8.22715e-06
PDHX	2.19183e-05	1.22188e-06	6.67627e-06	7.89816e-06
SLC15A3	2.83842e-05	1.58234e-06	8.64577e-06	1.02281e-05
SCGB2A2	3.97069e-06	2.21354e-07	1.20946e-06	1.43082e-06
DGAT2	1.93381e-05	1.07804e-06	5.89034e-06	6.96839e-06
C11orf58	7.8167e-06	4.35759e-07	2.38095e-06	2.81671e-06
YBX3	2.15858e-05	1.20334e-06	6.57497e-06	7.77831e-06
KITLG	1.04797e-05	5.84212e-07	3.19209e-06	3.7763e-06
SART3	5.20988e-05	2.90436e-06	1.58692e-05	1.87735e-05
SLC25A3	1.73481e-05	9.67109e-07	5.28421e-06	6.25132e-06
POLR3B	5.35394e-05	2.98467e-06	1.6308e-05	1.92926e-05
CD69	7.43364e-06	4.14404e-07	2.26427e-06	2.67867e-06
PRDM4	3.22317e-05	1.79682e-06	9.81769e-06	1.16145e-05
CLEC2B	5.45337e-06	3.0401e-07	1.66109e-06	1.9651e-06
SELPLG	1.93446e-05	1.07841e-06	5.89232e-06	6.97072e-06
ASIC1	3.08045e-05	1.71726e-06	9.38298e-06	1.11002e-05
DAO	1.78987e-05	9.97803e-07	5.45191e-06	6.44971e-06
KCTD10	1.89004e-05	1.05365e-06	5.75703e-06	6.81068e-06
MLEC	1.64434e-05	9.16672e-07	5.00862e-06	5.92529e-06
MVK	2.21312e-05	1.23375e-06	6.7411e-06	7.97485e-06
CSRNP2	2.57665e-05	1.43641e-06	7.84841e-06	9.28481e-06
IL23A	7.25813e-06	4.0462e-07	2.21081e-06	2.61543e-06
SYT10	2.28837e-05	1.2757e-06	6.97032e-06	8.24602e-06
CYP27B1	3.04422e-05	1.69707e-06	9.27264e-06	1.09697e-05
MYF6	1.37441e-05	7.66194e-07	4.18642e-06	4.95261e-06
MYF5	1.40075e-05	7.8088e-07	4.26667e-06	5.04755e-06
GLI1	5.11535e-05	2.85166e-06	1.55812e-05	1.84329e-05
PPM1H	2.48633e-05	1.38606e-06	7.57329e-06	8.95935e-06
LTA4H	2.54226e-05	1.41724e-06	7.74368e-06	9.16092e-06
ELK3	2.34318e-05	1.30625e-06	7.13727e-06	8.44352e-06
ITFG2	2.3273e-05	1.2974e-06	7.08889e-06	8.38629e-06
PRR4	5.36345e-06	2.98997e-07	1.63369e-06	1.93269e-06
PARP11	1.30031e-05	7.24884e-07	3.9607e-06	4.68559e-06
ARPC3	7.4096e-06	4.13064e-07	2.25695e-06	2.67001e-06
FGF6	1.25564e-05	6.99983e-07	3.82465e-06	4.52463e-06
MYL2	9.79905e-06	5.46269e-07	2.98477e-06	3.53104e-06
RAD51AP1	1.23521e-05	6.88596e-07	3.76243e-06	4.45102e-06
DUSP16	2.99395e-05	1.66904e-06	9.11949e-06	1.07885e-05
CREBL2	4.58921e-06	2.55835e-07	1.39786e-06	1.6537e-06
CDKN1B	1.38117e-05	7.69964e-07	4.20702e-06	4.97699e-06
GPRC5D	1.56974e-05	8.75087e-07	4.7814e-06	5.65649e-06
LTBR	2.15762e-05	1.20281e-06	6.57206e-06	7.77487e-06
OAS3	5.0614e-05	2.82159e-06	1.54169e-05	1.82385e-05
ART4	1.10808e-05	6.17723e-07	3.37519e-06	3.99291e-06
MGP	5.35425e-06	2.98484e-07	1.63089e-06	1.92938e-06
ARHGDIB	8.9776e-06	5.00475e-07	2.73456e-06	3.23503e-06
RERGL	7.52089e-06	4.19268e-07	2.29085e-06	2.71011e-06
FZD10	4.63846e-05	2.58581e-06	1.41287e-05	1.67145e-05
IL26	6.55307e-06	3.65315e-07	1.99605e-06	2.36137e-06
IFNG	6.64523e-06	3.70452e-07	2.02412e-06	2.39457e-06
NUP107	3.92926e-05	2.19045e-06	1.19684e-05	1.41589e-05
CNOT2	2.31934e-05	1.29296e-06	7.06464e-06	8.35761e-06
KRR1	1.55797e-05	8.68523e-07	4.74554e-06	5.61406e-06
MRPL51	7.2361e-06	4.03392e-07	2.2041e-06	2.60749e-06
GAPDH	1.69412e-05	9.44424e-07	5.16025e-06	6.10468e-06
ACRBP	2.55706e-05	1.42549e-06	7.78875e-06	9.21424e-06
GNB3	1.87702e-05	1.04638e-06	5.71735e-06	6.76373e-06
CHPT1	1.74785e-05	9.74377e-07	5.32391e-06	6.29829e-06
USP5	4.49199e-05	2.50416e-06	1.36825e-05	1.61867e-05
TPI1	1.57331e-05	8.77077e-07	4.79228e-06	5.66935e-06
C12orf57	8.84131e-06	4.92877e-07	2.69304e-06	3.18592e-06
APOBEC1	1.05462e-05	5.87923e-07	3.21236e-06	3.80029e-06
NANOG	9.38487e-06	5.2318e-07	2.85861e-06	3.38179e-06
GOLT1B	5.1573e-06	2.87505e-07	1.5709e-06	1.85841e-06
PRKAB1	1.59242e-05	8.87727e-07	4.85047e-06	5.73819e-06
CMAS	1.80978e-05	1.0089e-06	5.51256e-06	6.52147e-06
HCFC2	3.27307e-05	1.82464e-06	9.9697e-06	1.17943e-05
CLEC4A	8.99254e-06	5.01308e-07	2.73911e-06	3.24041e-06
AICDA	1.27798e-05	7.12439e-07	3.89271e-06	4.60515e-06
RAB35	1.35049e-05	7.52859e-07	4.11356e-06	4.86642e-06
COX6A1	7.61578e-06	4.24558e-07	2.31975e-06	2.74431e-06
SRSF9	1.48486e-05	8.27766e-07	4.52284e-06	5.35061e-06
FGFR1OP2	1.18403e-05	6.60065e-07	3.60654e-06	4.26661e-06
KLRB1	7.83376e-06	4.3671e-07	2.38614e-06	2.82285e-06
GCLC	2.72049e-05	1.5166e-06	8.28655e-06	9.80315e-06
IYD	1.23335e-05	6.87559e-07	3.75676e-06	4.44432e-06
RSPH4A	2.97983e-05	1.66117e-06	9.0765e-06	1.07377e-05
ADTRP	9.93562e-06	5.53882e-07	3.02637e-06	3.58025e-06
ASF1A	6.53769e-06	3.64457e-07	1.99136e-06	2.35582e-06
HINT3	5.51053e-06	3.07196e-07	1.67849e-06	1.98569e-06
ULBP1	9.92728e-06	5.53417e-07	3.02383e-06	3.57724e-06
SLC44A4	3.53372e-05	1.96995e-06	1.07636e-05	1.27336e-05
FBXO5	1.77514e-05	9.8959e-07	5.40704e-06	6.39663e-06
FANCE	1.99588e-05	1.11265e-06	6.0794e-06	7.19205e-06
TULP1	3.03445e-05	1.69162e-06	9.24286e-06	1.09345e-05
MAPK14	1.67548e-05	9.34031e-07	5.10347e-06	6.0375e-06
STK38	1.87875e-05	1.04735e-06	5.72263e-06	6.76998e-06
HLA-DOA	1.39863e-05	7.79694e-07	4.26019e-06	5.03988e-06
SAYSD1	1.05109e-05	5.85953e-07	3.2016e-06	3.78755e-06
CAP2	2.07738e-05	1.15808e-06	6.32766e-06	7.48574e-06
GPR63	1.66392e-05	9.27589e-07	5.06827e-06	5.99586e-06
GPLD1	4.12875e-05	2.30166e-06	1.25761e-05	1.48777e-05
ACOT13	5.92036e-06	3.30043e-07	1.80333e-06	2.13337e-06
RPS12	6.74846e-06	3.76207e-07	2.05556e-06	2.43177e-06
B3GAT2	2.16873e-05	1.209e-06	6.60589e-06	7.81489e-06
GMNN	7.55222e-06	4.21015e-07	2.30039e-06	2.7214e-06
SNX3	9.32415e-06	5.19795e-07	2.84012e-06	3.35991e-06
ZBTB24	2.86761e-05	1.59861e-06	8.73466e-06	1.03333e-05
FIG4	3.9958e-05	2.22754e-06	1.21711e-05	1.43986e-05
UNC93A	2.75768e-05	1.53733e-06	8.39984e-06	9.93716e-06
C6orf118	2.50043e-05	1.39392e-06	7.61624e-06	9.01016e-06
MDFI	1.29551e-05	7.22208e-07	3.94608e-06	4.66829e-06
TFEB	2.30347e-05	1.28412e-06	7.0163e-06	8.30042e-06
BYSL	2.46355e-05	1.37336e-06	7.50393e-06	8.87729e-06
GUCA1B	9.86141e-06	5.49745e-07	3.00376e-06	3.55351e-06
PRPH2	1.85053e-05	1.03162e-06	5.63666e-06	6.66828e-06
DNPH1	9.53602e-06	5.31606e-07	2.90465e-06	3.43626e-06
EXOC2	3.9255e-05	2.18835e-06	1.1957e-05	1.41453e-05
TMEM30A	1.86443e-05	1.03937e-06	5.67902e-06	6.71839e-06
LAMA4	8.54088e-05	4.7613e-06	2.60153e-05	3.07766e-05
PRSS16	2.93336e-05	1.63527e-06	8.93496e-06	1.05702e-05
MEP1A	3.22844e-05	1.79976e-06	9.83376e-06	1.16335e-05
SKIV2L2	4.22971e-05	2.35794e-06	1.28836e-05	1.52415e-05
ISL1	2.11915e-05	1.18137e-06	6.45489e-06	7.63625e-06
SLC6A7	3.63221e-05	2.02485e-06	1.10636e-05	1.30885e-05
POU4F3	2.62104e-05	1.46115e-06	7.98362e-06	9.44477e-06
HARS2	2.24266e-05	1.25022e-06	6.83108e-06	8.0813e-06
NUDT12	1.61566e-05	9.00685e-07	4.92127e-06	5.82195e-06
PAPD7	2.8605e-05	1.59465e-06	8.71302e-06	1.03077e-05
GHR	2.33591e-05	1.3022e-06	7.11512e-06	8.41732e-06
DAP	4.26469e-06	2.37744e-07	1.29901e-06	1.53676e-06
HBEGF	1.06765e-05	5.95187e-07	3.25205e-06	3.84724e-06
SLC4A9	3.80495e-05	2.12115e-06	1.15898e-05	1.37109e-05
LOX	2.74058e-05	1.5278e-06	8.34776e-06	9.87556e-06
GZMK	1.0548e-05	5.88018e-07	3.21288e-06	3.8009e-06
CDH9	3.45362e-05	1.9253e-06	1.05197e-05	1.2445e-05
SPARC	1.67373e-05	9.33057e-07	5.09815e-06	6.0312e-06
HAND1	1.73368e-05	9.66479e-07	5.28076e-06	6.24724e-06
PCDHB3	5.03946e-05	2.80936e-06	1.53501e-05	1.81594e-05
PCDHB5	5.09182e-05	2.83854e-06	1.55096e-05	1.83481e-05
PCDHB6	5.17106e-05	2.88272e-06	1.57509e-05	1.86336e-05
PCDHB7	5.11619e-05	2.85213e-06	1.55838e-05	1.84359e-05
PCDHB15	4.82631e-05	2.69053e-06	1.47008e-05	1.73913e-05
GRM6	4.75137e-05	2.64875e-06	1.44726e-05	1.71213e-05
THG1L	1.56058e-05	8.69979e-07	4.7535e-06	5.62347e-06
IL12B	1.55185e-05	8.65112e-07	4.7269e-06	5.59201e-06
TTC1	1.20842e-05	6.73661e-07	3.68083e-06	4.35449e-06
LNPEP	3.89954e-05	2.17388e-06	1.18779e-05	1.40518e-05
AGXT2	2.14531e-05	1.19595e-06	6.53457e-06	7.73051e-06
IL4	8.50036e-06	4.7387e-07	2.58919e-06	3.06306e-06
IL5	5.81232e-06	3.2402e-07	1.77042e-06	2.09444e-06
ST8SIA4	1.46885e-05	8.18839e-07	4.47407e-06	5.29291e-06
PCDH12	5.50215e-05	3.06729e-06	1.67594e-05	1.98267e-05
NUP155	5.4516e-05	3.03911e-06	1.66055e-05	1.96446e-05
NR3C1	3.0169e-05	1.68184e-06	9.18942e-06	1.08713e-05
C5orf15	1.23006e-05	6.85721e-07	3.74672e-06	4.43244e-06
TRIM23	2.45645e-05	1.3694e-06	7.48229e-06	8.85169e-06
RARS	2.76659e-05	1.5423e-06	8.42698e-06	9.96928e-06
CDX1	1.13067e-05	6.30315e-07	3.44399e-06	4.0743e-06
BNIP1	1.34385e-05	7.49156e-07	4.09332e-06	4.84248e-06
SLC7A14	3.86945e-05	2.15711e-06	1.17862e-05	1.39433e-05
SEMA3G	4.33784e-05	2.41822e-06	1.3213e-05	1.56312e-05
ZMYND10	1.96543e-05	1.09567e-06	5.98666e-06	7.08233e-06
LTF	3.77917e-05	2.10678e-06	1.15113e-05	1.3618e-05
MLH1	3.19505e-05	1.78115e-06	9.73203e-06	1.15132e-05
EHHADH	3.135e-05	1.74767e-06	9.54914e-06	1.12968e-05
CRBN	1.74359e-05	9.72e-07	5.31093e-06	6.28293e-06
HRG	2.34634e-05	1.30802e-06	7.14689e-06	8.45491e-06
RBP2	6.82319e-06	3.80373e-07	2.07833e-06	2.4587e-06
RBP1	1.11007e-05	6.18833e-07	3.38125e-06	4.00009e-06
PFKFB4	2.68474e-05	1.49666e-06	8.17764e-06	9.67431e-06
HES1	2.04186e-05	1.13828e-06	6.21946e-06	7.35774e-06
GNAT1	2.65878e-05	1.48219e-06	8.09859e-06	9.58078e-06
TUSC2	5.32517e-06	2.96863e-07	1.62203e-06	1.9189e-06
NPRL2	1.90414e-05	1.06151e-06	5.79998e-06	6.86149e-06
GNB4	1.70031e-05	9.47876e-07	5.17912e-06	6.12699e-06
MORC1	3.9067e-05	2.17788e-06	1.18997e-05	1.40776e-05
UMPS	2.25097e-05	1.25485e-06	6.85641e-06	8.11127e-06
ABTB1	2.94116e-05	1.63961e-06	8.9587e-06	1.05983e-05
KLHL18	3.24134e-05	1.80695e-06	9.87303e-06	1.168e-05
HEMK1	1.59157e-05	8.87257e-07	4.8479e-06	5.73516e-06
RRP9	2.71084e-05	1.51121e-06	8.25715e-06	9.76836e-06
AADAC	1.61944e-05	9.02791e-07	4.93277e-06	5.83556e-06
EIF1B	4.94539e-06	2.75691e-07	1.50636e-06	1.78205e-06
ZBTB47	2.84909e-05	1.58828e-06	8.67825e-06	1.02665e-05
TNNC1	9.59358e-06	5.34814e-07	2.92218e-06	3.457e-06
NKTR	5.68295e-05	3.16808e-06	1.73102e-05	2.04782e-05
SPCS1	8.27971e-06	4.6157e-07	2.52198e-06	2.98355e-06
NEK4	3.22749e-05	1.79923e-06	9.83087e-06	1.16301e-05
TMEM159	6.76668e-06	3.77223e-07	2.06111e-06	2.43834e-06
WDFY1	2.61487e-05	1.45772e-06	7.96485e-06	9.42256e-06
EIF2AK2	2.16947e-05	1.20942e-06	6.60816e-06	7.81758e-06
DAZAP1	2.37795e-05	1.32564e-06	7.24318e-06	8.56882e-06
HEATR5B	8.66669e-05	4.83143e-06	2.63986e-05	3.123e-05
MAPRE3	1.2994e-05	7.24376e-07	3.95793e-06	4.6823e-06
TMSB10	2.38028e-06	1.32694e-07	7.25029e-07	8.57723e-07
MSH2	3.59236e-05	2.00264e-06	1.09423e-05	1.29449e-05
NCK2	2.99915e-05	1.67194e-06	9.13536e-06	1.08073e-05
TFPI	1.34463e-05	7.49594e-07	4.09572e-06	4.84532e-06
SLC11A1	3.53654e-05	1.97152e-06	1.07722e-05	1.27437e-05
APOB	0.000170723	9.51729e-06	5.20017e-05	6.1519e-05
INO80B	1.9877e-05	1.10808e-06	6.05448e-06	7.16257e-06
TTL	1.75154e-05	9.76434e-07	5.33516e-06	6.31159e-06
FAHD2A	1.48698e-05	8.28947e-07	4.5293e-06	5.35824e-06
SF3B14	5.49122e-06	3.06119e-07	1.67261e-06	1.97873e-06
SLC30A3	2.22132e-05	1.23832e-06	6.76608e-06	8.00441e-06
NRBP1	2.32186e-05	1.29437e-06	7.07232e-06	8.36669e-06
SNX17	2.41012e-05	1.34357e-06	7.34117e-06	8.68474e-06
REEP6	1.18084e-05	6.58287e-07	3.59683e-06	4.25511e-06
WBP1	1.34613e-05	7.5043e-07	4.10029e-06	4.85072e-06
MOGS	4.13905e-05	2.3074e-06	1.26075e-05	1.49149e-05
TTC31	2.41325e-05	1.34532e-06	7.35071e-06	8.69603e-06
NDUFS7	1.36907e-05	7.63218e-07	4.17016e-06	4.93338e-06
PCGF1	1.30899e-05	7.29723e-07	3.98715e-06	4.71687e-06
TLX2	2.02747e-05	1.13026e-06	6.17563e-06	7.30589e-06
DOK1	2.66846e-05	1.48759e-06	8.12807e-06	9.61566e-06
ACADL	1.99893e-05	1.11435e-06	6.08869e-06	7.20304e-06
EVA1A	9.94645e-06	5.54486e-07	3.02967e-06	3.58415e-06
REG1A	7.13373e-06	3.97685e-07	2.17292e-06	2.5706e-06
IGFBP2	1.59532e-05	8.89347e-07	4.85932e-06	5.74866e-06
IGFBP5	1.61805e-05	9.02014e-07	4.92853e-06	5.83054e-06
KCNJ13	1.46507e-05	8.16735e-07	4.46257e-06	5.27931e-06
GGCX	3.55835e-05	1.98368e-06	1.08387e-05	1.28223e-05
NEU2	2.26045e-05	1.26014e-06	6.88528e-06	8.14541e-06
HSPE1	5.15726e-06	2.87502e-07	1.57089e-06	1.85839e-06
WNT6	2.45787e-05	1.37019e-06	7.48663e-06	8.85682e-06
IL1RL1	2.3245e-05	1.29584e-06	7.08038e-06	8.37623e-06
SLC9A2	4.05167e-05	2.25869e-06	1.23413e-05	1.46e-05
AZU1	1.72528e-05	9.61795e-07	5.25517e-06	6.21696e-06
PPP1R7	2.19571e-05	1.22405e-06	6.6881e-06	7.91215e-06
PROC	2.74873e-05	1.53234e-06	8.37258e-06	9.90492e-06
ID2	7.43784e-06	4.14638e-07	2.26555e-06	2.68019e-06
ODC1	2.22717e-05	1.24158e-06	6.78391e-06	8.02549e-06
GORASP2	2.16034e-05	1.20432e-06	6.58033e-06	7.78466e-06
CEBPZ	3.94402e-05	2.19868e-06	1.20134e-05	1.42121e-05
RMDN2	2.10411e-05	1.17298e-06	6.40907e-06	7.58205e-06
DLX2	2.24643e-05	1.25232e-06	6.84257e-06	8.09489e-06
SLC1A4	2.83859e-05	1.58243e-06	8.64629e-06	1.02287e-05
ORC2	2.45228e-05	1.36707e-06	7.46958e-06	8.83666e-06
PPP3R1	6.38697e-06	3.56055e-07	1.94546e-06	2.30151e-06
PLEK	1.39962e-05	7.80251e-07	4.26323e-06	5.04348e-06
PRTN3	1.23627e-05	6.89186e-07	3.76566e-06	4.45484e-06
KISS1R	2.10842e-05	1.17538e-06	6.4222e-06	7.59758e-06
GRIN3B	5.16464e-05	2.87914e-06	1.57314e-05	1.86105e-05
VAX2	1.27407e-05	7.10259e-07	3.88079e-06	4.59105e-06
ATP6V1B1	3.208e-05	1.78837e-06	9.77151e-06	1.15599e-05
MSH6	5.43643e-05	3.03065e-06	1.65592e-05	1.95899e-05
PLEKHA3	1.33017e-05	7.41531e-07	4.05166e-06	4.79319e-06
SPR	1.13206e-05	6.3109e-07	3.44822e-06	4.07932e-06
ENO1	2.10938e-05	1.17592e-06	6.42512e-06	7.60104e-06
SARS	2.62772e-05	1.46488e-06	8.00397e-06	9.46885e-06
CLCA1	3.79277e-05	2.11436e-06	1.15527e-05	1.3667e-05
BCL9	6.26804e-05	3.49425e-06	1.90923e-05	2.25866e-05
TPSG1	1.75755e-05	9.79786e-07	5.35347e-06	6.33325e-06
ANGPTL1	1.94299e-05	1.08316e-06	5.9183e-06	7.00147e-06
TCEANC2	9.81936e-06	5.47401e-07	2.99096e-06	3.53836e-06
TMEM59	1.42675e-05	7.95372e-07	4.34585e-06	5.14122e-06
RPL22	5.62941e-06	3.13824e-07	1.71471e-06	2.02853e-06
OPRD1	2.54279e-05	1.41753e-06	7.74528e-06	9.16281e-06
WDR77	1.55464e-05	8.6667e-07	4.73541e-06	5.60208e-06
C1orf21	5.77146e-06	3.21743e-07	1.75797e-06	2.07972e-06
MAD2L2	1.29984e-05	7.24621e-07	3.95927e-06	4.68389e-06
MFN2	3.65234e-05	2.03607e-06	1.11249e-05	1.3161e-05
MIIP	2.09181e-05	1.16612e-06	6.3716e-06	7.53773e-06
SLC35D1	1.68184e-05	9.37578e-07	5.12285e-06	6.06043e-06
PRAMEF10	1.41956e-05	7.91363e-07	4.32394e-06	5.1153e-06
PRAMEF4	1.79803e-05	1.00235e-06	5.47676e-06	6.47911e-06
PRDM2	7.30268e-05	4.07103e-06	2.22438e-05	2.63148e-05
RGS2	9.576e-06	5.33835e-07	2.91683e-06	3.45066e-06
WARS2	1.92605e-05	1.07372e-06	5.8667e-06	6.94041e-06
OSCP1	1.83228e-05	1.02144e-06	5.58109e-06	6.60253e-06
NT5C1A	2.31515e-05	1.29063e-06	7.0519e-06	8.34253e-06
AKR7A2	2.20931e-05	1.23162e-06	6.72949e-06	7.96112e-06
CD160	7.6996e-06	4.29231e-07	2.34528e-06	2.77451e-06
LEPRE1	4.42083e-05	2.46449e-06	1.34658e-05	1.59302e-05
SLC19A2	2.10216e-05	1.1719e-06	6.40314e-06	7.57503e-06
SELL	1.26208e-05	7.03574e-07	3.84427e-06	4.54784e-06
FMO6P	4.41821e-06	2.46302e-07	1.34578e-06	1.59208e-06
VAMP4	6.7162e-06	3.74409e-07	2.04574e-06	2.42015e-06
SYF2	1.14198e-05	6.36619e-07	3.47843e-06	4.11505e-06
SLC5A9	3.57155e-05	1.99104e-06	1.08789e-05	1.28699e-05
CTSD	2.3414e-05	1.30526e-06	7.13184e-06	8.4371e-06
A4GNT	1.43517e-05	8.00064e-07	4.37148e-06	5.17155e-06
MMP8	1.91316e-05	1.06653e-06	5.82746e-06	6.89399e-06
APOA1	1.84261e-05	1.0272e-06	5.61254e-06	6.63974e-06
SLC8A2	6.15168e-05	3.42938e-06	1.87379e-05	2.21673e-05
ATIC	3.11024e-05	1.73387e-06	9.47371e-06	1.12076e-05
TNP1	3.99739e-06	2.22843e-07	1.2176e-06	1.44044e-06
FASTKD2	2.7798e-05	1.54966e-06	8.46722e-06	1.00169e-05
TTR	7.28122e-06	4.05907e-07	2.21784e-06	2.62375e-06
FILIP1	5.01093e-05	2.79345e-06	1.52632e-05	1.80566e-05
SPACA1	1.35416e-05	7.54907e-07	4.12475e-06	4.87966e-06
TBPL1	7.97382e-06	4.44518e-07	2.42881e-06	2.87332e-06
ZC2HC1B	2.19189e-06	1.22191e-07	6.67644e-07	7.89835e-07
FBXO30	2.80923e-05	1.56606e-06	8.55684e-06	1.01229e-05
ADAT2	1.0877e-05	6.06359e-07	3.3131e-06	3.91946e-06
TNFAIP3	4.08427e-05	2.27686e-06	1.24406e-05	1.47175e-05
PMFBP1	4.3292e-05	2.41341e-06	1.31867e-05	1.56001e-05
MED28	8.64706e-06	4.82049e-07	2.63388e-06	3.11592e-06
RNF103	2.62569e-05	1.46375e-06	7.99779e-06	9.46153e-06
RPN2	2.92817e-05	1.63237e-06	8.91913e-06	1.05515e-05
SOGA1	6.71194e-05	3.74172e-06	2.04444e-05	2.41861e-05
PKD2	3.81487e-05	2.12668e-06	1.162e-05	1.37467e-05
ABCG2	2.82006e-05	1.5721e-06	8.58984e-06	1.01619e-05
FAM47E-STBD1	1.42231e-05	7.92894e-07	4.33231e-06	5.1252e-06
CCNI	1.36203e-05	7.59293e-07	4.14871e-06	4.90801e-06
RARRES1	9.90251e-06	5.52037e-07	3.01628e-06	3.56832e-06
C2orf43	1.25001e-05	6.96843e-07	3.80749e-06	4.50433e-06
FGF23	1.60363e-05	8.93978e-07	4.88462e-06	5.7786e-06
ELL2	2.83888e-05	1.58259e-06	8.64715e-06	1.02297e-05
NDUFB3	3.70762e-06	2.06689e-07	1.12933e-06	1.33602e-06
ZFAND5	8.03626e-06	4.47998e-07	2.44783e-06	2.89582e-06
GDA	2.13465e-05	1.19e-06	6.50208e-06	7.69209e-06
C2orf40	7.97987e-06	4.44855e-07	2.43065e-06	2.8755e-06
CPSF3	2.70442e-05	1.50764e-06	8.23761e-06	9.74525e-06
DDX55	2.88281e-05	1.60708e-06	8.78097e-06	1.03881e-05
CCDC92	2.10906e-05	1.17574e-06	6.42416e-06	7.5999e-06
FKBP15	4.89094e-05	2.72656e-06	1.48977e-05	1.76243e-05
HDHD3	1.28895e-05	7.18552e-07	3.92611e-06	4.64466e-06
VPS4B	1.86447e-05	1.03939e-06	5.67914e-06	6.71853e-06
SERPINB10	1.44695e-05	8.06634e-07	4.40738e-06	5.21402e-06
GSC	1.3036e-05	7.26721e-07	3.97074e-06	4.69747e-06
ADCK1	2.95649e-05	1.64816e-06	9.0054e-06	1.06536e-05
IFI27L2	6.30805e-06	3.51655e-07	1.92142e-06	2.27307e-06
NEK9	4.25215e-05	2.37045e-06	1.2952e-05	1.53224e-05
ACYP1	3.95237e-06	2.20333e-07	1.20388e-06	1.42422e-06
IFT43	1.24185e-05	6.92298e-07	3.78266e-06	4.47496e-06
IRF2BPL	5.60837e-05	3.12651e-06	1.7083e-05	2.02095e-05
ACOT2	2.821e-05	1.57263e-06	8.5927e-06	1.01653e-05
FLVCR2	2.6095e-05	1.45472e-06	7.94849e-06	9.40321e-06
TGFB3	2.05605e-05	1.14619e-06	6.26268e-06	7.40887e-06
PAPOLG	3.05726e-05	1.70433e-06	9.31233e-06	1.10167e-05
TP53I3	1.59419e-05	8.88712e-07	4.85585e-06	5.74456e-06
RHOQ	1.21755e-05	6.78752e-07	3.70864e-06	4.3874e-06
TMEM214	2.84321e-05	1.58501e-06	8.66034e-06	1.02453e-05
ATAD2B	4.68279e-05	2.61052e-06	1.42637e-05	1.68742e-05
FAM98A	2.26386e-05	1.26204e-06	6.89568e-06	8.15771e-06
YIPF4	8.45257e-06	4.71206e-07	2.57463e-06	3.04584e-06
AFTPH	3.269e-05	1.82237e-06	9.9573e-06	1.17797e-05
LGALSL	8.25733e-06	4.60322e-07	2.51516e-06	2.97549e-06
CRIPT	3.46506e-06	1.93167e-07	1.05545e-06	1.24862e-06
TMEM180	2.83384e-05	1.57979e-06	8.63183e-06	1.02116e-05
PPP1R3C	1.43247e-05	7.98563e-07	4.36328e-06	5.16185e-06
PRLHR	3.02375e-05	1.68566e-06	9.21029e-06	1.08959e-05
C10orf95	1.37842e-05	7.68429e-07	4.19863e-06	4.96706e-06
HOXB8	1.79797e-05	1.00231e-06	5.47656e-06	6.47888e-06
HOXB5	2.03158e-05	1.13255e-06	6.18813e-06	7.32068e-06
HOXB7	1.58337e-05	8.82686e-07	4.82292e-06	5.70561e-06
HOXB1	1.86096e-05	1.03743e-06	5.66844e-06	6.70587e-06
DUSP1	1.94196e-05	1.08259e-06	5.91516e-06	6.99775e-06
PANK3	1.55931e-05	8.6927e-07	4.74962e-06	5.61889e-06
MSX2	1.49394e-05	8.32827e-07	4.5505e-06	5.38332e-06
INSL4	5.57395e-06	3.10732e-07	1.69781e-06	2.00855e-06
IFNA7	6.25735e-06	3.48829e-07	1.90598e-06	2.25481e-06
LRP11	2.25812e-05	1.25884e-06	6.87819e-06	8.13703e-06
CCDC170	2.9511e-05	1.64515e-06	8.98898e-06	1.06341e-05
ARAP3	8.00197e-05	4.46087e-06	2.43738e-05	2.88347e-05
PCDHB8	4.72897e-05	2.63627e-06	1.44043e-05	1.70406e-05
PCDHB10	4.80395e-05	2.67806e-06	1.46327e-05	1.73108e-05
PCDHB14	4.67791e-05	2.6078e-06	1.42488e-05	1.68566e-05
PCDHB12	4.71753e-05	2.62989e-06	1.43695e-05	1.69994e-05
SLC25A2	1.532e-05	8.54044e-07	4.66643e-06	5.52047e-06
PRRX1	1.50918e-05	8.41325e-07	4.59693e-06	5.43826e-06
TNN	6.92738e-05	3.86182e-06	2.11006e-05	2.49625e-05
TTLL2	2.71659e-05	1.51442e-06	8.27468e-06	9.7891e-06
MSANTD2	2.46365e-05	1.37342e-06	7.50423e-06	8.87765e-06
PDZD11	5.72876e-06	3.19362e-07	1.74497e-06	2.06433e-06
NUDCD1	2.34528e-05	1.30743e-06	7.14367e-06	8.45109e-06
MRC1	1.69074e-05	9.42539e-07	5.14995e-06	6.09249e-06
CCDC77	1.99272e-05	1.11089e-06	6.06979e-06	7.18067e-06
TNFSF11	1.41445e-05	7.88515e-07	4.30838e-06	5.09689e-06
UFM1	4.57653e-06	2.55129e-07	1.394e-06	1.64913e-06
ELF1	2.44313e-05	1.36198e-06	7.44173e-06	8.80371e-06
ALG5	1.59549e-05	8.89438e-07	4.85982e-06	5.74926e-06
FAM53C	2.04031e-05	1.13741e-06	6.21473e-06	7.35215e-06
MYOT	2.06562e-05	1.15152e-06	6.29183e-06	7.44336e-06
EGR1	3.33113e-05	1.85701e-06	1.01466e-05	1.20036e-05
PFN2	6.23827e-06	3.47766e-07	1.90016e-06	2.24793e-06
NFYB	8.39385e-06	4.67933e-07	2.55675e-06	3.02468e-06
CCDC53	6.23222e-06	3.47428e-07	1.89832e-06	2.24575e-06
FZD3	2.7874e-05	1.5539e-06	8.49036e-06	1.00443e-05
DUSP4	2.56369e-05	1.42918e-06	7.80894e-06	9.23813e-06
SORBS3	3.84663e-05	2.14439e-06	1.17168e-05	1.38611e-05
TARDBP	1.81385e-05	1.01117e-06	5.52495e-06	6.53612e-06
PRAMEF2	1.94835e-05	1.08615e-06	5.93462e-06	7.02077e-06
RDH10	1.50622e-05	8.39672e-07	4.5879e-06	5.42757e-06
DLX4	1.44487e-05	8.05473e-07	4.40104e-06	5.20651e-06
COIL	2.39351e-05	1.33432e-06	7.29059e-06	8.62491e-06
TBX2	4.18367e-05	2.33227e-06	1.27434e-05	1.50756e-05
SLC35B1	1.34248e-05	7.48395e-07	4.08917e-06	4.83756e-06
TBX4	2.85154e-05	1.58965e-06	8.68571e-06	1.02754e-05
TEX14	6.30554e-05	3.51516e-06	1.92065e-05	2.27217e-05
FAM117A	2.03599e-05	1.13501e-06	6.20158e-06	7.33659e-06
NCAPH	3.33694e-05	1.86025e-06	1.01642e-05	1.20245e-05
MND1	8.76106e-06	4.88404e-07	2.6686e-06	3.157e-06
ZNF141	1.62879e-05	9.08005e-07	4.96127e-06	5.86927e-06
TSHZ3	5.85868e-05	3.26605e-06	1.78454e-05	2.11115e-05
TAS2R8	9.70074e-06	5.40788e-07	2.95482e-06	3.49561e-06
PLBD1	2.09058e-05	1.16544e-06	6.36786e-06	7.53329e-06
KLRK1	8.18526e-06	4.56305e-07	2.49321e-06	2.94952e-06
TAS2R10	1.0965e-05	6.1127e-07	3.33993e-06	3.9512e-06
PYROXD1	1.94993e-05	1.08703e-06	5.93944e-06	7.02646e-06
IAPP	3.63855e-06	2.02839e-07	1.1083e-06	1.31113e-06
KCNJ8	1.96481e-05	1.09533e-06	5.98478e-06	7.0801e-06
TAS2R7	1.09514e-05	6.10509e-07	3.33577e-06	3.94628e-06
TAS2R9	1.0512e-05	5.86015e-07	3.20194e-06	3.78795e-06
TFG	1.72399e-05	9.61073e-07	5.25122e-06	6.2123e-06
KALRN	8.58845e-05	4.78781e-06	2.61602e-05	3.0948e-05
NAA50	6.82057e-06	3.80227e-07	2.07753e-06	2.45776e-06
GJA8	2.53168e-05	1.41134e-06	7.71144e-06	9.12278e-06
MAPK8IP1	3.34412e-05	1.86425e-06	1.01861e-05	1.20503e-05
PEX16	2.12134e-05	1.18259e-06	6.46155e-06	7.64413e-06
DEPDC7	1.89803e-05	1.0581e-06	5.78136e-06	6.83946e-06
CAT	2.50903e-05	1.39871e-06	7.64245e-06	9.04117e-06
GJA3	2.54079e-05	1.41642e-06	7.73919e-06	9.15561e-06
GHSR	2.50973e-05	1.3991e-06	7.64457e-06	9.04367e-06
TNFSF10	1.17391e-05	6.54423e-07	3.57572e-06	4.23014e-06
CPXM2	4.25911e-05	2.37433e-06	1.29732e-05	1.53475e-05
GSTM2	1.10763e-05	6.17474e-07	3.37382e-06	3.9913e-06
ACVR2A	2.16389e-05	1.20631e-06	6.59116e-06	7.79746e-06
POLK	3.0619e-05	1.70692e-06	9.32647e-06	1.10334e-05
FLT3	4.18892e-05	2.3352e-06	1.27593e-05	1.50945e-05
RASL11A	1.28814e-05	7.18101e-07	3.92364e-06	4.64174e-06
FYTTD1	1.65562e-05	9.22963e-07	5.04299e-06	5.96596e-06
MYOG	1.28664e-05	7.17264e-07	3.91907e-06	4.63633e-06
PRM2	7.26789e-06	4.05164e-07	2.21378e-06	2.61895e-06
AHR	3.25332e-05	1.81363e-06	9.90955e-06	1.17232e-05
BBS9	3.48473e-05	1.94264e-06	1.06144e-05	1.25571e-05
OCM	5.22885e-06	2.91493e-07	1.59269e-06	1.88419e-06
EEPD1	3.21297e-05	1.79114e-06	9.78664e-06	1.15778e-05
KIAA0087	5.54735e-07	3.09249e-08	1.68971e-07	1.99896e-07
HOXA7	2.05487e-05	1.14553e-06	6.2591e-06	7.40463e-06
INHBA	2.24079e-05	1.24918e-06	6.82541e-06	8.07459e-06
FKBP9	2.8919e-05	1.61215e-06	8.80865e-06	1.04208e-05
NT5C3A	1.38227e-05	7.70575e-07	4.21036e-06	4.98093e-06
POLM	2.54553e-05	1.41906e-06	7.75363e-06	9.17269e-06
RAMP3	9.0388e-06	5.03887e-07	2.7532e-06	3.25709e-06
FTSJ2	1.31296e-05	7.31936e-07	3.99924e-06	4.73117e-06
TWIST1	1.51971e-05	8.47196e-07	4.62901e-06	5.4762e-06
CLTA	1.38903e-05	7.74344e-07	4.23095e-06	5.0053e-06
TAF1L	7.38252e-05	4.11554e-06	2.2487e-05	2.66025e-05
KIAA1045	2.17961e-05	1.21507e-06	6.63905e-06	7.85413e-06
DNAI1	2.96165e-05	1.65103e-06	9.02111e-06	1.06721e-05
ZC3HAV1	4.57443e-05	2.55011e-06	1.39336e-05	1.64837e-05
AKR1D1	1.47418e-05	8.21813e-07	4.49032e-06	5.31213e-06
NEUROG3	1.65296e-05	9.21478e-07	5.03488e-06	5.95636e-06
SRGN	7.82781e-06	4.36378e-07	2.38433e-06	2.82071e-06
EGR2	2.65755e-05	1.48151e-06	8.09484e-06	9.57635e-06
FAM149B1	3.64195e-06	2.03028e-07	1.10933e-06	1.31236e-06
UNG	1.67582e-05	9.34222e-07	5.10451e-06	6.03873e-06
IFT81	2.63138e-05	1.46692e-06	8.01512e-06	9.48204e-06
ACADS	2.57267e-05	1.43419e-06	7.8363e-06	9.27049e-06
RNF11	7.51432e-06	4.18902e-07	2.28885e-06	2.70775e-06
BHLHE41	2.42904e-05	1.35412e-06	7.39879e-06	8.75291e-06
SSPN	1.13479e-05	6.32614e-07	3.45655e-06	4.08916e-06
DDX39A	2.60079e-05	1.44987e-06	7.92196e-06	9.37183e-06
C19orf43	6.96889e-06	3.88496e-07	2.12271e-06	2.5112e-06
CD97	4.49148e-05	2.50387e-06	1.36809e-05	1.61848e-05
ZNF442	2.28423e-05	1.27339e-06	6.95771e-06	8.2311e-06
CCDC70	1.04827e-05	5.84383e-07	3.19302e-06	3.7774e-06
EBPL	9.54201e-06	5.3194e-07	2.90647e-06	3.43841e-06
ATP7B	6.78863e-05	3.78447e-06	2.0678e-05	2.44625e-05
NEUROD4	1.21082e-05	6.74999e-07	3.68814e-06	4.36314e-06
ORMDL2	7.30225e-06	4.07079e-07	2.22425e-06	2.63133e-06
PDE1B	2.64944e-05	1.47699e-06	8.07014e-06	9.54713e-06
HOXC13	2.09365e-05	1.16715e-06	6.37721e-06	7.54436e-06
LRP1	0.000284993	1.58875e-05	8.68082e-05	0.000102696
HOXC12	2.05133e-05	1.14356e-06	6.2483e-06	7.39185e-06
HOXC6	1.63225e-05	9.09932e-07	4.97179e-06	5.88172e-06
FAAH	2.78188e-05	1.55082e-06	8.47355e-06	1.00244e-05
C1orf63	2.21081e-05	1.23247e-06	6.73409e-06	7.96656e-06
SEC61A1	2.52193e-05	1.40591e-06	7.68176e-06	9.08766e-06
RAB9B	8.44136e-06	4.70581e-07	2.57122e-06	3.0418e-06
MAGEA9B	3.12888e-06	1.74426e-07	9.5305e-07	1.12748e-06
RIF1	9.2968e-05	5.1827e-06	2.83178e-05	3.35005e-05
TTC21B	5.65319e-05	3.15149e-06	1.72195e-05	2.0371e-05
NMI	1.27802e-05	7.12458e-07	3.89281e-06	4.60527e-06
TNFAIP6	1.23007e-05	6.85727e-07	3.74676e-06	4.43248e-06
ACVR1C	2.23258e-05	1.2446e-06	6.80039e-06	8.04499e-06
SLC36A1	2.55941e-05	1.4268e-06	7.7959e-06	9.2227e-06
BATF3	6.35432e-06	3.54235e-07	1.93551e-06	2.28974e-06
KCNJ2	2.0859e-05	1.16283e-06	6.35359e-06	7.51642e-06
PLA2G12A	9.48544e-06	5.28786e-07	2.88924e-06	3.41803e-06
SNRPA	1.61021e-05	8.97647e-07	4.90467e-06	5.80231e-06
B9D2	1.15181e-05	6.42101e-07	3.50839e-06	4.15049e-06
C4BPB	1.18262e-05	6.59278e-07	3.60224e-06	4.26152e-06
ZNF350	2.13601e-05	1.19076e-06	6.50623e-06	7.69699e-06
RAB38	1.11147e-05	6.19611e-07	3.3855e-06	4.00511e-06
GPR83	2.10658e-05	1.17436e-06	6.41658e-06	7.59094e-06
HAUS3	1.99923e-05	1.11451e-06	6.0896e-06	7.20411e-06
CHPF	4.93683e-05	2.75214e-06	1.50375e-05	1.77896e-05
INHA	1.71222e-05	9.54511e-07	5.21537e-06	6.16988e-06
ENKD1	2.028e-05	1.13055e-06	6.17723e-06	7.30778e-06
ACTR5	2.89312e-05	1.61283e-06	8.81236e-06	1.04252e-05
MC3R	1.89702e-05	1.05754e-06	5.77829e-06	6.83582e-06
GCNT7	1.42542e-06	7.94629e-08	4.34179e-07	5.13642e-07
SYS1	8.50925e-06	4.74366e-07	2.5919e-06	3.06626e-06
PI3	6.06815e-06	3.38282e-07	1.84834e-06	2.18663e-06
WFDC3	1.03472e-05	5.76827e-07	3.15174e-06	3.72856e-06
ATP5E	2.00237e-06	1.11626e-07	6.09917e-07	7.21543e-07
SRSF6	2.09487e-05	1.16783e-06	6.38094e-06	7.54877e-06
RAB22A	9.56781e-06	5.33378e-07	2.91433e-06	3.44771e-06
PTGIS	2.62178e-05	1.46157e-06	7.98588e-06	9.44744e-06
SNAI1	1.41424e-05	7.88397e-07	4.30774e-06	5.09614e-06
MOCS3	3.07641e-05	1.71501e-06	9.37067e-06	1.10857e-05
RNF114	1.29919e-05	7.24259e-07	3.95729e-06	4.68155e-06
PEPD	2.84196e-05	1.58431e-06	8.65655e-06	1.02409e-05
IL9R	2.19248e-05	1.22225e-06	6.67826e-06	7.9005e-06
MCEE	7.04057e-06	3.92492e-07	2.14454e-06	2.53703e-06
PAIP2B	3.995e-06	2.2271e-07	1.21687e-06	1.43958e-06
SNRNP27	9.78891e-06	5.45704e-07	2.98168e-06	3.52738e-06
MPHOSPH10	2.52901e-05	1.40985e-06	7.70331e-06	9.11317e-06
IL17C	1.42374e-05	7.93693e-07	4.33667e-06	5.13037e-06
LIPE	5.92566e-05	3.30339e-06	1.80494e-05	2.13528e-05
PSG1	1.97873e-05	1.10309e-06	6.02718e-06	7.13027e-06
IRGC	3.37351e-05	1.88063e-06	1.02756e-05	1.21563e-05
LYPD3	2.28937e-05	1.27626e-06	6.97338e-06	8.24964e-06
CEACAM8	1.50242e-05	8.37556e-07	4.57634e-06	5.41389e-06
RNF39	2.47253e-05	1.37837e-06	7.53128e-06	8.90965e-06
DST	0.000188416	1.05037e-05	5.73911e-05	6.78948e-05
FBXO9	1.64868e-05	9.19094e-07	5.02185e-06	5.94095e-06
RRP36	1.1992e-05	6.68521e-07	3.65275e-06	4.32127e-06
BTN1A1	2.62896e-05	1.46557e-06	8.00774e-06	9.4733e-06
BTN3A3	2.61983e-05	1.46048e-06	7.97993e-06	9.44041e-06
SNRPC	7.51324e-06	4.18841e-07	2.28852e-06	2.70736e-06
SLC17A1	1.84815e-05	1.03029e-06	5.62942e-06	6.65971e-06
HIST1H1D	1.16503e-05	6.4947e-07	3.54865e-06	4.19812e-06
HIST1H4G	7.43458e-06	4.14456e-07	2.26456e-06	2.67901e-06
UNC5CL	2.66011e-05	1.48294e-06	8.10264e-06	9.58558e-06
AARS2	5.10549e-05	2.84616e-06	1.55512e-05	1.83974e-05
HIST1H1A	1.20615e-05	6.72392e-07	3.6739e-06	4.34629e-06
ZNF391	1.36715e-05	7.62147e-07	4.16431e-06	4.92646e-06
HIST1H2BG	8.11862e-06	4.5259e-07	2.47291e-06	2.9255e-06
OR2B6	1.13739e-05	6.34061e-07	3.46446e-06	4.09852e-06
TBCC	2.34064e-05	1.30484e-06	7.12955e-06	8.43439e-06
HIST1H3B	1.12602e-05	6.27725e-07	3.42984e-06	4.05756e-06
APOBEC2	1.02564e-05	5.71765e-07	3.12408e-06	3.69584e-06
TREM1	9.85387e-06	5.49325e-07	3.00147e-06	3.55079e-06
MEA1	8.13476e-06	4.5349e-07	2.47783e-06	2.93132e-06
COL21A1	3.16879e-05	1.76651e-06	9.65206e-06	1.14186e-05
SOX4	3.02174e-05	1.68453e-06	9.20415e-06	1.08887e-05
CPNE5	3.51397e-05	1.95894e-06	1.07035e-05	1.26624e-05
SSR1	1.08265e-05	6.03546e-07	3.29772e-06	3.90127e-06
NRN1	9.6948e-06	5.40457e-07	2.95301e-06	3.49347e-06
ATXN1	5.14568e-05	2.86857e-06	1.56736e-05	1.85422e-05
EREG	8.04638e-06	4.48563e-07	2.45091e-06	2.89947e-06
SCGB1D2	4.39905e-06	2.45234e-07	1.33994e-06	1.58517e-06
SCGB2A1	4.05435e-06	2.26019e-07	1.23495e-06	1.46097e-06
EMC3	1.2133e-05	6.76378e-07	3.69567e-06	4.37205e-06
SH3TC1	7.36393e-05	4.10518e-06	2.24303e-05	2.65355e-05
KATNAL2	2.22009e-05	1.23763e-06	6.76233e-06	7.99996e-06
BBS2	3.34545e-05	1.86499e-06	1.01902e-05	1.20552e-05
MT2A	3.73523e-06	2.08228e-07	1.13774e-06	1.34597e-06
GOT2	2.17778e-05	1.21405e-06	6.63347e-06	7.84752e-06
SPHK2	4.22604e-05	2.35589e-06	1.28724e-05	1.52283e-05
PIWIL1	4.19376e-05	2.3379e-06	1.27741e-05	1.5112e-05
RAP2A	1.24291e-05	6.92887e-07	3.78588e-06	4.47877e-06
SLC10A2	1.83125e-05	1.02087e-06	5.57794e-06	6.59881e-06
EFNB2	1.78103e-05	9.92871e-07	5.42497e-06	6.41784e-06
SLC22A5	3.0208e-05	1.68401e-06	9.20129e-06	1.08853e-05
IRF1	1.59281e-05	8.87946e-07	4.85166e-06	5.73961e-06
BMP4	2.29525e-05	1.27954e-06	6.99129e-06	8.27082e-06
PTGER2	2.49383e-05	1.39024e-06	7.59615e-06	8.98639e-06
SOX9	3.98697e-05	2.22262e-06	1.21442e-05	1.43668e-05
MYH2	8.32728e-05	4.64222e-06	2.53647e-05	3.00069e-05
MRPS7	1.26317e-05	7.04182e-07	3.84759e-06	4.55178e-06
GGA3	3.51013e-05	1.95679e-06	1.06918e-05	1.26486e-05
ARMC7	1.26503e-05	7.05217e-07	3.85324e-06	4.55846e-06
NUP85	3.304e-05	1.84189e-06	1.00639e-05	1.19058e-05
NT5C	1.02813e-05	5.73151e-07	3.13165e-06	3.7048e-06
MSTO1	2.14474e-05	1.19563e-06	6.53282e-06	7.72845e-06
MBOAT7	2.41915e-05	1.34861e-06	7.36868e-06	8.71729e-06
LILRB3	2.3473e-05	1.30855e-06	7.14982e-06	8.45838e-06
ZBTB46	4.41893e-05	2.46343e-06	1.346e-05	1.59234e-05
SLC35F5	2.1521e-05	1.19973e-06	6.55523e-06	7.75497e-06
INSIG2	9.63329e-06	5.37028e-07	2.93428e-06	3.4713e-06
PSD4	5.22534e-05	2.91298e-06	1.59163e-05	1.88292e-05
PSPN	6.07189e-06	3.3849e-07	1.84948e-06	2.18797e-06
ALKBH7	1.45337e-05	8.10215e-07	4.42695e-06	5.23716e-06
CLPP	1.49213e-05	8.31817e-07	4.54498e-06	5.3768e-06
TNFSF9	1.71034e-05	9.53463e-07	5.20965e-06	6.16311e-06
THOC2	6.2949e-05	3.50923e-06	1.91741e-05	2.26833e-05
CD70	1.2128e-05	6.761e-07	3.69416e-06	4.37026e-06
C3	9.42223e-05	5.25262e-06	2.86999e-05	3.39525e-05
SH2D3A	3.06805e-05	1.71035e-06	9.34522e-06	1.10556e-05
RTN2	3.15707e-05	1.75998e-06	9.61636e-06	1.13763e-05
VASP	1.97038e-05	1.09843e-06	6.00175e-06	7.10018e-06
SYMPK	6.47965e-05	3.61222e-06	1.97369e-05	2.33491e-05
C20orf26	6.02475e-05	3.35863e-06	1.83513e-05	2.17099e-05
CDC25B	3.26203e-05	1.81849e-06	9.93607e-06	1.17546e-05
GNRH2	5.50048e-06	3.06636e-07	1.67543e-06	1.98207e-06
CD93	3.57579e-05	1.9934e-06	1.08918e-05	1.28852e-05
CST8	5.81802e-06	3.24338e-07	1.77216e-06	2.09649e-06
TMX4	1.2998e-05	7.24604e-07	3.95918e-06	4.68378e-06
AP5S1	1.20206e-05	6.70114e-07	3.66145e-06	4.33156e-06
DSTN	5.72549e-06	3.1918e-07	1.74397e-06	2.06315e-06
LAMP5	1.3837e-05	7.71375e-07	4.21473e-06	4.98611e-06
SNRPB2	7.9365e-06	4.42437e-07	2.41744e-06	2.85988e-06
TCF15	1.1566e-05	6.44769e-07	3.52297e-06	4.16774e-06
OTOR	5.48135e-06	3.0557e-07	1.66961e-06	1.97518e-06
SCRT2	2.22425e-05	1.23995e-06	6.775e-06	8.01496e-06
DEFB129	6.24627e-06	3.48212e-07	1.9026e-06	2.25081e-06
TLE6	2.50647e-05	1.39729e-06	7.63465e-06	9.03194e-06
S1PR4	2.90243e-05	1.61802e-06	8.84073e-06	1.04587e-05
NCLN	3.3235e-05	1.85276e-06	1.01233e-05	1.19761e-05
PITHD1	8.67386e-06	4.83543e-07	2.64204e-06	3.12558e-06
FNTB	2.21754e-05	1.23621e-06	6.75456e-06	7.99077e-06
MMP24	2.92248e-05	1.6292e-06	8.90179e-06	1.0531e-05
NECAB3	1.70706e-05	9.51636e-07	5.19966e-06	6.1513e-06
RALY	1.73663e-05	9.6812e-07	5.28973e-06	6.25785e-06
PLAGL2	2.47352e-05	1.37892e-06	7.5343e-06	8.91321e-06
UROD	1.83116e-05	1.02082e-06	5.57768e-06	6.59849e-06
SLC35E2	9.17495e-06	5.11477e-07	2.79467e-06	3.30614e-06
PCID2	2.27918e-05	1.27058e-06	6.94233e-06	8.2129e-06
SLURP1	5.87682e-06	3.27616e-07	1.79007e-06	2.11768e-06
CAPNS1	1.52754e-05	8.5156e-07	4.65285e-06	5.50441e-06
PDCD2L	1.62998e-05	9.08666e-07	4.96488e-06	5.87354e-06
UBA2	2.57633e-05	1.43623e-06	7.84745e-06	9.28368e-06
HCST	5.32196e-06	2.96684e-07	1.62106e-06	1.91774e-06
FFAR1	1.65141e-05	9.20614e-07	5.03016e-06	5.95077e-06
COX6B1	5.05139e-06	2.816e-07	1.53864e-06	1.82024e-06
KRT13	2.44316e-05	1.36199e-06	7.4418e-06	8.80379e-06
KRT38	2.31701e-05	1.29166e-06	7.05755e-06	8.34921e-06
CCR7	2.1018e-05	1.17169e-06	6.40204e-06	7.57373e-06
KRT9	2.55734e-05	1.42564e-06	7.7896e-06	9.21524e-06
NR1D1	3.42857e-05	1.91133e-06	1.04433e-05	1.23547e-05
ARL2	8.86549e-06	4.94226e-07	2.70041e-06	3.19463e-06
BCL2L12	1.75071e-05	9.75968e-07	5.33261e-06	6.30858e-06
RRAS	1.50652e-05	8.39842e-07	4.58883e-06	5.42867e-06
PRRG2	8.41747e-06	4.6925e-07	2.56394e-06	3.03319e-06
TSKS	3.50532e-05	1.95412e-06	1.06771e-05	1.26312e-05
GLTSCR2	2.45003e-05	1.36582e-06	7.46274e-06	8.82856e-06
FLRT1	4.16626e-05	2.32257e-06	1.26903e-05	1.50129e-05
SBDS	1.22379e-05	6.82227e-07	3.72763e-06	4.40986e-06
CSN1S1	7.55188e-06	4.20995e-07	2.30028e-06	2.72128e-06
STATH	2.7403e-06	1.52764e-07	8.34688e-07	9.87452e-07
MLX	1.35964e-05	7.57963e-07	4.14145e-06	4.89941e-06
WNK4	7.04754e-05	3.9288e-06	2.14666e-05	2.53954e-05
DNASE1	1.61333e-05	8.99383e-07	4.91415e-06	5.81353e-06
TRAP1	3.8647e-05	2.15446e-06	1.17718e-05	1.39262e-05
SUGP1	3.36386e-05	1.87525e-06	1.02462e-05	1.21215e-05
DDX49	2.75517e-05	1.53593e-06	8.39219e-06	9.92812e-06
GDF1	1.07089e-05	5.9699e-07	3.26191e-06	3.8589e-06
SDF2	1.02376e-05	5.70719e-07	3.11836e-06	3.68908e-06
NSRP1	1.94566e-05	1.08465e-06	5.92645e-06	7.0111e-06
SLC35A2	1.70054e-05	9.48001e-07	5.1798e-06	6.1278e-06
CFP	1.93403e-05	1.07817e-06	5.89101e-06	6.96917e-06
ELK1	1.80642e-05	1.00703e-06	5.50231e-06	6.50934e-06
ATG14	2.44173e-05	1.3612e-06	7.43746e-06	8.79866e-06
SIX1	1.94622e-05	1.08496e-06	5.92815e-06	7.01311e-06
DLGAP5	2.97725e-05	1.65973e-06	9.06863e-06	1.07284e-05
L3HYPDH	1.99965e-05	1.11475e-06	6.09088e-06	7.20562e-06
HSPA2	5.02886e-05	2.80344e-06	1.53178e-05	1.81212e-05
TBPL2	1.68776e-05	9.40877e-07	5.14087e-06	6.08175e-06
SGPP1	2.51485e-05	1.40196e-06	7.66019e-06	9.06215e-06
PLEKHG3	6.06908e-05	3.38334e-06	1.84863e-05	2.18696e-05
EVI2A	9.73414e-06	5.4265e-07	2.965e-06	3.50765e-06
OMG	1.44838e-05	8.0743e-07	4.41173e-06	5.21916e-06
CTAG2	1.27722e-05	7.12016e-07	3.89039e-06	4.60241e-06
MAGEC2	1.51656e-05	8.45439e-07	4.61941e-06	5.46485e-06
CANX	2.55765e-05	1.42581e-06	7.79053e-06	9.21635e-06
PYCARD	1.31028e-05	7.30443e-07	3.99108e-06	4.72152e-06
PHPT1	1.0354e-05	5.77206e-07	3.15381e-06	3.73101e-06
TRAF2	3.22016e-05	1.79515e-06	9.80855e-06	1.16037e-05
ABHD8	3.14698e-05	1.75435e-06	9.58562e-06	1.134e-05
HELB	4.44405e-05	2.47743e-06	1.35365e-05	1.60139e-05
YEATS4	9.05734e-06	5.0492e-07	2.75884e-06	3.26376e-06
TAS2R3	1.08814e-05	6.06607e-07	3.31445e-06	3.92106e-06
TAS2R4	1.07839e-05	6.01172e-07	3.28475e-06	3.88593e-06
TAS2R5	1.16847e-05	6.51386e-07	3.55912e-06	4.2105e-06
ZNF777	5.60474e-05	3.12448e-06	1.70719e-05	2.01964e-05
IDUA	3.22837e-05	1.79972e-06	9.83353e-06	1.16332e-05
ZNF317	3.49998e-05	1.95114e-06	1.06609e-05	1.2612e-05
PIN1	7.28881e-06	4.0633e-07	2.22015e-06	2.62648e-06
FBXL12	1.70317e-05	9.49469e-07	5.18782e-06	6.13729e-06
KIF17	6.2476e-05	3.48286e-06	1.90301e-05	2.25129e-05
OR7A10	1.12777e-05	6.28698e-07	3.43515e-06	4.06385e-06
KLF2	1.38787e-05	7.73695e-07	4.22741e-06	5.0011e-06
OR7C2	1.26925e-05	7.0757e-07	3.8661e-06	4.57367e-06
OR7C1	1.32213e-05	7.3705e-07	4.02718e-06	4.76423e-06
F2RL3	2.21769e-05	1.2363e-06	6.75505e-06	7.99135e-06
HCFC1R1	5.22436e-06	2.91243e-07	1.59133e-06	1.88257e-06
HN1L	9.12836e-06	5.0888e-07	2.78048e-06	3.28936e-06
GFER	8.80618e-06	4.90919e-07	2.68234e-06	3.17326e-06
SYNGR3	1.27194e-05	7.09071e-07	3.8743e-06	4.58337e-06
GNG13	3.37701e-06	1.88259e-07	1.02863e-06	1.21689e-06
ZNF10	1.99552e-05	1.11244e-06	6.07831e-06	7.19075e-06
TICAM1	3.94926e-05	2.2016e-06	1.20293e-05	1.42309e-05
MON1B	3.37579e-05	1.8819e-06	1.02826e-05	1.21645e-05
METTL25	2.50737e-05	1.39779e-06	7.63739e-06	9.03518e-06
EIF3K	1.09969e-05	6.13044e-07	3.34962e-06	3.96267e-06
OR1E2	1.21574e-05	6.77739e-07	3.70311e-06	4.38085e-06
TUBA4A	2.40943e-05	1.34319e-06	7.33907e-06	8.68226e-06
VIL1	4.59918e-05	2.56391e-06	1.4009e-05	1.65729e-05
AAMP	2.39084e-05	1.33283e-06	7.28246e-06	8.61529e-06
HSPB1	1.28662e-05	7.17256e-07	3.91903e-06	4.63628e-06
GNG11	2.66101e-06	1.48344e-07	8.10538e-07	9.58881e-07
SHFM1	3.58831e-06	2.00038e-07	1.09299e-06	1.29303e-06
GNGT1	3.07602e-06	1.71479e-07	9.3695e-07	1.10843e-06
PTPN12	2.90041e-05	1.6169e-06	8.83459e-06	1.04515e-05
FGL2	1.77201e-05	9.87843e-07	5.39749e-06	6.38533e-06
STYXL1	1.48442e-05	8.27521e-07	4.52151e-06	5.34903e-06
PEX1	5.03874e-05	2.80896e-06	1.53479e-05	1.81569e-05
LRFN1	5.04698e-05	2.81355e-06	1.5373e-05	1.81865e-05
SPINK2	3.25122e-06	1.81246e-07	9.90314e-07	1.17156e-06
RASL11B	1.35592e-05	7.55885e-07	4.13009e-06	4.88598e-06
TUBGCP6	0.000105412	5.87641e-06	3.21082e-05	3.79846e-05
DGCR6L	1.18469e-05	6.60431e-07	3.60854e-06	4.26897e-06
CYTH4	2.44082e-05	1.36069e-06	7.43467e-06	8.79536e-06
SGSM3	4.42368e-05	2.46607e-06	1.34744e-05	1.59405e-05
SEZ6L	5.17817e-05	2.88668e-06	1.57726e-05	1.86593e-05
GSTT1	1.14286e-05	6.37109e-07	3.48111e-06	4.11822e-06
VPREB3	6.64308e-06	3.70333e-07	2.02347e-06	2.3938e-06
SDF2L1	1.12625e-05	6.2785e-07	3.43052e-06	4.05837e-06
YWHAH	9.82515e-06	5.47724e-07	2.99272e-06	3.54044e-06
C22orf24	4.76561e-06	2.65669e-07	1.45159e-06	1.71726e-06
GNAZ	2.39395e-05	1.33456e-06	7.2919e-06	8.62646e-06
RFPL3	1.47277e-05	8.21025e-07	4.48601e-06	5.30704e-06
CDC42EP1	2.19491e-05	1.2236e-06	6.68565e-06	7.90925e-06
MCHR1	2.47917e-05	1.38207e-06	7.55149e-06	8.93356e-06
GALR3	2.18633e-05	1.21882e-06	6.65952e-06	7.87833e-06
APOL5	1.82903e-05	1.01963e-06	5.57117e-06	6.5908e-06
CCDC117	8.08414e-06	4.50668e-07	2.46241e-06	2.91308e-06
APOL2	1.45453e-05	8.10861e-07	4.43048e-06	5.24134e-06
RAC2	1.0685e-05	5.9566e-07	3.25464e-06	3.8503e-06
LIF	1.18299e-05	6.59483e-07	3.60336e-06	4.26284e-06
C22orf23	1.06206e-05	5.9207e-07	3.23502e-06	3.82709e-06
PMPCB	2.27532e-05	1.26842e-06	6.93056e-06	8.19899e-06
TAS2R16	1.02438e-05	5.71062e-07	3.12023e-06	3.6913e-06
NAA38	4.80068e-06	2.67624e-07	1.46228e-06	1.7299e-06
VGF	4.32637e-05	2.41183e-06	1.3178e-05	1.55899e-05
STRIP2	3.69983e-05	2.06255e-06	1.12696e-05	1.33322e-05
DNAJB9	8.26638e-06	4.60827e-07	2.51792e-06	2.97875e-06
LRRC4	3.40902e-05	1.90043e-06	1.03838e-05	1.22842e-05
SMO	3.73625e-05	2.08285e-06	1.13805e-05	1.34634e-05
OPN1SW	1.84769e-05	1.03004e-06	5.62803e-06	6.65806e-06
SIRT2	2.02943e-05	1.13135e-06	6.18158e-06	7.31293e-06
MTX2	1.16947e-05	6.51948e-07	3.56219e-06	4.21414e-06
HOXD9	2.11974e-05	1.18169e-06	6.45668e-06	7.63838e-06
HOXD10	1.85406e-05	1.03359e-06	5.64744e-06	6.68103e-06
HOXD11	2.15477e-05	1.20122e-06	6.56337e-06	7.76459e-06
GDF2	2.30368e-05	1.28423e-06	7.01695e-06	8.30119e-06
PIAS1	2.67789e-05	1.49285e-06	8.1568e-06	9.64965e-06
SNAP23	8.39135e-06	4.67794e-07	2.55599e-06	3.02378e-06
TMOD2	1.34754e-05	7.51213e-07	4.10457e-06	4.85578e-06
DLL4	3.75632e-05	2.09404e-06	1.14417e-05	1.35357e-05
ALDH1A2	2.38114e-05	1.32742e-06	7.25291e-06	8.58033e-06
KNSTRN	1.62308e-05	9.04821e-07	4.94387e-06	5.84869e-06
CLN6	1.64742e-05	9.18387e-07	5.01799e-06	5.93638e-06
ISLR	2.56894e-05	1.43211e-06	7.82492e-06	9.25703e-06
THAP10	1.29985e-05	7.24629e-07	3.95932e-06	4.68394e-06
AMOTL2	4.08739e-05	2.2786e-06	1.24501e-05	1.47287e-05
ACKR4	1.2604e-05	7.02639e-07	3.83916e-06	4.5418e-06
MBD4	2.31231e-05	1.28904e-06	7.04323e-06	8.33228e-06
COPB1	3.58846e-05	2.00046e-06	1.09304e-05	1.29308e-05
MYOD1	2.71619e-05	1.5142e-06	8.27346e-06	9.78766e-06
TPH1	1.71524e-05	9.56195e-07	5.22457e-06	6.18077e-06
SOX15	1.22298e-05	6.81775e-07	3.72516e-06	4.40694e-06
FAM64A	1.18935e-05	6.63027e-07	3.62272e-06	4.28575e-06
ZNF232	1.6143e-05	8.99924e-07	4.91711e-06	5.81704e-06
CD68	1.57995e-05	8.80779e-07	4.81251e-06	5.69328e-06
TXNDC17	6.53462e-06	3.64287e-07	1.99043e-06	2.35472e-06
ATP1B2	1.64084e-05	9.14723e-07	4.99797e-06	5.9127e-06
FXR2	3.05521e-05	1.70319e-06	9.30609e-06	1.10093e-05
MPDU1	1.20983e-05	6.74445e-07	3.68511e-06	4.35956e-06
MMP28	6.18224e-06	3.44642e-07	1.8831e-06	2.22774e-06
CCL4	4.00512e-06	2.23274e-07	1.21995e-06	1.44322e-06
MRM1	2.20292e-05	1.22807e-06	6.71005e-06	7.93812e-06
WISP1	2.25919e-05	1.25943e-06	6.88143e-06	8.14086e-06
LRRC6	1.93969e-05	1.08132e-06	5.90826e-06	6.98959e-06
QTRT1	2.71501e-05	1.51354e-06	8.26984e-06	9.78338e-06
AP1M2	2.00435e-05	1.11737e-06	6.10522e-06	7.22259e-06
CLEC11A	1.9578e-05	1.09142e-06	5.96342e-06	7.05484e-06
KLK12	1.38723e-05	7.73343e-07	4.22548e-06	4.99883e-06
CMA1	1.07049e-05	5.96765e-07	3.26068e-06	3.85744e-06
BCL2L2	1.08333e-05	6.03925e-07	3.2998e-06	3.90372e-06
PARP2	2.38373e-05	1.32886e-06	7.2608e-06	8.58966e-06
FOXA1	3.55682e-05	1.98283e-06	1.0834e-05	1.28168e-05
EAPP	1.21317e-05	6.76307e-07	3.69528e-06	4.37159e-06
EGLN3	1.47474e-05	8.22127e-07	4.49204e-06	5.31416e-06
NEDD8	3.29656e-06	1.83774e-07	1.00413e-06	1.1879e-06
DAD1	6.71373e-06	3.74271e-07	2.04499e-06	2.41926e-06
CDO1	9.85217e-06	5.4923e-07	3.00095e-06	3.55018e-06
RAP1B	7.79128e-06	4.34342e-07	2.37321e-06	2.80755e-06
AANAT	1.19441e-05	6.6585e-07	3.63815e-06	4.304e-06
ARHGEF6	3.40999e-05	1.90097e-06	1.03867e-05	1.22877e-05
ART1	1.63794e-05	9.13104e-07	4.98912e-06	5.90223e-06
CHRNA10	2.72707e-05	1.52026e-06	8.30658e-06	9.82684e-06
RPS4Y1	1.11138e-05	6.19564e-07	3.38525e-06	4.00481e-06
VCY1B	8.03298e-07	4.47816e-08	2.44683e-07	2.89464e-07
VCY	8.03103e-07	4.47707e-08	2.44623e-07	2.89394e-07
CDY2A	1.8027e-06	1.00495e-07	5.49097e-07	6.49592e-07
DAZL	1.11019e-05	6.18898e-07	3.38161e-06	4.00051e-06
MAPK8IP3	8.61896e-05	4.80482e-06	2.62532e-05	3.1058e-05
MKNK2	2.25495e-05	1.25707e-06	6.86853e-06	8.1256e-06
KLF16	1.10012e-05	6.13283e-07	3.35093e-06	3.96421e-06
ABHD17A	2.09402e-05	1.16736e-06	6.37833e-06	7.54569e-06
SALL1	6.5315e-05	3.64112e-06	1.98948e-05	2.35359e-05
ZC3H14	3.18302e-05	1.77444e-06	9.69542e-06	1.14699e-05
LMAN1	2.47211e-05	1.37813e-06	7.53e-06	8.90813e-06
ANGEL1	2.87953e-05	1.60525e-06	8.77097e-06	1.03762e-05
CNGB1	6.76108e-05	3.76911e-06	2.05941e-05	2.43632e-05
CDADC1	1.89705e-05	1.05755e-06	5.77837e-06	6.83592e-06
NALCN	8.81311e-05	4.91305e-06	2.68445e-05	3.17576e-05
CORO7	4.97591e-05	2.77393e-06	1.51565e-05	1.79304e-05
SEC14L5	3.44296e-05	1.91935e-06	1.04872e-05	1.24065e-05
PBX4	1.89579e-05	1.05685e-06	5.77454e-06	6.83139e-06
DHX40	2.86144e-05	1.59517e-06	8.71588e-06	1.0311e-05
DTWD1	1.00977e-05	5.6292e-07	3.07575e-06	3.63867e-06
ZNF221	2.13109e-05	1.18802e-06	6.49126e-06	7.67928e-06
HCN2	6.30659e-05	3.51574e-06	1.92097e-05	2.27255e-05
WDR18	2.27404e-05	1.26771e-06	6.92668e-06	8.1944e-06
IGSF21	2.85997e-05	1.59435e-06	8.71139e-06	1.03057e-05
SLX1A	4.59679e-06	2.56258e-07	1.40017e-06	1.65643e-06
DHRS11	1.28664e-05	7.17262e-07	3.91906e-06	4.63632e-06
KHNYN	3.28393e-05	1.8307e-06	1.00028e-05	1.18335e-05
CERS4	1.99488e-05	1.11209e-06	6.07636e-06	7.18845e-06
LILRA1	2.47817e-05	1.38151e-06	7.54844e-06	8.92995e-06
LILRA2	2.34385e-05	1.30663e-06	7.1393e-06	8.44593e-06
LILRA3	2.32993e-05	1.29887e-06	7.09691e-06	8.39578e-06
TUBG2	2.61241e-05	1.45634e-06	7.95735e-06	9.41369e-06
TUBG1	2.51074e-05	1.39967e-06	7.64767e-06	9.04733e-06
RPS16	9.96677e-06	5.55619e-07	3.03586e-06	3.59147e-06
MAST1	0.000100324	5.59278e-06	3.05585e-05	3.61513e-05
NCAPG	3.56651e-05	1.98823e-06	1.08635e-05	1.28517e-05
RABGAP1L	3.55861e-05	1.98382e-06	1.08395e-05	1.28233e-05
ESYT2	4.51287e-05	2.5158e-06	1.37461e-05	1.62619e-05
ALOX12	2.99713e-05	1.67082e-06	9.1292e-06	1.08e-05
UGT2A3	1.92972e-05	1.07576e-06	5.87789e-06	6.95365e-06
ADAMTS2	7.76181e-05	4.32699e-06	2.36423e-05	2.79693e-05
NARFL	2.69394e-05	1.5018e-06	8.20569e-06	9.70748e-06
HBA2	5.4197e-06	3.02133e-07	1.65083e-06	1.95296e-06
TRNT1	1.53788e-05	8.57324e-07	4.68435e-06	5.54167e-06
DHX29	5.09152e-05	2.83837e-06	1.55086e-05	1.8347e-05
DHX58	3.59985e-05	2.00682e-06	1.09651e-05	1.29719e-05
KRT12	2.61313e-05	1.45675e-06	7.95954e-06	9.41629e-06
KRT31	2.4165e-05	1.34713e-06	7.36059e-06	8.70772e-06
KRT33B	2.29892e-05	1.28158e-06	7.00247e-06	8.28405e-06
KIAA1244	0.000105116	5.85989e-06	3.20179e-05	3.78778e-05
SNX4	1.95195e-05	1.08816e-06	5.94561e-06	7.03376e-06
GRHL2	3.08361e-05	1.71902e-06	9.39259e-06	1.11116e-05
RRM2B	1.43598e-05	8.00519e-07	4.37397e-06	5.17449e-06
RAF1	2.96751e-05	1.6543e-06	9.03897e-06	1.06933e-05
TDRD1	4.65993e-05	2.59778e-06	1.4194e-05	1.67918e-05
MED17	2.79509e-05	1.55818e-06	8.51378e-06	1.0072e-05
SCML2	2.72273e-05	1.51785e-06	8.29338e-06	9.81123e-06
NXPE1	1.5688e-05	8.7456e-07	4.77852e-06	5.65308e-06
TSG101	1.67227e-05	9.32243e-07	5.0937e-06	6.02594e-06
KIAA0930	2.58394e-05	1.44047e-06	7.87061e-06	9.31108e-06
DHX35	3.47536e-05	1.93741e-06	1.05859e-05	1.25233e-05
TRPC4AP	3.64482e-05	2.03188e-06	1.1102e-05	1.31339e-05
C20orf194	4.65233e-05	2.59354e-06	1.41709e-05	1.67644e-05
ELN	4.16632e-05	2.3226e-06	1.26905e-05	1.50131e-05
FKBP6	1.62724e-05	9.07139e-07	4.95653e-06	5.86367e-06
CUL9	0.0001265	7.05201e-06	3.85316e-05	4.55836e-05
PCDHGA12	6.49951e-05	3.62329e-06	1.97974e-05	2.34207e-05
PCDHGC5	4.86622e-05	2.71278e-06	1.48224e-05	1.75352e-05
NDUFA2	7.46828e-06	4.16335e-07	2.27482e-06	2.69116e-06
POLDIP3	2.13087e-05	1.1879e-06	6.49057e-06	7.67846e-06
TRMT2A	3.49259e-05	1.94702e-06	1.06384e-05	1.25854e-05
DGCR14	2.6586e-05	1.48209e-06	8.09803e-06	9.58012e-06
MICB	1.74883e-05	9.74924e-07	5.32691e-06	6.30183e-06
KRT5	3.19461e-05	1.78091e-06	9.73072e-06	1.15116e-05
KRT1	3.12469e-05	1.74192e-06	9.51773e-06	1.12597e-05
KRT75	2.84606e-05	1.58659e-06	8.66902e-06	1.02556e-05
KRT6C	2.63126e-05	1.46685e-06	8.01475e-06	9.4816e-06
KRT6B	2.89955e-05	1.61642e-06	8.83197e-06	1.04484e-05
GALNT8	2.86349e-05	1.59632e-06	8.72214e-06	1.03185e-05
KCNA5	4.40628e-05	2.45638e-06	1.34214e-05	1.58778e-05
FAM155B	2.5464e-05	1.41955e-06	7.75629e-06	9.17583e-06
ELOF1	5.72393e-06	3.19093e-07	1.7435e-06	2.06259e-06
C19orf80	6.67134e-06	3.71908e-07	2.03207e-06	2.40398e-06
PRKCSH	2.92305e-05	1.62951e-06	8.90353e-06	1.0533e-05
CNN1	1.72471e-05	9.61474e-07	5.25341e-06	6.21489e-06
ZSCAN10	4.86958e-05	2.71465e-06	1.48326e-05	1.75473e-05
PVRL2	2.82837e-05	1.57673e-06	8.61515e-06	1.01919e-05
APOE	1.71794e-05	9.57703e-07	5.23281e-06	6.19051e-06
ALLC	1.68747e-05	9.40713e-07	5.13998e-06	6.08069e-06
GADD45G	1.11132e-05	6.19529e-07	3.38506e-06	4.00459e-06
XPO7	4.56581e-05	2.54531e-06	1.39074e-05	1.64527e-05
FAM98C	1.85896e-05	1.03631e-06	5.66234e-06	6.69865e-06
SAFB2	4.77412e-05	2.66143e-06	1.45418e-05	1.72033e-05
NCAN	6.56934e-05	3.66222e-06	2.00101e-05	2.36723e-05
PLVAP	2.54516e-05	1.41885e-06	7.7525e-06	9.17136e-06
BST2	9.34268e-06	5.20827e-07	2.84576e-06	3.36659e-06
SLC27A1	4.28091e-05	2.38648e-06	1.30396e-05	1.5426e-05
USHBP1	3.47375e-05	1.93651e-06	1.0581e-05	1.25175e-05
COLGALT1	3.29513e-05	1.83694e-06	1.00369e-05	1.18738e-05
MRPL34	5.11953e-06	2.85399e-07	1.5594e-06	1.8448e-06
PGLS	1.19618e-05	6.66836e-07	3.64354e-06	4.31037e-06
LSM7	4.78366e-06	2.66675e-07	1.45709e-06	1.72377e-06
RSPH3	3.17222e-05	1.76842e-06	9.6625e-06	1.14309e-05
MAS1	1.5681e-05	8.74172e-07	4.7764e-06	5.65058e-06
MLLT1	3.10413e-05	1.73047e-06	9.45512e-06	1.11856e-05
FUT5	2.47064e-05	1.37731e-06	7.5255e-06	8.90281e-06
BMP15	1.50703e-05	8.40126e-07	4.59038e-06	5.43051e-06
ACTN4	5.56574e-05	3.10274e-06	1.69531e-05	2.00559e-05
NDUFA10	1.90921e-05	1.06433e-06	5.8154e-06	6.87972e-06
EPO	1.05119e-05	5.86009e-07	3.2019e-06	3.78791e-06
CACNG6	1.37571e-05	7.66919e-07	4.19038e-06	4.9573e-06
ZSWIM6	7.99025e-06	4.45434e-07	2.43381e-06	2.87925e-06
ZNF764	2.62427e-05	1.46296e-06	7.99347e-06	9.45642e-06
ZNF747	1.03259e-05	5.75636e-07	3.14523e-06	3.72087e-06
PXDN	8.60935e-05	4.79946e-06	2.62239e-05	3.10233e-05
GDF15	2.43208e-05	1.35582e-06	7.40807e-06	8.76388e-06
JUND	2.38089e-05	1.32728e-06	7.25213e-06	8.5794e-06
HRC	3.02887e-05	1.68851e-06	9.22586e-06	1.09144e-05
TRPM4	7.41047e-05	4.13113e-06	2.25721e-05	2.67033e-05
OR11H1	8.31871e-06	4.63744e-07	2.53386e-06	2.99761e-06
OLFM1	2.78184e-05	1.5508e-06	8.47343e-06	1.00242e-05
NUMBL	2.71718e-05	1.51475e-06	8.27647e-06	9.79122e-06
ATXN10	1.87733e-05	1.04656e-06	5.7183e-06	6.76485e-06
CALY	1.05234e-05	5.86648e-07	3.2054e-06	3.79205e-06
HBZ	2.75022e-06	1.53317e-07	8.37711e-07	9.91028e-07
MNX1	2.80413e-05	1.56322e-06	8.5413e-06	1.01045e-05
CEP85	3.09948e-05	1.72787e-06	9.44096e-06	1.11688e-05
TAF4	4.88958e-05	2.7258e-06	1.48935e-05	1.76193e-05
GATA5	1.77943e-05	9.91981e-07	5.4201e-06	6.41208e-06
RBBP8NL	2.77886e-05	1.54913e-06	8.46433e-06	1.00135e-05
LAMA5	0.000208338	1.16142e-05	6.34592e-05	7.50734e-05
ADRM1	2.47458e-05	1.37951e-06	7.53751e-06	8.91702e-06
PRDM12	2.46237e-05	1.3727e-06	7.50032e-06	8.87302e-06
UBE2M	1.06666e-05	5.94632e-07	3.24902e-06	3.84365e-06
TRIM28	3.9837e-05	2.2208e-06	1.21342e-05	1.4355e-05
EIF2S3	1.95927e-05	1.09224e-06	5.96789e-06	7.06013e-06
TMEM160	7.63031e-06	4.25368e-07	2.32417e-06	2.74954e-06
ZC3H4	7.32343e-05	4.0826e-06	2.2307e-05	2.63896e-05
MAP3K10	5.4854e-05	3.05795e-06	1.67084e-05	1.97664e-05
SESN2	2.51533e-05	1.40222e-06	7.66163e-06	9.06385e-06
CCDC62	3.03643e-05	1.69272e-06	9.24891e-06	1.09416e-05
HIP1R	5.73876e-05	3.19919e-06	1.74801e-05	2.06793e-05
MRPL4	2.24532e-05	1.2517e-06	6.8392e-06	8.09091e-06
EIF3G	1.95078e-05	1.0875e-06	5.94204e-06	7.02954e-06
ANGPTL6	2.54401e-05	1.41822e-06	7.74901e-06	9.16723e-06
C19orf66	1.41309e-05	7.8776e-07	4.30425e-06	5.09201e-06
SLC6A8	3.3894e-05	1.88949e-06	1.0324e-05	1.22135e-05
ZNF331	2.24283e-05	1.25031e-06	6.83162e-06	8.08193e-06
ZNF236	9.96203e-05	5.55355e-06	3.03441e-05	3.58977e-05
SLC7A10	2.93281e-05	1.63496e-06	8.93328e-06	1.05682e-05
LRP3	4.23965e-05	2.36349e-06	1.29139e-05	1.52774e-05
C12orf65	8.19148e-06	4.56652e-07	2.49511e-06	2.95176e-06
GRWD1	2.75627e-05	1.53654e-06	8.39552e-06	9.93206e-06
NOL11	2.90074e-05	1.61708e-06	8.83558e-06	1.04527e-05
PKDREJ	0.000113248	6.31325e-06	3.44951e-05	4.08083e-05
NUTM2F	2.91625e-05	1.62573e-06	8.88283e-06	1.05086e-05
SLC35D2	1.34976e-05	7.52452e-07	4.11133e-06	4.86379e-06
PPIL4	2.14025e-05	1.19313e-06	6.51916e-06	7.71229e-06
BPIFB1	2.24789e-05	1.25313e-06	6.84701e-06	8.10014e-06
BPIFA2	1.17369e-05	6.54299e-07	3.57503e-06	4.22933e-06
RBM39	2.37488e-05	1.32393e-06	7.23383e-06	8.55776e-06
DEFB118	4.73191e-06	2.63791e-07	1.44133e-06	1.70512e-06
ACSS2	3.01252e-05	1.6794e-06	9.17608e-06	1.08555e-05
ARHGEF9	2.15394e-05	1.20076e-06	6.56086e-06	7.76162e-06
C1QL1	2.09149e-05	1.16595e-06	6.37063e-06	7.53658e-06
HIGD1B	5.20185e-06	2.89988e-07	1.58447e-06	1.87446e-06
ATP6V1E1	8.63522e-06	4.81389e-07	2.63027e-06	3.11166e-06
EMC8	1.2472e-05	6.9528e-07	3.79895e-06	4.49423e-06
GSE1	7.43577e-05	4.14523e-06	2.26492e-05	2.67944e-05
GINS2	8.93019e-06	4.97832e-07	2.72011e-06	3.21795e-06
F12	4.04832e-05	2.25682e-06	1.23311e-05	1.45879e-05
ABCB7	3.01159e-05	1.67888e-06	9.17324e-06	1.08521e-05
HAUS8	2.16629e-05	1.20764e-06	6.59846e-06	7.80611e-06
EMR3	2.71007e-05	1.51079e-06	8.25481e-06	9.76559e-06
MRPS25	7.37978e-06	4.11401e-07	2.24786e-06	2.65926e-06
CAPN7	3.04934e-05	1.69992e-06	9.28821e-06	1.09881e-05
C3orf20	3.9962e-05	2.22777e-06	1.21723e-05	1.44001e-05
ZFYVE20	3.6159e-05	2.01576e-06	1.10139e-05	1.30297e-05
NAPSA	2.24906e-05	1.25379e-06	6.85058e-06	8.10436e-06
NR1H2	2.74226e-05	1.52873e-06	8.35285e-06	9.88158e-06
PDLIM4	2.05763e-05	1.14707e-06	6.26749e-06	7.41456e-06
GFPT2	4.16339e-05	2.32097e-06	1.26816e-05	1.50025e-05
VPS25	1.02408e-05	5.70893e-07	3.11931e-06	3.6902e-06
RAMP2	5.89591e-06	3.2868e-07	1.79588e-06	2.12456e-06
AOC2	3.50077e-05	1.95158e-06	1.06633e-05	1.26148e-05
G6PC	1.61129e-05	8.98247e-07	4.90795e-06	5.80619e-06
PCDHAC1	5.16302e-05	2.87824e-06	1.57264e-05	1.86047e-05
PCDHGA3	5.81704e-05	3.24283e-06	1.77186e-05	2.09614e-05
NDFIP1	8.64148e-06	4.81738e-07	2.63217e-06	3.11391e-06
EXOC4	4.43835e-05	2.47425e-06	1.35191e-05	1.59934e-05
PPFIA1	5.98397e-05	3.33589e-06	1.8227e-05	2.15629e-05
BARX1	1.04186e-05	5.80806e-07	3.17348e-06	3.75428e-06
WDR44	3.76851e-05	2.10084e-06	1.14788e-05	1.35796e-05
ZCCHC9	1.13932e-05	6.35139e-07	3.47035e-06	4.10548e-06
KRT15	2.30216e-05	1.28339e-06	7.01232e-06	8.29571e-06
TNS4	3.34185e-05	1.86299e-06	1.01792e-05	1.20422e-05
RARA	2.4593e-05	1.37099e-06	7.49097e-06	8.86196e-06
KRTAP9-8	6.00966e-06	3.35021e-07	1.83053e-06	2.16555e-06
PPP1R1B	9.31477e-06	5.19271e-07	2.83726e-06	3.35653e-06
FMO5	2.13314e-05	1.18917e-06	6.4975e-06	7.68667e-06
PRKAB2	1.2067e-05	6.72701e-07	3.67558e-06	4.34829e-06
FUS	2.76581e-05	1.54186e-06	8.42459e-06	9.96645e-06
ZNF132	2.48139e-05	1.38331e-06	7.55827e-06	8.94157e-06
USP29	3.12235e-05	1.74062e-06	9.5106e-06	1.12512e-05
CHSY1	3.83238e-05	2.13644e-06	1.16733e-05	1.38098e-05
SNRPA1	1.20479e-05	6.71634e-07	3.66975e-06	4.34139e-06
NR0B2	1.18995e-05	6.63364e-07	3.62456e-06	4.28793e-06
THAP1	9.26687e-06	5.16602e-07	2.82267e-06	3.33927e-06
RHPN2	3.69098e-05	2.05761e-06	1.12426e-05	1.33002e-05
ACTR10	1.78655e-05	9.9595e-07	5.44179e-06	6.43774e-06
LGALS3	1.03843e-05	5.78894e-07	3.16303e-06	3.74192e-06
ZNF700	2.58096e-05	1.43881e-06	7.86155e-06	9.30036e-06
DNAJB1	2.08227e-05	1.16081e-06	6.34255e-06	7.50335e-06
ZSWIM4	6.22361e-05	3.46948e-06	1.8957e-05	2.24265e-05
RFX1	5.46971e-05	3.04921e-06	1.66606e-05	1.97098e-05
DCAF15	3.39377e-05	1.89193e-06	1.03373e-05	1.22293e-05
TRIM21	1.67675e-05	9.34738e-07	5.10733e-06	6.04207e-06
WDR7	6.75322e-05	3.76473e-06	2.05702e-05	2.43349e-05
LHX1	2.66611e-05	1.48628e-06	8.12092e-06	9.6072e-06
GAS2L2	4.40176e-05	2.45386e-06	1.34077e-05	1.58615e-05
SMARCC1	4.88653e-05	2.7241e-06	1.48843e-05	1.76084e-05
SLC6A11	3.31317e-05	1.84699e-06	1.00918e-05	1.19388e-05
NUP210	0.000100985	5.62965e-06	3.076e-05	3.63896e-05
HSD17B7	1.41998e-05	7.91599e-07	4.32523e-06	5.11683e-06
EMILIN2	4.43805e-05	2.47408e-06	1.35182e-05	1.59923e-05
DNHD1	8.2997e-05	4.62685e-06	2.52807e-05	2.99076e-05
ARFIP2	1.48117e-05	8.2571e-07	4.51161e-06	5.33732e-06
RRP8	1.97017e-05	1.09832e-06	6.0011e-06	7.09942e-06
TIMM10B	6.41961e-06	3.57875e-07	1.9554e-06	2.31327e-06
EFR3A	3.25603e-05	1.81514e-06	9.91778e-06	1.17329e-05
OC90	1.80653e-05	1.00709e-06	5.50265e-06	6.50974e-06
PTCD3	3.02162e-05	1.68447e-06	9.20379e-06	1.08883e-05
ILKAP	2.32317e-05	1.2951e-06	7.07632e-06	8.37142e-06
PER2	7.27364e-05	4.05485e-06	2.21554e-05	2.62102e-05
RAMP1	8.08296e-06	4.50602e-07	2.46205e-06	2.91265e-06
SCLY	2.79523e-05	1.55826e-06	8.51421e-06	1.00725e-05
PTPRE	4.24408e-05	2.36595e-06	1.29274e-05	1.52933e-05
CARD6	3.56437e-05	1.98703e-06	1.0857e-05	1.2844e-05
RAP1GAP2	3.42195e-05	1.90764e-06	1.04232e-05	1.23308e-05
RPA1	2.89355e-05	1.61307e-06	8.81368e-06	1.04268e-05
SERPINF1	2.05375e-05	1.14491e-06	6.25567e-06	7.40058e-06
EEFSEC	3.40272e-05	1.89692e-06	1.03646e-05	1.22615e-05
TMEM128	4.53114e-06	2.52598e-07	1.38017e-06	1.63277e-06
COQ3	1.48482e-05	8.27746e-07	4.52274e-06	5.35048e-06
POPDC3	1.13867e-05	6.34776e-07	3.46837e-06	4.10314e-06
LANCL2	2.3582e-05	1.31463e-06	7.18303e-06	8.49766e-06
GRSF1	1.65577e-05	9.23046e-07	5.04344e-06	5.96649e-06
IGJ	6.56075e-06	3.65743e-07	1.99839e-06	2.36413e-06
UTP3	2.19088e-05	1.22135e-06	6.67337e-06	7.89473e-06
H3F3B	9.99725e-06	5.57318e-07	3.04514e-06	3.60246e-06
TRIM47	2.9293e-05	1.633e-06	8.92259e-06	1.05556e-05
ANKRD20A3	5.84813e-06	3.26016e-07	1.78133e-06	2.10734e-06
KDM6B	8.99569e-05	5.01484e-06	2.74007e-05	3.24155e-05
GUCY2D	6.31913e-05	3.52273e-06	1.92479e-05	2.27707e-05
CLEC10A	1.42008e-05	7.91655e-07	4.32554e-06	5.11719e-06
HRSP12	6.50531e-06	3.62652e-07	1.9815e-06	2.34415e-06
BRD8	5.2003e-05	2.89902e-06	1.584e-05	1.8739e-05
REEP2	1.56919e-05	8.74778e-07	4.77971e-06	5.65449e-06
ERAL1	2.0716e-05	1.15485e-06	6.31003e-06	7.46489e-06
NIP7	9.7385e-06	5.42893e-07	2.96632e-06	3.50922e-06
VPS4A	2.18611e-05	1.21869e-06	6.65884e-06	7.87753e-06
JAG1	6.49264e-05	3.61946e-06	1.97764e-05	2.33959e-05
HSPA12B	4.26624e-05	2.37831e-06	1.29949e-05	1.53732e-05
SNAP25	1.08235e-05	6.03379e-07	3.29682e-06	3.90019e-06
NXT1	6.52332e-06	3.63657e-07	1.98699e-06	2.35065e-06
RIN2	4.38573e-05	2.44492e-06	1.33588e-05	1.58038e-05
SSTR4	3.01778e-05	1.68233e-06	9.1921e-06	1.08744e-05
CRP	1.01474e-05	5.65688e-07	3.09087e-06	3.65656e-06
HAPLN2	2.17518e-05	1.2126e-06	6.62556e-06	7.83816e-06
APCS	8.58518e-06	4.78599e-07	2.61503e-06	3.09362e-06
IGHMBP2	5.53006e-05	3.08285e-06	1.68444e-05	1.99273e-05
ACY3	1.69821e-05	9.46703e-07	5.17271e-06	6.11941e-06
MTL5	2.35244e-05	1.31142e-06	7.16549e-06	8.47691e-06
DPH2	2.4484e-05	1.36491e-06	7.45776e-06	8.82267e-06
PABPC1L	3.35084e-05	1.868e-06	1.02066e-05	1.20746e-05
ZSWIM3	3.10375e-05	1.73025e-06	9.45397e-06	1.11842e-05
DMGDH	3.37577e-05	1.8819e-06	1.02825e-05	1.21644e-05
BHMT2	1.6039e-05	8.94129e-07	4.88545e-06	5.77957e-06
AP3B1	4.27088e-05	2.38089e-06	1.3009e-05	1.53899e-05
ZBED3	4.21442e-06	2.34942e-07	1.2837e-06	1.51864e-06
SYT4	1.54968e-05	8.63903e-07	4.7203e-06	5.5842e-06
SLC14A2	4.37825e-05	2.44075e-06	1.33361e-05	1.57768e-05
NMUR2	2.0699e-05	1.15391e-06	6.30487e-06	7.45878e-06
PDE6A	4.36254e-05	2.43199e-06	1.32882e-05	1.57202e-05
USPL1	3.87065e-05	2.15778e-06	1.17899e-05	1.39477e-05
XPO4	4.22906e-05	2.35758e-06	1.28816e-05	1.52392e-05
RNF17	5.892e-05	3.28462e-06	1.79469e-05	2.12315e-05
CHRM3	2.95854e-05	1.6493e-06	9.01166e-06	1.0661e-05
MYH4	7.9975e-05	4.45838e-06	2.43602e-05	2.88186e-05
PEMT	1.25122e-05	6.97521e-07	3.8112e-06	4.50872e-06
SCO1	1.42775e-05	7.9593e-07	4.34889e-06	5.14482e-06
CHI3L1	2.12881e-05	1.18675e-06	6.4843e-06	7.67105e-06
MYBPH	2.51002e-05	1.39926e-06	7.64545e-06	9.04472e-06
DCLK1	3.7945e-05	2.11532e-06	1.1558e-05	1.36733e-05
CCNA1	1.94539e-05	1.0845e-06	5.92562e-06	7.01012e-06
RFXAP	1.2001e-05	6.6902e-07	3.65547e-06	4.32449e-06
RNF128	2.30341e-05	1.28408e-06	7.01613e-06	8.30021e-06
BTBD2	3.37628e-05	1.88218e-06	1.02841e-05	1.21662e-05
SUV420H2	2.52538e-05	1.40782e-06	7.69224e-06	9.10006e-06
HSPBP1	1.87072e-05	1.04287e-06	5.69816e-06	6.74103e-06
CSNK1G2	2.65545e-05	1.48034e-06	8.08845e-06	9.56879e-06
RTTN	8.98015e-05	5.00617e-06	2.73533e-05	3.23595e-05
MACROD1	1.83883e-05	1.02509e-06	5.60102e-06	6.62612e-06
RARRES3	8.43272e-06	4.701e-07	2.56859e-06	3.03869e-06
HRASLS2	8.80925e-06	4.9109e-07	2.68328e-06	3.17437e-06
FOPNL	6.551e-06	3.65199e-07	1.99542e-06	2.36062e-06
MED10	6.27141e-06	3.49613e-07	1.91026e-06	2.25987e-06
CCDC134	1.12395e-05	6.26573e-07	3.42354e-06	4.05011e-06
SEC14L4	2.00475e-05	1.11759e-06	6.10642e-06	7.22401e-06
PI4KA	0.000101116	5.63693e-06	3.07997e-05	3.64367e-05
GIMAP4	1.50404e-05	8.38462e-07	4.58129e-06	5.41975e-06
MKRN1	2.21677e-05	1.23579e-06	6.75225e-06	7.98803e-06
KRBA1	4.24086e-05	2.36416e-06	1.29176e-05	1.52817e-05
ACTR3B	2.20237e-05	1.22776e-06	6.70835e-06	7.93611e-06
NTS	5.85324e-06	3.26301e-07	1.78288e-06	2.10919e-06
BTG1	9.01543e-06	5.02584e-07	2.74608e-06	3.24866e-06
KRAS	6.47788e-06	3.61123e-07	1.97315e-06	2.33427e-06
IPO8	4.12815e-05	2.30133e-06	1.25743e-05	1.48756e-05
PMP2	5.53246e-06	3.08419e-07	1.68517e-06	1.99359e-06
FABP4	5.5906e-06	3.1166e-07	1.70289e-06	2.01455e-06
CCDC59	1.17186e-05	6.53278e-07	3.56946e-06	4.22274e-06
LYVE1	1.2358e-05	6.88925e-07	3.76423e-06	4.45316e-06
MICALCL	2.72694e-05	1.52019e-06	8.3062e-06	9.82639e-06
SBF2	7.01793e-05	3.9123e-06	2.13765e-05	2.52888e-05
MICAL2	5.58798e-05	3.11514e-06	1.70209e-05	2.0136e-05
RRAS2	9.28344e-06	5.17525e-07	2.82772e-06	3.34524e-06
TEX15	9.41414e-05	5.24811e-06	2.86753e-05	3.39234e-05
TMEM66	1.52271e-05	8.48866e-07	4.63814e-06	5.487e-06
[truncated: 17,619 more rows]

## Sheet: TADA-denovo input
gene.id	mut.cls1	dn.cls1	mut.cls2	dn.cls2
ARF5	5.80389e-07	0	3.17391e-06	0
M6PR	6.46383e-07	0	3.5348e-06	0
FKBP4	1.12867e-06	0	6.17223e-06	0
CYP26B1	1.79835e-06	0	9.83443e-06	0
NDUFAF7	1.04945e-06	0	5.73898e-06	0
FUCA2	1.12469e-06	0	6.15048e-06	0
HS3ST1	1.24157e-06	0	6.78964e-06	0
SEMA3F	2.85834e-06	0	1.56311e-05	0
CFTR	3.2474e-06	0	1.77587e-05	0
CYP51A1	1.15657e-06	0	6.32479e-06	0
USP28	2.52184e-06	0	1.37909e-05	0
SLC7A2	1.80837e-06	0	9.88924e-06	0
CCL18	2.11293e-07	0	1.15547e-06	0
SENP1	1.27403e-06	0	6.96713e-06	0
PDK4	1.02341e-06	0	5.59661e-06	0
USH1C	2.44907e-06	0	1.33929e-05	0
RALA	4.62183e-07	0	2.52749e-06	0
BAIAP2L1	1.58088e-06	0	8.64517e-06	0
CACNG3	1.00026e-06	0	5.47002e-06	0
TMEM132A	3.27453e-06	0	1.7907e-05	0
DVL2	2.28738e-06	0	1.25087e-05	0
RPAP3	1.35628e-06	0	7.41695e-06	0
PRSS21	7.63973e-07	0	4.17785e-06	0
HOXA11	1.41684e-06	0	7.7481e-06	0
CX3CL1	1.31161e-06	0	7.17264e-06	0
COPZ2	4.26735e-07	0	2.33363e-06	0
TRAPPC6A	5.34003e-07	0	2.92024e-06	0
SPATA20	2.49259e-06	0	1.36309e-05	0
CEACAM7	6.92713e-07	0	3.78816e-06	0
RHBDD2	1.03634e-06	0	5.66729e-06	0
TSR3	9.57573e-07	0	5.23657e-06	0
OSBPL7	2.48351e-06	0	1.35813e-05	0
YBX2	9.87077e-07	0	5.39791e-06	0
ITGA3	3.08269e-06	0	1.6858e-05	0
KRT33A	1.27912e-06	0	6.99496e-06	0
LRRC23	8.23492e-07	0	4.50333e-06	0
TFAP2D	1.31083e-06	0	7.1684e-06	0
CRY1	1.44408e-06	0	7.89706e-06	0
PGLYRP1	6.17418e-07	0	3.3764e-06	0
STARD3NL	5.38029e-07	0	2.94226e-06	0
CAMK1G	1.34365e-06	0	7.34786e-06	0
CD74	8.79648e-07	0	4.81043e-06	0
FAM76A	6.3399e-07	0	3.46703e-06	0
CPA1	1.36458e-06	0	7.4623e-06	0
SYPL1	5.9084e-07	0	3.23106e-06	0
RANBP9	1.75161e-06	0	9.57883e-06	0
CD4	1.05952e-06	0	5.79405e-06	0
TSPAN9	5.83039e-07	0	3.1884e-06	0
QPCTL	1.21627e-06	0	6.65126e-06	0
PPP5C	1.54377e-06	0	8.44223e-06	0
UBR7	9.23662e-07	0	5.05112e-06	0
MAP4K5	1.39707e-06	0	7.63998e-06	0
INMT	7.8611e-07	0	4.29891e-06	0
ERCC1	8.81601e-07	0	4.8211e-06	0
GPRC5A	9.82102e-07	0	5.3707e-06	0
HEBP1	5.43545e-07	0	2.97242e-06	0
COX15	1.02793e-06	0	5.6213e-06	0
MS4A12	6.00196e-07	0	3.28222e-06	0
RGPD5	5.30253e-07	0	2.89973e-06	0
XYLT2	2.54053e-06	0	1.38931e-05	0
SCTR	1.21631e-06	0	6.65149e-06	0
RALBP1	1.47437e-06	0	8.06274e-06	0
PSD	3.04512e-06	0	1.66525e-05	0
SYT13	1.23414e-06	0	6.74901e-06	0
SLC7A9	1.54133e-06	0	8.42887e-06	0
RTFDC1	7.71501e-07	0	4.21901e-06	0
SLC45A4	3.16908e-06	0	1.73304e-05	0
RB1CC1	3.12179e-06	0	1.70718e-05	0
AKAP11	3.67956e-06	0	2.0122e-05	0
PIGQ	2.24422e-06	0	1.22727e-05	0
CDH17	2.01478e-06	0	1.1018e-05	0
B4GALT7	1.18249e-06	0	6.46652e-06	0
FAM13B	1.99585e-06	0	1.09145e-05	0
CHPF2	2.50739e-06	0	1.37119e-05	0
LRRC7	3.53497e-06	0	1.93313e-05	0
GABARAPL2	3.45289e-07	0	1.88824e-06	0
MYOC	1.2805e-06	0	7.00251e-06	0
FAM136A	3.40511e-07	0	1.86211e-06	0
OTC	7.88807e-07	0	4.31366e-06	0
TTC17	2.68359e-06	0	1.46754e-05	0
HOXC8	8.77956e-07	0	4.80117e-06	0
MRI1	1.05247e-06	0	5.75553e-06	0
BOD1L1	5.97156e-06	0	3.26559e-05	0
TARBP1	4.04334e-06	0	2.21113e-05	0
RTN4R	1.56861e-06	0	8.57805e-06	0
PSMA4	5.82125e-07	0	3.1834e-06	0
ZPBP	8.49494e-07	0	4.64553e-06	0
LCP2	1.50102e-06	0	8.20846e-06	0
DCN	8.72386e-07	0	4.77071e-06	0
TNFRSF17	4.75472e-07	0	2.60016e-06	0
MRPS10	4.70915e-07	0	2.57524e-06	0
GRN	1.88772e-06	0	1.03232e-05	0
THAP3	6.73478e-07	0	3.68297e-06	0
VAMP3	2.86162e-07	0	1.5649e-06	0
UTS2	3.42567e-07	0	1.87335e-06	0
RCN1	6.67034e-07	0	3.64773e-06	0
RFC2	9.94743e-07	0	5.43984e-06	0
PPP1R3F	1.97142e-06	0	1.07808e-05	0
KIAA2022	2.99237e-06	0	1.6364e-05	0
ARHGEF5	2.68697e-06	0	1.46939e-05	0
NFE2L3	1.44773e-06	0	7.91704e-06	0
TLL1	2.64626e-06	0	1.44713e-05	0
NNAT	2.98656e-07	0	1.63323e-06	0
CBLN4	7.48083e-07	0	4.09095e-06	0
CLDN11	6.05528e-07	0	3.31138e-06	0
RELT	1.36933e-06	0	7.48831e-06	0
PKP2	2.49259e-06	0	1.36309e-05	0
YIPF1	7.2091e-07	0	3.94236e-06	0
ADCK2	2.01002e-06	0	1.0992e-05	0
INPP4A	2.68682e-06	0	1.46931e-05	0
SLC2A3	1.29209e-06	0	7.06591e-06	0
STYK1	9.91163e-07	0	5.42026e-06	0
GNA11	1.44698e-06	0	7.91291e-06	0
CREB3L3	1.41318e-06	0	7.7281e-06	0
HDAC7	2.53465e-06	0	1.38609e-05	0
MRPS35	7.77731e-07	0	4.25308e-06	0
APPBP2	1.34185e-06	0	7.338e-06	0
CA11	9.48892e-07	0	5.18909e-06	0
ISOC2	6.07502e-07	0	3.32218e-06	0
CD22	2.29188e-06	0	1.25333e-05	0
GSC2	4.78595e-07	0	2.61724e-06	0
ZFY	1.43938e-06	0	7.87137e-06	0
KCNQ1	2.25259e-06	0	1.23185e-05	0
TRPM5	3.18121e-06	0	1.73967e-05	0
TRIB2	1.13992e-06	0	6.23375e-06	0
OTUD5	1.41536e-06	0	7.74002e-06	0
GPKOW	1.23121e-06	0	6.73297e-06	0
AQR	3.28974e-06	0	1.79902e-05	0
ST6GALNAC1	1.6233e-06	0	8.87714e-06	0
MBD3	1.17469e-06	0	6.42387e-06	0
LMCD1	1.13797e-06	0	6.22311e-06	0
PSMC4	1.2781e-06	0	6.9894e-06	0
FNDC8	8.23458e-07	0	4.50315e-06	0
CAMKK1	1.53698e-06	0	8.40513e-06	0
ACAP1	2.07266e-06	0	1.13345e-05	0
DERL2	6.237e-07	0	3.41075e-06	0
NOX3	1.60465e-06	0	8.77513e-06	0
ANO8	3.88987e-06	0	2.12721e-05	0
KDM4B	3.67906e-06	0	2.01192e-05	0
ICAM3	1.92855e-06	0	1.05464e-05	0
CTTNBP2	3.93829e-06	0	2.15369e-05	0
ACTL6B	1.40505e-06	0	7.68362e-06	0
KIF22	1.92988e-06	0	1.05537e-05	0
PRSS22	8.74773e-07	0	4.78377e-06	0
CEACAM1	1.24558e-06	0	6.81154e-06	0
YTHDC2	3.27004e-06	0	1.78825e-05	0
MEF2B	8.85151e-07	0	4.84052e-06	0
TMEM161A	1.36476e-06	0	7.4633e-06	0
FOXJ2	1.35167e-06	0	7.39172e-06	0
TNFRSF1A	1.17671e-06	0	6.43494e-06	0
GOLGA5	1.68976e-06	0	9.2406e-06	0
CELSR3	1.10599e-05	0	6.04819e-05	0
PPP2R5B	1.36239e-06	0	7.45036e-06	0
PYGM	2.7972e-06	0	1.52967e-05	0
BCL3	1.21283e-06	0	6.63247e-06	0
PIGB	9.81188e-07	0	5.36571e-06	0
PDZD4	2.86627e-06	0	1.56744e-05	0
PRLH	3.08687e-07	0	1.68808e-06	0
FSTL3	6.23087e-07	0	3.4074e-06	0
EPHA8	3.53906e-06	0	1.93536e-05	0
TRIP13	1.13466e-06	0	6.20496e-06	0
VASH1	1.06893e-06	0	5.84551e-06	0
KRT14	1.49737e-06	0	8.18849e-06	0
KRT20	1.14893e-06	0	6.28304e-06	0
SPP2	6.67938e-07	0	3.65268e-06	0
HSD17B10	6.61559e-07	0	3.61779e-06	0
FGF4	6.0695e-07	0	3.31915e-06	0
NMRK2	6.98503e-07	0	3.81982e-06	0
ST6GAL1	9.947e-07	0	5.4396e-06	0
TIMM21	7.17942e-07	0	3.92612e-06	0
BPIFB2	1.29912e-06	0	7.10434e-06	0
REXO1	3.65957e-06	0	2.00127e-05	0
MKRN2	1.09317e-06	0	5.97807e-06	0
GPATCH1	2.39576e-06	0	1.31014e-05	0
KEAP1	2.28337e-06	0	1.24868e-05	0
P2RY10	7.70317e-07	0	4.21254e-06	0
TNS1	5.32029e-06	0	2.90944e-05	0
NGFR	1.56187e-06	0	8.54123e-06	0
NTN1	2.17906e-06	0	1.19164e-05	0
ISOC1	9.44638e-07	0	5.16583e-06	0
TRO	2.8034e-06	0	1.53306e-05	0
MNT	1.6482e-06	0	9.01329e-06	0
LAPTM4A	5.7022e-07	0	3.1183e-06	0
ADAM7	1.65744e-06	0	9.06383e-06	0
ASNS	1.36706e-06	0	7.47589e-06	0
PTPN18	1.58541e-06	0	8.66993e-06	0
DRD4	1.4918e-06	0	8.15801e-06	0
SCT	9.58588e-08	0	5.24211e-07	0
STK10	3.21861e-06	0	1.76013e-05	0
TBX21	1.65106e-06	0	9.02896e-06	0
CA12	1.04126e-06	0	5.6942e-06	0
MAP2K5	1.12457e-06	0	6.14982e-06	0
C12orf5	6.28013e-07	0	3.43434e-06	0
FGF20	5.00136e-07	0	2.73503e-06	0
MTMR7	1.64091e-06	0	8.97343e-06	0
CPB2	1.03742e-06	0	5.67322e-06	0
FAM107B	8.32622e-07	0	4.55326e-06	0
CDK13	3.62941e-06	0	1.98477e-05	0
CRYBG3	2.12171e-06	0	1.16028e-05	0
TSPAN32	7.67971e-07	0	4.19971e-06	0
TRAM2	1.04159e-06	0	5.69602e-06	0
CLDN18	7.78227e-07	0	4.2558e-06	0
ROPN1	5.8727e-07	0	3.21153e-06	0
NDUFB4	4.05778e-07	0	2.21903e-06	0
HEATR6	2.74994e-06	0	1.50383e-05	0
ERLEC1	1.18138e-06	0	6.46049e-06	0
CLIC5	7.45389e-07	0	4.07622e-06	0
TMEM131	4.12442e-06	0	2.25547e-05	0
TMEM38A	8.91061e-07	0	4.87284e-06	0
ACTR6	9.26672e-07	0	5.06758e-06	0
FAP	1.95274e-06	0	1.06787e-05	0
DMRT3	1.61514e-06	0	8.83254e-06	0
GAL3ST2	1.43075e-06	0	7.82415e-06	0
UHRF1BP1	3.13076e-06	0	1.71208e-05	0
OSTM1	7.97049e-07	0	4.35873e-06	0
IMPG2	2.61755e-06	0	1.43143e-05	0
SLC13A1	1.42001e-06	0	7.76542e-06	0
PCDHB4	2.67019e-06	0	1.46022e-05	0
PCDHB2	2.91277e-06	0	1.59287e-05	0
HSPB11	3.20758e-07	0	1.75409e-06	0
STRADB	9.99811e-07	0	5.46755e-06	0
C4orf6	1.73047e-07	0	9.4632e-07	0
PLOD1	2.29224e-06	0	1.25353e-05	0
OXCT1	1.29296e-06	0	7.07067e-06	0
ZNF416	1.24676e-06	0	6.818e-06	0
KIAA1467	1.56845e-06	0	8.5772e-06	0
PILRA	8.22629e-07	0	4.49862e-06	0
RRN3	1.41657e-06	0	7.74662e-06	0
MOGAT2	9.74662e-07	0	5.33002e-06	0
AQP2	9.3627e-07	0	5.12007e-06	0
DIMT1	7.83536e-07	0	4.28483e-06	0
EIF2AK1	1.53608e-06	0	8.40019e-06	0
NME8	1.28452e-06	0	7.02453e-06	0
EPDR1	6.18645e-07	0	3.38311e-06	0
MRPL28	7.78392e-07	0	4.2567e-06	0
HBQ1	4.07878e-07	0	2.23051e-06	0
CEACAM6	9.20325e-07	0	5.03287e-06	0
RBM22	1.10223e-06	0	6.02762e-06	0
HSD17B2	9.5055e-07	0	5.19816e-06	0
ZW10	1.80941e-06	0	9.89491e-06	0
ITGB4	6.32319e-06	0	3.45789e-05	0
PPP1R15A	1.68782e-06	0	9.22999e-06	0
TRIP6	1.53386e-06	0	8.38805e-06	0
ADAM11	2.4438e-06	0	1.33641e-05	0
SLC22A4	1.64129e-06	0	8.97555e-06	0
CETP	1.37099e-06	0	7.49738e-06	0
MT3	1.73584e-07	0	9.49257e-07	0
TFAP2C	1.47459e-06	0	8.06392e-06	0
SULT2B1	1.0901e-06	0	5.96128e-06	0
EPS8L1	2.54467e-06	0	1.39158e-05	0
REM1	8.78595e-07	0	4.80467e-06	0
PDRG1	3.05345e-07	0	1.6698e-06	0
PPP1R13B	3.40135e-06	0	1.86006e-05	0
TGM6	2.13903e-06	0	1.16975e-05	0
RALGAPA2	3.85246e-06	0	2.10675e-05	0
ESF1	1.69063e-06	0	9.24533e-06	0
SIRT4	9.34439e-07	0	5.11006e-06	0
TRMT6	1.19103e-06	0	6.51324e-06	0
HAUS5	1.75652e-06	0	9.60568e-06	0
UQCRC1	1.47897e-06	0	8.08785e-06	0
GMIP	2.96278e-06	0	1.62022e-05	0
LAG3	1.21427e-06	0	6.64035e-06	0
MLF2	7.95379e-07	0	4.3496e-06	0
OTUB2	7.14622e-07	0	3.90797e-06	0
TFAP4	1.10357e-06	0	6.03496e-06	0
PDCD7	1.41284e-06	0	7.72623e-06	0
SPG21	7.17988e-07	0	3.92637e-06	0
CHRD	3.05309e-06	0	1.66961e-05	0
THPO	8.98323e-07	0	4.91255e-06	0
GNPTG	8.93006e-07	0	4.88348e-06	0
GOLGA3	4.7782e-06	0	2.613e-05	0
EFNB1	8.39791e-07	0	4.59247e-06	0
GLG1	3.42572e-06	0	1.87338e-05	0
DLL3	1.89934e-06	0	1.03867e-05	0
NAT14	4.25256e-07	0	2.32555e-06	0
AASDH	2.2071e-06	0	1.20697e-05	0
DLD	1.16153e-06	0	6.35194e-06	0
ABCC6	3.73701e-06	0	2.04362e-05	0
CMTM6	3.6936e-07	0	2.01988e-06	0
MYO15A	1.14492e-05	0	6.26107e-05	0
APOH	8.78544e-07	0	4.80439e-06	0
SPAG7	6.38515e-07	0	3.49177e-06	0
CCDC80	2.54062e-06	0	1.38936e-05	0
HAUS4	8.28924e-07	0	4.53304e-06	0
CEBPE	9.30218e-07	0	5.08697e-06	0
OSGEP	9.98321e-07	0	5.4594e-06	0
G2E3	1.36884e-06	0	7.4856e-06	0
TGM1	2.53997e-06	0	1.389e-05	0
TBX15	1.14752e-06	0	6.27533e-06	0
TEKT2	1.21999e-06	0	6.67162e-06	0
UNC13D	3.1574e-06	0	1.72665e-05	0
XYLB	1.43558e-06	0	7.85061e-06	0
OR1I1	8.75014e-07	0	4.78509e-06	0
ADH1A	8.9852e-07	0	4.91363e-06	0
KRT23	1.13449e-06	0	6.20406e-06	0
CDC6	1.16327e-06	0	6.36146e-06	0
AAAS	1.42333e-06	0	7.7836e-06	0
CBX5	4.05742e-07	0	2.21883e-06	0
KLHL20	1.61246e-06	0	8.81788e-06	0
DHPS	1.26284e-06	0	6.90594e-06	0
RAB26	7.31059e-07	0	3.99785e-06	0
PSMD5	1.25872e-06	0	6.88343e-06	0
NANS	1.02454e-06	0	5.60281e-06	0
SEMA4G	2.36084e-06	0	1.29104e-05	0
TPSD1	8.27994e-07	0	4.52795e-06	0
GSTA3	4.99326e-07	0	2.73061e-06	0
MAPK13	1.14052e-06	0	6.23703e-06	0
TMEM14A	2.65582e-07	0	1.45236e-06	0
PRRT1	9.78264e-07	0	5.34972e-06	0
ZNF184	1.46043e-06	0	7.9865e-06	0
VCL	2.9733e-06	0	1.62597e-05	0
SIRT1	1.32499e-06	0	7.24584e-06	0
TGFBR3	2.06487e-06	0	1.12919e-05	0
TMED1	7.81957e-07	0	4.2762e-06	0
MZF1	2.32439e-06	0	1.27111e-05	0
OCEL1	8.30678e-07	0	4.54263e-06	0
PSMD8	8.19723e-07	0	4.48272e-06	0
STX1B	9.41877e-07	0	5.15073e-06	0
BCL7C	7.15595e-07	0	3.91329e-06	0
EFNA2	6.7206e-07	0	3.67521e-06	0
ATP5D	5.05254e-07	0	2.76302e-06	0
AMELY	3.34048e-07	0	1.82677e-06	0
FGF22	4.51321e-07	0	2.46809e-06	0
C19orf77	3.21127e-08	0	1.75611e-07	0
NDUFB7	3.8856e-07	0	2.12487e-06	0
TECR	1.02283e-06	0	5.59341e-06	0
TIMM13	3.39689e-07	0	1.85762e-06	0
CDC34	8.46952e-07	0	4.63162e-06	0
MISP	2.12058e-06	0	1.15966e-05	0
POLR2E	7.32842e-07	0	4.00761e-06	0
GADD45B	6.59981e-07	0	3.60916e-06	0
MADCAM1	8.86155e-07	0	4.84601e-06	0
MAPK12	1.25371e-06	0	6.85602e-06	0
SERPIND1	1.35813e-06	0	7.42707e-06	0
SNAP29	7.34141e-07	0	4.01471e-06	0
LZTR1	2.74594e-06	0	1.50164e-05	0
THAP7	8.40731e-07	0	4.59761e-06	0
MMP11	1.48783e-06	0	8.13635e-06	0
MIF	3.76943e-07	0	2.06134e-06	0
DDTL	1.32047e-07	0	7.22112e-07	0
GSTT2	2.53427e-07	0	1.38589e-06	0
OSM	7.69153e-07	0	4.20618e-06	0
SF3A1	2.01856e-06	0	1.10387e-05	0
USP18	8.14196e-07	0	4.4525e-06	0
SEC14L3	1.12196e-06	0	6.13552e-06	0
SNRPD3	3.81411e-07	0	2.08578e-06	0
MAPK1	8.20748e-07	0	4.48833e-06	0
TCN2	1.07626e-06	0	5.8856e-06	0
CRYBB3	7.81066e-07	0	4.27132e-06	0
MORC2	2.74002e-06	0	1.4984e-05	0
SLC25A1	9.34523e-07	0	5.11052e-06	0
PLA2G3	1.36418e-06	0	7.46011e-06	0
LGALS2	3.61618e-07	0	1.97754e-06	0
PDXP	1.08841e-06	0	5.95208e-06	0
ASPHD2	1.30532e-06	0	7.13823e-06	0
LGALS1	4.41066e-07	0	2.41201e-06	0
PIK3IP1	5.85783e-07	0	3.2034e-06	0
SRRD	6.21517e-07	0	3.39882e-06	0
CRYBB1	9.07353e-07	0	4.96193e-06	0
ANKRD54	7.562e-07	0	4.13534e-06	0
MICALL1	2.14954e-06	0	1.17549e-05	0
CENPM	5.21404e-07	0	2.85134e-06	0
DMC1	8.61244e-07	0	4.70978e-06	0
HSCB	5.89991e-07	0	3.22641e-06	0
TOMM22	4.3473e-07	0	2.37735e-06	0
RTDR1	9.5091e-07	0	5.20013e-06	0
XBP1	5.87447e-07	0	3.2125e-06	0
RTCB	1.21569e-06	0	6.64813e-06	0
JOSD1	5.39197e-07	0	2.94864e-06	0
GTPBP1	1.84295e-06	0	1.00783e-05	0
DNAL4	2.68164e-07	0	1.46648e-06	0
C22orf31	6.53396e-07	0	3.57315e-06	0
MIOX	9.32628e-07	0	5.10015e-06	0
RHBDD3	7.15919e-07	0	3.91506e-06	0
APOBEC3D	1.10348e-06	0	6.03449e-06	0
RASL10A	6.38367e-07	0	3.49096e-06	0
HMGXB4	1.30578e-06	0	7.14076e-06	0
BIK	4.17118e-07	0	2.28104e-06	0
HMOX1	7.96315e-07	0	4.35471e-06	0
NIPSNAP1	6.29393e-07	0	3.44189e-06	0
MCM5	2.44192e-06	0	1.33538e-05	0
ARSA	1.42057e-06	0	7.76852e-06	0
RASD2	1.01443e-06	0	5.54749e-06	0
TTLL12	2.13529e-06	0	1.1677e-05	0
CBX7	7.74473e-07	0	4.23527e-06	0
ACR	1.07995e-06	0	5.90577e-06	0
CABP7	7.0184e-07	0	3.83807e-06	0
RPL3	1.13314e-06	0	6.19667e-06	0
TAB1	1.74571e-06	0	9.54654e-06	0
PNPLA5	1.09699e-06	0	5.999e-06	0
PNPLA3	1.44191e-06	0	7.88519e-06	0
MYH9	6.45109e-06	0	3.52783e-05	0
TXN2	4.1577e-07	0	2.27367e-06	0
EIF3D	1.56931e-06	0	8.58188e-06	0
ADSL	1.35002e-06	0	7.38272e-06	0
PVALB	3.02168e-07	0	1.65243e-06	0
UPK3A	8.61167e-07	0	4.70936e-06	0
FAM118A	1.08467e-06	0	5.93163e-06	0
ST13	9.01062e-07	0	4.92753e-06	0
IL2RB	1.39379e-06	0	7.62205e-06	0
RBX1	3.4958e-07	0	1.91171e-06	0
L3MBTL2	1.98939e-06	0	1.08792e-05	0
CHADL	3.17253e-07	0	1.73493e-06	0
PHF5A	3.01155e-07	0	1.64689e-06	0
ACO2	2.34931e-06	0	1.28474e-05	0
PMM1	9.07072e-07	0	4.96039e-06	0
CERK	1.57701e-06	0	8.62402e-06	0
BRD1	3.90681e-06	0	2.13647e-05	0
ZBED4	3.84319e-06	0	2.10168e-05	0
HDAC10	1.94094e-06	0	1.06142e-05	0
RIPK3	1.50096e-06	0	8.2081e-06	0
PAPOLA	1.73137e-06	0	9.46815e-06	0
NID2	4.06357e-06	0	2.2222e-05	0
SNAPC1	8.25551e-07	0	4.5146e-06	0
SUPT16H	2.42229e-06	0	1.32465e-05	0
FKBP3	5.29687e-07	0	2.89664e-06	0
CTSG	7.68411e-07	0	4.20212e-06	0
GZMH	5.88427e-07	0	3.21786e-06	0
GZMB	6.45681e-07	0	3.53096e-06	0
AP4S1	3.47671e-07	0	1.90126e-06	0
POLE2	1.18067e-06	0	6.45659e-06	0
SOS2	2.87353e-06	0	1.57141e-05	0
PYGL	2.27344e-06	0	1.24325e-05	0
GNPNAT1	3.47958e-07	0	1.90284e-06	0
CNIH1	2.32128e-07	0	1.26941e-06	0
CGRRF1	7.02154e-07	0	3.83978e-06	0
ATP6V1D	6.32436e-07	0	3.45853e-06	0
C14orf105	6.11362e-07	0	3.34328e-06	0
PLEK2	9.56401e-07	0	5.23016e-06	0
PIGH	3.69229e-07	0	2.01916e-06	0
PSMA3	6.24791e-07	0	3.41672e-06	0
GSTZ1	5.64766e-07	0	3.08847e-06	0
TMED8	7.48961e-07	0	4.09575e-06	0
SAMD15	1.45533e-06	0	7.9586e-06	0
AHSA1	7.99864e-07	0	4.37412e-06	0
SPTLC2	1.36339e-06	0	7.45582e-06	0
RIN3	3.09766e-06	0	1.69398e-05	0
ALKBH1	1.14276e-06	0	6.24927e-06	0
CHGA	1.01026e-06	0	5.5247e-06	0
DHRS7	7.87337e-07	0	4.30562e-06	0
SIX4	2.15811e-06	0	1.18018e-05	0
SLC10A1	7.99741e-07	0	4.37345e-06	0
EIF5	1.08714e-06	0	5.9451e-06	0
ZFYVE21	8.38359e-07	0	4.58464e-06	0
MTHFD1	2.47104e-06	0	1.35131e-05	0
BDKRB1	9.60334e-07	0	5.25167e-06	0
VRK1	9.56048e-07	0	5.22823e-06	0
APEX1	8.60446e-07	0	4.70542e-06	0
PABPN1	6.214e-07	0	3.39818e-06	0
EFS	1.54919e-06	0	8.47185e-06	0
PCK2	1.79957e-06	0	9.84112e-06	0
NFKBIA	8.75813e-07	0	4.78946e-06	0
PSME2	5.53707e-07	0	3.02799e-06	0
BRMS1L	7.2745e-07	0	3.97812e-06	0
PNN	1.65936e-06	0	9.07432e-06	0
CYP24A1	1.46255e-06	0	7.99806e-06	0
ZFP64	2.21926e-06	0	1.21362e-05	0
GSS	1.24306e-06	0	6.79775e-06	0
PYGB	3.07775e-06	0	1.68309e-05	0
PROCR	7.99555e-07	0	4.37243e-06	0
MYBL2	1.89927e-06	0	1.03863e-05	0
R3HDML	7.66776e-07	0	4.19318e-06	0
SALL4	3.21734e-06	0	1.75943e-05	0
CSTF1	1.27101e-06	0	6.95062e-06	0
TPD52L2	5.7846e-07	0	3.16336e-06	0
CTSZ	8.61037e-07	0	4.70865e-06	0
TUBB1	1.44157e-06	0	7.88337e-06	0
SLCO4A1	2.41472e-06	0	1.32051e-05	0
BIRC7	9.60402e-07	0	5.25204e-06	0
UBOX5	1.33882e-06	0	7.32142e-06	0
EEF1A2	1.68101e-06	0	9.19275e-06	0
PTK6	1.44616e-06	0	7.90847e-06	0
SRMS	1.73071e-06	0	9.46455e-06	0
C20orf27	6.38275e-07	0	3.49046e-06	0
TRIB3	1.27191e-06	0	6.95553e-06	0
CSNK2A1	9.86316e-07	0	5.39375e-06	0
MACROD2	9.51527e-07	0	5.2035e-06	0
SLC52A3	1.29123e-06	0	7.06121e-06	0
RSPO4	6.26594e-07	0	3.42658e-06	0
FERMT1	1.62323e-06	0	8.87675e-06	0
PDYN	6.49768e-07	0	3.55331e-06	0
TLDC2	6.30739e-07	0	3.44925e-06	0
SNTA1	1.29591e-06	0	7.0868e-06	0
OXT	4.56143e-07	0	2.49445e-06	0
CHMP4B	6.78128e-07	0	3.7084e-06	0
LBP	1.33002e-06	0	7.27335e-06	0
SLC32A1	2.4068e-06	0	1.31618e-05	0
CST4	4.04637e-07	0	2.21279e-06	0
AHCY	1.3886e-06	0	7.5937e-06	0
SPINT3	2.74883e-08	0	1.50322e-07	0
FAM83D	1.72623e-06	0	9.44001e-06	0
PIGU	9.90199e-07	0	5.41499e-06	0
ACOT8	9.71142e-07	0	5.31077e-06	0
APMAP	1.21206e-06	0	6.62825e-06	0
TXNL1	6.57127e-07	0	3.59355e-06	0
MYL12A	3.55145e-07	0	1.94214e-06	0
RNF125	6.81904e-07	0	3.72905e-06	0
IDH3G	1.47784e-06	0	8.08169e-06	0
SLC25A43	6.56197e-07	0	3.58847e-06	0
H2BFWT	5.82719e-07	0	3.18665e-06	0
MXRA5	7.17682e-06	0	3.9247e-05	0
PSMD10	5.26566e-07	0	2.87957e-06	0
STS	1.51894e-06	0	8.30647e-06	0
TBL1X	1.65797e-06	0	9.06673e-06	0
PGRMC1	6.93367e-07	0	3.79174e-06	0
RHOXF1	7.39727e-07	0	4.04526e-06	0
NXT2	4.41303e-07	0	2.4133e-06	0
GUCY2F	2.69877e-06	0	1.47585e-05	0
ATP1B4	9.72646e-07	0	5.31899e-06	0
TLR8	2.32737e-06	0	1.27274e-05	0
WDR13	1.49199e-06	0	8.15907e-06	0
PAGE4	2.1865e-07	0	1.19571e-06	0
GLRA2	1.12301e-06	0	6.14128e-06	0
STAG2	2.88532e-06	0	1.57786e-05	0
F9	1.08466e-06	0	5.93154e-06	0
ABCD1	2.41597e-06	0	1.32119e-05	0
KCND1	1.72804e-06	0	9.44991e-06	0
SLC25A14	9.54998e-07	0	5.22249e-06	0
PQBP1	7.24081e-07	0	3.9597e-06	0
PCSK1N	4.6848e-07	0	2.56192e-06	0
RAB40AL	8.72897e-07	0	4.77351e-06	0
GPR50	1.70494e-06	0	9.32362e-06	0
RP2	7.36759e-07	0	4.02903e-06	0
JADE3	1.70575e-06	0	9.32806e-06	0
USP11	2.87709e-06	0	1.57336e-05	0
TIMP1	5.15289e-07	0	2.8179e-06	0
ITIH6	2.8214e-06	0	1.54291e-05	0
GLA	9.85368e-07	0	5.38856e-06	0
ATP12A	2.71374e-06	0	1.48403e-05	0
NDFIP2	7.80526e-07	0	4.26837e-06	0
MLNR	1.70694e-06	0	9.33451e-06	0
SGCG	6.92081e-07	0	3.7847e-06	0
OLFM4	1.19472e-06	0	6.53343e-06	0
NTHL1	9.69053e-07	0	5.29934e-06	0
ZNF263	1.75333e-06	0	9.58822e-06	0
MMP2	2.02766e-06	0	1.10884e-05	0
ORC6	5.84673e-07	0	3.19733e-06	0
C16orf70	1.04633e-06	0	5.72194e-06	0
CORO1A	1.48209e-06	0	8.10493e-06	0
MT4	1.52108e-07	0	8.31812e-07	0
NUTF2	3.74171e-07	0	2.04618e-06	0
CBLN1	7.07465e-07	0	3.86883e-06	0
ARL2BP	3.94441e-07	0	2.15703e-06	0
PLLP	6.41784e-07	0	3.50965e-06	0
CCL22	3.43322e-07	0	1.87748e-06	0
DHODH	1.12366e-06	0	6.14482e-06	0
CCL17	2.33919e-07	0	1.2792e-06	0
POLR2C	8.28288e-07	0	4.52956e-06	0
PARD6A	1.33633e-06	0	7.30784e-06	0
MMP15	2.2151e-06	0	1.21135e-05	0
USB1	7.63817e-07	0	4.17699e-06	0
CCDC113	1.01162e-06	0	5.53214e-06	0
PRSS54	1.03113e-06	0	5.63882e-06	0
NME3	6.08228e-07	0	3.32614e-06	0
PSMD7	8.44737e-07	0	4.61951e-06	0
SETD6	1.29364e-06	0	7.07438e-06	0
SMPD3	2.07789e-06	0	1.13631e-05	0
PLA2G15	1.2719e-06	0	6.95547e-06	0
FA2H	1.04891e-06	0	5.73604e-06	0
CMC2	1.96701e-07	0	1.07567e-06	0
PDIA2	1.62497e-06	0	8.88629e-06	0
ARHGDIG	6.16209e-07	0	3.36979e-06	0
MPG	9.87047e-07	0	5.39775e-06	0
HSDL1	9.10243e-07	0	4.97774e-06	0
WFDC1	6.20356e-07	0	3.39247e-06	0
USP10	2.02729e-06	0	1.10864e-05	0
TSC2	5.6025e-06	0	3.06377e-05	0
ZNF500	1.56022e-06	0	8.5322e-06	0
NME4	6.14273e-07	0	3.3592e-06	0
DECR2	1.06775e-06	0	5.83908e-06	0
STUB1	1.03252e-06	0	5.6464e-06	0
RHBDL1	1.30529e-06	0	7.13808e-06	0
MEFV	2.37031e-06	0	1.29622e-05	0
CRYM	7.12577e-07	0	3.89679e-06	0
CAPN15	3.33895e-06	0	1.82593e-05	0
AQP8	8.3611e-07	0	4.57234e-06	0
USP31	3.52892e-06	0	1.92982e-05	0
TOX3	1.33766e-06	0	7.31508e-06	0
MAZ	1.99471e-06	0	1.09083e-05	0
CDIPT	5.9038e-07	0	3.22854e-06	0
SLC6A2	2.12279e-06	0	1.16087e-05	0
KNOP1	1.11954e-06	0	6.12228e-06	0
MGA	6.06399e-06	0	3.31614e-05	0
AQP9	6.99833e-07	0	3.82709e-06	0
CSK	1.56854e-06	0	8.57771e-06	0
MTFMT	8.1042e-07	0	4.43185e-06	0
RASL12	7.38654e-07	0	4.03939e-06	0
CTSH	8.84223e-07	0	4.83545e-06	0
EHD4	1.92475e-06	0	1.05256e-05	0
TGM5	1.91572e-06	0	1.04763e-05	0
GABPB1	8.41342e-07	0	4.60095e-06	0
SCG3	9.50663e-07	0	5.19878e-06	0
DNAJC17	8.76474e-07	0	4.79307e-06	0
RHOV	8.60825e-07	0	4.70749e-06	0
VPS18	3.06874e-06	0	1.67817e-05	0
OIP5	7.82243e-07	0	4.27776e-06	0
BLOC1S6	3.48665e-07	0	1.9067e-06	0
EXTL3	2.88804e-06	0	1.57935e-05	0
FDFT1	1.02735e-06	0	5.61816e-06	0
AGO2	3.21532e-06	0	1.75832e-05	0
PAG1	1.1544e-06	0	6.31292e-06	0
TG	7.62046e-06	0	4.16731e-05	0
BRF2	1.30136e-06	0	7.11661e-06	0
ZFAND1	5.39542e-07	0	2.95053e-06	0
RP1	4.28288e-06	0	2.34213e-05	0
RIPK2	1.19506e-06	0	6.53528e-06	0
CPQ	1.02894e-06	0	5.62684e-06	0
DECR1	7.85239e-07	0	4.29414e-06	0
SFRP1	9.64873e-07	0	5.27648e-06	0
PLAT	1.77944e-06	0	9.73102e-06	0
DKK4	6.06169e-07	0	3.31488e-06	0
GDAP1	9.15052e-07	0	5.00404e-06	0
EIF3E	1.01741e-06	0	5.56378e-06	0
EMC2	6.88947e-07	0	3.76757e-06	0
CHRAC1	3.17374e-07	0	1.73558e-06	0
GML	4.0018e-07	0	2.18842e-06	0
PYCRL	8.66256e-07	0	4.73719e-06	0
MTMR9	1.35398e-06	0	7.40433e-06	0
DCTN6	4.50998e-07	0	2.46632e-06	0
GSR	1.18631e-06	0	6.48742e-06	0
TNFRSF10A	1.21428e-06	0	6.6404e-06	0
PPP2CB	7.67538e-07	0	4.19734e-06	0
NEFM	2.52992e-06	0	1.38351e-05	0
KCTD9	8.71996e-07	0	4.76858e-06	0
EXOSC5	7.9064e-07	0	4.32368e-06	0
PAF1	1.49818e-06	0	8.19292e-06	0
STXBP2	1.79678e-06	0	9.82582e-06	0
CYP4F3	1.50346e-06	0	8.22178e-06	0
ZNF180	1.36501e-06	0	7.46469e-06	0
FCGBP	1.43247e-05	0	7.83357e-05	0
TULP2	1.68396e-06	0	9.20888e-06	0
DHDH	1.1275e-06	0	6.16583e-06	0
ECH1	1.07212e-06	0	5.86295e-06	0
HNRNPL	1.63404e-06	0	8.93587e-06	0
LHB	4.85452e-07	0	2.65473e-06	0
KCNA7	1.77619e-06	0	9.71322e-06	0
RELB	1.94733e-06	0	1.06491e-05	0
CLASRP	2.22177e-06	0	1.21499e-05	0
LIN7B	6.62772e-07	0	3.62443e-06	0
PPP1R37	2.85262e-07	0	1.55998e-06	0
FCGRT	1.10314e-06	0	6.03263e-06	0
CKM	1.2225e-06	0	6.68534e-06	0
PEX11G	6.09119e-07	0	3.33101e-06	0
SLC17A7	2.05111e-06	0	1.12167e-05	0
RNASEH2A	9.45538e-07	0	5.17075e-06	0
SF3A2	1.15972e-06	0	6.34201e-06	0
AMH	1.54564e-06	0	8.45246e-06	0
DKKL1	7.19763e-07	0	3.93608e-06	0
RETN	3.03748e-07	0	1.66107e-06	0
RSPH6A	2.31659e-06	0	1.26685e-05	0
TBC1D17	1.95875e-06	0	1.07116e-05	0
AES	5.61375e-07	0	3.06993e-06	0
SGTA	1.04303e-06	0	5.70391e-06	0
SNAPC2	1.05088e-06	0	5.74684e-06	0
FIZ1	1.81307e-06	0	9.91494e-06	0
C19orf44	1.79098e-06	0	9.79411e-06	0
CYP4F2	1.53576e-06	0	8.39845e-06	0
EPHX3	1.08151e-06	0	5.9143e-06	0
SLC1A6	1.7574e-06	0	9.61047e-06	0
LGALS13	4.0154e-07	0	2.19586e-06	0
FBL	1.02052e-06	0	5.5808e-06	0
CLC	3.22036e-07	0	1.76108e-06	0
EBI3	7.61184e-07	0	4.1626e-06	0
TBCB	7.63382e-07	0	4.17462e-06	0
FSD1	1.65354e-06	0	9.04255e-06	0
POLR2I	5.68084e-07	0	3.10662e-06	0
APLP1	1.96035e-06	0	1.07203e-05	0
CCDC9	1.59033e-06	0	8.69685e-06	0
TGFB1	1.22671e-06	0	6.70836e-06	0
CEACAM4	6.66359e-07	0	3.64404e-06	0
PLIN3	1.4428e-06	0	7.89006e-06	0
CD79A	6.42299e-07	0	3.51246e-06	0
LIM2	6.95918e-07	0	3.80569e-06	0
NKG7	4.74324e-07	0	2.59388e-06	0
ICAM5	3.70446e-06	0	2.02582e-05	0
CEACAM5	1.74684e-06	0	9.55273e-06	0
CRX	8.99276e-07	0	4.91776e-06	0
SULT2A1	6.23535e-07	0	3.40985e-06	0
CDC37	1.31514e-06	0	7.19194e-06	0
RABAC1	6.27965e-07	0	3.43408e-06	0
CNFN	3.54202e-07	0	1.93698e-06	0
ZNRF4	1.76754e-06	0	9.66596e-06	0
HAS1	1.97864e-06	0	1.08203e-05	0
RAB3D	7.59028e-07	0	4.1508e-06	0
DBP	7.27578e-07	0	3.97882e-06	0
CAPS	7.85996e-07	0	4.29828e-06	0
EPOR	1.49286e-06	0	8.16384e-06	0
RASIP1	2.32894e-06	0	1.2736e-05	0
GCDH	1.56583e-06	0	8.56288e-06	0
DNASE2	1.00389e-06	0	5.48988e-06	0
LENG1	8.30979e-07	0	4.54427e-06	0
RPL18A	6.17354e-07	0	3.37605e-06	0
SLC5A5	2.08934e-06	0	1.14257e-05	0
KCNN1	1.77525e-06	0	9.70812e-06	0
ARRDC2	1.7299e-06	0	9.46009e-06	0
PIK3R2	2.18454e-06	0	1.19463e-05	0
RAB3A	8.17756e-07	0	4.47196e-06	0
KMT2B	6.91832e-06	0	3.78334e-05	0
COMP	2.91761e-06	0	1.59552e-05	0
UPK1A	9.30862e-07	0	5.0905e-06	0
TMEM147	6.75345e-07	0	3.69318e-06	0
GAPDHS	1.40755e-06	0	7.69731e-06	0
USF2	9.61659e-07	0	5.25891e-06	0
ERF	1.95162e-06	0	1.06726e-05	0
GSK3A	1.16345e-06	0	6.3624e-06	0
SIPA1L3	6.33724e-06	0	3.46557e-05	0
CADM4	1.42315e-06	0	7.7826e-06	0
PON1	8.11257e-07	0	4.43642e-06	0
CYP3A43	1.07167e-06	0	5.86052e-06	0
ABCF2	1.75027e-06	0	9.57152e-06	0
HGF	1.79606e-06	0	9.82187e-06	0
LAMB1	4.8428e-06	0	2.64832e-05	0
UBE2D4	4.0701e-07	0	2.22577e-06	0
WNT16	1.06104e-06	0	5.80237e-06	0
CPA2	1.10361e-06	0	6.03518e-06	0
CPA4	1.26082e-06	0	6.8949e-06	0
GTPBP10	8.07495e-07	0	4.41585e-06	0
TFPI2	7.41543e-07	0	4.05519e-06	0
BET1	2.2547e-07	0	1.233e-06	0
NAMPT	1.02298e-06	0	5.59427e-06	0
TWISTNB	8.49123e-07	0	4.6435e-06	0
PON2	7.36035e-07	0	4.02507e-06	0
ITGB8	1.76948e-06	0	9.67654e-06	0
HBP1	1.13675e-06	0	6.21641e-06	0
SP4	1.5834e-06	0	8.65897e-06	0
DLX5	1.11547e-06	0	6.10001e-06	0
MPP6	1.14283e-06	0	6.24964e-06	0
OGDH	3.20226e-06	0	1.75118e-05	0
NPVF	3.84333e-07	0	2.10175e-06	0
CAV2	5.27278e-07	0	2.88346e-06	0
HOXA2	1.16884e-06	0	6.39188e-06	0
LFNG	1.50424e-06	0	8.22604e-06	0
HOXA5	1.22507e-06	0	6.69942e-06	0
HOXA6	9.83712e-07	0	5.37951e-06	0
TSPAN12	6.87112e-07	0	3.75753e-06	0
HOXA13	1.57183e-06	0	8.59566e-06	0
CHN2	1.22622e-06	0	6.7057e-06	0
ABHD11	1.0514e-06	0	5.74966e-06	0
FKBP14	4.51315e-07	0	2.46805e-06	0
STX1A	1.02108e-06	0	5.58385e-06	0
NOD1	2.84478e-06	0	1.55569e-05	0
CYP3A5	1.17336e-06	0	6.41661e-06	0
SNX8	1.3862e-06	0	7.58057e-06	0
WASL	1.17534e-06	0	6.42742e-06	0
HYAL4	1.02125e-06	0	5.5848e-06	0
AIMP2	1.01508e-06	0	5.55106e-06	0
PCOLCE	1.44535e-06	0	7.90402e-06	0
RBM28	1.97089e-06	0	1.0778e-05	0
SERPINE1	1.20813e-06	0	6.60677e-06	0
MOGAT3	1.03975e-06	0	5.68595e-06	0
PLOD3	2.42537e-06	0	1.32633e-05	0
RPA3	3.10452e-07	0	1.69773e-06	0
FIS1	5.29533e-07	0	2.89579e-06	0
GLCCI1	1.20029e-06	0	6.56386e-06	0
MYL10	5.89289e-07	0	3.22257e-06	0
CEP41	9.68002e-07	0	5.2936e-06	0
ZNF862	3.21428e-06	0	1.75775e-05	1
MEST	9.77203e-07	0	5.34391e-06	0
YAE1D1	5.06306e-07	0	2.76877e-06	0
GIMAP2	6.63327e-07	0	3.62746e-06	0
PSMA2	5.5869e-07	0	3.05524e-06	0
MRPL32	5.49981e-07	0	3.00761e-06	0
AEBP1	3.61837e-06	0	1.97874e-05	0
MYL7	4.93803e-07	0	2.7004e-06	0
BCL7B	6.08515e-07	0	3.32771e-06	0
YKT6	5.40279e-07	0	2.95456e-06	0
CLIP2	3.5171e-06	0	1.92336e-05	0
ZNF688	8.94112e-07	0	4.88953e-06	0
CHMP5	5.0385e-07	0	2.75534e-06	0
FKTN	1.05095e-06	0	5.74722e-06	0
SEC61B	2.79298e-07	0	1.52736e-06	0
C5	3.81946e-06	0	2.0887e-05	0
TNFSF8	5.95907e-07	0	3.25877e-06	0
RLN1	4.74755e-07	0	2.59624e-06	0
PLGRKT	2.86711e-07	0	1.5679e-06	0
EDF1	5.48573e-07	0	2.99991e-06	0
SETX	5.95593e-06	0	3.25705e-05	0
C8G	6.27211e-07	0	3.42996e-06	0
BLNK	1.27609e-06	0	6.97841e-06	0
CYP26A1	1.72301e-06	0	9.4224e-06	0
RBP3	3.92653e-06	0	2.14725e-05	0
GDF10	1.6676e-06	0	9.11941e-06	0
CCSER2	1.69455e-06	0	9.26676e-06	0
SFXN3	9.10886e-07	0	4.98125e-06	0
FBXL15	1.04781e-06	0	5.73005e-06	0
OBFC1	8.99576e-07	0	4.9194e-06	0
DNAJC12	4.6259e-07	0	2.52971e-06	0
PPIF	6.04813e-07	0	3.30747e-06	0
TBC1D12	1.99818e-06	0	1.09272e-05	0
CCL3	2.75199e-07	0	1.50495e-06	0
MPO	2.51811e-06	0	1.37705e-05	0
ST6GALNAC2	1.02854e-06	0	5.62464e-06	0
DHX33	2.05441e-06	0	1.12347e-05	0
UTP18	1.39143e-06	0	7.60916e-06	0
P2RX5	1.32026e-06	0	7.21995e-06	0
EPX	2.2979e-06	0	1.25663e-05	0
CRYBA1	5.94752e-07	0	3.25245e-06	0
NUFIP2	1.42046e-06	0	7.76791e-06	0
AATF	1.33123e-06	0	7.27992e-06	0
ZNHIT3	4.19067e-07	0	2.2917e-06	0
PSMB3	6.50482e-07	0	3.55722e-06	0
CWC25	9.9014e-07	0	5.41466e-06	0
RPL19	6.3556e-07	0	3.47561e-06	0
CSF3	4.95965e-07	0	2.71222e-06	0
SUPT4H1	3.66685e-07	0	2.00525e-06	0
WNT3	1.3584e-06	0	7.4285e-06	0
SHPK	1.5836e-06	0	8.66006e-06	0
TAX1BP3	3.9084e-07	0	2.13734e-06	0
P2RX1	1.19668e-06	0	6.54413e-06	0
KRT37	1.32895e-06	0	7.26747e-06	0
GOSR2	5.80097e-07	0	3.17231e-06	0
PNPO	6.61879e-07	0	3.61954e-06	0
TVP23C	7.12996e-07	0	3.89908e-06	0
RPS6KB1	1.21675e-06	0	6.65389e-06	0
PIGL	6.86153e-07	0	3.75228e-06	0
PFN1	5.15712e-07	0	2.82022e-06	0
SLC25A11	1.056e-06	0	5.77483e-06	0
RASD1	1.16964e-06	0	6.39626e-06	0
C1QBP	5.00001e-07	0	2.7343e-06	0
CPD	3.16051e-06	0	1.72835e-05	0
GOSR1	6.19457e-07	0	3.38755e-06	0
CCDC47	1.07014e-06	0	5.85214e-06	0
MED31	3.14164e-07	0	1.71803e-06	0
DRG2	1.10245e-06	0	6.02885e-06	0
AKAP10	1.35956e-06	0	7.43488e-06	0
SYNGR2	6.7248e-07	0	3.67751e-06	0
DDX5	1.3987e-06	0	7.64888e-06	0
ASIC2	1.80156e-06	0	9.852e-06	0
CCL2	2.30997e-07	0	1.26322e-06	0
CCL1	2.19109e-07	0	1.19822e-06	0
CCL13	2.00675e-07	0	1.09741e-06	0
PEX12	7.37123e-07	0	4.03102e-06	0
HNF1B	1.57659e-06	0	8.62171e-06	0
KRT32	1.34704e-06	0	7.36642e-06	0
KAT2A	2.35841e-06	0	1.28972e-05	0
NAGLU	1.80057e-06	0	9.84655e-06	0
ABI3	9.21056e-07	0	5.03687e-06	0
COL1A1	4.49191e-06	0	2.45644e-05	0
MRPL27	4.51419e-07	0	2.46862e-06	0
LRRC59	8.90921e-07	0	4.87208e-06	0
HDAC5	3.06359e-06	0	1.67535e-05	0
DUSP3	5.77528e-07	0	3.15826e-06	0
CACNG1	8.15997e-07	0	4.46235e-06	0
HLF	8.13147e-07	0	4.44676e-06	0
EFNB3	9.32659e-07	0	5.10032e-06	0
RANGRF	6.09839e-07	0	3.33495e-06	0
RCVRN	6.61516e-07	0	3.61755e-06	0
MYH1	4.43704e-06	0	2.42643e-05	0
VTN	1.42779e-06	0	7.80798e-06	0
TNFAIP1	1.00013e-06	0	5.46927e-06	0
TMEM97	4.354e-07	0	2.38102e-06	0
FOXN1	1.7805e-06	0	9.73681e-06	0
ALDOC	1.04009e-06	0	5.68779e-06	0
CD38	8.1566e-07	0	4.4605e-06	0
IBSP	8.48767e-07	0	4.64155e-06	0
LAP3	1.33702e-06	0	7.31161e-06	0
CXCL6	4.41821e-07	0	2.41613e-06	0
JADE1	2.11212e-06	0	1.15503e-05	0
AFM	1.27753e-06	0	6.98627e-06	0
PHOX2B	1.26405e-06	0	6.91256e-06	0
GNRHR	6.80883e-07	0	3.72347e-06	0
CWH43	1.49913e-06	0	8.19811e-06	0
SULT1E1	6.29931e-07	0	3.44483e-06	0
SMR3A	2.60486e-07	0	1.42449e-06	0
PF4V1	2.91307e-07	0	1.59304e-06	0
NFKB1	2.46162e-06	0	1.34616e-05	0
MANBA	2.09811e-06	0	1.14737e-05	0
IL2	3.0211e-07	0	1.65211e-06	0
WFS1	3.0587e-06	0	1.67268e-05	0
GAR1	6.16475e-07	0	3.37124e-06	0
FRG1	6.47393e-07	0	3.54032e-06	0
CLNK	8.12271e-07	0	4.44197e-06	0
FAM149A	1.63637e-06	0	8.94861e-06	0
CD82	8.64696e-07	0	4.72866e-06	0
SPI1	8.76122e-07	0	4.79115e-06	0
DBX1	1.37475e-06	0	7.51792e-06	0
CTSC	1.02358e-06	0	5.59754e-06	0
ZNF259	1.21831e-06	0	6.66245e-06	0
CRTAM	9.51199e-07	0	5.20171e-06	0
C11orf63	1.97972e-06	0	1.08263e-05	0
DTX4	1.73301e-06	0	9.47713e-06	0
UNC93B1	1.12236e-06	0	6.13771e-06	0
PUS3	1.09168e-06	0	5.96994e-06	0
CCND1	1.0211e-06	0	5.58396e-06	0
CCDC86	1.29303e-06	0	7.07103e-06	0
PRPF19	1.35885e-06	0	7.43098e-06	0
TMEM109	7.12144e-07	0	3.89442e-06	0
ANAPC15	3.24888e-07	0	1.77668e-06	0
PANX1	1.15442e-06	0	6.31304e-06	0
APOC3	2.96439e-07	0	1.6211e-06	0
IL10RA	1.46265e-06	0	7.99863e-06	0
GALNT18	1.83518e-06	0	1.00358e-05	0
BIRC2	1.2717e-06	0	6.95442e-06	0
PDHX	1.22085e-06	0	6.67632e-06	0
SLC15A3	1.581e-06	0	8.64583e-06	0
SCGB2A2	2.21167e-07	0	1.20947e-06	0
DGAT2	1.07713e-06	0	5.89039e-06	0
C11orf58	4.3539e-07	0	2.38097e-06	0
YBX3	1.20233e-06	0	6.57502e-06	0
KITLG	5.83718e-07	0	3.19211e-06	0
SART3	2.9019e-06	0	1.58693e-05	0
SLC25A3	9.66292e-07	0	5.28425e-06	0
POLR3B	2.98214e-06	0	1.63081e-05	0
CD69	4.14054e-07	0	2.26429e-06	0
PRDM4	1.7953e-06	0	9.81776e-06	0
CLEC2B	3.03753e-07	0	1.6611e-06	0
SELPLG	1.07749e-06	0	5.89236e-06	0
ASIC1	1.71581e-06	0	9.38305e-06	0
DAO	9.96959e-07	0	5.45195e-06	0
KCTD10	1.05275e-06	0	5.75707e-06	0
MLEC	9.15897e-07	0	5.00866e-06	0
MVK	1.23271e-06	0	6.74115e-06	0
CSRNP2	1.43519e-06	0	7.84847e-06	0
IL23A	4.04278e-07	0	2.21083e-06	0
SYT10	1.27462e-06	0	6.97037e-06	0
CYP27B1	1.69563e-06	0	9.27271e-06	0
MYF6	7.65546e-07	0	4.18645e-06	0
MYF5	7.8022e-07	0	4.2667e-06	0
GLI1	2.84925e-06	0	1.55814e-05	0
PPM1H	1.38488e-06	0	7.57335e-06	0
LTA4H	1.41604e-06	0	7.74374e-06	0
ELK3	1.30515e-06	0	7.13732e-06	0
ITFG2	1.2963e-06	0	7.08894e-06	0
PRR4	2.98744e-07	0	1.63371e-06	0
PARP11	7.24271e-07	0	3.96073e-06	0
ARPC3	4.12715e-07	0	2.25696e-06	0
FGF6	6.99391e-07	0	3.82468e-06	0
MYL2	5.45807e-07	0	2.98479e-06	0
RAD51AP1	6.88013e-07	0	3.76246e-06	0
DUSP16	1.66763e-06	0	9.11956e-06	0
CREBL2	2.55619e-07	0	1.39787e-06	0
CDKN1B	7.69313e-07	0	4.20705e-06	0
GPRC5D	8.74347e-07	0	4.78144e-06	0
LTBR	1.20179e-06	0	6.57211e-06	0
OAS3	2.8192e-06	0	1.5417e-05	0
ART4	6.17201e-07	0	3.37521e-06	0
MGP	2.98232e-07	0	1.63091e-06	0
ARHGDIB	5.00052e-07	0	2.73458e-06	0
RERGL	4.18914e-07	0	2.29086e-06	0
FZD10	2.58362e-06	0	1.41288e-05	0
IL26	3.65006e-07	0	1.99607e-06	0
IFNG	3.70139e-07	0	2.02414e-06	0
NUP107	2.1886e-06	0	1.19685e-05	0
CNOT2	1.29187e-06	0	7.0647e-06	0
KRR1	8.67789e-07	0	4.74557e-06	0
MRPL51	4.03051e-07	0	2.20412e-06	0
GAPDH	9.43625e-07	0	5.16029e-06	0
ACRBP	1.42428e-06	0	7.78881e-06	0
GNB3	1.0455e-06	0	5.71739e-06	0
CHPT1	9.73553e-07	0	5.32395e-06	0
USP5	2.50204e-06	0	1.36826e-05	0
TPI1	8.76336e-07	0	4.79231e-06	0
C12orf57	4.92461e-07	0	2.69306e-06	0
APOBEC1	5.87426e-07	0	3.21239e-06	0
NANOG	5.22737e-07	0	2.85863e-06	0
GOLT1B	2.87262e-07	0	1.57091e-06	0
PRKAB1	8.86976e-07	0	4.8505e-06	0
CMAS	1.00805e-06	0	5.5126e-06	0
HCFC2	1.8231e-06	0	9.96977e-06	0
CLEC4A	5.00884e-07	0	2.73913e-06	0
AICDA	7.11837e-07	0	3.89274e-06	0
RAB35	7.52223e-07	0	4.11359e-06	0
COX6A1	4.24199e-07	0	2.31977e-06	0
SRSF9	8.27066e-07	0	4.52288e-06	0
FGFR1OP2	6.59507e-07	0	3.60657e-06	0
KLRB1	4.3634e-07	0	2.38616e-06	0
GCLC	1.51531e-06	0	8.28662e-06	0
IYD	6.86978e-07	0	3.75679e-06	0
RSPH4A	1.65977e-06	0	9.07657e-06	0
ADTRP	5.53414e-07	0	3.02639e-06	0
ASF1A	3.64149e-07	0	1.99138e-06	0
HINT3	3.06936e-07	0	1.67851e-06	0
ULBP1	5.5295e-07	0	3.02385e-06	0
SLC44A4	1.96828e-06	0	1.07637e-05	0
FBXO5	9.88754e-07	0	5.40708e-06	0
FANCE	1.1117e-06	0	6.07945e-06	0
TULP1	1.69019e-06	0	9.24293e-06	0
MAPK14	9.33241e-07	0	5.1035e-06	0
STK38	1.04646e-06	0	5.72267e-06	0
HLA-DOA	7.79035e-07	0	4.26022e-06	0
SAYSD1	5.85458e-07	0	3.20163e-06	0
CAP2	1.1571e-06	0	6.32771e-06	0
GPR63	9.26805e-07	0	5.06831e-06	0
GPLD1	2.29971e-06	0	1.25762e-05	0
ACOT13	3.29764e-07	0	1.80334e-06	0
RPS12	3.75889e-07	0	2.05558e-06	0
B3GAT2	1.20798e-06	0	6.60594e-06	0
GMNN	4.20659e-07	0	2.30041e-06	0
SNX3	5.19355e-07	0	2.84014e-06	0
ZBTB24	1.59726e-06	0	8.73473e-06	0
FIG4	2.22566e-06	0	1.21712e-05	0
UNC93A	1.53603e-06	0	8.3999e-06	0
C6orf118	1.39274e-06	0	7.6163e-06	0
MDFI	7.21597e-07	0	3.94611e-06	0
TFEB	1.28303e-06	0	7.01636e-06	0
BYSL	1.3722e-06	0	7.50398e-06	0
GUCA1B	5.4928e-07	0	3.00378e-06	1
PRPH2	1.03074e-06	0	5.63671e-06	0
DNPH1	5.31156e-07	0	2.90467e-06	0
EXOC2	2.1865e-06	0	1.19571e-05	0
TMEM30A	1.03849e-06	0	5.67907e-06	0
LAMA4	4.75727e-06	0	2.60155e-05	0
PRSS16	1.63388e-06	0	8.93502e-06	0
MEP1A	1.79824e-06	0	9.83383e-06	0
SKIV2L2	2.35595e-06	0	1.28837e-05	0
ISL1	1.18037e-06	0	6.45493e-06	0
SLC6A7	2.02314e-06	0	1.10637e-05	0
POU4F3	1.45992e-06	0	7.98368e-06	0
HARS2	1.24916e-06	0	6.83113e-06	0
NUDT12	8.99923e-07	0	4.9213e-06	0
PAPD7	1.5933e-06	0	8.71308e-06	0
GHR	1.3011e-06	0	7.11517e-06	0
DAP	2.37543e-07	0	1.29902e-06	0
HBEGF	5.94684e-07	0	3.25208e-06	0
SLC4A9	2.11936e-06	0	1.15899e-05	0
LOX	1.52651e-06	0	8.34782e-06	0
GZMK	5.87521e-07	0	3.21291e-06	0
CDH9	1.92367e-06	0	1.05197e-05	0
SPARC	9.32268e-07	0	5.09819e-06	0
HAND1	9.65662e-07	0	5.2808e-06	0
PCDHB3	2.80698e-06	0	1.53502e-05	0
PCDHB5	2.83614e-06	0	1.55097e-05	0
PCDHB6	2.88028e-06	0	1.5751e-05	0
PCDHB7	2.84972e-06	0	1.55839e-05	0
PCDHB15	2.68825e-06	0	1.47009e-05	0
GRM6	2.64652e-06	0	1.44727e-05	0
THG1L	8.69244e-07	0	4.75353e-06	0
IL12B	8.64381e-07	0	4.72694e-06	0
TTC1	6.73091e-07	0	3.68086e-06	0
LNPEP	2.17204e-06	0	1.1878e-05	0
AGXT2	1.19494e-06	0	6.53461e-06	0
IL4	4.7347e-07	0	2.58921e-06	0
IL5	3.23746e-07	0	1.77043e-06	0
ST8SIA4	8.18147e-07	0	4.4741e-06	0
PCDH12	3.0647e-06	0	1.67596e-05	0
NUP155	3.03654e-06	0	1.66056e-05	0
NR3C1	1.68042e-06	0	9.18949e-06	0
C5orf15	6.85141e-07	0	3.74675e-06	0
TRIM23	1.36824e-06	0	7.48235e-06	0
RARS	1.54099e-06	0	8.42705e-06	0
CDX1	6.29782e-07	0	3.44402e-06	0
BNIP1	7.48522e-07	0	4.09336e-06	0
SLC7A14	2.15528e-06	0	1.17863e-05	0
SEMA3G	2.41618e-06	0	1.32131e-05	0
ZMYND10	1.09474e-06	0	5.9867e-06	0
LTF	2.105e-06	0	1.15113e-05	0
MLH1	1.77964e-06	0	9.73211e-06	0
EHHADH	1.74619e-06	0	9.54921e-06	0
CRBN	9.71178e-07	0	5.31097e-06	0
HRG	1.30691e-06	0	7.14694e-06	0
RBP2	3.80052e-07	0	2.07834e-06	0
RBP1	6.1831e-07	0	3.38128e-06	0
PFKFB4	1.4954e-06	0	8.17771e-06	0
HES1	1.13732e-06	0	6.21951e-06	0
GNAT1	1.48094e-06	0	8.09865e-06	0
TUSC2	2.96612e-07	0	1.62205e-06	0
NPRL2	1.06061e-06	0	5.80002e-06	0
GNB4	9.47075e-07	0	5.17915e-06	0
MORC1	2.17603e-06	0	1.18998e-05	0
UMPS	1.25379e-06	0	6.85647e-06	0
ABTB1	1.63822e-06	0	8.95876e-06	0
KLHL18	1.80542e-06	0	9.87311e-06	0
HEMK1	8.86507e-07	0	4.84794e-06	0
RRP9	1.50994e-06	0	8.25721e-06	0
AADAC	9.02027e-07	0	4.93281e-06	0
EIF1B	2.75458e-07	0	1.50637e-06	0
ZBTB47	1.58694e-06	0	8.67832e-06	0
TNNC1	5.34362e-07	0	2.9222e-06	0
NKTR	3.16541e-06	0	1.73103e-05	0
SPCS1	4.6118e-07	0	2.522e-06	0
NEK4	1.79771e-06	0	9.83094e-06	0
TMEM159	3.76904e-07	0	2.06113e-06	0
WDFY1	1.45648e-06	0	7.96491e-06	0
EIF2AK2	1.2084e-06	0	6.60821e-06	0
DAZAP1	1.32452e-06	0	7.24323e-06	0
HEATR5B	4.82735e-06	0	2.63988e-05	0
MAPRE3	7.23763e-07	0	3.95796e-06	0
TMSB10	1.32582e-07	0	7.25034e-07	0
MSH2	2.00095e-06	0	1.09423e-05	0
NCK2	1.67053e-06	0	9.13542e-06	0
TFPI	7.48961e-07	0	4.09575e-06	0
SLC11A1	1.96985e-06	0	1.07723e-05	0
APOB	9.50925e-06	0	5.20021e-05	0
INO80B	1.10715e-06	0	6.05453e-06	0
TTL	9.75609e-07	0	5.3352e-06	0
FAHD2A	8.28246e-07	0	4.52933e-06	0
SF3B14	3.05861e-07	0	1.67262e-06	0
SLC30A3	1.23727e-06	0	6.76614e-06	0
NRBP1	1.29327e-06	0	7.07237e-06	0
SNX17	1.34244e-06	0	7.34122e-06	0
REEP6	6.57731e-07	0	3.59685e-06	0
WBP1	7.49796e-07	0	4.10032e-06	0
MOGS	2.30545e-06	0	1.26076e-05	0
TTC31	1.34418e-06	0	7.35077e-06	0
NDUFS7	7.62573e-07	0	4.17019e-06	0
PCGF1	7.29106e-07	0	3.98718e-06	0
TLX2	1.1293e-06	0	6.17568e-06	0
DOK1	1.48633e-06	0	8.12813e-06	0
ACADL	1.1134e-06	0	6.08874e-06	0
EVA1A	5.54017e-07	0	3.02969e-06	0
REG1A	3.97349e-07	0	2.17294e-06	0
IGFBP2	8.88595e-07	0	4.85935e-06	0
IGFBP5	9.01251e-07	0	4.92857e-06	0
KCNJ13	8.16045e-07	0	4.46261e-06	0
GGCX	1.982e-06	0	1.08387e-05	1
NEU2	1.25907e-06	0	6.88533e-06	0
HSPE1	2.87259e-07	0	1.5709e-06	0
WNT6	1.36904e-06	0	7.48668e-06	0
IL1RL1	1.29475e-06	0	7.08044e-06	0
SLC9A2	2.25678e-06	0	1.23414e-05	0
AZU1	9.60982e-07	0	5.25521e-06	0
PPP1R7	1.22301e-06	0	6.68815e-06	0
PROC	1.53104e-06	0	8.37264e-06	0
ID2	4.14288e-07	0	2.26557e-06	0
ODC1	1.24053e-06	0	6.78396e-06	0
GORASP2	1.20331e-06	0	6.58038e-06	0
CEBPZ	2.19682e-06	0	1.20135e-05	0
RMDN2	1.17199e-06	0	6.40912e-06	0
DLX2	1.25126e-06	0	6.84262e-06	0
SLC1A4	1.5811e-06	0	8.64635e-06	0
ORC2	1.36592e-06	0	7.46964e-06	0
PPP3R1	3.55754e-07	0	1.94547e-06	0
PLEK	7.79591e-07	0	4.26326e-06	0
PRTN3	6.88603e-07	0	3.76568e-06	0
KISS1R	1.17439e-06	0	6.42225e-06	0
GRIN3B	2.8767e-06	0	1.57315e-05	0
VAX2	7.09658e-07	0	3.88082e-06	0
ATP6V1B1	1.78686e-06	0	9.77158e-06	0
MSH6	3.02809e-06	0	1.65594e-05	0
PLEKHA3	7.40904e-07	0	4.05169e-06	0
SPR	6.30557e-07	0	3.44825e-06	0
ENO1	1.17492e-06	0	6.42517e-06	0
SARS	1.46364e-06	0	8.00403e-06	0
CLCA1	2.11257e-06	0	1.15528e-05	0
BCL9	3.4913e-06	0	1.90925e-05	0
TPSG1	9.78958e-07	0	5.35351e-06	0
ANGPTL1	1.08225e-06	0	5.91835e-06	0
TCEANC2	5.46939e-07	0	2.99098e-06	0
TMEM59	7.947e-07	0	4.34588e-06	0
RPL22	3.13558e-07	0	1.71472e-06	0
OPRD1	1.41633e-06	0	7.74534e-06	0
WDR77	8.65937e-07	0	4.73545e-06	0
C1orf21	3.21471e-07	0	1.75799e-06	0
MAD2L2	7.24008e-07	0	3.9593e-06	0
MFN2	2.03435e-06	0	1.1125e-05	0
MIIP	1.16514e-06	0	6.37165e-06	0
SLC35D1	9.36786e-07	0	5.12289e-06	0
PRAMEF10	7.90694e-07	0	4.32397e-06	0
PRAMEF4	1.0015e-06	0	5.4768e-06	0
PRDM2	4.06759e-06	0	2.22439e-05	0
RGS2	5.33383e-07	0	2.91685e-06	0
WARS2	1.07281e-06	0	5.86674e-06	0
OSCP1	1.02058e-06	0	5.58113e-06	0
NT5C1A	1.28954e-06	0	7.05195e-06	0
AKR7A2	1.23058e-06	0	6.72955e-06	0
CD160	4.28868e-07	0	2.3453e-06	0
LEPRE1	2.4624e-06	0	1.34659e-05	0
SLC19A2	1.1709e-06	0	6.40319e-06	0
SELL	7.02979e-07	0	3.8443e-06	0
FMO6P	2.46094e-07	0	1.34579e-06	0
VAMP4	3.74092e-07	0	2.04576e-06	0
SYF2	6.3608e-07	0	3.47846e-06	0
SLC5A9	1.98935e-06	0	1.08789e-05	0
CTSD	1.30416e-06	0	7.13189e-06	0
A4GNT	7.99387e-07	0	4.37152e-06	0
MMP8	1.06563e-06	0	5.8275e-06	0
APOA1	1.02633e-06	0	5.61258e-06	0
SLC8A2	3.42648e-06	0	1.8738e-05	0
ATIC	1.7324e-06	0	9.47378e-06	0
TNP1	2.22655e-07	0	1.2176e-06	0
FASTKD2	1.54835e-06	0	8.46728e-06	0
TTR	4.05564e-07	0	2.21786e-06	0
FILIP1	2.79109e-06	0	1.52633e-05	0
SPACA1	7.54269e-07	0	4.12478e-06	0
TBPL1	4.44142e-07	0	2.42883e-06	0
ZC2HC1B	1.22088e-07	0	6.67649e-07	0
FBXO30	1.56474e-06	0	8.55691e-06	0
ADAT2	6.05847e-07	0	3.31312e-06	0
TNFAIP3	2.27494e-06	0	1.24407e-05	0
PMFBP1	2.41137e-06	0	1.31868e-05	0
MED28	4.81641e-07	0	2.6339e-06	0
RNF103	1.46251e-06	0	7.99785e-06	0
RPN2	1.63099e-06	0	8.9192e-06	0
SOGA1	3.73855e-06	0	2.04446e-05	0
PKD2	2.12488e-06	0	1.16201e-05	0
ABCG2	1.57077e-06	0	8.58991e-06	0
FAM47E-STBD1	7.92224e-07	0	4.33234e-06	0
CCNI	7.58651e-07	0	4.14874e-06	0
RARRES1	5.5157e-07	0	3.01631e-06	0
C2orf43	6.96254e-07	0	3.80752e-06	0
FGF23	8.93222e-07	0	4.88466e-06	0
ELL2	1.58125e-06	0	8.64721e-06	0
NDUFB3	2.06514e-07	0	1.12934e-06	0
ZFAND5	4.4762e-07	0	2.44784e-06	0
GDA	1.189e-06	0	6.50213e-06	0
C2orf40	4.44479e-07	0	2.43067e-06	0
CPSF3	1.50636e-06	0	8.23767e-06	0
DDX55	1.60572e-06	0	8.78104e-06	0
CCDC92	1.17475e-06	0	6.42421e-06	0
FKBP15	2.72425e-06	0	1.48978e-05	0
HDHD3	7.17945e-07	0	3.92614e-06	0
VPS4B	1.03851e-06	0	5.67918e-06	0
SERPINB10	8.05953e-07	0	4.40742e-06	0
GSC	7.26107e-07	0	3.97077e-06	0
ADCK1	1.64676e-06	0	9.00547e-06	0
IFI27L2	3.51358e-07	0	1.92143e-06	0
NEK9	2.36845e-06	0	1.29521e-05	0
ACYP1	2.20147e-07	0	1.20389e-06	0
IFT43	6.91713e-07	0	3.78269e-06	0
IRF2BPL	3.12386e-06	0	1.70831e-05	0
ACOT2	1.5713e-06	0	8.59277e-06	0
FLVCR2	1.45349e-06	0	7.94855e-06	0
TGFB3	1.14522e-06	0	6.26273e-06	0
PAPOLG	1.70289e-06	0	9.3124e-06	0
TP53I3	8.87961e-07	0	4.85589e-06	0
RHOQ	6.78178e-07	0	3.70867e-06	0
TMEM214	1.58367e-06	0	8.66041e-06	0
ATAD2B	2.60831e-06	0	1.42638e-05	0
FAM98A	1.26097e-06	0	6.89573e-06	0
YIPF4	4.70808e-07	0	2.57465e-06	0
AFTPH	1.82083e-06	0	9.95738e-06	0
LGALSL	4.59933e-07	0	2.51518e-06	0
CRIPT	1.93004e-07	0	1.05546e-06	0
TMEM180	1.57845e-06	0	8.63189e-06	0
PPP1R3C	7.97888e-07	0	4.36332e-06	0
PRLHR	1.68423e-06	0	9.21036e-06	0
C10orf95	7.67779e-07	0	4.19866e-06	0
HOXB8	1.00147e-06	0	5.4766e-06	0
HOXB5	1.13159e-06	0	6.18818e-06	0
HOXB7	8.8194e-07	0	4.82296e-06	0
HOXB1	1.03655e-06	0	5.66848e-06	0
DUSP1	1.08167e-06	0	5.91521e-06	0
PANK3	8.68535e-07	0	4.74966e-06	0
MSX2	8.32123e-07	0	4.55053e-06	0
INSL4	3.10469e-07	0	1.69783e-06	0
IFNA7	3.48535e-07	0	1.90599e-06	0
LRP11	1.25778e-06	0	6.87825e-06	0
CCDC170	1.64376e-06	0	8.98905e-06	0
ARAP3	4.4571e-06	0	2.4374e-05	0
PCDHB8	2.63404e-06	0	1.44045e-05	0
PCDHB10	2.6758e-06	0	1.46328e-05	0
PCDHB14	2.6056e-06	0	1.42489e-05	0
PCDHB12	2.62767e-06	0	1.43696e-05	0
SLC25A2	8.53322e-07	0	4.66646e-06	0
PRRX1	8.40614e-07	0	4.59697e-06	0
TNN	3.85855e-06	0	2.11008e-05	0
TTLL2	1.51314e-06	0	8.27474e-06	0
MSANTD2	1.37225e-06	0	7.50429e-06	0
PDZD11	3.19092e-07	0	1.74498e-06	0
NUDCD1	1.30632e-06	0	7.14372e-06	0
MRC1	9.41742e-07	0	5.14999e-06	0
CCDC77	1.10995e-06	0	6.06983e-06	0
TNFSF11	7.87848e-07	0	4.30841e-06	0
UFM1	2.54913e-07	0	1.39401e-06	0
ELF1	1.36083e-06	0	7.44179e-06	0
ALG5	8.88686e-07	0	4.85985e-06	0
FAM53C	1.13645e-06	0	6.21478e-06	0
MYOT	1.15055e-06	0	6.29188e-06	0
EGR1	1.85544e-06	0	1.01466e-05	0
PFN2	3.47472e-07	0	1.90018e-06	0
NFYB	4.67538e-07	0	2.55677e-06	0
CCDC53	3.47135e-07	0	1.89833e-06	0
FZD3	1.55258e-06	0	8.49042e-06	0
DUSP4	1.42798e-06	0	7.809e-06	0
SORBS3	2.14257e-06	0	1.17168e-05	0
TARDBP	1.01032e-06	0	5.52499e-06	0
PRAMEF2	1.08523e-06	0	5.93467e-06	0
RDH10	8.38962e-07	0	4.58793e-06	0
DLX4	8.04792e-07	0	4.40107e-06	0
COIL	1.33319e-06	0	7.29065e-06	0
TBX2	2.3303e-06	0	1.27435e-05	0
SLC35B1	7.47762e-07	0	4.0892e-06	0
TBX4	1.58831e-06	0	8.68578e-06	0
TEX14	3.51219e-06	0	1.92067e-05	0
FAM117A	1.13405e-06	0	6.20163e-06	0
NCAPH	1.85867e-06	0	1.01643e-05	0
MND1	4.87991e-07	0	2.66862e-06	0
ZNF141	9.07238e-07	0	4.9613e-06	0
TSHZ3	3.26329e-06	0	1.78455e-05	0
TAS2R8	5.40331e-07	0	2.95484e-06	0
PLBD1	1.16445e-06	0	6.3679e-06	0
KLRK1	4.55919e-07	0	2.49323e-06	0
TAS2R10	6.10753e-07	0	3.33995e-06	0
PYROXD1	1.08611e-06	0	5.93948e-06	0
IAPP	2.02667e-07	0	1.1083e-06	0
KCNJ8	1.0944e-06	0	5.98482e-06	0
TAS2R7	6.09993e-07	0	3.3358e-06	0
TAS2R9	5.85519e-07	0	3.20196e-06	0
TFG	9.60261e-07	0	5.25126e-06	0
KALRN	4.78376e-06	0	2.61604e-05	0
NAA50	3.79906e-07	0	2.07755e-06	0
GJA8	1.41015e-06	0	7.7115e-06	0
MAPK8IP1	1.86267e-06	0	1.01862e-05	0
PEX16	1.18159e-06	0	6.4616e-06	0
DEPDC7	1.0572e-06	0	5.7814e-06	0
CAT	1.39753e-06	0	7.64251e-06	0
GJA3	1.41522e-06	0	7.73925e-06	0
GHSR	1.39792e-06	0	7.64463e-06	0
TNFSF10	6.5387e-07	0	3.57574e-06	0
CPXM2	2.37233e-06	0	1.29733e-05	0
GSTM2	6.16952e-07	0	3.37385e-06	0
ACVR2A	1.20529e-06	0	6.59121e-06	0
POLK	1.70548e-06	0	9.32654e-06	0
FLT3	2.33323e-06	0	1.27594e-05	0
RASL11A	7.17494e-07	0	3.92367e-06	0
FYTTD1	9.22183e-07	0	5.04303e-06	0
MYOG	7.16658e-07	0	3.9191e-06	0
PRM2	4.04821e-07	0	2.2138e-06	0
AHR	1.8121e-06	0	9.90962e-06	0
BBS9	1.941e-06	0	1.06145e-05	0
OCM	2.91247e-07	0	1.59271e-06	0
EEPD1	1.78962e-06	0	9.78671e-06	0
KIAA0087	3.08987e-08	0	1.68972e-07	0
HOXA7	1.14456e-06	0	6.25914e-06	0
INHBA	1.24812e-06	0	6.82546e-06	0
FKBP9	1.61079e-06	0	8.80871e-06	0
NT5C3A	7.69924e-07	0	4.21039e-06	0
POLM	1.41786e-06	0	7.75369e-06	0
RAMP3	5.03461e-07	0	2.75322e-06	0
FTSJ2	7.31317e-07	0	3.99927e-06	0
TWIST1	8.46479e-07	0	4.62904e-06	0
CLTA	7.73689e-07	0	4.23098e-06	0
TAF1L	4.11206e-06	0	2.24872e-05	0
KIAA1045	1.21405e-06	0	6.6391e-06	0
DNAI1	1.64964e-06	0	9.02117e-06	0
ZC3HAV1	2.54796e-06	0	1.39337e-05	0
AKR1D1	8.21118e-07	0	4.49035e-06	0
NEUROG3	9.20699e-07	0	5.03492e-06	0
SRGN	4.36009e-07	0	2.38435e-06	0
EGR2	1.48026e-06	0	8.0949e-06	0
FAM149B1	2.02857e-07	0	1.10934e-06	0
UNG	9.33432e-07	0	5.10455e-06	0
IFT81	1.46568e-06	0	8.01518e-06	0
ACADS	1.43298e-06	0	7.83636e-06	0
RNF11	4.18548e-07	0	2.28886e-06	0
BHLHE41	1.35297e-06	0	7.39885e-06	0
SSPN	6.32079e-07	0	3.45657e-06	0
DDX39A	1.44864e-06	0	7.92202e-06	0
C19orf43	3.88167e-07	0	2.12272e-06	0
CD97	2.50175e-06	0	1.3681e-05	0
ZNF442	1.27232e-06	0	6.95776e-06	0
CCDC70	5.83889e-07	0	3.19304e-06	0
EBPL	5.3149e-07	0	2.9065e-06	0
ATP7B	3.78127e-06	0	2.06782e-05	0
NEUROD4	6.74429e-07	0	3.68817e-06	0
ORMDL2	4.06735e-07	0	2.22427e-06	0
PDE1B	1.47574e-06	0	8.0702e-06	0
HOXC13	1.16616e-06	0	6.37726e-06	0
LRP1	1.58741e-05	0	8.68088e-05	0
HOXC12	1.14259e-06	0	6.24835e-06	0
HOXC6	9.09162e-07	0	4.97183e-06	0
FAAH	1.54951e-06	0	8.47362e-06	0
C1orf63	1.23142e-06	0	6.73414e-06	0
SEC61A1	1.40472e-06	0	7.68181e-06	0
RAB9B	4.70184e-07	0	2.57124e-06	0
MAGEA9B	1.74279e-07	0	9.53057e-07	0
RIF1	5.17832e-06	0	2.83181e-05	0
TTC21B	3.14883e-06	0	1.72196e-05	0
NMI	7.11856e-07	0	3.89284e-06	0
TNFAIP6	6.85147e-07	0	3.74678e-06	0
ACVR1C	1.24355e-06	0	6.80045e-06	0
SLC36A1	1.42559e-06	0	7.79596e-06	0
BATF3	3.53935e-07	0	1.93552e-06	0
KCNJ2	1.16184e-06	0	6.35364e-06	0
PLA2G12A	5.28339e-07	0	2.88927e-06	0
SNRPA	8.96888e-07	0	4.9047e-06	0
B9D2	6.41558e-07	0	3.50841e-06	0
C4BPB	6.58721e-07	0	3.60227e-06	0
ZNF350	1.18976e-06	0	6.50627e-06	0
RAB38	6.19087e-07	0	3.38553e-06	0
GPR83	1.17336e-06	0	6.41663e-06	0
HAUS3	1.11357e-06	0	6.08964e-06	0
CHPF	2.74982e-06	0	1.50376e-05	0
INHA	9.53704e-07	0	5.21541e-06	0
ENKD1	1.12959e-06	0	6.17727e-06	0
ACTR5	1.61147e-06	0	8.81243e-06	0
MC3R	1.05664e-06	0	5.77833e-06	0
GCNT7	7.93957e-08	0	4.34182e-07	0
SYS1	4.73965e-07	0	2.59192e-06	0
PI3	3.37996e-07	0	1.84836e-06	0
WFDC3	5.7634e-07	0	3.15176e-06	0
ATP5E	1.11532e-07	0	6.09921e-07	0
SRSF6	1.16684e-06	0	6.38099e-06	0
RAB22A	5.32927e-07	0	2.91436e-06	0
PTGIS	1.46033e-06	0	7.98594e-06	0
SNAI1	7.87731e-07	0	4.30777e-06	0
MOCS3	1.71356e-06	0	9.37074e-06	0
RNF114	7.23646e-07	0	3.95732e-06	0
PEPD	1.58297e-06	0	8.65661e-06	0
IL9R	1.22121e-06	0	6.67831e-06	0
MCEE	3.9216e-07	0	2.14456e-06	0
PAIP2B	2.22522e-07	0	1.21688e-06	0
SNRNP27	5.45242e-07	0	2.9817e-06	0
MPHOSPH10	1.40866e-06	0	7.70337e-06	0
IL17C	7.93022e-07	0	4.33671e-06	0
LIPE	3.30059e-06	0	1.80496e-05	0
PSG1	1.10215e-06	0	6.02722e-06	0
IRGC	1.87905e-06	0	1.02757e-05	0
LYPD3	1.27518e-06	0	6.97343e-06	0
CEACAM8	8.36848e-07	0	4.57637e-06	0
RNF39	1.3772e-06	0	7.53134e-06	0
DST	1.04948e-05	0	5.73916e-05	0
FBXO9	9.18317e-07	0	5.02189e-06	0
RRP36	6.67956e-07	0	3.65277e-06	0
BTN1A1	1.46433e-06	0	8.0078e-06	0
BTN3A3	1.45924e-06	0	7.97999e-06	0
SNRPC	4.18487e-07	0	2.28853e-06	0
SLC17A1	1.02942e-06	0	5.62947e-06	0
HIST1H1D	6.48921e-07	0	3.54868e-06	0
HIST1H4G	4.14106e-07	0	2.26457e-06	0
UNC5CL	1.48168e-06	0	8.1027e-06	0
AARS2	2.84376e-06	0	1.55513e-05	0
HIST1H1A	6.71824e-07	0	3.67392e-06	0
ZNF391	7.61503e-07	0	4.16434e-06	0
HIST1H2BG	4.52207e-07	0	2.47293e-06	0
OR2B6	6.33525e-07	0	3.46448e-06	0
TBCC	1.30374e-06	0	7.1296e-06	0
HIST1H3B	6.27194e-07	0	3.42986e-06	0
APOBEC2	5.71282e-07	0	3.1241e-06	0
TREM1	5.48861e-07	0	3.00149e-06	0
MEA1	4.53106e-07	0	2.47785e-06	0
COL21A1	1.76502e-06	1	9.65213e-06	0
SOX4	1.68311e-06	0	9.20422e-06	0
CPNE5	1.95728e-06	0	1.07036e-05	0
SSR1	6.03035e-07	0	3.29775e-06	0
NRN1	5.4e-07	0	2.95303e-06	0
ATXN1	2.86614e-06	0	1.56737e-05	0
EREG	4.48183e-07	0	2.45093e-06	0
SCGB1D2	2.45027e-07	0	1.33995e-06	0
SCGB2A1	2.25827e-07	0	1.23496e-06	0
EMC3	6.75806e-07	0	3.6957e-06	0
SH3TC1	4.10171e-06	0	2.24305e-05	0
KATNAL2	1.23659e-06	0	6.76238e-06	0
BBS2	1.86342e-06	0	1.01902e-05	0
MT2A	2.08052e-07	0	1.13775e-06	0
GOT2	1.21302e-06	0	6.63352e-06	0
SPHK2	2.3539e-06	0	1.28725e-05	0
PIWIL1	2.33592e-06	0	1.27742e-05	0
RAP2A	6.92302e-07	0	3.78591e-06	0
SLC10A2	1.02001e-06	0	5.57798e-06	0
EFNB2	9.92032e-07	0	5.42501e-06	0
SLC22A5	1.68259e-06	0	9.20136e-06	0
IRF1	8.87195e-07	0	4.8517e-06	0
BMP4	1.27846e-06	0	6.99134e-06	0
PTGER2	1.38906e-06	0	7.59621e-06	0
SOX9	2.22074e-06	0	1.21443e-05	0
MYH2	4.63829e-06	0	2.53649e-05	0
MRPS7	7.03587e-07	0	3.84762e-06	0
GGA3	1.95514e-06	0	1.06918e-05	0
ARMC7	7.0462e-07	0	3.85327e-06	0
NUP85	1.84033e-06	0	1.0064e-05	0
NT5C	5.72667e-07	0	3.13168e-06	0
MSTO1	1.19462e-06	0	6.53287e-06	0
MBOAT7	1.34747e-06	0	7.36873e-06	0
LILRB3	1.30745e-06	0	7.14988e-06	0
ZBTB46	2.46134e-06	0	1.34601e-05	0
SLC35F5	1.19872e-06	0	6.55528e-06	0
INSIG2	5.36574e-07	0	2.9343e-06	0
PSD4	2.91051e-06	0	1.59164e-05	0
PSPN	3.38204e-07	0	1.8495e-06	0
ALKBH7	8.0953e-07	0	4.42698e-06	0
CLPP	8.31114e-07	0	4.54502e-06	0
TNFSF9	9.52657e-07	0	5.20968e-06	0
THOC2	3.50626e-06	0	1.91743e-05	0
CD70	6.75529e-07	0	3.69418e-06	0
C3	5.24818e-06	0	2.87001e-05	0
SH2D3A	1.70891e-06	0	9.34529e-06	0
RTN2	1.75849e-06	0	9.61643e-06	0
VASP	1.0975e-06	0	6.00179e-06	0
SYMPK	3.60916e-06	0	1.9737e-05	0
C20orf26	3.35579e-06	0	1.83514e-05	0
CDC25B	1.81695e-06	0	9.93614e-06	0
GNRH2	3.06377e-07	0	1.67545e-06	0
CD93	1.99171e-06	0	1.08919e-05	0
CST8	3.24064e-07	0	1.77217e-06	0
TMX4	7.23991e-07	0	3.95921e-06	0
AP5S1	6.69548e-07	0	3.66148e-06	0
DSTN	3.1891e-07	0	1.74398e-06	0
LAMP5	7.70723e-07	0	4.21476e-06	0
SNRPB2	4.42063e-07	0	2.41746e-06	0
TCF15	6.44224e-07	0	3.52299e-06	0
OTOR	3.05311e-07	0	1.66962e-06	0
SCRT2	1.23891e-06	0	6.77506e-06	0
DEFB129	3.47917e-07	0	1.90261e-06	0
TLE6	1.3961e-06	0	7.63471e-06	0
S1PR4	1.61665e-06	0	8.84079e-06	0
NCLN	1.85119e-06	0	1.01234e-05	0
PITHD1	4.83134e-07	0	2.64206e-06	0
FNTB	1.23517e-06	0	6.75461e-06	0
MMP24	1.62782e-06	0	8.90186e-06	0
NECAB3	9.50832e-07	0	5.1997e-06	0
RALY	9.67302e-07	0	5.28977e-06	0
PLAGL2	1.37775e-06	0	7.53435e-06	0
UROD	1.01996e-06	0	5.57772e-06	0
SLC35E2	5.11045e-07	0	2.79469e-06	0
PCID2	1.2695e-06	0	6.94238e-06	0
SLURP1	3.27339e-07	0	1.79008e-06	0
CAPNS1	8.5084e-07	0	4.65289e-06	0
PDCD2L	9.07898e-07	0	4.96491e-06	0
UBA2	1.43502e-06	0	7.84751e-06	0
HCST	2.96433e-07	0	1.62107e-06	0
FFAR1	9.19835e-07	0	5.03019e-06	0
COX6B1	2.81362e-07	0	1.53865e-06	0
KRT13	1.36084e-06	0	7.44185e-06	0
KRT38	1.29057e-06	0	7.0576e-06	0
CCR7	1.1707e-06	0	6.40209e-06	0
KRT9	1.42444e-06	0	7.78965e-06	0
NR1D1	1.90971e-06	0	1.04434e-05	0
ARL2	4.93808e-07	0	2.70043e-06	0
BCL2L12	9.75143e-07	0	5.33265e-06	0
RRAS	8.39132e-07	0	4.58886e-06	0
PRRG2	4.68853e-07	0	2.56396e-06	0
TSKS	1.95246e-06	0	1.06772e-05	0
GLTSCR2	1.36467e-06	0	7.46279e-06	0
FLRT1	2.32061e-06	0	1.26904e-05	0
SBDS	6.81651e-07	0	3.72766e-06	0
CSN1S1	4.2064e-07	0	2.3003e-06	0
STATH	1.52635e-07	0	8.34695e-07	0
MLX	7.57322e-07	0	4.14148e-06	0
WNK4	3.92548e-06	0	2.14668e-05	0
DNASE1	8.98622e-07	0	4.91419e-06	0
TRAP1	2.15264e-06	0	1.17719e-05	0
SUGP1	1.87367e-06	0	1.02463e-05	0
DDX49	1.53463e-06	0	8.39225e-06	0
GDF1	5.96486e-07	0	3.26193e-06	0
SDF2	5.70236e-07	0	3.11838e-06	0
NSRP1	1.08374e-06	0	5.92649e-06	0
SLC35A2	9.472e-07	0	5.17984e-06	0
CFP	1.07725e-06	0	5.89105e-06	0
ELK1	1.00618e-06	0	5.50236e-06	0
ATG14	1.36005e-06	0	7.43752e-06	0
SIX1	1.08405e-06	0	5.92819e-06	0
DLGAP5	1.65833e-06	0	9.0687e-06	0
L3HYPDH	1.1138e-06	0	6.09092e-06	0
HSPA2	2.80107e-06	0	1.53179e-05	0
TBPL2	9.40081e-07	0	5.14091e-06	0
SGPP1	1.40077e-06	0	7.66025e-06	0
PLEKHG3	3.38048e-06	0	1.84864e-05	0
EVI2A	5.42191e-07	0	2.96502e-06	0
OMG	8.06748e-07	0	4.41177e-06	0
CTAG2	7.11414e-07	0	3.89042e-06	0
MAGEC2	8.44724e-07	0	4.61944e-06	0
CANX	1.42461e-06	0	7.79059e-06	0
PYCARD	7.29825e-07	0	3.99111e-06	0
PHPT1	5.76718e-07	0	3.15383e-06	0
TRAF2	1.79363e-06	0	9.80862e-06	0
ABHD8	1.75287e-06	0	9.58569e-06	0
HELB	2.47533e-06	0	1.35366e-05	0
YEATS4	5.04494e-07	0	2.75886e-06	0
TAS2R3	6.06094e-07	0	3.31448e-06	0
TAS2R4	6.00664e-07	0	3.28478e-06	0
TAS2R5	6.50835e-07	0	3.55914e-06	0
ZNF777	3.12184e-06	0	1.7072e-05	0
IDUA	1.7982e-06	0	9.8336e-06	0
ZNF317	1.94949e-06	0	1.06609e-05	0
PIN1	4.05987e-07	0	2.22017e-06	0
FBXL12	9.48667e-07	0	5.18786e-06	0
KIF17	3.47991e-06	0	1.90302e-05	0
OR7A10	6.28167e-07	0	3.43518e-06	0
KLF2	7.73041e-07	0	4.22744e-06	0
OR7C2	7.06972e-07	0	3.86613e-06	0
OR7C1	7.36427e-07	0	4.02721e-06	0
F2RL3	1.23526e-06	0	6.7551e-06	0
HCFC1R1	2.90997e-07	0	1.59134e-06	0
HN1L	5.0845e-07	0	2.7805e-06	0
GFER	4.90504e-07	0	2.68236e-06	0
SYNGR3	7.08471e-07	0	3.87433e-06	0
GNG13	1.881e-07	0	1.02864e-06	0
ZNF10	1.1115e-06	0	6.07835e-06	0
TICAM1	2.19974e-06	0	1.20294e-05	0
MON1B	1.88031e-06	0	1.02826e-05	0
METTL25	1.39661e-06	0	7.63745e-06	0
EIF3K	6.12526e-07	0	3.34965e-06	0
OR1E2	6.77166e-07	0	3.70314e-06	0
TUBA4A	1.34205e-06	0	7.33913e-06	0
VIL1	2.56174e-06	0	1.40091e-05	0
AAMP	1.3317e-06	0	7.28251e-06	0
HSPB1	7.16649e-07	0	3.91906e-06	0
GNG11	1.48218e-07	0	8.10544e-07	0
SHFM1	1.99869e-07	0	1.093e-06	0
GNGT1	1.71335e-07	0	9.36957e-07	0
PTPN12	1.61553e-06	0	8.83466e-06	0
FGL2	9.87007e-07	0	5.39753e-06	0
STYXL1	8.26822e-07	0	4.52154e-06	0
PEX1	2.80658e-06	0	1.5348e-05	0
LRFN1	2.81117e-06	0	1.53731e-05	0
SPINK2	1.81093e-07	0	9.90321e-07	0
RASL11B	7.55246e-07	0	4.13013e-06	0
TUBGCP6	5.87144e-06	0	3.21084e-05	0
DGCR6L	6.59872e-07	0	3.60857e-06	0
CYTH4	1.35954e-06	0	7.43473e-06	0
SGSM3	2.46399e-06	0	1.34745e-05	0
SEZ6L	2.88424e-06	0	1.57727e-05	0
GSTT1	6.3657e-07	0	3.48114e-06	0
VPREB3	3.7002e-07	0	2.02348e-06	0
SDF2L1	6.27319e-07	0	3.43054e-06	0
YWHAH	5.47261e-07	0	2.99274e-06	0
C22orf24	2.65444e-07	0	1.4516e-06	0
GNAZ	1.33343e-06	0	7.29196e-06	0
RFPL3	8.20331e-07	0	4.48605e-06	0
CDC42EP1	1.22257e-06	0	6.6857e-06	0
MCHR1	1.3809e-06	0	7.55155e-06	0
GALR3	1.21779e-06	0	6.65957e-06	0
APOL5	1.01877e-06	0	5.57121e-06	0
CCDC117	4.50287e-07	0	2.46243e-06	0
APOL2	8.10176e-07	0	4.43051e-06	0
RAC2	5.95157e-07	0	3.25466e-06	0
LIF	6.58925e-07	0	3.60339e-06	0
C22orf23	5.91569e-07	0	3.23504e-06	0
PMPCB	1.26735e-06	0	6.93062e-06	0
TAS2R16	5.70579e-07	0	3.12026e-06	0
NAA38	2.67398e-07	0	1.46229e-06	0
VGF	2.40979e-06	0	1.31781e-05	0
STRIP2	2.06081e-06	0	1.12697e-05	0
DNAJB9	4.60437e-07	0	2.51794e-06	0
LRRC4	1.89882e-06	0	1.03839e-05	0
SMO	2.08109e-06	0	1.13806e-05	0
OPN1SW	1.02916e-06	0	5.62807e-06	0
SIRT2	1.13039e-06	0	6.18163e-06	0
MTX2	6.51397e-07	0	3.56222e-06	0
HOXD9	1.1807e-06	0	6.45673e-06	0
HOXD10	1.03271e-06	0	5.64748e-06	0
HOXD11	1.20021e-06	0	6.56342e-06	0
GDF2	1.28315e-06	0	7.01701e-06	0
PIAS1	1.49159e-06	0	8.15686e-06	0
SNAP23	4.67398e-07	0	2.556e-06	0
TMOD2	7.50578e-07	0	4.1046e-06	0
DLL4	2.09227e-06	0	1.14417e-05	0
ALDH1A2	1.3263e-06	0	7.25296e-06	0
KNSTRN	9.04056e-07	0	4.9439e-06	0
CLN6	9.1761e-07	0	5.01803e-06	0
ISLR	1.4309e-06	0	7.82498e-06	0
THAP10	7.24017e-07	0	3.95935e-06	0
AMOTL2	2.27667e-06	0	1.24502e-05	0
ACKR4	7.02045e-07	0	3.83919e-06	0
MBD4	1.28795e-06	0	7.04329e-06	0
COPB1	1.99877e-06	0	1.09305e-05	0
MYOD1	1.51292e-06	0	8.27353e-06	0
TPH1	9.55387e-07	0	5.22461e-06	0
SOX15	6.81199e-07	0	3.72519e-06	0
FAM64A	6.62466e-07	0	3.62275e-06	0
ZNF232	8.99164e-07	0	4.91715e-06	0
CD68	8.80035e-07	0	4.81254e-06	0
TXNDC17	3.63979e-07	0	1.99045e-06	0
ATP1B2	9.1395e-07	0	4.99801e-06	0
FXR2	1.70175e-06	0	9.30616e-06	0
MPDU1	6.73875e-07	0	3.68514e-06	0
MMP28	3.44351e-07	0	1.88311e-06	0
CCL4	2.23085e-07	0	1.21996e-06	0
MRM1	1.22703e-06	0	6.7101e-06	0
WISP1	1.25837e-06	0	6.88148e-06	0
LRRC6	1.08041e-06	0	5.90831e-06	0
QTRT1	1.51226e-06	0	8.26991e-06	0
AP1M2	1.11643e-06	0	6.10526e-06	0
CLEC11A	1.0905e-06	0	5.96347e-06	0
KLK12	7.72689e-07	0	4.22551e-06	0
CMA1	5.96261e-07	0	3.2607e-06	0
BCL2L2	6.03415e-07	0	3.29982e-06	0
PARP2	1.32774e-06	0	7.26085e-06	0
FOXA1	1.98115e-06	0	1.08341e-05	0
EAPP	6.75735e-07	0	3.69531e-06	0
EGLN3	8.21432e-07	0	4.49207e-06	0
NEDD8	1.83619e-07	0	1.00413e-06	0
DAD1	3.73955e-07	0	2.045e-06	0
CDO1	5.48766e-07	0	3.00097e-06	0
RAP1B	4.33974e-07	0	2.37322e-06	0
AANAT	6.65287e-07	0	3.63817e-06	0
ARHGEF6	1.89936e-06	0	1.03868e-05	0
ART1	9.12332e-07	0	4.98916e-06	0
CHRNA10	1.51898e-06	0	8.30664e-06	0
RPS4Y1	6.1904e-07	0	3.38527e-06	0
VCY1B	4.47437e-08	0	2.44685e-07	0
VCY	4.47328e-08	0	2.44625e-07	0
CDY2A	1.0041e-07	0	5.49101e-07	0
DAZL	6.18375e-07	0	3.38163e-06	0
MAPK8IP3	4.80076e-06	0	2.62534e-05	0
MKNK2	1.25601e-06	0	6.86858e-06	0
KLF16	6.12764e-07	0	3.35095e-06	0
ABHD17A	1.16637e-06	0	6.37838e-06	0
SALL1	3.63804e-06	0	1.98949e-05	0
ZC3H14	1.77294e-06	0	9.69549e-06	0
LMAN1	1.37697e-06	0	7.53006e-06	0
ANGEL1	1.6039e-06	0	8.77104e-06	0
CNGB1	3.76592e-06	0	2.05943e-05	0
CDADC1	1.05666e-06	0	5.77841e-06	0
NALCN	4.9089e-06	0	2.68447e-05	0
CORO7	2.77158e-06	0	1.51566e-05	0
SEC14L5	1.91773e-06	0	1.04873e-05	0
PBX4	1.05596e-06	0	5.77458e-06	0
DHX40	1.59382e-06	0	8.71594e-06	0
DTWD1	5.62444e-07	0	3.07577e-06	0
ZNF221	1.18702e-06	0	6.49131e-06	0
HCN2	3.51277e-06	0	1.92099e-05	0
WDR18	1.26664e-06	0	6.92674e-06	0
IGSF21	1.593e-06	0	8.71146e-06	0
SLX1A	2.56041e-07	0	1.40018e-06	0
DHRS11	7.16656e-07	0	3.91909e-06	0
KHNYN	1.82915e-06	0	1.00028e-05	0
CERS4	1.11115e-06	0	6.0764e-06	0
LILRA1	1.38034e-06	0	7.5485e-06	0
LILRA2	1.30552e-06	0	7.13935e-06	0
LILRA3	1.29777e-06	0	7.09697e-06	0
TUBG2	1.45511e-06	0	7.95741e-06	0
TUBG1	1.39848e-06	0	7.64772e-06	0
RPS16	5.55149e-07	0	3.03588e-06	0
MAST1	5.58805e-06	0	3.05587e-05	0
NCAPG	1.98655e-06	0	1.08636e-05	0
RABGAP1L	1.98215e-06	0	1.08395e-05	0
ESYT2	2.51367e-06	0	1.37462e-05	0
ALOX12	1.6694e-06	0	9.12927e-06	0
UGT2A3	1.07485e-06	0	5.87793e-06	0
ADAMTS2	4.32333e-06	0	2.36425e-05	0
NARFL	1.50053e-06	0	8.20575e-06	0
HBA2	3.01877e-07	0	1.65084e-06	0
TRNT1	8.566e-07	0	4.68439e-06	0
DHX29	2.83597e-06	0	1.55088e-05	0
DHX58	2.00512e-06	0	1.09652e-05	0
KRT12	1.45551e-06	0	7.9596e-06	0
KRT31	1.34599e-06	0	7.36065e-06	0
KRT33B	1.2805e-06	0	7.00252e-06	0
KIAA1244	5.85493e-06	0	3.20182e-05	0
SNX4	1.08724e-06	0	5.94565e-06	0
GRHL2	1.71757e-06	0	9.39267e-06	0
RRM2B	7.99842e-07	0	4.374e-06	0
RAF1	1.6529e-06	0	9.03904e-06	0
TDRD1	2.59558e-06	0	1.41941e-05	0
MED17	1.55687e-06	0	8.51385e-06	0
SCML2	1.51656e-06	0	8.29344e-06	0
NXPE1	8.73821e-07	0	4.77856e-06	0
TSG101	9.31455e-07	0	5.09374e-06	0
KIAA0930	1.43925e-06	0	7.87067e-06	0
DHX35	1.93578e-06	0	1.0586e-05	0
TRPC4AP	2.03016e-06	0	1.11021e-05	0
C20orf194	2.59135e-06	0	1.4171e-05	0
ELN	2.32064e-06	0	1.26906e-05	0
FKBP6	9.06372e-07	0	4.95657e-06	0
CUL9	7.04605e-06	0	3.85319e-05	0
PCDHGA12	3.62023e-06	0	1.97975e-05	0
PCDHGC5	2.71049e-06	0	1.48225e-05	0
NDUFA2	4.15983e-07	0	2.27484e-06	0
POLDIP3	1.18689e-06	0	6.49062e-06	0
TRMT2A	1.94537e-06	0	1.06384e-05	0
DGCR14	1.48084e-06	0	8.09809e-06	0
MICB	9.741e-07	0	5.32695e-06	0
KRT5	1.7794e-06	0	9.73079e-06	0
KRT1	1.74045e-06	0	9.5178e-06	0
KRT75	1.58525e-06	0	8.66909e-06	0
KRT6C	1.46561e-06	0	8.01481e-06	0
KRT6B	1.61505e-06	0	8.83204e-06	0
GALNT8	1.59497e-06	0	8.7222e-06	0
KCNA5	2.4543e-06	0	1.34215e-05	0
FAM155B	1.41835e-06	0	7.75634e-06	0
ELOF1	3.18823e-07	0	1.74351e-06	0
C19orf80	3.71594e-07	0	2.03209e-06	0
PRKCSH	1.62814e-06	0	8.9036e-06	0
CNN1	9.60661e-07	0	5.25345e-06	0
ZSCAN10	2.71235e-06	0	1.48327e-05	0
PVRL2	1.5754e-06	0	8.61521e-06	0
APOE	9.56893e-07	0	5.23285e-06	0
ALLC	9.39918e-07	0	5.14002e-06	0
GADD45G	6.19005e-07	0	3.38508e-06	0
XPO7	2.54316e-06	0	1.39075e-05	0
FAM98C	1.03544e-06	0	5.66238e-06	0
SAFB2	2.65918e-06	0	1.4542e-05	0
NCAN	3.65913e-06	0	2.00102e-05	0
PLVAP	1.41765e-06	0	7.75256e-06	0
BST2	5.20387e-07	0	2.84578e-06	0
SLC27A1	2.38447e-06	0	1.30397e-05	0
USHBP1	1.93488e-06	0	1.0581e-05	0
COLGALT1	1.83538e-06	0	1.0037e-05	0
MRPL34	2.85158e-07	0	1.55941e-06	0
PGLS	6.66272e-07	0	3.64356e-06	0
LSM7	2.6645e-07	0	1.4571e-06	0
RSPH3	1.76692e-06	0	9.66257e-06	0
MAS1	8.73433e-07	0	4.77644e-06	0
MLLT1	1.729e-06	0	9.45519e-06	0
FUT5	1.37614e-06	0	7.52556e-06	0
BMP15	8.39416e-07	0	4.59042e-06	0
ACTN4	3.10012e-06	0	1.69533e-05	0
NDUFA10	1.06343e-06	0	5.81544e-06	0
EPO	5.85513e-07	0	3.20193e-06	0
CACNG6	7.66271e-07	0	4.19042e-06	0
ZSWIM6	4.45057e-07	0	2.43383e-06	0
ZNF764	1.46172e-06	0	7.99353e-06	0
ZNF747	5.7515e-07	0	3.14525e-06	0
PXDN	4.79541e-06	0	2.62241e-05	0
GDF15	1.35467e-06	0	7.40812e-06	0
JUND	1.32615e-06	0	7.25218e-06	0
HRC	1.68708e-06	0	9.22593e-06	0
TRPM4	4.12763e-06	0	2.25723e-05	0
OR11H1	4.63352e-07	0	2.53388e-06	0
OLFM1	1.54949e-06	0	8.4735e-06	0
NUMBL	1.51347e-06	0	8.27653e-06	0
ATXN10	1.04567e-06	0	5.71834e-06	0
CALY	5.86152e-07	0	3.20542e-06	0
HBZ	1.53187e-07	0	8.37717e-07	0
MNX1	1.5619e-06	0	8.54137e-06	0
CEP85	1.72641e-06	0	9.44103e-06	0
TAF4	2.72349e-06	0	1.48937e-05	0
GATA5	9.91142e-07	0	5.42014e-06	0
RBBP8NL	1.54782e-06	0	8.46439e-06	0
LAMA5	1.16044e-05	0	6.34597e-05	0
ADRM1	1.37834e-06	0	7.53757e-06	0
PRDM12	1.37154e-06	0	7.50037e-06	0
UBE2M	5.94129e-07	0	3.24904e-06	0
TRIM28	2.21892e-06	0	1.21343e-05	0
EIF2S3	1.09131e-06	0	5.96794e-06	0
TMEM160	4.25008e-07	0	2.32419e-06	0
ZC3H4	4.07915e-06	0	2.23072e-05	0
MAP3K10	3.05537e-06	0	1.67085e-05	0
SESN2	1.40104e-06	0	7.66169e-06	0
CCDC62	1.69129e-06	0	9.24897e-06	0
HIP1R	3.19649e-06	0	1.74802e-05	0
MRPL4	1.25065e-06	0	6.83925e-06	0
EIF3G	1.08659e-06	0	5.94208e-06	0
ANGPTL6	1.41702e-06	0	7.74907e-06	0
C19orf66	7.87094e-07	0	4.30429e-06	0
SLC6A8	1.8879e-06	0	1.03241e-05	0
ZNF331	1.24926e-06	0	6.83167e-06	0
ZNF236	5.54885e-06	0	3.03443e-05	0
SLC7A10	1.63358e-06	0	8.93335e-06	0
LRP3	2.36149e-06	0	1.2914e-05	0
C12orf65	4.56266e-07	0	2.49513e-06	0
GRWD1	1.53524e-06	0	8.39559e-06	0
NOL11	1.61571e-06	0	8.83565e-06	0
PKDREJ	6.30791e-06	0	3.44953e-05	0
NUTM2F	1.62435e-06	0	8.8829e-06	0
SLC35D2	7.51816e-07	0	4.11137e-06	0
PPIL4	1.19212e-06	0	6.51921e-06	0
BPIFB1	1.25207e-06	0	6.84706e-06	0
BPIFA2	6.53746e-07	0	3.57506e-06	0
RBM39	1.32281e-06	0	7.23389e-06	0
DEFB118	2.63568e-07	0	1.44134e-06	0
ACSS2	1.67798e-06	0	9.17615e-06	0
ARHGEF9	1.19975e-06	0	6.56091e-06	0
C1QL1	1.16496e-06	0	6.37068e-06	0
HIGD1B	2.89743e-07	0	1.58448e-06	0
ATP6V1E1	4.80982e-07	0	2.63029e-06	0
EMC8	6.94692e-07	0	3.79898e-06	0
GSE1	4.14172e-06	0	2.26494e-05	0
GINS2	4.97411e-07	0	2.72013e-06	0
F12	2.25492e-06	0	1.23312e-05	0
ABCB7	1.67746e-06	0	9.17331e-06	0
HAUS8	1.20662e-06	0	6.59851e-06	0
EMR3	1.50951e-06	0	8.25487e-06	0
MRPS25	4.11054e-07	0	2.24788e-06	0
CAPN7	1.69848e-06	0	9.28828e-06	0
C3orf20	2.22588e-06	0	1.21724e-05	0
ZFYVE20	2.01406e-06	0	1.1014e-05	0
NAPSA	1.25273e-06	0	6.85063e-06	0
NR1H2	1.52744e-06	0	8.35292e-06	0
PDLIM4	1.1461e-06	0	6.26754e-06	0
GFPT2	2.31901e-06	0	1.26817e-05	0
VPS25	5.7041e-07	0	3.11934e-06	0
RAMP2	3.28402e-07	0	1.79589e-06	0
AOC2	1.94993e-06	0	1.06633e-05	0
G6PC	8.97487e-07	0	4.90798e-06	0
PCDHAC1	2.8758e-06	0	1.57266e-05	0
PCDHGA3	3.24009e-06	0	1.77187e-05	0
NDFIP1	4.8133e-07	0	2.63219e-06	0
EXOC4	2.47216e-06	0	1.35192e-05	0
PPFIA1	3.33307e-06	0	1.82272e-05	0
BARX1	5.80315e-07	0	3.1735e-06	0
WDR44	2.09906e-06	0	1.14789e-05	0
ZCCHC9	6.34602e-07	0	3.47037e-06	0
KRT15	1.2823e-06	0	7.01237e-06	0
TNS4	1.86141e-06	0	1.01793e-05	0
RARA	1.36983e-06	0	7.49103e-06	0
KRTAP9-8	3.34738e-07	0	1.83054e-06	0
PPP1R1B	5.18833e-07	0	2.83728e-06	0
FMO5	1.18816e-06	0	6.49755e-06	0
PRKAB2	6.72133e-07	0	3.67561e-06	0
FUS	1.54056e-06	0	8.42465e-06	0
ZNF132	1.38214e-06	0	7.55833e-06	0
USP29	1.73915e-06	0	9.51068e-06	0
CHSY1	2.13464e-06	0	1.16734e-05	0
SNRPA1	6.71066e-07	0	3.66978e-06	0
NR0B2	6.62803e-07	0	3.62459e-06	0
THAP1	5.16165e-07	0	2.82269e-06	0
RHPN2	2.05587e-06	0	1.12427e-05	0
ACTR10	9.95108e-07	0	5.44183e-06	0
LGALS3	5.78405e-07	0	3.16305e-06	0
ZNF700	1.4376e-06	0	7.86161e-06	0
DNAJB1	1.15982e-06	0	6.3426e-06	0
ZSWIM4	3.46655e-06	0	1.89571e-05	0
RFX1	3.04663e-06	0	1.66607e-05	0
DCAF15	1.89033e-06	0	1.03374e-05	0
TRIM21	9.33948e-07	0	5.10737e-06	0
WDR7	3.76155e-06	0	2.05703e-05	0
LHX1	1.48503e-06	0	8.12098e-06	0
GAS2L2	2.45178e-06	0	1.34078e-05	0
SMARCC1	2.7218e-06	0	1.48844e-05	0
SLC6A11	1.84543e-06	0	1.00919e-05	0
NUP210	5.62489e-06	0	3.07602e-05	0
HSD17B7	7.90929e-07	0	4.32526e-06	0
EMILIN2	2.47199e-06	0	1.35183e-05	0
DNHD1	4.62293e-06	0	2.52809e-05	0
ARFIP2	8.25012e-07	0	4.51165e-06	0
RRP8	1.09739e-06	0	6.00115e-06	0
TIMM10B	3.57572e-07	0	1.95541e-06	0
EFR3A	1.81361e-06	0	9.91786e-06	0
OC90	1.00624e-06	0	5.5027e-06	0
PTCD3	1.68304e-06	0	9.20386e-06	0
ILKAP	1.294e-06	0	7.07637e-06	0
PER2	4.05142e-06	0	2.21555e-05	0
RAMP1	4.50221e-07	0	2.46207e-06	0
SCLY	1.55694e-06	0	8.51427e-06	0
PTPRE	2.36395e-06	0	1.29275e-05	0
CARD6	1.98535e-06	0	1.08571e-05	0
RAP1GAP2	1.90603e-06	0	1.04233e-05	0
RPA1	1.61171e-06	0	8.81375e-06	0
SERPINF1	1.14394e-06	0	6.25572e-06	0
EEFSEC	1.89531e-06	0	1.03647e-05	0
TMEM128	2.52384e-07	0	1.38018e-06	0
COQ3	8.27046e-07	0	4.52277e-06	0
POPDC3	6.3424e-07	0	3.46839e-06	0
LANCL2	1.31352e-06	0	7.18308e-06	0
GRSF1	9.22265e-07	0	5.04348e-06	0
IGJ	3.65434e-07	0	1.99841e-06	0
UTP3	1.22032e-06	0	6.67342e-06	0
H3F3B	5.56847e-07	0	3.04516e-06	0
TRIM47	1.63162e-06	0	8.92266e-06	0
ANKRD20A3	3.25741e-07	0	1.78134e-06	0
KDM6B	5.0106e-06	0	2.74009e-05	0
GUCY2D	3.51976e-06	0	1.92481e-05	0
CLEC10A	7.90986e-07	0	4.32557e-06	0
HRSP12	3.62346e-07	0	1.98152e-06	0
BRD8	2.89657e-06	0	1.58401e-05	0
REEP2	8.74039e-07	0	4.77975e-06	0
ERAL1	1.15388e-06	0	6.31008e-06	0
NIP7	5.42434e-07	0	2.96635e-06	0
VPS4A	1.21766e-06	0	6.65889e-06	0
JAG1	3.6164e-06	0	1.97766e-05	0
HSPA12B	2.3763e-06	0	1.2995e-05	0
SNAP25	6.02869e-07	0	3.29684e-06	0
NXT1	3.63349e-07	0	1.987e-06	0
RIN2	2.44285e-06	0	1.33589e-05	0
SSTR4	1.68091e-06	0	9.19217e-06	0
CRP	5.6521e-07	0	3.0909e-06	0
HAPLN2	1.21158e-06	0	6.62561e-06	0
APCS	4.78194e-07	0	2.61505e-06	0
IGHMBP2	3.08025e-06	0	1.68446e-05	0
ACY3	9.45903e-07	0	5.17275e-06	0
MTL5	1.31031e-06	0	7.16554e-06	0
DPH2	1.36376e-06	0	7.45782e-06	0
PABPC1L	1.86642e-06	0	1.02067e-05	0
ZSWIM3	1.72879e-06	0	9.45404e-06	0
DMGDH	1.88031e-06	0	1.02826e-05	0
BHMT2	8.93373e-07	0	4.88548e-06	0
AP3B1	2.37888e-06	0	1.30091e-05	0
ZBED3	2.34743e-07	0	1.28371e-06	0
SYT4	8.63173e-07	0	4.72033e-06	0
SLC14A2	2.43869e-06	0	1.33362e-05	0
NMUR2	1.15293e-06	0	6.30492e-06	0
PDE6A	2.42993e-06	0	1.32883e-05	0
USPL1	2.15595e-06	0	1.179e-05	0
XPO4	2.35559e-06	0	1.28817e-05	0
RNF17	3.28184e-06	0	1.7947e-05	0
CHRM3	1.64791e-06	0	9.01172e-06	0
MYH4	4.45461e-06	0	2.43604e-05	0
PEMT	6.96931e-07	0	3.81122e-06	0
SCO1	7.95257e-07	0	4.34893e-06	0
CHI3L1	1.18575e-06	0	6.48435e-06	0
MYBPH	1.39808e-06	0	7.64551e-06	0
DCLK1	2.11354e-06	0	1.1558e-05	0
CCNA1	1.08358e-06	0	5.92566e-06	0
RFXAP	6.68454e-07	0	3.6555e-06	0
RNF128	1.283e-06	0	7.01618e-06	0
BTBD2	1.88059e-06	0	1.02841e-05	0
SUV420H2	1.40663e-06	0	7.6923e-06	0
HSPBP1	1.04199e-06	0	5.6982e-06	0
CSNK1G2	1.47909e-06	0	8.08851e-06	0
RTTN	5.00194e-06	0	2.73535e-05	0
MACROD1	1.02423e-06	0	5.60107e-06	0
RARRES3	4.69703e-07	0	2.56861e-06	0
HRASLS2	4.90675e-07	0	2.6833e-06	0
FOPNL	3.64891e-07	0	1.99543e-06	0
MED10	3.49318e-07	0	1.91027e-06	0
CCDC134	6.26043e-07	0	3.42357e-06	0
SEC14L4	1.11664e-06	0	6.10646e-06	0
PI4KA	5.63217e-06	0	3.08e-05	0
GIMAP4	8.37753e-07	0	4.58132e-06	0
MKRN1	1.23474e-06	0	6.7523e-06	0
KRBA1	2.36216e-06	0	1.29176e-05	0
ACTR3B	1.22672e-06	0	6.7084e-06	0
NTS	3.26026e-07	0	1.7829e-06	0
BTG1	5.02159e-07	0	2.7461e-06	0
KRAS	3.60818e-07	0	1.97316e-06	0
IPO8	2.29938e-06	0	1.25744e-05	0
PMP2	3.08158e-07	0	1.68519e-06	0
FABP4	3.11397e-07	0	1.7029e-06	0
CCDC59	6.52726e-07	0	3.56949e-06	0
LYVE1	6.88343e-07	0	3.76426e-06	0
MICALCL	1.51891e-06	0	8.30626e-06	0
SBF2	3.90899e-06	0	2.13766e-05	0
MICAL2	3.11251e-06	0	1.7021e-05	0
RRAS2	5.17088e-07	0	2.82774e-06	0
TEX15	5.24368e-06	0	2.86755e-05	0
TMEM66	8.48149e-07	0	4.63817e-06	0
[truncated: 17,619 more rows]

## Sheet: TADA-denovo results
Gene	BF.cls1	BF.cls2	BF.total	qval	pval
KDM5B	9913.12	0.866116	8585.91	0.012152	2.54868e-07
C16orf87	103.545	0.988734	102.378	0.259972	1.27434e-05
DESI1	103.269	0.985061	101.727	0.34311	1.7331e-05
DPPA5	103.239	0.984655	101.654	0.384724	1.7331e-05
ALG8	101.632	0.963337	97.9055	0.411569	8.51259e-05
COL21A1	99.9478	0.941157	94.0665	0.431129	0.000165664
AGO4	99.2321	0.93178	92.4625	0.445712	0.0001937
DNAH6	99.0847	0.929852	92.1341	0.45676	0.000199816
EIF4ENIF1	98.4394	0.921428	90.7048	0.465785	0.000220716
RRBP1	97.4587	0.90867	88.5578	0.4736	0.000242634
ATP2B2	93.6922	0.860199	80.594	0.482109	0.000295647
CCDC25	0.988952	27.2092	26.9086	0.508346	0.000390967
PRRG4	0.98817	27.1778	26.8563	0.530572	0.000399633
GUCA1B	0.986688	27.1182	26.7572	0.549664	0.000415945
PPP1R14C	0.986574	27.1136	26.7496	0.566215	0.000416964
ANKRD39	0.985435	27.0679	26.6737	0.580725	0.000436844
FEZ2	0.984523	27.0313	26.6129	0.593549	0.000453155
MRAS	0.983796	27.0021	26.5646	0.604965	0.000467428
CENPP	0.983384	26.9856	26.5372	0.615188	0.000480171
RHAG	0.977211	26.7384	26.1291	0.624512	0.000618819
ZNF461	0.974786	26.6415	25.9697	0.632995	0.000689673
ZNF195	0.973247	26.58	25.8689	0.640734	0.000730452
TNFRSF10B	0.973229	26.5793	25.8678	0.647801	0.000730452
SLC7A7	0.971053	26.4926	25.7257	0.654315	0.000788052
GPR111	0.970288	26.4621	25.6758	0.66032	0.0008115
WNT5A	0.969322	26.4236	25.6129	0.665878	0.000843103
TRIM55	0.968898	26.4067	25.5854	0.67103	0.000855847
FAM65B	0.965202	26.2597	25.346	0.675867	0.000966459
CORO6	0.962673	26.1593	25.1829	0.680406	0.00103884
GLYR1	0.96266	26.1588	25.182	0.684641	0.00103986
MASP2	0.960887	26.0885	25.0681	0.688627	0.00109287
LY9	0.960689	26.0806	25.0553	0.692365	0.00109593
COG8	0.952932	25.7738	24.5607	0.69597	0.00127026
GGCX	0.952801	25.7686	24.5524	0.699365	0.00127281
BBX	0.949609	25.6427	24.3505	0.702601	0.00134876
UVSSA	0.946513	25.5208	24.1557	0.705692	0.00140483
RAB11FIP3	0.945505	25.4811	24.0926	0.708626	0.00142318
ADRBK1	0.942656	25.3692	23.9144	0.711436	0.00147161
ZNF74	0.941871	25.3384	23.8655	0.714109	0.00149047
TRPV4	0.930731	24.9025	23.1775	0.716757	0.00164084
DDR1	0.930528	24.8946	23.1651	0.719279	0.00164135
ZNF862	0.924597	24.6636	22.8039	0.721735	0.0017066
ARVCF	0.922942	24.5993	22.7037	0.724091	0.00171883
BAI3	0.916416	24.3462	22.3112	0.726398	0.0017749
PHIP	0.903222	23.8373	21.5304	0.728715	0.00186156
TET3	0.902601	23.8135	21.4941	0.730937	0.0018641
KDM3B	0.90108	23.7551	21.4052	0.733076	0.00187379
ITSN1	0.900335	23.7265	21.3618	0.735133	0.00188042
TRPM1	0.898456	23.6544	21.2525	0.737119	0.00188857
NAV3	0.875938	22.7968	19.9686	0.739197	0.00197829
DLG5	0.864633	22.3704	19.3422	0.741276	0.00200785
ACACB	0.824899	20.8936	17.2351	0.743553	0.00207564
HERC1	0.776318	19.1353	14.8551	0.746065	0.00211999
AC007421.1	0.99997	0.999957	0.999927	0.750594	0.00221684
MTRNR2L4	0.99989	0.999845	0.999735	0.754958	0.00226782
MTRNR2L8	0.999818	0.999744	0.999562	0.759167	0.00231879
MTRNR2L1	0.999796	0.999712	0.999508	0.763227	0.00236976
MTRNR2L7	0.999792	0.999707	0.999499	0.767148	0.00242074
MTRNR2L5	0.999779	0.999688	0.999467	0.770936	0.00247171
AC090186.1	0.99976	0.999661	0.999421	0.774597	0.00252268
AC018630.1	0.999745	0.999641	0.999386	0.778139	0.00257366
C20orf187	0.999744	0.99964	0.999384	0.781566	0.00262463
KRTAP20-4	0.999741	0.999635	0.999377	0.784885	0.0026756
KRTAP22-2	0.99974	0.999634	0.999374	0.788099	0.00272658
AL109927.1	0.99974	0.999633	0.999373	0.791215	0.00277755
KRTAP20-3	0.999739	0.999633	0.999372	0.794236	0.00282852
MTRNR2L3	0.999734	0.999625	0.999358	0.797168	0.0028795
AL354808.2	0.999724	0.99961	0.999334	0.800013	0.00293047
MTRNR2L10	0.999718	0.999603	0.999322	0.802775	0.00298145
AC003102.1	0.999716	0.999599	0.999315	0.805459	0.00303242
LRLE1	0.999715	0.999598	0.999313	0.808067	0.00308339
CXorf28	0.999713	0.999596	0.999309	0.810602	0.00313437
DHRS4-AS1	0.999713	0.999595	0.999308	0.813068	0.00318534
AL353354.2	0.999704	0.999583	0.999288	0.815468	0.00323631
MTRNR2L2	0.999702	0.999579	0.999281	0.817803	0.00328729
MTRNR2L9	0.999701	0.999578	0.999279	0.820077	0.00333826
DEFB107B	0.999699	0.999576	0.999275	0.822292	0.00338923
AF131215.5	0.999699	0.999576	0.999275	0.82445	0.00344021
AL132989.1	0.999697	0.999573	0.99927	0.826554	0.00349118
AC092291.2	0.999695	0.99957	0.999265	0.828605	0.00354216
KRTAP21-3	0.99969	0.999563	0.999253	0.830605	0.00359313
AC008964.1	0.999685	0.999556	0.999241	0.832557	0.0036441
AL391152.1	0.999683	0.999553	0.999236	0.834461	0.00369508
MGC10955	0.999672	0.999537	0.999209	0.83632	0.00374605
MTRNR2L13	0.999668	0.999533	0.999201	0.838136	0.00379702
AC114546.1	0.999668	0.999531	0.999199	0.839909	0.003848
AC120194.1	0.999665	0.999528	0.999193	0.841641	0.00389897
RP11-187E13.2	0.999661	0.999523	0.999184	0.843334	0.00394994
AC131935.1	0.999657	0.999517	0.999174	0.844989	0.00400092
AL160274.1	0.999656	0.999515	0.999171	0.846607	0.00405189
MTRNR2L12	0.999656	0.999515	0.999171	0.84819	0.00410286
AP001579.1	0.999652	0.999509	0.999161	0.849738	0.00415384
AC007461.1	0.999647	0.999502	0.999149	0.851253	0.00420481
RP11-723G8.2	0.999636	0.999486	0.999122	0.852736	0.00425579
AP002884.2	0.999633	0.999483	0.999116	0.854188	0.00430676
RP11-585F1.10	0.999629	0.999477	0.999107	0.855609	0.00435773
AL133262.1	0.999621	0.999466	0.999087	0.857001	0.00440871
AL353698.1	0.99962	0.999465	0.999086	0.858364	0.00445968
C15ORF31	0.999615	0.999457	0.999072	0.8597	0.00451065
DEFB130	0.999611	0.999452	0.999063	0.86101	0.00456163
RP11-595B24.2	0.99961	0.99945	0.99906	0.862293	0.0046126
C18orf42	0.999608	0.999447	0.999055	0.863551	0.00466357
AC069547.1	0.999605	0.999443	0.999048	0.864785	0.00471455
C21orf37	0.999604	0.999442	0.999046	0.865995	0.00476552
AC025278.1	0.9996	0.999436	0.999036	0.867182	0.0048165
DEFB105B	0.999598	0.999433	0.999031	0.868347	0.00486747
AC144568.2	0.999597	0.999432	0.99903	0.869489	0.00491844
MTRNR2L6	0.999596	0.999431	0.999027	0.870611	0.00496942
RP11-1085N6.3	0.999589	0.99942	0.999009	0.871712	0.00502039
OST4	0.999586	0.999417	0.999003	0.872793	0.00507136
RP11-342M21.2	0.999585	0.999415	0.999	0.873855	0.00512234
C1orf134	0.999585	0.999414	0.998999	0.874897	0.00517331
AL358333.1	0.999581	0.999409	0.99899	0.875922	0.00522428
AC131971.1	0.999579	0.999406	0.998985	0.876928	0.00527526
AC008498.1	0.999577	0.999404	0.998981	0.877917	0.00532623
AC092687.4	0.999575	0.9994	0.998975	0.878888	0.0053772
MORN2	0.999555	0.999373	0.998929	0.879843	0.00542818
RP11-676J12.7	0.999554	0.999371	0.998925	0.880782	0.00547915
RP11-661C8.3	0.999547	0.999362	0.99891	0.881705	0.00553013
SMIM18	0.999546	0.99936	0.998906	0.882613	0.0055811
DEFB103B	0.999543	0.999356	0.9989	0.883506	0.00563207
DLEU2L	0.999543	0.999355	0.998898	0.884384	0.00568305
C6ORF50	0.999542	0.999354	0.998896	0.885248	0.00573402
DEFB103A	0.999541	0.999354	0.998895	0.886097	0.00578499
RP11-187E13.1	0.999535	0.999344	0.998879	0.886934	0.00583597
SMIM6	0.999534	0.999343	0.998878	0.887757	0.00588694
AL354993.1	0.999533	0.999342	0.998876	0.888567	0.00593791
AC023632.1	0.999531	0.999339	0.998871	0.889364	0.00598889
AL359693.1	0.999527	0.999333	0.998861	0.890149	0.00603986
SPG20OS	0.999526	0.999331	0.998857	0.890922	0.00609083
KRTAP25-1	0.999525	0.99933	0.998855	0.891683	0.00614181
CTXN2	0.999524	0.999329	0.998854	0.892433	0.00619278
C9orf38	0.999521	0.999325	0.998847	0.893171	0.00624376
AP001885.1	0.999512	0.999313	0.998825	0.893899	0.00629473
DEFB133	0.999507	0.999305	0.998813	0.894615	0.0063457
CTD-2330K9.3	0.999504	0.999301	0.998806	0.895321	0.00639668
LINC00998	0.999495	0.999289	0.998784	0.896017	0.00644765
AC107021.1	0.999494	0.999287	0.998781	0.896702	0.00649862
C6orf100	0.999493	0.999285	0.998778	0.897378	0.0065496
CTD-3203P2.2	0.999492	0.999284	0.998777	0.898044	0.00660057
RP11-404L6.2	0.999491	0.999283	0.998774	0.898701	0.00665154
CCDC179	0.999491	0.999283	0.998774	0.899348	0.00670252
AC124890.1	0.999488	0.999278	0.998765	0.899987	0.00675349
RP11-315O6.2	0.999487	0.999277	0.998764	0.900616	0.00680447
SMIM22	0.999481	0.999269	0.998751	0.901237	0.00685544
RP11-1C1.5	0.999475	0.99926	0.998736	0.901849	0.00690641
AL136115.1	0.999474	0.999259	0.998733	0.902453	0.00695739
AL645730.2	0.999474	0.999258	0.998732	0.903049	0.00700836
AC117834.1	0.999473	0.999257	0.998731	0.903637	0.00705933
AL121901.1	0.999472	0.999256	0.998728	0.904217	0.00711031
AC007401.2	0.99947	0.999252	0.998722	0.904789	0.00716128
C14orf144	0.99946	0.999239	0.9987	0.905354	0.00721225
KB-1980E6.3	0.999457	0.999234	0.998692	0.905911	0.00726323
C21orf49	0.999456	0.999234	0.99869	0.906461	0.0073142
RP11-204N11.1	0.999455	0.999231	0.998687	0.907004	0.00736517
RP11-352D3.2	0.999453	0.999229	0.998682	0.907541	0.00741615
RP11-41O4.1	0.999451	0.999227	0.998678	0.90807	0.00746712
RP1-32I10.10	0.999451	0.999226	0.998677	0.908592	0.0075181
AC135178.1	0.999448	0.999223	0.998671	0.909108	0.00756907
SMIM1	0.999447	0.99922	0.998668	0.909618	0.00762004
LL22NC03-63E9.3	0.999443	0.999215	0.998658	0.910121	0.00767102
DEFA1	0.999442	0.999214	0.998656	0.910618	0.00772199
DEFA1B	0.999442	0.999214	0.998656	0.911109	0.00777296
RP11-738G5.2	0.999441	0.999211	0.998652	0.911594	0.00782394
RP11-9B6.1	0.999437	0.999207	0.998644	0.912073	0.00787491
CXorf31	0.999436	0.999205	0.998641	0.912546	0.00792588
AC012215.1	0.999434	0.999202	0.998637	0.913014	0.00797686
CTC-236F12.4	0.999433	0.999201	0.998634	0.913476	0.00802783
AC008948.1	0.999433	0.9992	0.998634	0.913932	0.00807881
PET100	0.999432	0.9992	0.998633	0.914383	0.00812978
RP11-463J10.2	0.999432	0.9992	0.998632	0.914829	0.00818075
PNRC2	0.999432	0.999199	0.998632	0.91527	0.00823173
RP11-386G21.1	0.999431	0.999198	0.99863	0.915706	0.0082827
RP11-94B19.4	0.999427	0.999192	0.998619	0.916136	0.00833367
XXbac-BPG32J3.20	0.999425	0.999189	0.998614	0.916562	0.00838465
AC126614.1	0.999422	0.999185	0.998607	0.916983	0.00843562
AC079354.2	0.999417	0.999178	0.998595	0.917399	0.00848659
RP11-297M9.1	0.999416	0.999177	0.998594	0.91781	0.00853757
AL353583.1	0.999413	0.999172	0.998585	0.918217	0.00858854
AL136531.1	0.999411	0.99917	0.998581	0.91862	0.00863951
MTRNR2L11	0.99941	0.999168	0.998579	0.919017	0.00869049
RP11-861L17.3	0.99941	0.999168	0.998578	0.919411	0.00874146
AC000003.2	0.999409	0.999167	0.998576	0.9198	0.00879244
RPA3-AS1	0.999408	0.999165	0.998573	0.920185	0.00884341
AC023590.1	0.999408	0.999165	0.998573	0.920566	0.00889438
SMIM13	0.999405	0.999161	0.998567	0.920943	0.00894536
RP11-162A12.2	0.999405	0.999161	0.998567	0.921315	0.00899633
AC137056.1	0.999405	0.999161	0.998566	0.921684	0.0090473
PET117	0.999404	0.99916	0.998565	0.922049	0.00909828
RP11-386G21.2	0.999404	0.99916	0.998564	0.92241	0.00914925
RP11-1167A19.2	0.999402	0.999156	0.998558	0.922767	0.00920022
RP11-67H2.1	0.9994	0.999154	0.998555	0.92312	0.0092512
DEFB104B	0.999396	0.999149	0.998545	0.92347	0.00930217
RP11-160N1.10	0.999395	0.999148	0.998543	0.923817	0.00935315
AL031663.2	0.999395	0.999147	0.998542	0.924159	0.00940412
RP11-536G4.1	0.999394	0.999145	0.998539	0.924498	0.00945509
RP11-159D12.5	0.999391	0.999141	0.998533	0.924834	0.00950607
AC006126.3	0.999391	0.999141	0.998532	0.925166	0.00955704
C9orf53	0.99939	0.99914	0.99853	0.925495	0.00960801
AP005482.1	0.999389	0.999139	0.998529	0.925821	0.00965899
AC102948.2	0.999389	0.999139	0.998528	0.926143	0.00970996
AL049747.1	0.999385	0.999133	0.998519	0.926463	0.00976093
RP11-45H22.3	0.999382	0.999129	0.998512	0.926779	0.00981191
FAM27C	0.999381	0.999128	0.99851	0.927092	0.00986288
LL22NC03-75H12.2	0.999379	0.999125	0.998505	0.927402	0.00991385
CTD-2203A3.1	0.999379	0.999125	0.998504	0.927709	0.00996483
PAPPA-AS1	0.999378	0.999123	0.998502	0.928013	0.0100158
DEFB107A	0.999377	0.999122	0.9985	0.928314	0.0100668
CTB-129P6.11	0.999377	0.999122	0.998499	0.928612	0.0101177
HEATR5A	0.999376	0.999121	0.998497	0.928907	0.0101687
RP11-268J15.5	0.999371	0.999113	0.998485	0.9292	0.0102197
RP11-272B17.2	0.999371	0.999113	0.998484	0.92949	0.0102707
RP11-81K2.1	0.999369	0.99911	0.99848	0.929777	0.0103216
C21orf119	0.999366	0.999106	0.998473	0.930061	0.0103726
C9orf92	0.999366	0.999106	0.998473	0.930343	0.0104236
AC015987.2	0.999363	0.999102	0.998466	0.930622	0.0104746
C1QTNF1-AS1	0.999363	0.999102	0.998466	0.930899	0.0105255
AC091801.1	0.99936	0.999098	0.998458	0.931173	0.0105765
C8orf12	0.999359	0.999097	0.998456	0.931444	0.0106275
SMIM2	0.999357	0.999094	0.998451	0.931713	0.0106785
DLEU1	0.999357	0.999093	0.998451	0.93198	0.0107294
FAM27A	0.999356	0.999093	0.99845	0.932244	0.0107804
SMIM20	0.999356	0.999092	0.998448	0.932506	0.0108314
AC093323.1	0.999355	0.999091	0.998447	0.932765	0.0108824
AC069547.2	0.999355	0.999091	0.998447	0.933023	0.0109333
C10orf40	0.999353	0.999088	0.998441	0.933278	0.0109843
C6orf164	0.999351	0.999085	0.998437	0.93353	0.0110353
CTD-2162K18.4	0.99935	0.999084	0.998435	0.933781	0.0110862
AC011366.3	0.99935	0.999084	0.998434	0.934029	0.0111372
AC009892.10	0.999337	0.999066	0.998404	0.934275	0.0111882
DSCR8	0.999337	0.999066	0.998404	0.934519	0.0112392
AC006946.15	0.999335	0.999063	0.998399	0.934761	0.0112901
AC073333.1	0.999333	0.999059	0.998393	0.935001	0.0113411
LCE6A	0.999332	0.999059	0.998391	0.935238	0.0113921
SPINT3	0.99933	0.999055	0.998385	0.935474	0.0114431
FP15737	0.999328	0.999053	0.998381	0.935708	0.011494
SSBP3-AS1	0.999326	0.99905	0.998377	0.93594	0.011545
SMIM4	0.999325	0.999049	0.998375	0.93617	0.011596
AL359878.1	0.999324	0.999047	0.998372	0.936397	0.011647
AL138847.1	0.999324	0.999047	0.998371	0.936623	0.0116979
C8orf56	0.999321	0.999043	0.998364	0.936848	0.0117489
AC005477.1	0.99932	0.999042	0.998363	0.93707	0.0117999
C10orf115	0.999318	0.999039	0.998357	0.93729	0.0118509
AC006449.1	0.999318	0.999039	0.998357	0.937509	0.0119018
AC106873.4	0.999315	0.999034	0.998349	0.937726	0.0119528
NPCDR1	0.999313	0.999031	0.998345	0.937941	0.0120038
MGC4294	0.999311	0.999029	0.99834	0.938154	0.0120547
TOMM6	0.99931	0.999028	0.998339	0.938366	0.0121057
KIAA0040	0.99931	0.999027	0.998338	0.938576	0.0121567
SYCE3	0.999309	0.999025	0.998335	0.938784	0.0122077
C19orf82	0.999307	0.999023	0.998331	0.938991	0.0122586
AL033381.1	0.999306	0.999022	0.998328	0.939195	0.0123096
AC132216.1	0.999306	0.999021	0.998328	0.939399	0.0123606
RP11-597K23.2	0.999305	0.99902	0.998325	0.9396	0.0124116
LINC00692	0.999303	0.999017	0.99832	0.939801	0.0124625
AC004017.1	0.999302	0.999016	0.998318	0.939999	0.0125135
C21orf90	0.999298	0.99901	0.998308	0.940196	0.0125645
AC027309.1	0.999295	0.999006	0.998301	0.940392	0.0126155
BPY2	0.999292	0.999001	0.998294	0.940586	0.0126664
AC007919.2	0.999291	0.999	0.998291	0.940778	0.0127174
AC011294.3	0.999289	0.998997	0.998286	0.940969	0.0127684
AC024257.1	0.999286	0.998993	0.99828	0.941159	0.0128193
AC226150.4	0.999286	0.998993	0.998279	0.941347	0.0128703
FKSG68	0.999285	0.998991	0.998277	0.941534	0.0129213
AL161915.1	0.999282	0.998988	0.998271	0.941719	0.0129723
AC138655.1	0.999282	0.998988	0.99827	0.941903	0.0130232
BPY2B	0.999279	0.998984	0.998264	0.942085	0.0130742
PHGR1	0.999277	0.998981	0.998258	0.942267	0.0131252
BPY2C	0.999276	0.99898	0.998257	0.942446	0.0131762
AC068987.1	0.999276	0.998979	0.998256	0.942625	0.0132271
AC079341.1	0.999275	0.998978	0.998254	0.942802	0.0132781
FAM27B	0.999273	0.998975	0.998249	0.942978	0.0133291
RP11-481A20.11	0.999273	0.998975	0.998249	0.943152	0.0133801
AL357673.1	0.99927	0.998971	0.998242	0.943326	0.013431
AL162407.1	0.999268	0.998969	0.998238	0.943498	0.013482
RP11-180C1.1	0.999268	0.998968	0.998236	0.943669	0.013533
C1orf195	0.999268	0.998968	0.998236	0.943838	0.013584
RP11-3B7.1	0.999266	0.998966	0.998233	0.944007	0.0136349
PRR9	0.999266	0.998965	0.998232	0.944174	0.0136859
C10orf85	0.999266	0.998965	0.998231	0.94434	0.0137369
XAGE1B	0.999264	0.998963	0.998228	0.944504	0.0137878
XAGE1A	0.999264	0.998963	0.998228	0.944668	0.0138388
XAGE1C	0.999263	0.998962	0.998226	0.94483	0.0138898
XAGE1D	0.999263	0.998962	0.998226	0.944992	0.0139408
XAGE1E	0.999263	0.998961	0.998226	0.945152	0.0139917
FKSG52	0.999263	0.998961	0.998225	0.945311	0.0140427
RP11-219B4.5	0.999262	0.99896	0.998224	0.945469	0.0140937
AL079342.1	0.999259	0.998956	0.998216	0.945626	0.0141447
FAM25B	0.999253	0.998946	0.9982	0.945781	0.0141956
DKFZP761K2322	0.99925	0.998943	0.998195	0.945936	0.0142466
C20orf202	0.999249	0.998941	0.99819	0.94609	0.0142976
FAM25G	0.999247	0.998939	0.998187	0.946242	0.0143486
AE000662.92	0.999247	0.998939	0.998187	0.946394	0.0143995
KIAA0087	0.999246	0.998938	0.998185	0.946544	0.0144505
FAM25C	0.999242	0.998932	0.998175	0.946694	0.0145015
C1orf234	0.999241	0.99893	0.998172	0.946842	0.0145525
FKSG62	0.99924	0.998929	0.99817	0.94699	0.0146034
AC105020.1	0.99924	0.998929	0.99817	0.947136	0.0146544
CXorf24	0.999239	0.998927	0.998166	0.947282	0.0147054
RP11-379H8.1	0.999235	0.998921	0.998157	0.947426	0.0147563
RP11-10A14.4	0.999233	0.998919	0.998153	0.94757	0.0148073
RP11-817J15.3	0.999231	0.998916	0.998148	0.947712	0.0148583
AC016251.1	0.999229	0.998913	0.998143	0.947854	0.0149093
AL590452.1	0.999229	0.998913	0.998143	0.947995	0.0149602
GGNBP1	0.999226	0.998909	0.998136	0.948135	0.0150112
CLEC19A	0.999225	0.998908	0.998134	0.948273	0.0150622
FKSG61	0.999224	0.998907	0.998132	0.948411	0.0151132
AC011755.1	0.999222	0.998903	0.998126	0.948549	0.0151641
FKSG48	0.999222	0.998903	0.998126	0.948685	0.0152151
NAP1L6	0.99922	0.998901	0.998121	0.94882	0.0152661
RP11-116D17.1	0.99922	0.9989	0.998121	0.948955	0.0153171
AL139147.1	0.999219	0.9989	0.99812	0.949088	0.015368
AC119673.1	0.999219	0.998899	0.99812	0.949221	0.015419
CCL3L3	0.999219	0.998899	0.998119	0.949353	0.01547
C19orf77	0.999217	0.998896	0.998114	0.949484	0.015521
RP11-297N6.4	0.999214	0.998893	0.998108	0.949614	0.0155719
DKFZP434O1614	0.999212	0.99889	0.998103	0.949744	0.0156229
TMEM75	0.999207	0.998883	0.998091	0.949872	0.0156739
C19orf69	0.999207	0.998882	0.998089	0.95	0.0157248
FKSG63	0.999206	0.998881	0.998089	0.950127	0.0157758
RP11-105C20.2	0.999205	0.99888	0.998086	0.950253	0.0158268
RP11-625H11.1	0.999203	0.998876	0.99808	0.950379	0.0158778
CYP4F31P	0.999201	0.998874	0.998076	0.950503	0.0159287
C2orf91	0.999197	0.998868	0.998067	0.950627	0.0159797
SMIM5	0.999194	0.998864	0.99806	0.95075	0.0160307
RP11-210M15.2	0.999193	0.998862	0.998056	0.950873	0.0160817
C20orf78	0.999192	0.998861	0.998054	0.950994	0.0161326
AL117190.2	0.999188	0.998856	0.998045	0.951115	0.0161836
RP11-47I22.3	0.999182	0.998847	0.998031	0.951235	0.0162346
CEBPZ-AS1	0.999181	0.998846	0.998029	0.951355	0.0162856
RP11-362K2.2	0.99918	0.998844	0.998025	0.951473	0.0163365
AC016586.1	0.999176	0.998838	0.998014	0.951591	0.0163875
RP11-650K20.3	0.999174	0.998836	0.998011	0.951708	0.0164385
RP11-410N8.4	0.999174	0.998835	0.99801	0.951825	0.0164894
CTD-2014B16.3	0.999173	0.998834	0.998008	0.951941	0.0165404
RP11-429E11.3	0.999169	0.998829	0.998	0.952056	0.0165914
RP11-293M10.1	0.999168	0.998828	0.997997	0.952171	0.0166424
C6orf52	0.999166	0.998825	0.997992	0.952284	0.0166933
AL626787.1	0.999162	0.998819	0.997982	0.952397	0.0167443
FAM106A	0.999162	0.998819	0.997982	0.95251	0.0167953
RP11-169F17.1	0.99916	0.998816	0.997977	0.952622	0.0168463
AL513478.1	0.999157	0.998812	0.997971	0.952733	0.0168972
AC091150.1	0.999153	0.998805	0.997959	0.952843	0.0169482
C21orf54	0.999151	0.998804	0.997956	0.952953	0.0169992
CLEC2A	0.999149	0.998801	0.997951	0.953063	0.0170502
AC079602.1	0.999149	0.998801	0.997951	0.953171	0.0171011
MGC4771	0.999148	0.998799	0.997948	0.953279	0.0171521
LINC00999	0.999147	0.998798	0.997946	0.953387	0.0172031
CTD-2260A17.2	0.999144	0.998793	0.997938	0.953493	0.0172541
RP11-552I14.1	0.999143	0.998792	0.997937	0.953599	0.017305
FAM27E2	0.999142	0.99879	0.997933	0.953705	0.017356
AC002451.1	0.999141	0.998789	0.997931	0.95381	0.017407
PLGLB2	0.999141	0.998789	0.99793	0.953914	0.0174579
AC132872.2	0.99914	0.998788	0.99793	0.954018	0.0175089
FAM231A	0.999139	0.998787	0.997927	0.954121	0.0175599
FAM231C	0.999139	0.998787	0.997927	0.954224	0.0176109
LINC00908	0.999137	0.998784	0.997922	0.954326	0.0176618
SERF1B	0.999137	0.998784	0.997922	0.954427	0.0177128
PP13004	0.999136	0.998783	0.99792	0.954528	0.0177638
RP1-228P16.5	0.999136	0.998783	0.99792	0.954628	0.0178148
SERF1A	0.999132	0.998776	0.997909	0.954728	0.0178657
C12orf73	0.999131	0.998776	0.997908	0.954827	0.0179167
IQCF6	0.999125	0.998767	0.997894	0.954926	0.0179677
XAGE2B	0.999125	0.998767	0.997893	0.955024	0.0180187
PINLYP	0.999125	0.998766	0.997892	0.955122	0.0180696
RP11-114H20.1	0.999124	0.998766	0.997891	0.955219	0.0181206
XAGE2	0.999124	0.998765	0.99789	0.955315	0.0181716
RP11-363G10.2	0.999124	0.998765	0.997889	0.955411	0.0182226
RBM12B-AS1	0.999122	0.998762	0.997885	0.955507	0.0182735
PRY2	0.999121	0.998761	0.997883	0.955602	0.0183245
RP11-1102P16.1	0.99912	0.99876	0.997882	0.955696	0.0183755
RP11-497E19.2	0.99912	0.998759	0.99788	0.95579	0.0184264
PRY	0.999118	0.998757	0.997877	0.955883	0.0184774
CTD-2021H9.3	0.999118	0.998756	0.997875	0.955976	0.0185284
C17orf112	0.999117	0.998755	0.997873	0.956069	0.0185794
AL589765.1	0.999115	0.998753	0.99787	0.956161	0.0186303
SMKR1	0.999113	0.998749	0.997863	0.956252	0.0186813
RP11-763F8.1	0.999111	0.998747	0.997859	0.956343	0.0187323
C14orf23	0.999107	0.998742	0.99785	0.956434	0.0187833
LY6G6E	0.999106	0.99874	0.997848	0.956524	0.0188342
AC074091.13	0.999105	0.998738	0.997844	0.956613	0.0188852
C8orf17	0.999104	0.998737	0.997843	0.956702	0.0189362
FAM231B	0.999104	0.998737	0.997842	0.956791	0.0189872
TRIQK	0.999102	0.998735	0.997838	0.956879	0.0190381
PRED57	0.999102	0.998735	0.997838	0.956967	0.0190891
RP11-351M8.1	0.9991	0.998732	0.997833	0.957054	0.0191401
AC092811.1	0.9991	0.998731	0.997832	0.957141	0.019191
FAM27E3	0.999099	0.998731	0.997831	0.957227	0.019242
AF165138.7	0.999099	0.99873	0.99783	0.957313	0.019293
TMEM30C	0.999098	0.998729	0.997828	0.957398	0.019344
RP11-706O15.1	0.999098	0.998729	0.997828	0.957484	0.0193949
FLJ45079	0.999096	0.998726	0.997824	0.957568	0.0194459
CTD-2054N24.2	0.999094	0.998722	0.997817	0.957652	0.0194969
C1orf180	0.999092	0.99872	0.997814	0.957736	0.0195479
AC008443.1	0.999092	0.99872	0.997814	0.957819	0.0195988
AL162389.1	0.99909	0.998717	0.997809	0.957902	0.0196498
FAM27E1	0.99909	0.998717	0.997808	0.957985	0.0197008
RP11-1070N10.3	0.999089	0.998716	0.997807	0.958067	0.0197518
AC008132.1	0.999088	0.998714	0.997803	0.958148	0.0198027
LUZPP1	0.999085	0.99871	0.997797	0.95823	0.0198537
BX649567.1	0.999084	0.998709	0.997794	0.95831	0.0199047
CR769776.1	0.999081	0.998704	0.997786	0.958391	0.0199557
AC106017.1	0.99908	0.998703	0.997784	0.958471	0.0200066
GRAPL	0.99908	0.998703	0.997784	0.95855	0.0200576
C7orf71	0.999075	0.998696	0.997772	0.95863	0.0201086
AP000322.53	0.999075	0.998696	0.997772	0.958709	0.0201595
TMEM78	0.999073	0.998694	0.997768	0.958787	0.0202105
LINC01118	0.999073	0.998693	0.997767	0.958865	0.0202615
GTSCR1	0.999072	0.998692	0.997766	0.958943	0.0203125
IBA57-AS1	0.999072	0.998692	0.997765	0.95902	0.0203634
TMPRSS11BNL	0.999072	0.998692	0.997765	0.959097	0.0204144
AL050303.1	0.99907	0.998689	0.99776	0.959174	0.0204654
AL591479.1	0.999068	0.998687	0.997756	0.95925	0.0205164
AL049840.1	0.999068	0.998686	0.997755	0.959326	0.0205673
PP13439	0.999062	0.998678	0.997742	0.959401	0.0206183
AP006621.5	0.999062	0.998677	0.99774	0.959476	0.0206693
AC020907.1	0.99906	0.998675	0.997736	0.959551	0.0207203
AC145676.2	0.999058	0.998672	0.997732	0.959625	0.0207712
DEFB105A	0.999058	0.998672	0.997731	0.959699	0.0208222
AL359091.2	0.999048	0.998658	0.997708	0.959773	0.0208732
LINC00955	0.999048	0.998658	0.997707	0.959846	0.0209242
RP11-195F19.5	0.999048	0.998657	0.997706	0.959919	0.0209751
AP001888.1	0.999046	0.998655	0.997702	0.959992	0.0210261
C18orf64	0.999043	0.998651	0.997696	0.960064	0.0210771
AC104841.2	0.999042	0.99865	0.997694	0.960136	0.021128
AL391421.1	0.999042	0.99865	0.997694	0.960208	0.021179
RP11-664D7.4	0.999041	0.998649	0.997691	0.960279	0.02123
AL355390.1	0.999036	0.998642	0.997679	0.96035	0.021281
SMIM17	0.999036	0.998641	0.997679	0.960421	0.0213319
DKFZP779J2370	0.999033	0.998637	0.997672	0.960491	0.0213829
FLJ20373	0.999032	0.998635	0.997669	0.960561	0.0214339
RP11-1105G2.3	0.999032	0.998635	0.997668	0.96063	0.0214849
FAM25E	0.99903	0.998632	0.997663	0.9607	0.0215358
AL118506.1	0.999026	0.998627	0.997654	0.960769	0.0215868
LEUTX	0.999025	0.998626	0.997653	0.960837	0.0216378
C12orf79	0.999025	0.998626	0.997652	0.960906	0.0216888
C7orf73	0.999023	0.998623	0.997647	0.960974	0.0217397
FAM25A	0.999018	0.998616	0.997635	0.961042	0.0217907
AC007952.6	0.999016	0.998613	0.997631	0.961109	0.0218417
RP11-147C23.1	0.999014	0.99861	0.997625	0.961176	0.0218926
RP11-295D22.1	0.999009	0.998603	0.997614	0.961243	0.0219436
AL109659.1	0.999008	0.998602	0.997612	0.961309	0.0219946
TMEM239	0.999007	0.998601	0.99761	0.961376	0.0220456
RP11-758M4.1	0.999007	0.9986	0.997609	0.961442	0.0220965
GAGE12C	0.999001	0.998591	0.997593	0.961507	0.0221475
GAGE12D	0.999001	0.998591	0.997593	0.961573	0.0221985
GAGE12E	0.999	0.998591	0.997593	0.961638	0.0222495
CTD-2228K2.5	0.998999	0.998589	0.997589	0.961702	0.0223004
C14orf132	0.998999	0.998588	0.997588	0.961767	0.0223514
RP11-382J12.1	0.998994	0.998582	0.997577	0.961831	0.0224024
C20orf62	0.998992	0.998579	0.997572	0.961895	0.0224534
RP11-247C2.2	0.99899	0.998577	0.997569	0.961958	0.0225043
AC139426.2	0.998989	0.998576	0.997567	0.962022	0.0225553
AC139100.2	0.998988	0.998574	0.997564	0.962085	0.0226063
RP11-664I21.6	0.998988	0.998574	0.997564	0.962148	0.0226573
CTD-2547L24.3	0.998987	0.998573	0.997562	0.96221	0.0227082
AC009403.2	0.998984	0.998568	0.997554	0.962272	0.0227592
FAM215A	0.998984	0.998568	0.997554	0.962334	0.0228102
C11orf86	0.998976	0.998556	0.997533	0.962396	0.0228611
LINC00923	0.998975	0.998555	0.997531	0.962457	0.0229121
AC017081.1	0.998973	0.998553	0.997528	0.962518	0.0229631
GAGE12I	0.998972	0.998551	0.997524	0.962579	0.0230141
AC104472.1	0.998972	0.99855	0.997523	0.96264	0.023065
GAGE12F	0.998971	0.99855	0.997522	0.9627	0.023116
GAGE12G	0.998971	0.99855	0.997522	0.96276	0.023167
AC006967.1	0.998969	0.998547	0.997518	0.96282	0.023218
NANOGNB	0.998967	0.998544	0.997512	0.96288	0.0232689
SDIM1	0.998966	0.998542	0.997509	0.962939	0.0233199
AC007952.5	0.998959	0.998533	0.997493	0.962998	0.0233709
SMLR1	0.998956	0.998528	0.997486	0.963057	0.0234219
CTD-2117L12.1	0.998954	0.998526	0.997482	0.963116	0.0234728
HBCBP	0.998954	0.998526	0.997481	0.963174	0.0235238
RP11-826N14.2	0.998954	0.998526	0.997481	0.963232	0.0235748
SMIM10	0.998952	0.998523	0.997477	0.96329	0.0236258
RP11-1026M7.2	0.998947	0.998516	0.997465	0.963347	0.0236767
RP11-131H24.4	0.998946	0.998515	0.997462	0.963405	0.0237277
AP001652.1	0.998945	0.998512	0.997458	0.963462	0.0237787
IRGM	0.998944	0.998511	0.997456	0.963519	0.0238296
CTA-299D3.8	0.998941	0.998508	0.99745	0.963575	0.0238806
C21orf88	0.99894	0.998506	0.997447	0.963632	0.0239316
RP11-322L20.1	0.998931	0.998493	0.997426	0.963688	0.0239826
GVQW1	0.998926	0.998486	0.997414	0.963744	0.0240335
CTD-2210P24.4	0.998924	0.998484	0.997409	0.9638	0.0240845
GAGE2E	0.998924	0.998483	0.997409	0.963855	0.0241355
C5orf27	0.998921	0.998479	0.997401	0.96391	0.0241865
ARL17A	0.998917	0.998473	0.997392	0.963965	0.0242374
Z98049.1	0.998916	0.998473	0.997391	0.96402	0.0242884
C19orf83	0.998915	0.998471	0.997388	0.964075	0.0243394
LINC00935	0.998913	0.998468	0.997383	0.964129	0.0243904
AC174470.1	0.998912	0.998466	0.99738	0.964183	0.0244413
VCY	0.998909	0.998462	0.997373	0.964237	0.0244923
VCY1B	0.998909	0.998462	0.997373	0.964291	0.0245433
AC092675.3	0.998907	0.998459	0.997368	0.964344	0.0245943
RP11-451M19.3	0.998906	0.998458	0.997366	0.964397	0.0246452
C8orf87	0.998905	0.998457	0.997363	0.96445	0.0246962
FAM231D	0.998904	0.998456	0.997362	0.964503	0.0247472
OR52B1P	0.998901	0.998451	0.997354	0.964556	0.0247981
RP11-65D24.2	0.998901	0.99845	0.997353	0.964608	0.0248491
AC008394.1	0.9989	0.99845	0.997352	0.96466	0.0249001
AC022431.2	0.9989	0.998449	0.997351	0.964712	0.0249511
RP11-276H1.3	0.998899	0.998448	0.997348	0.964764	0.025002
TP53TG3	0.998896	0.998444	0.997341	0.964816	0.025053
TP53TG3C	0.998894	0.998441	0.997336	0.964867	0.025104
TP53TG3B	0.998894	0.99844	0.997336	0.964918	0.025155
AC112693.2	0.998889	0.998434	0.997326	0.964969	0.0252059
RP11-89N17.1	0.998889	0.998434	0.997324	0.96502	0.0252569
ZMYM6NB	0.998887	0.998432	0.997321	0.96507	0.0253079
C16orf47	0.998886	0.99843	0.997317	0.965121	0.0253589
CTC-534A2.2	0.998883	0.998426	0.997311	0.965171	0.0254098
C11orf21	0.998883	0.998425	0.99731	0.965221	0.0254608
AC018816.3	0.998883	0.998425	0.99731	0.965271	0.0255118
AC022498.1	0.998882	0.998424	0.997308	0.96532	0.0255627
AP003774.4	0.998882	0.998424	0.997308	0.96537	0.0256137
RP11-181C3.1	0.998879	0.99842	0.9973	0.965419	0.0256647
C16orf97	0.998877	0.998418	0.997297	0.965468	0.0257157
C10orf126	0.998872	0.99841	0.997284	0.965516	0.0257666
AC005008.2	0.998871	0.998408	0.99728	0.965565	0.0258176
C6orf229	0.99887	0.998407	0.997279	0.965613	0.0258686
PATE4	0.998867	0.998402	0.997271	0.965662	0.0259196
DKFZP779L1853	0.998863	0.998397	0.997262	0.96571	0.0259705
CTB-167G5.5	0.998861	0.998394	0.997256	0.965758	0.0260215
SPANXA1	0.998856	0.998388	0.997245	0.965805	0.0260725
SPANXA2	0.998856	0.998387	0.997245	0.965853	0.0261235
KRTAP2-2	0.998856	0.998387	0.997245	0.9659	0.0261744
BSPH1	0.99885	0.998379	0.997231	0.965947	0.0262254
HSBP1L1	0.998848	0.998377	0.997227	0.965994	0.0262764
MEF2BNB	0.998848	0.998376	0.997226	0.966041	0.0263274
AP001816.1	0.998844	0.998371	0.997217	0.966088	0.0263783
DEFB4B	0.998843	0.99837	0.997215	0.966134	0.0264293
TMEM262	0.998838	0.998362	0.997201	0.96618	0.0264803
C16orf52	0.998836	0.99836	0.997198	0.966226	0.0265312
RP11-321F6.1	0.998835	0.998357	0.997194	0.966272	0.0265822
RP4-758J18.2	0.998833	0.998355	0.997191	0.966318	0.0266332
GAGE12H	0.998827	0.998347	0.997176	0.966364	0.0266842
C10orf105	0.998827	0.998346	0.997175	0.966409	0.0267351
TEX38	0.998826	0.998345	0.997172	0.966454	0.0267861
CCDC182	0.998826	0.998345	0.997172	0.966499	0.0268371
PPIAL4B	0.998825	0.998343	0.99717	0.966544	0.0268881
COLCA2	0.99882	0.998337	0.99716	0.966589	0.026939
PPIAL4D	0.998817	0.998333	0.997152	0.966633	0.02699
PPIAL4C	0.998816	0.998332	0.99715	0.966678	0.027041
NUPR1L	0.998816	0.998331	0.997149	0.966722	0.027092
CTC-241N9.1	0.998815	0.99833	0.997146	0.966766	0.0271429
RP11-126K1.2	0.998815	0.998329	0.997146	0.96681	0.0271939
KLRF2	0.998814	0.998329	0.997145	0.966854	0.0272449
KRTAP2-1	0.998813	0.998326	0.997141	0.966897	0.0272959
AC112715.2	0.998809	0.998321	0.997131	0.966941	0.0273468
AC006372.1	0.998807	0.998319	0.997128	0.966984	0.0273978
ZG16	0.998802	0.998312	0.997116	0.967027	0.0274488
C1orf220	0.998796	0.998302	0.9971	0.96707	0.0275507
C1ORF220	0.998796	0.998302	0.9971	0.967113	0.0275507
ADAMTSL4-AS1	0.998794	0.9983	0.997096	0.967155	0.0276017
C15orf62	0.998791	0.998296	0.99709	0.967198	0.0276527
RP11-422N16.3	0.99879	0.998295	0.997087	0.96724	0.0277036
AC007557.1	0.99879	0.998294	0.997086	0.967282	0.0277546
TEN1	0.998788	0.998292	0.997083	0.967324	0.0278056
ARL17B	0.998782	0.998283	0.997068	0.967366	0.0278566
RP11-171N4.2	0.99878	0.99828	0.997062	0.967408	0.0279075
C9orf169	0.998779	0.99828	0.997061	0.96745	0.0279585
PLGLB1	0.998779	0.998278	0.997059	0.967491	0.0280095
TPRXL	0.998778	0.998278	0.997058	0.967532	0.0280605
C21orf140	0.998775	0.998273	0.99705	0.967573	0.0281114
FAM182B	0.998774	0.998272	0.997049	0.967614	0.0281624
SPACA5B	0.998774	0.998272	0.997048	0.967655	0.0282134
AC132186.1	0.998773	0.998271	0.997046	0.967696	0.0282643
PATE3	0.998772	0.998269	0.997042	0.967736	0.0283153
LINC01101	0.998771	0.998267	0.99704	0.967777	0.0283663
AL596220.1	0.998765	0.99826	0.997027	0.967817	0.0284173
RP11-366L20.2	0.998764	0.998258	0.997025	0.967857	0.0284682
SPANXB2	0.99876	0.998252	0.997014	0.967897	0.0285192
SPANXB1	0.99876	0.998252	0.997014	0.967937	0.0285702
RD3L	0.99875	0.998238	0.99699	0.967977	0.0286212
AC011897.1	0.998746	0.998232	0.99698	0.968016	0.0286721
RP11-127H5.1	0.998743	0.998229	0.996975	0.968056	0.0287231
RP11-553A10.1	0.998737	0.99822	0.996959	0.968095	0.0287741
C8orf49	0.998736	0.998219	0.996957	0.968134	0.0288251
C2orf74	0.998732	0.998212	0.996946	0.968173	0.028876
PSMG4	0.998731	0.998212	0.996945	0.968212	0.028927
C5orf63	0.998727	0.998206	0.996936	0.968251	0.028978
AL360004.1	0.998723	0.998201	0.996926	0.96829	0.029029
AC009365.3	0.998723	0.9982	0.996925	0.968328	0.0290799
KB-1507C5.2	0.99872	0.998196	0.996918	0.968366	0.0291309
AL590483.1	0.998715	0.998189	0.996906	0.968405	0.0291819
C22orf46	0.998715	0.998188	0.996905	0.968443	0.0292328
FLJ27365	0.998714	0.998188	0.996905	0.968481	0.0292838
CASP16	0.998713	0.998186	0.996901	0.968518	0.0293348
BX088651.1	0.998712	0.998185	0.996899	0.968556	0.0293858
HIST2H4A	0.99871	0.998182	0.996895	0.968594	0.0294367
HIST2H4B	0.99871	0.998182	0.996894	0.968631	0.0294877
IGSF23	0.998703	0.998172	0.996877	0.968669	0.0295387
C7orf76	0.998699	0.998167	0.996868	0.968706	0.0295897
AL450307.1	0.998699	0.998166	0.996868	0.968743	0.0296406
C1orf185	0.998693	0.998157	0.996852	0.96878	0.0296916
AC099552.4	0.99869	0.998153	0.996846	0.968817	0.0297426
RP11-480I12.4	0.998687	0.998149	0.996838	0.968853	0.0297936
CISD3	0.998686	0.998148	0.996837	0.96889	0.0298445
SMIM9	0.998685	0.998147	0.996834	0.968926	0.0298955
C17orf105	0.998684	0.998145	0.996831	0.968963	0.0299465
LINC00632	0.998678	0.998137	0.996817	0.968999	0.0299975
AL356356.1	0.998677	0.998135	0.996814	0.969035	0.0300484
C11orf44	0.998674	0.998132	0.996809	0.969071	0.0300994
RP11-770J1.4	0.998669	0.998124	0.996796	0.969107	0.0301504
LINC00346	0.998667	0.998122	0.996791	0.969142	0.0302013
DEFB4A	0.998665	0.998118	0.996785	0.969178	0.0302523
BBIP1	0.998665	0.998118	0.996785	0.969214	0.0303033
AC006486.1	0.998663	0.998116	0.996782	0.969249	0.0303543
C1orf137	0.998663	0.998116	0.996781	0.969284	0.0304052
OR4F21	0.998662	0.998114	0.996779	0.969319	0.0304562
DKFZP434A062	0.998658	0.998108	0.996768	0.969354	0.0305072
RP11-15E18.4	0.998652	0.9981	0.996755	0.969389	0.0305582
C19orf84	0.99865	0.998097	0.996749	0.969424	0.0306091
MBD3L4	0.998649	0.998096	0.996747	0.969459	0.0306601
MBD3L5	0.998649	0.998096	0.996747	0.969493	0.0307111
MBD3L2	0.998649	0.998095	0.996747	0.969528	0.0307621
UBE2Q2L	0.998642	0.998086	0.99673	0.969562	0.030813
AC074389.6	0.998641	0.998084	0.996728	0.969596	0.030864
OR4F29	0.998635	0.998075	0.996713	0.96963	0.030915
OR4F16	0.998634	0.998075	0.996712	0.969664	0.0309659
RP11-368I7.4	0.998633	0.998074	0.996709	0.969698	0.0310169
TMEM253	0.998632	0.998072	0.996707	0.969732	0.0310679
PRR26	0.998628	0.998066	0.996697	0.969766	0.0311189
C6orf99	0.998623	0.99806	0.996686	0.969799	0.0311698
RP11-487E13.1	0.998618	0.998052	0.996672	0.969833	0.0312208
ST7-OT4	0.998614	0.998047	0.996664	0.969866	0.0312718
RP3-422G23.4	0.998612	0.998044	0.996659	0.9699	0.0313228
BLACE	0.99861	0.998041	0.996653	0.969933	0.0313737
C20orf173	0.99861	0.99804	0.996653	0.969966	0.0314247
C8orf88	0.998606	0.998036	0.996645	0.969999	0.0314757
PRR23D1	0.9986	0.998026	0.996629	0.970032	0.0315267
PRR23D2	0.998598	0.998024	0.996624	0.970064	0.0315776
AC005003.1	0.998595	0.998019	0.996617	0.970097	0.0316286
FAM195B	0.998591	0.998014	0.996608	0.970129	0.0316796
H2AFB3	0.998591	0.998014	0.996608	0.970162	0.0317306
H2AFB2	0.998591	0.998014	0.996607	0.970194	0.0317815
PRSS46	0.998587	0.998008	0.996597	0.970226	0.0318325
FAM156A	0.998581	0.998	0.996585	0.970258	0.0318835
FAM156B	0.998581	0.998	0.996584	0.97029	0.0319344
CYorf17	0.998573	0.997989	0.996564	0.970322	0.0319854
AC116407.2	0.99857	0.997985	0.996558	0.970354	0.0320364
AC021860.1	0.998568	0.997982	0.996554	0.970386	0.0320874
LRRC3DN	0.998568	0.997982	0.996552	0.970418	0.0321383
C21orf67	0.998567	0.997981	0.996551	0.970449	0.0321893
RP11-17M16.1	0.998567	0.99798	0.99655	0.970481	0.0322403
RP11-701P16.2	0.998561	0.997973	0.996537	0.970512	0.0322913
C3orf83	0.998559	0.997969	0.99653	0.970543	0.0323422
C15orf65	0.998553	0.997961	0.996517	0.970574	0.0323932
KIAA0125	0.998551	0.997958	0.996512	0.970605	0.0324442
AC137932.1	0.99855	0.997957	0.99651	0.970636	0.0324952
AL590822.2	0.998544	0.997948	0.996495	0.970667	0.0325461
TMEM233	0.998544	0.997948	0.996495	0.970698	0.0325971
C12orf75	0.998542	0.997945	0.99649	0.970728	0.0326481
ARL5C	0.998535	0.997935	0.996474	0.970759	0.0326991
C8orf48	0.998534	0.997934	0.996471	0.970789	0.03275
C9orf57	0.998532	0.997932	0.996467	0.97082	0.032801
ZNF705D	0.99853	0.997928	0.996461	0.97085	0.032852
AC140481.2	0.998526	0.997923	0.996452	0.97088	0.0329029
RP11-796G6.2	0.998523	0.997918	0.996444	0.97091	0.0329539
IZUMO3	0.998521	0.997915	0.996439	0.97094	0.0330049
U82695.9	0.99852	0.997914	0.996437	0.97097	0.0330559
RPL41	0.99852	0.997914	0.996436	0.971	0.0331068
GRIK1-AS2	0.998516	0.997909	0.996428	0.97103	0.0331578
AC115618.1	0.998509	0.997899	0.996412	0.971059	0.0332088
AC005481.5	0.998508	0.997897	0.996408	0.971089	0.0332598
BX842679.1	0.998507	0.997896	0.996406	0.971119	0.0333107
C17orf107	0.998507	0.997895	0.996405	0.971148	0.0333617
PYURF	0.998506	0.997895	0.996404	0.971177	0.0334127
CTD-2600O9.1	0.998505	0.997893	0.996402	0.971206	0.0334637
AL590867.1	0.998503	0.997889	0.996395	0.971235	0.0335146
C1orf68	0.9985	0.997886	0.996388	0.971265	0.0335656
AP003733.1	0.998498	0.997884	0.996385	0.971293	0.0336166
BOLA2	0.998493	0.997876	0.996372	0.971322	0.0336676
BOLA2B	0.998489	0.99787	0.996363	0.971351	0.0337185
RP11-10J21.3	0.998483	0.997863	0.996349	0.97138	0.0337695
ARL14EPL	0.998483	0.997862	0.996349	0.971408	0.0338205
UBE2QL1	0.99848	0.997858	0.996341	0.971437	0.0338714
ZNF487	0.998478	0.997855	0.996336	0.971465	0.0339224
AC008060.7	0.998469	0.997843	0.996315	0.971494	0.0339734
RP11-863K10.7	0.998463	0.997834	0.996301	0.971522	0.0340244
AC110781.3	0.998461	0.997831	0.996295	0.97155	0.0340753
CTB-78H18.1	0.99846	0.99783	0.996294	0.971578	0.0341263
AL009178.1	0.998451	0.997817	0.996272	0.971606	0.0341773
AL590822.1	0.998447	0.997811	0.996261	0.971634	0.0342283
RP11-111M22.2	0.998432	0.99779	0.996225	0.971662	0.0342792
C17orf51	0.99843	0.997787	0.996221	0.97169	0.0343302
FAM180B	0.998428	0.997784	0.996216	0.971717	0.0343812
AL603965.1	0.998427	0.997783	0.996213	0.971745	0.0344322
AL359195.1	0.998427	0.997782	0.996212	0.971773	0.0344831
C22orf34	0.998425	0.997781	0.99621	0.9718	0.0345341
HRK	0.998424	0.997779	0.996206	0.971827	0.0345851
OR51H1P	0.998421	0.997774	0.996199	0.971855	0.034636
AC092850.1	0.998417	0.99777	0.99619	0.971882	0.034687
FAM27D1	0.998412	0.997762	0.996178	0.971909	0.034738
OR51J1	0.998412	0.997762	0.996177	0.971936	0.034789
AL591684.1	0.998404	0.99775	0.996157	0.971963	0.0348399
C9orf62	0.998402	0.997747	0.996152	0.97199	0.0348909
AC023469.1	0.998401	0.997746	0.99615	0.972017	0.0349419
KIAA1024L	0.998392	0.997734	0.996129	0.972044	0.0349929
STMND1	0.998389	0.99773	0.996123	0.97207	0.0350438
FHAD1	0.998384	0.997722	0.99611	0.972097	0.0350948
SLC22A18AS	0.998375	0.99771	0.996088	0.972123	0.0351458
LIMS3	0.998368	0.9977	0.996073	0.97215	0.0351968
HIST2H2AA3	0.998368	0.9977	0.996072	0.972176	0.0352477
HIST2H2AA4	0.998368	0.9977	0.996072	0.972202	0.0352987
LIMS3L	0.998367	0.997698	0.996069	0.972229	0.0353497
RP11-80A15.1	0.998362	0.997691	0.996057	0.972255	0.0354007
AP000974.1	0.99836	0.997689	0.996053	0.972281	0.0354516
AC040160.1	0.998356	0.997683	0.996044	0.972307	0.0355026
AL139099.1	0.998353	0.997679	0.996036	0.972333	0.0355536
GJE1	0.998351	0.997676	0.996031	0.972359	0.0356045
FSBP	0.99835	0.997675	0.996029	0.972384	0.0356555
KRTAP29-1	0.99835	0.997674	0.996028	0.97241	0.0357065
C15orf61	0.998322	0.997634	0.99596	0.972436	0.0357575
FAM229A	0.99832	0.997633	0.995957	0.972461	0.0358084
OVCH1-AS1	0.998319	0.997631	0.995954	0.972487	0.0358594
C19orf38	0.998314	0.997624	0.995941	0.972512	0.0359104
C13orf45	0.998313	0.997623	0.99594	0.972537	0.0359614
MANSC4	0.998311	0.99762	0.995935	0.972563	0.0360123
ANKRD66	0.998308	0.997615	0.995927	0.972588	0.0360633
CCDC152	0.998305	0.997611	0.99592	0.972613	0.0361143
AC112721.1	0.9983	0.997604	0.995908	0.972638	0.0361653
OR4F3	0.9983	0.997604	0.995907	0.972663	0.0362162
OR10D3	0.998297	0.997601	0.995902	0.972688	0.0362672
C4orf48	0.998294	0.997596	0.995895	0.972713	0.0363182
DMRTC1B	0.998281	0.997577	0.995863	0.972738	0.0363692
LRRC72	0.99828	0.997576	0.995861	0.972762	0.0364201
AC093802.1	0.998276	0.99757	0.995849	0.972787	0.0364711
LEKR1	0.998275	0.997569	0.995849	0.972812	0.0365221
AC007375.1	0.998269	0.99756	0.995833	0.972836	0.036573
RP11-321M21.3	0.998267	0.997558	0.99583	0.972861	0.036624
SSX2B	0.998266	0.997557	0.995827	0.972885	0.036675
RNF224	0.998263	0.997552	0.995819	0.972909	0.036726
KLLN	0.99825	0.997534	0.995788	0.972934	0.0367769
RPS17	0.998245	0.997527	0.995777	0.972958	0.0368274
RIIAD1	0.998244	0.997526	0.995774	0.972982	0.0368784
CCL4L1	0.998244	0.997525	0.995773	0.973006	0.0369294
RPS17L	0.998242	0.997523	0.995769	0.97303	0.0369803
CPSF4L	0.998242	0.997522	0.995768	0.973054	0.0370313
HSFY1	0.998239	0.997518	0.995762	0.973078	0.0370823
AC127496.1	0.998238	0.997517	0.99576	0.973101	0.0371332
HSFY2	0.998238	0.997517	0.995759	0.973125	0.0371842
RNF222	0.998237	0.997516	0.995758	0.973149	0.0372352
C2orf27A	0.998235	0.997513	0.995752	0.973172	0.0372862
R3HCC1	0.998233	0.99751	0.995748	0.973196	0.0373371
CCDC169	0.998233	0.99751	0.995748	0.973219	0.0373881
AC024940.1	0.998232	0.997508	0.995744	0.973243	0.0374391
AC010536.1	0.99823	0.997506	0.995741	0.973266	0.0374901
FAM21D	0.998227	0.997502	0.995734	0.97329	0.037541
FAM228B	0.998219	0.99749	0.995714	0.973313	0.037592
OR14A2	0.998217	0.997487	0.995708	0.973336	0.0376425
C10orf131	0.998216	0.997486	0.995706	0.973359	0.0376934
C19orf71	0.998212	0.99748	0.995697	0.973382	0.0377444
TMEM240	0.998207	0.997474	0.995685	0.973405	0.0377954
HIST2H3C	0.998207	0.997473	0.995685	0.973428	0.0378464
HIST2H3A	0.998207	0.997473	0.995685	0.973451	0.0378973
AC018755.1	0.998207	0.997473	0.995685	0.973474	0.0379483
AL020996.1	0.998199	0.997462	0.995666	0.973496	0.0379993
C19orf24	0.998197	0.997459	0.995661	0.973519	0.0380503
RP11-89K11.1	0.998196	0.997457	0.995657	0.973542	0.0381012
AC106876.2	0.998192	0.997453	0.99565	0.973564	0.0381522
AP001468.1	0.998191	0.997451	0.995647	0.973587	0.0382032
PABPC1L2B	0.99819	0.997449	0.995644	0.973609	0.0382542
GAGE2C	0.998189	0.997448	0.995642	0.973631	0.0383051
CTB-58E17.5	0.998188	0.997446	0.995638	0.973654	0.0383561
PABPC1L2A	0.998163	0.997411	0.995579	0.973676	0.0384071
RP11-477N12.3	0.998135	0.997372	0.995511	0.973698	0.038458
OR10G6	0.998123	0.997355	0.995482	0.97372	0.038509
CGB8	0.998117	0.997346	0.995468	0.973743	0.03856
AL078585.1	0.998114	0.997342	0.995461	0.973765	0.038611
PRAC1	0.998109	0.997335	0.995449	0.973787	0.0386619
AC096677.1	0.998106	0.997331	0.995442	0.973808	0.0387129
AP000783.1	0.998105	0.997329	0.995439	0.97383	0.0387639
hsa-mir-150	0.998101	0.997324	0.99543	0.973852	0.0388149
RP11-520P18.5	0.998095	0.997315	0.995415	0.973874	0.0388658
AP001631.10	0.99809	0.997308	0.995403	0.973896	0.0389168
VSTM5	0.998086	0.997303	0.995395	0.973917	0.0389678
TMEM88B	0.998082	0.997297	0.995384	0.973939	0.0390188
LRRC3C	0.998082	0.997296	0.995383	0.97396	0.0390697
AP001055.1	0.998078	0.997292	0.995375	0.973982	0.0391207
FRG2C	0.998077	0.997291	0.995373	0.974003	0.0391717
PLET1	0.998075	0.997287	0.995366	0.974025	0.0392227
GGACT	0.998071	0.997282	0.995358	0.974046	0.0392736
IFITM10	0.99807	0.99728	0.995355	0.974067	0.0393246
CTD-2144E22.5	0.99807	0.99728	0.995355	0.974088	0.0393756
GCNT7	0.998065	0.997273	0.995343	0.974109	0.0394265
GCNT6	0.998054	0.997258	0.995317	0.974131	0.0394775
C11orf91	0.998052	0.997254	0.995311	0.974152	0.0395285
CCL3L1	0.99805	0.997252	0.995307	0.974173	0.0395795
TLCD2	0.998046	0.997247	0.995298	0.974193	0.0396304
AC079612.1	0.998044	0.997244	0.995293	0.974214	0.0396814
AC013269.5	0.998042	0.997241	0.995288	0.974235	0.0397324
PRR20A	0.998041	0.997239	0.995286	0.974256	0.0397834
PRR20B	0.998041	0.997239	0.995286	0.974277	0.0398343
PRR20C	0.998041	0.997239	0.995286	0.974297	0.0398853
PRR20E	0.998041	0.997239	0.995286	0.974318	0.0399363
PRR20D	0.998041	0.997239	0.995286	0.974338	0.0399873
C17orf89	0.998028	0.997222	0.995255	0.974359	0.0400382
C3orf49	0.998026	0.997218	0.995249	0.974379	0.0400892
PRR24	0.998021	0.997212	0.995239	0.9744	0.0401402
AC006455.1	0.998018	0.997207	0.995231	0.97442	0.0401912
AC073188.1	0.998018	0.997207	0.995231	0.974441	0.0402421
C14orf164	0.998016	0.997205	0.995227	0.974461	0.0402931
ATP5EP2	0.998014	0.997201	0.99522	0.974481	0.0403441
CXorf64	0.998011	0.997197	0.995213	0.974501	0.040395
CT45A2	0.99801	0.997196	0.995212	0.974521	0.040446
CT45A4	0.998009	0.997194	0.995208	0.974541	0.040497
CT45A6	0.998009	0.997194	0.995208	0.974561	0.040548
AP003062.1	0.998007	0.997191	0.995203	0.974581	0.0405989
AC019294.1	0.998005	0.997189	0.995199	0.974601	0.0406499
TMEM210	0.998001	0.997183	0.99519	0.974621	0.0407009
AL627171.2	0.998	0.997181	0.995186	0.974641	0.0407519
MAGEA2B	0.998	0.997181	0.995186	0.974661	0.0408028
MAGEA2	0.997999	0.997181	0.995185	0.97468	0.0408538
CT45A3	0.99799	0.997167	0.995163	0.9747	0.0409048
SMCO2	0.997989	0.997166	0.995161	0.97472	0.0409558
SSX2	0.997987	0.997164	0.995157	0.974739	0.0410067
RP11-93B14.6	0.997979	0.997152	0.995137	0.974759	0.0410577
AC015989.2	0.997978	0.99715	0.995134	0.974778	0.0411087
TRAPPC3L	0.997974	0.997145	0.995125	0.974798	0.0411596
C2orf27B	0.997966	0.997134	0.995106	0.974817	0.0412106
MAGEA9	0.997948	0.997108	0.995062	0.974836	0.0412616
DEFB106A	0.997944	0.997103	0.995054	0.974856	0.0413126
SLN	0.997942	0.9971	0.995048	0.974875	0.0413635
RP11-433C9.2	0.997935	0.99709	0.995032	0.974894	0.0414145
AC018867.2	0.997925	0.997076	0.995007	0.974913	0.0414655
SAP25	0.997923	0.997073	0.995001	0.974932	0.0415165
TEX36	0.997923	0.997073	0.995001	0.974951	0.0415674
TEX22	0.997911	0.997056	0.994973	0.97497	0.0416184
AC090616.2	0.9979	0.997041	0.994947	0.974989	0.0416694
GAGE13	0.997897	0.997036	0.994939	0.975008	0.0417204
TSPY10	0.997885	0.997019	0.99491	0.975027	0.0417713
TMEM212	0.997874	0.997004	0.994884	0.975046	0.0418223
GLYATL3	0.997864	0.99699	0.994861	0.975065	0.0418733
GAGE1	0.997863	0.996989	0.994858	0.975083	0.0419243
SPACA5	0.997861	0.996986	0.994853	0.975102	0.0419752
TSPY3	0.99786	0.996985	0.994851	0.975121	0.0420262
TARM1	0.997854	0.996976	0.994837	0.975139	0.0420772
MEI4	0.997851	0.996971	0.994829	0.975158	0.0421281
FAM170B	0.99785	0.996971	0.994828	0.975176	0.0421791
FLJ00104	0.99785	0.996971	0.994827	0.975195	0.0422301
TSPY4	0.997841	0.996957	0.994805	0.975213	0.0422811
TSPY6P	0.99784	0.996956	0.994803	0.975232	0.042332
TSTD1	0.99784	0.996956	0.994802	0.97525	0.042383
AP000708.1	0.997829	0.996941	0.994776	0.975268	0.042434
TSPY8	0.997825	0.996935	0.994767	0.975286	0.042485
DIRC3	0.997804	0.996905	0.994716	0.975305	0.0425359
OR6P1	0.997785	0.996879	0.994671	0.975323	0.0425869
OCLM	0.997782	0.996875	0.994664	0.975341	0.0426379
RNF223	0.997776	0.996866	0.994648	0.975359	0.0426889
MARVELD1	0.997769	0.996857	0.994633	0.975377	0.0427398
NPIPA3	0.997769	0.996856	0.994632	0.975395	0.0427908
FTCDNL1	0.997761	0.996845	0.994613	0.975413	0.0428418
GAGE2A	0.99776	0.996843	0.99461	0.975431	0.0428928
C17orf99	0.99776	0.996843	0.99461	0.975449	0.0429437
ERVV-1	0.997756	0.996838	0.9946	0.975467	0.0429947
C5orf52	0.997752	0.996833	0.994593	0.975484	0.0430457
AC114783.1	0.997748	0.996826	0.994582	0.975502	0.0430966
C17orf72	0.997748	0.996826	0.994581	0.97552	0.0431476
C6orf163	0.997744	0.996821	0.994572	0.975537	0.0431986
AC021218.2	0.997733	0.996806	0.994546	0.975555	0.0432496
PRAMEF5	0.99773	0.996802	0.994539	0.975573	0.0433005
C19orf81	0.997729	0.996799	0.994535	0.97559	0.0433515
RAD21L1	0.997713	0.996777	0.994498	0.975608	0.0434025
GAGE2D	0.997709	0.996772	0.994489	0.975625	0.0434535
ERICH2	0.99769	0.996744	0.994442	0.975643	0.0435044
AL590708.2	0.997687	0.996741	0.994436	0.97566	0.0435554
IQCF5	0.997687	0.99674	0.994435	0.975677	0.0436064
TCF24	0.997683	0.996735	0.994425	0.975695	0.0436574
SLC25A21-AS1	0.997682	0.996734	0.994424	0.975712	0.0437083
C6orf141	0.99768	0.996731	0.994419	0.975729	0.0437593
AL163636.6	0.99768	0.996731	0.994419	0.975746	0.0438103
TMSB4Y	0.997677	0.996726	0.994411	0.975763	0.0438612
PRAMEF9	0.997676	0.996726	0.99441	0.97578	0.0439122
NPIPA7	0.997675	0.996724	0.994407	0.975798	0.0439632
PRAMEF15	0.997674	0.996723	0.994405	0.975815	0.0440142
RFPL4AL1	0.997671	0.996718	0.994397	0.975832	0.0440651
RFPL4A	0.997669	0.996715	0.994392	0.975848	0.0441161
SCT	0.997664	0.996708	0.99438	0.975865	0.0441671
EFCAB9	0.99766	0.996702	0.99437	0.975882	0.0442181
RP11-794P6.2	0.99765	0.996688	0.994345	0.975899	0.044269
NPIPA8	0.99765	0.996688	0.994345	0.975916	0.04432
RFPL3S	0.997646	0.996683	0.994338	0.975933	0.044371
CTAG1A	0.99764	0.996675	0.994323	0.975949	0.044422
CTAG1B	0.99764	0.996674	0.994322	0.975966	0.0444729
AP000679.2	0.997631	0.996662	0.994301	0.975983	0.0445239
ANKRD61	0.997626	0.996655	0.994289	0.975999	0.0445749
AC110619.2	0.997624	0.996652	0.994283	0.976016	0.0446259
TMSB15A	0.997613	0.996636	0.994257	0.976032	0.0446768
GAGE2B	0.997607	0.996628	0.994243	0.976049	0.0447278
KRTAP2-3	0.997606	0.996627	0.994241	0.976065	0.0447788
PRAMEF8	0.997602	0.996621	0.994231	0.976082	0.0448297
TMSB15B	0.997598	0.996615	0.99422	0.976098	0.0448807
AC016757.3	0.997587	0.996599	0.994194	0.976114	0.0449317
KRTAP22-1	0.997577	0.996586	0.994172	0.976131	0.0449827
ZAR1L	0.997573	0.996581	0.994163	0.976147	0.0450336
CTB-133G6.1	0.997567	0.996572	0.994147	0.976163	0.0450846
NCR3LG1	0.997558	0.996558	0.994124	0.976179	0.0451356
CDY2B	0.997553	0.996552	0.994114	0.976196	0.0451866
CDY2A	0.997553	0.996552	0.994114	0.976212	0.0452375
AL133481.1	0.997553	0.996551	0.994112	0.976228	0.0452885
MBOAT4	0.997549	0.996546	0.994104	0.976244	0.0453395
AP000350.4	0.997537	0.99653	0.994076	0.97626	0.0453905
MYRFL	0.997523	0.99651	0.994042	0.976276	0.0454414
C9orf141	0.997517	0.996501	0.994027	0.976292	0.0454924
RP11-712L6.5	0.997507	0.996488	0.994004	0.976308	0.0455434
MS4A4E	0.99749	0.996463	0.993962	0.976324	0.0455944
KRBOX1	0.997481	0.996451	0.993941	0.976339	0.0456453
ERVV-2	0.997476	0.996444	0.993929	0.976355	0.0456963
CCL4L2	0.997475	0.996442	0.993926	0.976371	0.0457473
PRAMEF3	0.997461	0.996422	0.993892	0.976387	0.0457982
SPATA3	0.997455	0.996414	0.993878	0.976402	0.0458492
FAM187A	0.997451	0.996408	0.993868	0.976418	0.0459002
TSPY1	0.997445	0.9964	0.993854	0.976434	0.0459512
SPHAR	0.99744	0.996392	0.993841	0.976449	0.0460021
NOTO	0.997427	0.996374	0.99381	0.976465	0.0460531
TDRD12	0.997426	0.996374	0.993809	0.97648	0.0461041
TMEM235	0.997422	0.996367	0.993799	0.976496	0.0461551
BEAN1	0.997419	0.996364	0.993793	0.976511	0.046206
OVOL3	0.997413	0.996355	0.993777	0.976527	0.046257
AC026310.1	0.9974	0.996337	0.993746	0.976542	0.046308
PRAMEF21	0.997389	0.996321	0.993719	0.976558	0.046359
AC110771.1	0.997387	0.996318	0.993714	0.976573	0.0464099
CDY1B	0.997368	0.996292	0.99367	0.976588	0.0464609
CDY1	0.997362	0.996284	0.993656	0.976604	0.0465119
C19orf67	0.997361	0.996282	0.993652	0.976619	0.0465629
C5orf47	0.997355	0.996272	0.993637	0.976634	0.0466138
ASCL5	0.997352	0.996268	0.99363	0.976649	0.0466648
EFCAB10	0.997346	0.996261	0.993617	0.976664	0.0467158
AC008132.13	0.997346	0.996261	0.993616	0.976679	0.0467667
SMIM11	0.997342	0.996255	0.993607	0.976694	0.0468177
AC002472.13	0.997339	0.996251	0.993599	0.976709	0.0468687
AC012493.2	0.997335	0.996245	0.99359	0.976724	0.0469197
RNF187	0.997334	0.996243	0.993587	0.976739	0.0469706
DEFB106B	0.997328	0.996235	0.993573	0.976754	0.0470216
POLR2J2	0.997327	0.996234	0.993572	0.976769	0.0470726
SPATA24	0.997313	0.996214	0.993537	0.976784	0.0471236
MRGPRG	0.997312	0.996213	0.993535	0.976799	0.0471745
POM121L7	0.997296	0.99619	0.993497	0.976814	0.0472255
ZNF843	0.997294	0.996188	0.993492	0.976829	0.0472765
ANKRD34C	0.997294	0.996187	0.993491	0.976843	0.0473275
LRRC70	0.997288	0.996179	0.993478	0.976858	0.0473784
ATP5E	0.997282	0.996171	0.993464	0.976873	0.0474294
ERVMER34-1	0.997275	0.99616	0.993446	0.976887	0.0474804
AP003068.23	0.997273	0.996158	0.993441	0.976902	0.0475313
DDT	0.997269	0.996152	0.993431	0.976917	0.0475823
TMEM221	0.997249	0.996124	0.993384	0.976931	0.0476333
METTL11B	0.997241	0.996113	0.993365	0.976946	0.0476843
DEFB131	0.997235	0.996105	0.993351	0.97696	0.0477352
FAM200B	0.997234	0.996103	0.993347	0.976975	0.0477862
GAGE12J	0.997232	0.9961	0.993343	0.976989	0.0478372
PP2D1	0.997196	0.996049	0.993256	0.977004	0.0478882
TMEM238	0.997195	0.996048	0.993254	0.977018	0.0479391
RP11-408E5.4	0.997186	0.996035	0.993232	0.977032	0.0479901
TRIM64C	0.997181	0.996028	0.993219	0.977047	0.0480406
C7orf72	0.997178	0.996024	0.993214	0.977061	0.0480915
PPIAL4A	0.997178	0.996024	0.993214	0.977075	0.048142
PLK5	0.997175	0.996019	0.993205	0.977089	0.048193
C7orf13	0.997173	0.996017	0.993201	0.977104	0.048244
KRTAP16-1	0.997166	0.996007	0.993184	0.977118	0.0482949
DEFB110	0.997158	0.995995	0.993165	0.977132	0.0483459
DEFB134	0.997154	0.99599	0.993155	0.977146	0.0483969
MYADML2	0.997146	0.995979	0.993137	0.97716	0.0484479
LRRC38	0.997145	0.995978	0.993135	0.977174	0.0484988
SLC15A5	0.997142	0.995973	0.993126	0.977188	0.0485498
AC003101.1	0.997138	0.995968	0.993118	0.977202	0.0486008
FAM159B	0.997133	0.995961	0.993106	0.977216	0.0486517
SULT1A3	0.997128	0.995953	0.993092	0.97723	0.0487027
LRRC69	0.997114	0.995934	0.993059	0.977244	0.0487537
C16orf95	0.99711	0.995928	0.99305	0.977258	0.0488047
SPANXN4	0.997107	0.995924	0.993042	0.977272	0.0488556
DNAH10OS	0.997106	0.995922	0.99304	0.977286	0.0489066
LIPT2	0.997101	0.995916	0.993029	0.977299	0.0489576
KRTAP20-1	0.997084	0.995892	0.992988	0.977313	0.0490086
AC138647.1	0.997083	0.99589	0.992984	0.977327	0.0490595
HTN3	0.997076	0.995881	0.992969	0.977341	0.0491105
RPL39L	0.997075	0.995879	0.992966	0.977354	0.0491615
SRSF10	0.997066	0.995867	0.992945	0.977368	0.0492125
UPK3BL	0.997063	0.995862	0.992937	0.977382	0.0492634
KRTAP19-2	0.997056	0.995852	0.992921	0.977395	0.0493144
CT47A6	0.997051	0.995845	0.992908	0.977409	0.0493654
LINC01124	0.997046	0.995838	0.992896	0.977422	0.0494164
TMEM236	0.997041	0.99583	0.992883	0.977436	0.0494673
ZNF788	0.997032	0.995818	0.992863	0.977449	0.0495183
CT47A1	0.997028	0.995813	0.992854	0.977463	0.0495693
ZC2HC1B	0.997026	0.995809	0.992847	0.977476	0.0496202
TOMM7	0.997019	0.9958	0.992832	0.97749	0.0496712
IRG1	0.997012	0.995791	0.992815	0.977503	0.0497222
CT47A12	0.997007	0.995783	0.992803	0.977517	0.0497732
CT47A11	0.997007	0.995783	0.992802	0.97753	0.0498241
CT47A10	0.997007	0.995783	0.992802	0.977543	0.0498751
CT47A9	0.997007	0.995783	0.992802	0.977556	0.0499261
CT47A8	0.997007	0.995783	0.992802	0.97757	0.0499771
CT47A7	0.997007	0.995783	0.992802	0.977583	0.050028
CT47A5	0.997007	0.995783	0.992802	0.977596	0.050079
CT47A4	0.997007	0.995783	0.992802	0.977609	0.05013
CT47A3	0.997007	0.995783	0.992802	0.977622	0.050181
CT47A2	0.997007	0.995783	0.992802	0.977636	0.0502319
NPIPB9	0.996997	0.99577	0.99278	0.977649	0.0502829
TRIM77	0.996994	0.995765	0.992772	0.977662	0.0503339
ANXA8	0.996988	0.995757	0.992758	0.977675	0.0503849
TIGD1	0.996982	0.995748	0.992742	0.977688	0.0504358
PRNT	0.996973	0.995735	0.99272	0.977701	0.0504868
SMN2	0.996971	0.995732	0.992716	0.977714	0.0505378
BTBD19	0.996963	0.995721	0.992697	0.977727	0.0505887
USP17L12	0.996957	0.995712	0.992682	0.97774	0.0506397
USP17L21	0.996955	0.99571	0.992679	0.977752	0.0506907
USP17L13	0.996951	0.995704	0.992668	0.977765	0.0507417
PIGY	0.99695	0.995703	0.992666	0.977778	0.0507926
HUG1	0.996941	0.99569	0.992645	0.977791	0.0508436
USP17L10	0.996938	0.995687	0.992638	0.977804	0.0508946
TRIM64B	0.996936	0.995683	0.992633	0.977816	0.0509456
USP17L19	0.996922	0.995664	0.992599	0.977829	0.0509965
USP17L17	0.996921	0.995662	0.992597	0.977842	0.0510475
USP17L22	0.996921	0.995662	0.992597	0.977855	0.0510985
USP17L18	0.996921	0.995662	0.992597	0.977867	0.0511495
POTEB	0.996916	0.995655	0.992585	0.97788	0.0512004
RP11-159G9.5	0.996914	0.995652	0.99258	0.977892	0.0512514
TRNP1	0.996903	0.995637	0.992553	0.977905	0.0513024
USP17L29	0.996903	0.995636	0.992552	0.977918	0.0513533
USP17L30	0.996902	0.995636	0.992552	0.97793	0.0514043
USP17L28	0.996902	0.995636	0.992552	0.977943	0.0514553
USP17L24	0.996902	0.995636	0.992552	0.977955	0.0515063
USP17L26	0.996902	0.995636	0.992552	0.977968	0.0515572
USP17L27	0.996902	0.995636	0.992552	0.97798	0.0516082
USP17L25	0.996902	0.995636	0.992551	0.977992	0.0516592
USP17L20	0.996899	0.995631	0.992543	0.978005	0.0517102
DAZ3	0.996897	0.995628	0.992539	0.978017	0.0517611
USP17L11	0.996894	0.995624	0.992532	0.97803	0.0518121
RP11-998D10.1	0.996883	0.995608	0.992505	0.978042	0.0518631
USP17L5	0.996882	0.995607	0.992503	0.978054	0.0519141
SMN1	0.99688	0.995604	0.992498	0.978066	0.051965
SULT1A4	0.996877	0.995601	0.992492	0.978079	0.052016
FAM90A26	0.996867	0.995587	0.992468	0.978091	0.052067
LRTOMT	0.996867	0.995586	0.992467	0.978103	0.052118
HTN1	0.996864	0.995581	0.992459	0.978115	0.0521689
PMAIP1	0.996849	0.99556	0.992423	0.978127	0.0522199
KLHL33	0.996844	0.995554	0.992412	0.97814	0.0522709
LRRC63	0.996844	0.995553	0.992411	0.978152	0.0523218
AL138764.1	0.996843	0.995553	0.99241	0.978164	0.0523728
S100G	0.996839	0.995546	0.992399	0.978176	0.0524238
DEFA3	0.996832	0.995537	0.992383	0.978188	0.0524748
ZBED5	0.99683	0.995534	0.992378	0.9782	0.0525257
BHLHA9	0.996828	0.995531	0.992372	0.978212	0.0525767
PLN	0.996824	0.995526	0.992365	0.978224	0.0526277
TCP11X1	0.996819	0.995518	0.992351	0.978236	0.0526787
TCP11X2	0.996815	0.995513	0.992342	0.978248	0.0527296
C1orf147	0.996813	0.995509	0.992336	0.97826	0.0527806
CBY3	0.996803	0.995496	0.992313	0.978271	0.0528316
CCER2	0.996799	0.99549	0.992303	0.978283	0.0528826
RBMY1B	0.996798	0.995489	0.992302	0.978295	0.0529335
CCDC23	0.996797	0.995487	0.992298	0.978307	0.0529845
RBMY1A1	0.996796	0.995486	0.992297	0.978319	0.0530355
RP11-404P21.8	0.996792	0.99548	0.992287	0.97833	0.0530865
RBMY1D	0.996791	0.995479	0.992284	0.978342	0.0531374
DDTL	0.996783	0.995468	0.992266	0.978354	0.0531884
KRTAP19-6	0.996776	0.995458	0.992248	0.978366	0.0532394
TMSB10	0.99677	0.99545	0.992235	0.978377	0.0532903
RBMY1E	0.996768	0.995446	0.992229	0.978389	0.0533413
ATP5I	0.996758	0.995432	0.992204	0.978401	0.0533923
USMG5	0.996754	0.995427	0.992196	0.978412	0.0534433
CT45A1	0.996742	0.99541	0.992167	0.978424	0.0534942
SCXA	0.996733	0.995398	0.992146	0.978435	0.0535452
SCXB	0.996732	0.995397	0.992144	0.978447	0.0535962
HSFX2	0.99673	0.995392	0.992137	0.978458	0.0536472
C1orf233	0.996729	0.995392	0.992136	0.97847	0.0536981
HSFX1	0.996729	0.995391	0.992135	0.978481	0.0537491
BTBD18	0.996727	0.995389	0.992132	0.978493	0.0538001
ENO4	0.996711	0.995367	0.992093	0.978504	0.0538511
LYRM9	0.996709	0.995363	0.992087	0.978516	0.053902
CALHM3	0.996708	0.995362	0.992085	0.978527	0.053953
TRIM49D1	0.996702	0.995354	0.992072	0.978538	0.054004
AC011997.1	0.996702	0.995353	0.99207	0.97855	0.0540549
CASP12	0.996701	0.995352	0.992068	0.978561	0.0541059
SFT2D3	0.996689	0.995335	0.992039	0.978572	0.0541569
DEFB121	0.996688	0.995333	0.992036	0.978584	0.0542079
KRTAP2-4	0.996687	0.995332	0.992034	0.978595	0.0542588
MT1A	0.996677	0.995318	0.992011	0.978606	0.0543098
C5orf60	0.996669	0.995307	0.991991	0.978617	0.0543608
EPB41L4A-AS2	0.996665	0.995302	0.991983	0.978629	0.0544118
GMNC	0.996662	0.995297	0.991975	0.97864	0.0544622
ZNF26	0.996661	0.995297	0.991974	0.978651	0.0545132
PNMA6A	0.996646	0.995275	0.991937	0.978662	0.0545642
PNMA6B	0.996646	0.995275	0.991937	0.978673	0.0546151
PNMA6C	0.996643	0.995271	0.99193	0.978684	0.0546661
PNMA6D	0.996643	0.995271	0.99193	0.978695	0.0547171
HSBP1	0.996639	0.995265	0.99192	0.978707	0.0547681
AC104057.1	0.996634	0.995258	0.991908	0.978718	0.054819
C3orf80	0.996615	0.995232	0.991863	0.978729	0.05487
SYCE1L	0.996612	0.995227	0.991855	0.97874	0.054921
APLN	0.99661	0.995225	0.991851	0.978751	0.054972
KRTAP23-1	0.996607	0.99522	0.991843	0.978762	0.0550229
DEFB1	0.99659	0.995196	0.991802	0.978772	0.0550739
SMIM12	0.996589	0.995194	0.991799	0.978783	0.0551249
DMRTC1	0.996584	0.995188	0.991789	0.978794	0.0551759
ANKRD60	0.996576	0.995176	0.991768	0.978805	0.0552268
GNG5P2	0.996567	0.995164	0.991748	0.978816	0.0552778
ASAH2B	0.996565	0.995161	0.991743	0.978827	0.0553288
TMEM178B	0.996533	0.995116	0.991666	0.978838	0.0553798
RP11-770J1.5	0.996529	0.995111	0.991657	0.978848	0.0554307
C11orf89	0.996527	0.995107	0.99165	0.978859	0.0554817
HILPDA	0.996524	0.995103	0.991643	0.97887	0.0555327
GATSL1	0.996507	0.995079	0.991603	0.978881	0.0555836
RPL39	0.996497	0.995066	0.99158	0.978891	0.0556346
DEFB123	0.996481	0.995042	0.991541	0.978902	0.0556856
COX14	0.996476	0.995036	0.99153	0.978913	0.0557366
COX7B2	0.996473	0.995032	0.991523	0.978924	0.0557875
AC097381.1	0.996471	0.995029	0.991517	0.978934	0.0558385
TEX28P2	0.996456	0.995008	0.991482	0.978945	0.0558895
TEX28P1	0.996456	0.995007	0.991481	0.978955	0.0559405
TEX28	0.996456	0.995007	0.991481	0.978966	0.0559914
SPAG11A	0.99645	0.994999	0.991468	0.978977	0.0560424
SPINK8	0.996448	0.994996	0.991461	0.978987	0.0560934
DEFB113	0.996436	0.99498	0.991434	0.978998	0.0561444
RBMY1F	0.996434	0.994976	0.991428	0.979008	0.0561953
FAM196B	0.996427	0.994967	0.991412	0.979019	0.0562463
C6orf48	0.99642	0.994957	0.991395	0.979029	0.0562973
PKIA	0.996418	0.994954	0.99139	0.97904	0.0563483
THEGL	0.996408	0.994939	0.991365	0.97905	0.0563987
GFY	0.996393	0.994918	0.991329	0.97906	0.0564497
GNG11	0.99639	0.994915	0.991323	0.979071	0.0565007
SPANXN5	0.996386	0.994909	0.991313	0.979081	0.0565516
RP11-345J4.3	0.996384	0.994906	0.991308	0.979092	0.0566026
RP11-347C12.3	0.996379	0.994899	0.991296	0.979102	0.0566536
GNG10	0.996376	0.994895	0.99129	0.979112	0.0567046
PTPN20A	0.996367	0.994882	0.991268	0.979123	0.0567555
CTAGE8	0.996364	0.994879	0.991262	0.979133	0.0568065
DEFB104A	0.996351	0.99486	0.991229	0.979143	0.0568575
PCP4	0.996349	0.994857	0.991226	0.979153	0.0569085
CFC1B	0.996346	0.994853	0.991218	0.979164	0.0569594
IGIP	0.996345	0.994851	0.991215	0.979174	0.0570104
LYRM4	0.996335	0.994837	0.99119	0.979184	0.0570614
VSTM2B	0.996333	0.994834	0.991186	0.979194	0.0571123
SSX4	0.996331	0.994832	0.991181	0.979204	0.0571633
RP11-830F9.6	0.996325	0.994823	0.991167	0.979215	0.0572143
TSPY2	0.996325	0.994823	0.991167	0.979225	0.0572653
PGA4	0.996323	0.994821	0.991163	0.979235	0.0573162
SHISA9	0.996307	0.994797	0.991123	0.979245	0.0573672
TMEM249	0.996298	0.994785	0.991102	0.979255	0.0574182
SEC61G	0.996296	0.994783	0.991099	0.979265	0.0574692
MT4	0.996296	0.994782	0.991097	0.979275	0.0575201
STATH	0.996283	0.994764	0.991066	0.979285	0.0575711
TMSB4X	0.996274	0.994751	0.991045	0.979295	0.0576221
HBZ	0.996269	0.994745	0.991034	0.979305	0.0576731
GNG12	0.996267	0.994742	0.991029	0.979315	0.057724
GOLGA6L9	0.996265	0.994739	0.991024	0.979325	0.057775
NPIPB8	0.996263	0.994736	0.991018	0.979335	0.057826
PAXIP1-AS2	0.996263	0.994736	0.991018	0.979345	0.0578769
SMIM3	0.996263	0.994735	0.991017	0.979355	0.0579279
CD52	0.996257	0.994727	0.991004	0.979365	0.0579789
PLA2G10	0.996255	0.994724	0.990999	0.979375	0.0580299
ST20	0.996243	0.994708	0.99097	0.979384	0.0580808
CTB-186H2.3	0.996225	0.994682	0.990927	0.979394	0.0581318
HIGD1C	0.996224	0.994681	0.990925	0.979404	0.0581828
SFTA2	0.996217	0.994671	0.990908	0.979414	0.0582338
POLR2K	0.996203	0.994652	0.990875	0.979424	0.0582847
FRG2	0.996193	0.994638	0.990852	0.979433	0.0583357
DEFB115	0.996192	0.994636	0.990848	0.979443	0.0583867
ZNF706	0.996187	0.994629	0.990837	0.979453	0.0584377
OCSTAMP	0.996179	0.994618	0.990818	0.979463	0.0584886
C1orf228	0.996168	0.994603	0.990792	0.979472	0.0585396
ZBTB8B	0.996168	0.994603	0.990792	0.979482	0.0585906
LYRM5	0.996159	0.99459	0.99077	0.979492	0.0586416
DEFB108B	0.996159	0.994589	0.990769	0.979501	0.0586925
RP11-248J23.6	0.996156	0.994585	0.990761	0.979511	0.0587435
CXorf30	0.996153	0.994581	0.990754	0.979521	0.0587945
COX7C	0.996147	0.994573	0.990742	0.97953	0.0588454
RP1-127H14.3	0.99614	0.994563	0.990725	0.97954	0.0588964
GOLGA6L1	0.996136	0.994558	0.990715	0.979549	0.0589474
AC020922.1	0.996136	0.994557	0.990714	0.979559	0.0589984
UBAP1L	0.99613	0.994549	0.990701	0.979568	0.0590493
XXcos-LUCA11.5	0.996123	0.994538	0.990682	0.979578	0.0591003
FAM198A	0.99612	0.994535	0.990676	0.979588	0.0591513
FOXD4L2	0.996119	0.994533	0.990673	0.979597	0.0592023
MT1X	0.996114	0.994526	0.990661	0.979606	0.0592532
LRRC10B	0.996113	0.994524	0.990658	0.979616	0.0593042
AL592284.1	0.99611	0.994521	0.990653	0.979625	0.0593552
OR2AJ1	0.99611	0.99452	0.990651	0.979635	0.0594062
NKX1-2	0.996108	0.994518	0.990648	0.979644	0.0594571
MDS2	0.996108	0.994518	0.990647	0.979654	0.0595081
ATXN7L3B	0.996103	0.994511	0.990635	0.979663	0.0595591
C4orf47	0.996102	0.994509	0.990631	0.979672	0.0596101
PXT1	0.996098	0.994503	0.990622	0.979682	0.059661
KRTAP19-7	0.996082	0.994481	0.990584	0.979691	0.059712
ZNF595	0.99608	0.994479	0.990581	0.9797	0.059763
ZBTB42	0.996076	0.994473	0.990571	0.97971	0.0598139
FOXD4L4	0.996071	0.994466	0.990558	0.979719	0.0598649
SMIM15	0.996067	0.994459	0.990548	0.979728	0.0599159
DOC2B	0.996066	0.994459	0.990547	0.979737	0.0599669
WFDC10A	0.996061	0.994451	0.990534	0.979747	0.0600178
PPP1R3E	0.996057	0.994446	0.990526	0.979756	0.0600688
DDC8	0.996055	0.994443	0.99052	0.979765	0.0601198
DEFB114	0.996052	0.994438	0.990512	0.979774	0.0601708
GPR89C	0.996042	0.994425	0.990489	0.979783	0.0602217
FOXD4L6	0.996042	0.994424	0.990488	0.979793	0.0602727
ATOX1	0.996037	0.994417	0.990476	0.979802	0.0603237
RP11-144F15.1	0.996024	0.994399	0.990445	0.979811	0.0603747
SPRR2E	0.996023	0.994398	0.990444	0.97982	0.0604256
ATXN1L	0.996023	0.994398	0.990443	0.979829	0.0604766
SPRR2D	0.996017	0.99439	0.990429	0.979838	0.0605276
SLC48A1	0.995995	0.994359	0.990376	0.979847	0.0605786
SERP2	0.995983	0.994341	0.990346	0.979856	0.0606295
CLPSL2	0.995962	0.994313	0.990298	0.979865	0.0606805
MT1G	0.99596	0.99431	0.990293	0.979874	0.0607315
RP5-850E9.3	0.995955	0.994302	0.99028	0.979883	0.0607824
FAM185A	0.99595	0.994295	0.990268	0.979892	0.0608334
TMEM229A	0.995946	0.994289	0.990258	0.979901	0.0608844
PDE6H	0.995945	0.994288	0.990257	0.97991	0.0609354
AL354898.1	0.995945	0.994288	0.990256	0.979919	0.0609863
C2CD4C	0.995944	0.994287	0.990255	0.979928	0.0610373
SPRR2G	0.995944	0.994286	0.990253	0.979937	0.0610883
C9orf16	0.995939	0.99428	0.990242	0.979946	0.0611393
DTHD1	0.995935	0.994275	0.990233	0.979955	0.0611902
LRRD1	0.995935	0.994274	0.990233	0.979964	0.0612412
SLX1B	0.995927	0.994263	0.990213	0.979973	0.0612922
FAM47E	0.995925	0.99426	0.990208	0.979981	0.0613432
PCP4L1	0.995922	0.994256	0.990201	0.97999	0.0613941
PALM3	0.995921	0.994254	0.990199	0.979999	0.0614451
AP000867.1	0.995919	0.994252	0.990194	0.980008	0.0614961
ANAPC13	0.995911	0.994241	0.990176	0.980017	0.061547
ADIRF	0.995909	0.994238	0.990171	0.980025	0.061598
MT1B	0.9959	0.994225	0.990149	0.980034	0.061649
RP1-66C13.4	0.995899	0.994223	0.990146	0.980043	0.0617
ANXA8L1	0.995858	0.994166	0.990049	0.980052	0.0617509
TGFBR3L	0.995851	0.994156	0.990032	0.98006	0.0618019
DAZ4	0.995847	0.99415	0.990021	0.980069	0.0618529
KRTAP20-2	0.995845	0.994147	0.990017	0.980078	0.0619039
SPRR4	0.995836	0.994135	0.989995	0.980086	0.0619548
CTD-2368P22.1	0.995836	0.994134	0.989994	0.980095	0.0620058
C7orf69	0.995833	0.99413	0.989987	0.980104	0.0620568
ZNF84	0.995833	0.99413	0.989987	0.980112	0.0621078
C14orf2	0.99583	0.994127	0.989981	0.980121	0.0621587
GNGT1	0.995828	0.994124	0.989977	0.98013	0.0622097
SPRR2F	0.995824	0.994118	0.989967	0.980138	0.0622607
KRTAP19-8	0.995821	0.994114	0.98996	0.980147	0.0623117
DEFB128	0.995812	0.994101	0.989937	0.980155	0.0623626
ANKUB1	0.995811	0.9941	0.989936	0.980164	0.0624136
PPP1R3G	0.995797	0.99408	0.989902	0.980172	0.0624646
ANKRD65	0.995796	0.994079	0.989901	0.980181	0.0625155
SPRR2A	0.995793	0.994075	0.989893	0.980189	0.062566
SPRR2B	0.99579	0.99407	0.989885	0.980198	0.062617
C4orf6	0.995787	0.994065	0.989877	0.980206	0.062668
C16orf74	0.995786	0.994065	0.989877	0.980215	0.0627189
PRCD	0.995783	0.99406	0.989867	0.980223	0.0627699
C18orf32	0.995781	0.994057	0.989863	0.980232	0.0628209
SLFN14	0.99578	0.994055	0.98986	0.98024	0.0628719
MT3	0.995774	0.994047	0.989846	0.980249	0.0629228
PATL2	0.995771	0.994044	0.989841	0.980257	0.0629738
RP11-176H8.1	0.995768	0.994039	0.989832	0.980265	0.0630248
SSX4B	0.99576	0.994029	0.989814	0.980274	0.0630757
GNG2	0.995759	0.994027	0.989812	0.980282	0.0631267
MAGEA9B	0.995757	0.994023	0.989805	0.980291	0.0631777
RESP18	0.995754	0.99402	0.9898	0.980299	0.0632287
SPTSSB	0.995754	0.994019	0.989798	0.980307	0.0632796
GNG7	0.995753	0.994017	0.989795	0.980316	0.0633306
OR6J1	0.995745	0.994007	0.989777	0.980324	0.0633816
GNGT2	0.995734	0.993992	0.989752	0.980332	0.0634326
GNG5	0.995734	0.993991	0.98975	0.98034	0.0634835
TMA7	0.995725	0.993979	0.98973	0.980349	0.0635345
MCIDAS	0.99571	0.993958	0.989695	0.980357	0.0635855
FAM194B	0.99571	0.993958	0.989695	0.980365	0.0636365
43800	0.995705	0.993951	0.989682	0.980373	0.0636874
GOLGA6L18	0.995704	0.993949	0.989678	0.980381	0.0637384
CCDC42B	0.995699	0.993942	0.989668	0.98039	0.0637894
MT1H	0.995692	0.993932	0.989649	0.980398	0.0638404
TMEM167A	0.995688	0.993927	0.989641	0.980406	0.0638913
TIMM9	0.99568	0.993916	0.989622	0.980414	0.0639423
KRTAP6-1	0.995679	0.993914	0.989619	0.980422	0.0639933
DEFB124	0.995667	0.993897	0.98959	0.98043	0.0640442
hsa-mir-1199	0.995651	0.993875	0.989553	0.980439	0.0640952
ANHX	0.995636	0.993854	0.989517	0.980447	0.0641462
HMGN4	0.995635	0.993852	0.989514	0.980455	0.0641972
KRTAP21-1	0.995629	0.993843	0.989499	0.980463	0.0642481
GSTT2B	0.995628	0.993843	0.989498	0.980471	0.0642991
SMR3B	0.995628	0.993843	0.989498	0.980479	0.0643501
DAZ2	0.995624	0.993837	0.989488	0.980487	0.0644011
SPRR1B	0.995623	0.993835	0.989485	0.980495	0.064452
LENEP	0.995618	0.993828	0.989472	0.980503	0.064503
RP11-156E8.1	0.995614	0.993823	0.989464	0.980511	0.064554
ZNF720	0.995609	0.993816	0.989452	0.980519	0.064605
SVIP	0.995606	0.993811	0.989445	0.980527	0.0646559
HMGN2	0.995605	0.99381	0.989442	0.980535	0.0647069
NPIPA2	0.995596	0.993797	0.98942	0.980543	0.0647579
SPINK2	0.995591	0.99379	0.989409	0.980551	0.0648088
C18orf63	0.995584	0.99378	0.989392	0.980559	0.0648598
GOLGA6L6	0.99558	0.993775	0.989382	0.980567	0.0649108
SPRR1A	0.99558	0.993774	0.989381	0.980575	0.0649618
SPDYE2	0.995576	0.993769	0.989372	0.980582	0.0650122
FAM150B	0.995573	0.993765	0.989366	0.98059	0.0650632
C17orf96	0.995572	0.993763	0.989363	0.980598	0.0651142
GTF2H5	0.99557	0.99376	0.989358	0.980606	0.0651652
TLX1NB	0.995563	0.993751	0.989342	0.980614	0.0652161
ZBED6	0.995542	0.993721	0.989292	0.980622	0.0652671
OR4C5	0.995541	0.99372	0.98929	0.98063	0.0653181
AGAP9	0.995531	0.993706	0.989265	0.980637	0.065369
GYPE	0.99553	0.993705	0.989263	0.980645	0.06542
NEDD8	0.99553	0.993704	0.989262	0.980653	0.065471
ZNF705B	0.995529	0.993703	0.989259	0.980661	0.065522
RP11-503N18.3	0.995522	0.993693	0.989243	0.980668	0.0655729
SPDYE2B	0.995521	0.993692	0.989241	0.980676	0.0656239
MAGEB5	0.995518	0.993688	0.989234	0.980684	0.0656749
SNRPF	0.995518	0.993688	0.989234	0.980692	0.0657259
GATSL2	0.995515	0.993684	0.989228	0.980699	0.0657768
TTC34	0.995513	0.99368	0.989221	0.980707	0.0658278
RP11-322E11.6	0.995505	0.993669	0.989202	0.980715	0.0658788
AL441883.1	0.995501	0.993663	0.989192	0.980722	0.0659298
ANKRD63	0.995498	0.993659	0.989185	0.98073	0.0659807
MRPL33	0.995498	0.993659	0.989185	0.980738	0.0660317
SELK	0.995482	0.993636	0.989146	0.980745	0.0660827
RBFOX3	0.995476	0.993628	0.989133	0.980753	0.0661337
HBG1	0.995475	0.993627	0.989131	0.980761	0.0661846
WFDC10B	0.995473	0.993625	0.989127	0.980768	0.0662356
F8A3	0.995433	0.993567	0.989029	0.980776	0.0662866
F8A2	0.995432	0.993566	0.989027	0.980783	0.0663375
STRA13	0.995429	0.993562	0.98902	0.980791	0.0663885
DEFA6	0.995425	0.993557	0.989011	0.980798	0.0664395
CMC1	0.995421	0.993552	0.989002	0.980806	0.0664905
GNG13	0.995421	0.993551	0.989002	0.980814	0.0665414
RP11-542P2.1	0.995418	0.993547	0.988995	0.980821	0.0665924
MT1F	0.99541	0.993535	0.988974	0.980829	0.0666434
CARD18	0.995396	0.993515	0.988941	0.980836	0.0666944
SPANXN1	0.995388	0.993504	0.988922	0.980844	0.0667448
FAM229B	0.995387	0.993503	0.98892	0.980851	0.0667958
LCE4A	0.995382	0.993496	0.988907	0.980859	0.0668468
CCL7	0.995366	0.993473	0.988869	0.980866	0.0668977
C8orf59	0.995364	0.993471	0.988866	0.980873	0.0669487
UQCR11	0.995357	0.993461	0.988848	0.980881	0.0669997
DEFB127	0.995355	0.993458	0.988843	0.980888	0.0670507
ZNF717	0.995346	0.993445	0.988821	0.980896	0.0671016
FAM227A	0.99534	0.993437	0.988808	0.980903	0.0671526
C2CD4D	0.995337	0.993433	0.988801	0.980911	0.0672036
HEPN1	0.995332	0.993426	0.988789	0.980918	0.0672546
PF4	0.995332	0.993426	0.988789	0.980925	0.0673055
WFDC13	0.995326	0.993418	0.988775	0.980933	0.0673565
C2orf88	0.995322	0.993412	0.988764	0.98094	0.0674075
GOLGA6L19	0.99532	0.993409	0.988759	0.980947	0.0674585
FKBP1A	0.99531	0.993395	0.988736	0.980955	0.0675094
GP1BB	0.995308	0.993391	0.98873	0.980962	0.0675604
CRIPT	0.995302	0.993383	0.988716	0.980969	0.0676114
AL359736.1	0.995289	0.993366	0.988686	0.980977	0.0676624
C8orf22	0.995289	0.993365	0.988686	0.980984	0.0677133
ARHGAP40	0.995287	0.993362	0.98868	0.980991	0.0677643
WBP5	0.995259	0.993322	0.988613	0.980998	0.0678153
TBC1D3H	0.995258	0.993321	0.988611	0.981006	0.0678662
RPS27L	0.995241	0.993297	0.98857	0.981013	0.0679172
COX19	0.995234	0.993287	0.988553	0.98102	0.0679682
LYRM7	0.995231	0.993284	0.988547	0.981027	0.0680187
C3orf79	0.995231	0.993283	0.988546	0.981034	0.0680696
CMC2	0.995212	0.993257	0.988502	0.981042	0.0681206
MT1HL1	0.99521	0.993253	0.988495	0.981049	0.0681716
NPS	0.995209	0.993253	0.988494	0.981056	0.0682226
TMEM257	0.995208	0.993251	0.988491	0.981063	0.0682735
RP11-723O4.6	0.995207	0.99325	0.98849	0.98107	0.0683245
CMC4	0.995207	0.99325	0.988489	0.981078	0.0683755
KRTAP19-4	0.995197	0.993235	0.988464	0.981085	0.0684264
C15orf48	0.995194	0.993232	0.988458	0.981092	0.0684774
C10orf99	0.995192	0.993229	0.988454	0.981099	0.0685284
COX17	0.995191	0.993228	0.988452	0.981106	0.0685794
CCL26	0.995179	0.993211	0.988422	0.981113	0.0686303
KRTAP21-2	0.995177	0.993208	0.988418	0.98112	0.0686813
PRM1	0.995176	0.993206	0.988414	0.981127	0.0687323
C5orf58	0.995174	0.993204	0.988411	0.981134	0.0687833
TMEM258	0.995168	0.993195	0.988395	0.981141	0.0688342
MT1M	0.995163	0.993188	0.988384	0.981148	0.0688852
POM121L2	0.99516	0.993184	0.988377	0.981155	0.0689362
CTF1	0.995159	0.993182	0.988373	0.981162	0.0689872
KRTAP8-1	0.995153	0.993174	0.98836	0.981169	0.0690381
WFDC9	0.995148	0.993167	0.988348	0.981176	0.0690891
C9orf153	0.995148	0.993166	0.988347	0.981183	0.0691401
CAPN14	0.995147	0.993165	0.988345	0.98119	0.069191
CTXN3	0.995138	0.993153	0.988324	0.981197	0.069242
SPINK6	0.995137	0.993151	0.988322	0.981204	0.069293
SHFM1	0.995135	0.993149	0.988317	0.981211	0.069344
CKS2	0.995135	0.993148	0.988317	0.981218	0.0693949
WFDC11	0.995131	0.993143	0.988308	0.981225	0.0694459
PLEKHD1	0.99513	0.993142	0.988305	0.981232	0.0694969
CCL13	0.995116	0.993121	0.988271	0.981239	0.0695479
NREP	0.995109	0.993112	0.988254	0.981246	0.0695988
ANTXRL	0.995106	0.993108	0.988247	0.981253	0.0696498
C2orf72	0.995098	0.993097	0.988229	0.98126	0.0697003
ZYG11A	0.995097	0.993095	0.988226	0.981266	0.0697512
LINC01098	0.995094	0.993091	0.988219	0.981273	0.0698022
PAGE2	0.995075	0.993064	0.988174	0.98128	0.0698532
FAM189A1	0.99507	0.993057	0.988162	0.981287	0.0699042
IAPP	0.995067	0.993053	0.988155	0.981294	0.0699551
FAM149B1	0.995063	0.993047	0.988144	0.981301	0.0700061
TMEM167B	0.995054	0.993035	0.988124	0.981307	0.0700571
AGAP10	0.995051	0.99303	0.988115	0.981314	0.0701081
EIF1AY	0.995049	0.993027	0.988111	0.981321	0.070159
PTPN20B	0.995048	0.993026	0.988109	0.981328	0.07021
MT1E	0.995048	0.993026	0.988108	0.981335	0.070261
DEFB135	0.995039	0.993014	0.988088	0.981341	0.070312
BANF2	0.995023	0.992992	0.98805	0.981348	0.0703629
MLLT11	0.995022	0.99299	0.988047	0.981355	0.0704139
KPNA7	0.99502	0.992987	0.988042	0.981362	0.0704649
C12orf76	0.995019	0.992986	0.98804	0.981368	0.0705159
PYDC2	0.995019	0.992986	0.98804	0.981375	0.0705668
IER3IP1	0.995017	0.992983	0.988035	0.981382	0.0706178
C11orf96	0.995016	0.992982	0.988033	0.981388	0.0706688
ANKDD1B	0.995016	0.992981	0.988031	0.981395	0.0707197
SMPX	0.995015	0.99298	0.98803	0.981402	0.0707707
SNRPG	0.995003	0.992963	0.988001	0.981408	0.0708217
GNG3	0.994999	0.992958	0.987992	0.981415	0.0708727
DIRC1	0.994998	0.992956	0.987989	0.981422	0.0709236
SPINK1	0.994997	0.992955	0.987987	0.981428	0.0709746
SCGB3A2	0.994989	0.992944	0.987969	0.981435	0.0710256
DPH3	0.994977	0.992927	0.987939	0.981442	0.0710766
SCGB1D4	0.994977	0.992926	0.987938	0.981448	0.0711275
IL8	0.994975	0.992923	0.987933	0.981455	0.0711785
NDUFB3	0.994974	0.992922	0.987931	0.981461	0.0712295
C3orf55	0.994972	0.992919	0.987926	0.981468	0.0712805
FAM150A	0.994968	0.992914	0.987917	0.981475	0.0713314
GOLGA6L10	0.99495	0.992889	0.987875	0.981481	0.0713824
RPL38	0.994939	0.992873	0.987849	0.981488	0.0714334
MT2A	0.994937	0.992869	0.987842	0.981494	0.0714844
DNAJC25-GNG10	0.994934	0.992865	0.987835	0.981501	0.0715353
FSD1L	0.994932	0.992863	0.987831	0.981507	0.0715863
SLC51B	0.994929	0.992859	0.987824	0.981514	0.0716373
LST1	0.994924	0.992851	0.987811	0.98152	0.0716877
PPY	0.994916	0.992841	0.987793	0.981527	0.0717387
RP11-315D16.2	0.994912	0.992835	0.987783	0.981533	0.0717897
CCDC154	0.994905	0.992825	0.987766	0.98154	0.0718401
SNURF	0.994903	0.992823	0.987763	0.981546	0.0718911
S100A12	0.994894	0.99281	0.987741	0.981553	0.0719421
LGALS7	0.99489	0.992803	0.98773	0.981559	0.0719931
PAGE2B	0.994889	0.992803	0.987728	0.981566	0.072044
SBP1	0.994889	0.992802	0.987728	0.981572	0.072095
CCL8	0.994883	0.992794	0.987714	0.981578	0.072146
SPINK4	0.99487	0.992776	0.987684	0.981585	0.072197
CLLU1OS	0.994869	0.992775	0.987682	0.981591	0.0722479
HSPB6	0.994864	0.992768	0.987669	0.981598	0.0722989
C1orf170	0.994863	0.992766	0.987666	0.981604	0.0723499
CCL18	0.994858	0.992759	0.987654	0.98161	0.0724009
DEFB116	0.994855	0.992755	0.987648	0.981617	0.0724518
LEAP2	0.994853	0.992752	0.987642	0.981623	0.0725028
NDUFA4	0.994846	0.992742	0.987625	0.98163	0.0725538
MYCBP	0.994838	0.992731	0.987607	0.981636	0.0726048
COX7B	0.994827	0.992716	0.987581	0.981642	0.0726557
LCE3B	0.994818	0.992702	0.987558	0.981649	0.0727067
HOPX	0.994814	0.992697	0.98755	0.981655	0.0727577
SMIM14	0.994811	0.992692	0.987541	0.981661	0.0728086
CCL11	0.994806	0.992686	0.98753	0.981668	0.0728596
MOBP	0.994804	0.992683	0.987525	0.981674	0.0729106
KRTAP6-2	0.994803	0.992681	0.987522	0.98168	0.0729616
SPINK9	0.99479	0.992664	0.987493	0.981686	0.0730125
EIF4EBP3	0.994786	0.992658	0.987483	0.981693	0.0730635
RAB42	0.994782	0.992652	0.987472	0.981699	0.0731145
ENHO	0.994769	0.992634	0.987441	0.981705	0.0731655
MINOS1	0.994769	0.992634	0.987441	0.981711	0.0732164
FDCSP	0.994765	0.992628	0.987431	0.981718	0.0732674
SHISA6	0.994764	0.992627	0.98743	0.981724	0.0733184
RFX8	0.99476	0.992622	0.987421	0.98173	0.0733694
RPS27	0.994756	0.992616	0.987411	0.981736	0.0734203
DEFB136	0.994751	0.992609	0.987399	0.981742	0.0734713
COA5	0.994749	0.992606	0.987394	0.981749	0.0735223
ACBD7	0.994749	0.992605	0.987393	0.981755	0.0735732
DAZ1	0.994721	0.992566	0.987327	0.981761	0.0736242
RBAK-RBAKDN	0.994721	0.992566	0.987327	0.981767	0.0736752
C22orf26	0.994721	0.992566	0.987325	0.981773	0.0737257
SPTSSA	0.994717	0.992561	0.987318	0.981779	0.0737766
KRTAP19-3	0.994714	0.992556	0.987309	0.981786	0.0738276
ABRACL	0.994709	0.99255	0.987298	0.981792	0.0738786
CXCL11	0.994695	0.99253	0.987265	0.981798	0.0739296
WFDC6	0.99469	0.992523	0.987253	0.981804	0.0739805
AC026703.1	0.994688	0.992519	0.987247	0.98181	0.0740315
OTUD1	0.994682	0.992511	0.987233	0.981816	0.0740825
PAGE4	0.994679	0.992508	0.987227	0.981822	0.0741334
ZNF738	0.994673	0.992499	0.987213	0.981828	0.0741844
CCL1	0.994668	0.992492	0.9872	0.981834	0.0742354
PROK2	0.994661	0.992482	0.987183	0.981841	0.0742864
SMIM7	0.99466	0.99248	0.98718	0.981847	0.0743373
CCDC79	0.994654	0.992472	0.987166	0.981853	0.0743883
CGB5	0.994653	0.99247	0.987163	0.981859	0.0744393
KRTAP3-3	0.994649	0.992464	0.987153	0.981865	0.0744903
ACYP1	0.994643	0.992457	0.98714	0.981871	0.0745412
SPINK7	0.994642	0.992455	0.987138	0.981877	0.0745922
C2orf81	0.994641	0.992453	0.987134	0.981883	0.0746432
S100A10	0.994637	0.992449	0.987127	0.981889	0.0746942
GNG4	0.994637	0.992448	0.987126	0.981895	0.0747451
BRK1	0.994637	0.992448	0.987125	0.981901	0.0747961
MEIG1	0.994636	0.992447	0.987124	0.981907	0.0748471
CDC42SE1	0.994636	0.992446	0.987123	0.981913	0.0748981
NOP10	0.994635	0.992445	0.987121	0.981919	0.074949
DYNLT3	0.994626	0.992433	0.987099	0.981925	0.075
KRTAP6-3	0.994621	0.992425	0.987087	0.981931	0.075051
SCGB2A2	0.994618	0.992422	0.987081	0.981936	0.0751019
PAGE3	0.994607	0.992406	0.987054	0.981942	0.0751529
POLR2L	0.994602	0.992398	0.987041	0.981948	0.0752039
PAIP2B	0.994585	0.992376	0.987002	0.981954	0.0752549
TNP1	0.994582	0.992371	0.986994	0.98196	0.0753058
HMGA2	0.994582	0.99237	0.986994	0.981966	0.0753568
S100A2	0.994578	0.992366	0.986986	0.981972	0.0754078
DEFA5	0.994575	0.992362	0.986978	0.981978	0.0754588
TMEM232	0.994573	0.992358	0.986973	0.981984	0.0755097
CCL4	0.994572	0.992356	0.98697	0.98199	0.0755607
S100A6	0.994568	0.992351	0.98696	0.981995	0.0756117
CLLU1	0.994555	0.992333	0.986929	0.982001	0.0756627
CXCL10	0.994549	0.992325	0.986915	0.982007	0.0757131
CYCS	0.994548	0.992323	0.986913	0.982013	0.0757641
LSM5	0.994548	0.992323	0.986913	0.982019	0.0758151
SMCP	0.994546	0.99232	0.986908	0.982025	0.075866
LEPROTL1	0.994544	0.992317	0.986903	0.98203	0.075917
SPINT4	0.994544	0.992317	0.986903	0.982036	0.075968
GOLGA8N	0.994536	0.992306	0.986884	0.982042	0.0760185
WASH4P	0.994532	0.9923	0.986874	0.982048	0.0760694
DEFB119	0.994531	0.992299	0.986872	0.982054	0.0761204
DUX4L4	0.994526	0.992292	0.98686	0.982059	0.0761714
FAM72A	0.99452	0.992284	0.986846	0.982065	0.0762223
BET1	0.994514	0.992275	0.986831	0.982071	0.0762733
SFTA3	0.994512	0.992273	0.986827	0.982077	0.0763243
SCGB2A1	0.994505	0.992263	0.98681	0.982082	0.0763753
LSM6	0.994504	0.992262	0.986809	0.982088	0.0764262
ATP5L2	0.994501	0.992257	0.9868	0.982094	0.0764772
SCGB1A1	0.994498	0.992253	0.986794	0.9821	0.0765282
TMEM194B	0.99449	0.992242	0.986774	0.982105	0.0765792
GUCA2A	0.994487	0.992237	0.986766	0.982111	0.0766301
KRTAP12-4	0.994485	0.992234	0.986761	0.982117	0.0766811
C1orf227	0.994476	0.992222	0.986741	0.982122	0.0767321
CYS1	0.994474	0.992219	0.986735	0.982128	0.0767831
DUX4L7	0.994473	0.992218	0.986734	0.982134	0.076834
DUX4L6	0.994472	0.992217	0.986732	0.982139	0.076885
DUX4L5	0.994472	0.992216	0.986732	0.982145	0.076936
DUX4	0.994472	0.992216	0.986731	0.982151	0.076987
DUX4L3	0.994472	0.992216	0.986731	0.982156	0.0770379
DUX4L2	0.994472	0.992216	0.98673	0.982162	0.0770889
DPY30	0.99447	0.992213	0.986726	0.982168	0.0771399
STH	0.994468	0.99221	0.986721	0.982173	0.0771908
APOC1	0.994461	0.992201	0.986705	0.982179	0.0772418
CT45A5	0.99446	0.992199	0.986701	0.982184	0.0772928
SUMO4	0.994458	0.992197	0.986698	0.98219	0.0773438
TP53TG3D	0.994456	0.992193	0.986693	0.982196	0.0773947
RP11-867G23.8	0.994449	0.992183	0.986675	0.982201	0.0774457
MCCD1	0.994442	0.992174	0.98666	0.982207	0.0774967
FXYD7	0.994441	0.992173	0.986658	0.982212	0.0775477
PTH	0.994437	0.992166	0.986647	0.982218	0.0775986
GAGE10	0.994435	0.992164	0.986643	0.982224	0.0776496
TBC1D3C	0.994433	0.992162	0.986639	0.982229	0.0777006
SCOC	0.994431	0.992158	0.986633	0.982235	0.0777516
AC093157.1	0.994428	0.992155	0.986627	0.98224	0.0778025
TIMM10	0.994421	0.992144	0.986609	0.982246	0.0778535
CSAG1	0.994419	0.992142	0.986605	0.982251	0.0779045
PTMS	0.994419	0.992141	0.986603	0.982257	0.0779554
DYNLRB2	0.994413	0.992133	0.98659	0.982262	0.0780064
KRTAP3-2	0.994409	0.992128	0.986581	0.982268	0.0780574
C14orf178	0.994407	0.992124	0.986575	0.982273	0.0781084
ANKRD33B	0.994405	0.992121	0.98657	0.982279	0.0781593
DEFB132	0.994399	0.992113	0.986555	0.982284	0.0782103
TPBGL	0.994395	0.992108	0.986547	0.98229	0.0782613
LELP1	0.994391	0.992102	0.986538	0.982295	0.0783123
COX6C	0.994383	0.99209	0.986517	0.982301	0.0783632
CCL2	0.99438	0.992086	0.986511	0.982306	0.0784142
CCL19	0.994379	0.992085	0.986508	0.982311	0.0784652
NHLRC4	0.994364	0.992064	0.986473	0.982317	0.0785162
S100B	0.994362	0.992061	0.986468	0.982322	0.0785671
RPS28	0.994361	0.99206	0.986466	0.982328	0.0786181
SCGB2B2	0.994361	0.99206	0.986465	0.982333	0.0786691
SMAGP	0.994361	0.99206	0.986465	0.982339	0.0787201
CNIH1	0.994352	0.992048	0.986445	0.982344	0.078771
FAM72D	0.994352	0.992047	0.986444	0.982349	0.078822
C12orf23	0.994351	0.992047	0.986443	0.982355	0.078873
FKBP1B	0.994351	0.992046	0.986442	0.98236	0.0789239
PKIB	0.994351	0.992045	0.986441	0.982366	0.0789749
ADM5	0.994348	0.992041	0.986434	0.982371	0.0790259
AC074212.3	0.994347	0.992041	0.986433	0.982376	0.0790769
ACYP2	0.994346	0.992039	0.98643	0.982382	0.0791278
SCGB3A1	0.994342	0.992033	0.98642	0.982387	0.0791788
LCE3C	0.994342	0.992033	0.986419	0.982392	0.0792298
GTF2A2	0.994337	0.992026	0.986408	0.982398	0.0792808
BLCAP	0.994336	0.992025	0.986406	0.982403	0.0793312
C7orf66	0.994336	0.992025	0.986405	0.982408	0.0793822
REXO1L1P	0.994334	0.992022	0.986401	0.982414	0.0794332
SMIM8	0.994333	0.992021	0.986399	0.982419	0.0794841
RP11-231C14.4	0.994333	0.992021	0.986399	0.982424	0.0795351
REXO1L10P	0.994328	0.992014	0.986388	0.98243	0.0795851
REXO1L11P	0.994328	0.992014	0.986388	0.982435	0.079636
SMCO4	0.994323	0.992006	0.986375	0.98244	0.079687
GOLGA8Q	0.994321	0.992004	0.98637	0.982445	0.079738
C22orf15	0.99432	0.992002	0.986368	0.982451	0.079789
FAM203B	0.994316	0.991997	0.986359	0.982456	0.0798399
MRPS36	0.994313	0.991993	0.986352	0.982461	0.0798909
CCL17	0.994309	0.991987	0.986341	0.982466	0.0799419
LACTBL1	0.994306	0.991982	0.986334	0.982472	0.0799929
SCGB1D1	0.994304	0.99198	0.986331	0.982477	0.0800438
XAGE5	0.994303	0.991978	0.986326	0.982482	0.0800948
RPL36AL	0.994294	0.991966	0.986305	0.982487	0.0801458
BLID	0.994291	0.991962	0.986299	0.982493	0.0801968
ZBED3	0.994289	0.991959	0.986293	0.982498	0.0802477
RP11-467N20.5	0.994288	0.991957	0.986291	0.982503	0.0802987
APOC2	0.994286	0.991954	0.986285	0.982508	0.0803497
HES5	0.994275	0.99194	0.986261	0.982513	0.0804007
TBC1D30	0.994275	0.99194	0.986261	0.982519	0.0804516
AC110615.1	0.994266	0.991926	0.986238	0.982524	0.0805026
FAM72B	0.994257	0.991913	0.986217	0.982529	0.0805536
GABARAPL1	0.994254	0.991909	0.986209	0.982534	0.0806045
ATP5J	0.994237	0.991885	0.986169	0.982539	0.0806555
CYSTM1	0.994231	0.991877	0.986154	0.982544	0.0807065
FXYD2	0.994229	0.991874	0.986149	0.98255	0.0807575
BOLA3	0.994224	0.991868	0.986139	0.982555	0.0808084
CDC26	0.994223	0.991866	0.986137	0.98256	0.0808594
DAP	0.994221	0.991863	0.986131	0.982565	0.0809104
GNRH1	0.994219	0.99186	0.986126	0.98257	0.0809614
FABP5	0.99419	0.991819	0.986056	0.982575	0.0810123
LSM2	0.994186	0.991813	0.986047	0.98258	0.0810633
TRABD2B	0.994182	0.991809	0.986039	0.982585	0.0811143
CNPY1	0.994181	0.991806	0.986035	0.98259	0.0811653
CCDC85C	0.994177	0.991801	0.986025	0.982596	0.0812162
DAPL1	0.994175	0.991799	0.986022	0.982601	0.0812672
GOLGA8G	0.994175	0.991799	0.986022	0.982606	0.0813182
CCDC175	0.994174	0.991797	0.986019	0.982611	0.0813692
SERP1	0.994155	0.99177	0.985972	0.982616	0.0814201
SUMO2	0.994153	0.991767	0.985969	0.982621	0.0814711
MUCL1	0.994152	0.991766	0.985967	0.982626	0.0815221
GCHFR	0.99415	0.991764	0.985962	0.982631	0.081573
NDUFC1	0.994149	0.991762	0.98596	0.982636	0.081624
NDUFA1	0.99414	0.991749	0.985938	0.982641	0.081675
ARMS2	0.994136	0.991743	0.985928	0.982646	0.081726
AP000721.4	0.994135	0.991742	0.985925	0.982651	0.0817769
COX6A2	0.994126	0.99173	0.985904	0.982656	0.0818279
COX8A	0.994124	0.991727	0.9859	0.982661	0.0818789
CCDC166	0.994124	0.991726	0.985898	0.982666	0.0819299
SH3BGRL	0.994099	0.991692	0.98584	0.982671	0.0819808
GABARAPL3	0.994084	0.991671	0.985804	0.982676	0.0820318
C2ORF15	0.994082	0.991667	0.985798	0.982681	0.0821332
C2orf15	0.994082	0.991667	0.985798	0.982686	0.0821332
S100A13	0.994072	0.991654	0.985776	0.982691	0.0821842
FXYD4	0.994071	0.991652	0.985772	0.982696	0.0822347
HAMP	0.994069	0.99165	0.985769	0.982701	0.0822857
HMGN5	0.994053	0.991626	0.985729	0.982706	0.0823366
CDC42SE2	0.994052	0.991626	0.985728	0.982711	0.0823876
RP1-241P17.4	0.994052	0.991625	0.985726	0.982716	0.0824386
PRR13	0.99405	0.991623	0.985723	0.982721	0.0824896
SCGB1D2	0.994039	0.991608	0.985697	0.982726	0.0825405
SCRG1	0.994027	0.99159	0.985667	0.982731	0.0825915
TAL2	0.994024	0.991586	0.98566	0.982735	0.0826425
SCGB1C1	0.994023	0.991584	0.985657	0.98274	0.0826934
CKS1B	0.994022	0.991583	0.985655	0.982745	0.0827444
FMO6P	0.994014	0.991571	0.985635	0.98275	0.0827954
SPINK14	0.994013	0.991571	0.985634	0.982755	0.0828464
PBOV1	0.994013	0.99157	0.985634	0.98276	0.0828973
ARL9	0.994007	0.991563	0.985621	0.982765	0.0829483
AMY1B	0.994005	0.991559	0.985615	0.98277	0.0829993
NDUFA11	0.993996	0.991547	0.985594	0.982775	0.0830503
ANKRD62	0.993996	0.991547	0.985593	0.982779	0.0831012
GOLGA6L4	0.993994	0.991544	0.985588	0.982784	0.0831522
POLE4	0.993994	0.991543	0.985588	0.982789	0.0832032
FAM104B	0.993993	0.991542	0.985586	0.982794	0.0832542
RP11-279O9.4	0.993987	0.991534	0.985573	0.982799	0.0833051
KRTAP15-1	0.993977	0.991521	0.985549	0.982804	0.0833561
TRAPPC2P1	0.993967	0.991506	0.985524	0.982809	0.0834066
CCL27	0.993963	0.9915	0.985514	0.982813	0.0834575
PSENEN	0.993953	0.991486	0.98549	0.982818	0.0835085
C2orf66	0.99395	0.991482	0.985484	0.982823	0.0835595
CCL15	0.99395	0.991482	0.985483	0.982828	0.0836105
WFDC12	0.993947	0.991478	0.985477	0.982833	0.0836614
HIGD2B	0.993946	0.991477	0.985475	0.982837	0.0837124
KRTAP1-4	0.993946	0.991476	0.985474	0.982842	0.0837629
PCBD2	0.993944	0.991474	0.98547	0.982847	0.0838138
SPINK13	0.993941	0.991469	0.985462	0.982852	0.0838648
COLCA1	0.99394	0.991468	0.98546	0.982856	0.0839153
CT62	0.993939	0.991467	0.985458	0.982861	0.0839663
TMEM185B	0.993938	0.991465	0.985454	0.982866	0.0840172
LRRC53	0.993931	0.991455	0.985438	0.982871	0.0840682
HBG2	0.993931	0.991455	0.985438	0.982875	0.0841192
PDE6G	0.993927	0.99145	0.985429	0.98288	0.0841701
HIATL2	0.993923	0.991444	0.98542	0.982885	0.0842211
XAGE3	0.993921	0.991442	0.985415	0.98289	0.0842721
FAM32A	0.993921	0.991442	0.985415	0.982894	0.0843231
NT5DC4	0.99392	0.99144	0.985413	0.982899	0.084374
HMGN3	0.993917	0.991435	0.985404	0.982904	0.084425
SMIM21	0.993917	0.991435	0.985404	0.982909	0.0844755
MUSTN1	0.993915	0.991433	0.9854	0.982913	0.0845265
HHLA3	0.993911	0.991427	0.985391	0.982918	0.0845774
KRTAP9-6	0.993909	0.991424	0.985385	0.982923	0.0846284
LIPM	0.993905	0.991419	0.985376	0.982927	0.0846794
ENY2	0.9939	0.991412	0.985365	0.982932	0.0847303
INSL3	0.993899	0.991411	0.985363	0.982937	0.0847813
C1D	0.993897	0.991407	0.985357	0.982941	0.0848323
LYRM2	0.993891	0.991399	0.985342	0.982946	0.0848833
SERTM1	0.99389	0.991398	0.98534	0.982951	0.0849342
FLJ20306	0.99389	0.991397	0.98534	0.982955	0.0849852
ISCA1	0.993884	0.99139	0.985326	0.98296	0.0850357
AL445989.1	0.993883	0.991388	0.985324	0.982965	0.0850867
CISD1	0.993881	0.991386	0.98532	0.982969	0.0851376
CAMK2N1	0.99388	0.991384	0.985317	0.982974	0.0851881
AHSP	0.993875	0.991377	0.985305	0.982979	0.0852391
KRTAP3-1	0.993873	0.991373	0.985299	0.982983	0.08529
BEX5	0.993871	0.991371	0.985296	0.982988	0.085341
S100Z	0.993871	0.991371	0.985295	0.982992	0.085392
IFRG15	0.993868	0.991367	0.985288	0.982997	0.085443
CSTB	0.993862	0.991358	0.985273	0.983002	0.0854939
TMEM128	0.993861	0.991357	0.985271	0.983006	0.0855449
CXCL13	0.993859	0.991354	0.985266	0.983011	0.0855959
TRIM66	0.993857	0.991351	0.985261	0.983015	0.0856469
SUMO1	0.99385	0.991341	0.985244	0.98302	0.0856978
LCE3A	0.993843	0.991332	0.985229	0.983024	0.0857488
S100A5	0.993842	0.99133	0.985226	0.983029	0.0857998
GSTT2	0.993836	0.991321	0.985211	0.983034	0.0858507
SS18L2	0.993831	0.991315	0.9852	0.983038	0.0859012
C5orf64	0.99383	0.991313	0.985197	0.983043	0.0859522
AL583828.1	0.993827	0.991309	0.985189	0.983047	0.0860032
TP53AIP1	0.993822	0.991302	0.985178	0.983052	0.0860541
C5orf46	0.993817	0.991295	0.985165	0.983056	0.0861051
COA4	0.993813	0.991289	0.985155	0.983061	0.0861561
CXCL17	0.99381	0.991285	0.98515	0.983065	0.0862071
GYPB	0.993807	0.991281	0.985142	0.98307	0.086258
UFM1	0.9938	0.991271	0.985125	0.983074	0.086309
MAGED4	0.993792	0.99126	0.985106	0.983079	0.08636
C1orf122	0.993792	0.99126	0.985106	0.983083	0.0864109
C17orf67	0.99379	0.991257	0.985102	0.983088	0.0864619
UCN2	0.993789	0.991256	0.985099	0.983092	0.0865129
LCE1E	0.993785	0.99125	0.985089	0.983097	0.0865639
CREBL2	0.993783	0.991247	0.985084	0.983101	0.0866148
INIP	0.993779	0.991242	0.985076	0.983106	0.0866658
VAMP8	0.993776	0.991237	0.985067	0.98311	0.0867168
AAMDC	0.993773	0.991234	0.985062	0.983115	0.0867678
SLX1A	0.993772	0.991232	0.985059	0.983119	0.0868182
TBCA	0.993768	0.991226	0.985049	0.983124	0.0868692
TXN	0.993761	0.991216	0.985031	0.983128	0.0869202
KRTAP5-6	0.993757	0.99121	0.985022	0.983133	0.0869711
ATP6V0E1	0.993754	0.991207	0.985016	0.983137	0.0870221
BANF1	0.993741	0.991188	0.984984	0.983141	0.0870731
S100A11	0.993741	0.991188	0.984984	0.983146	0.0871241
LCE3D	0.99374	0.991187	0.984982	0.98315	0.087175
TEX12	0.993736	0.991181	0.984972	0.983155	0.087226
SUB1	0.993733	0.991176	0.984964	0.983159	0.0872765
DYNLL2	0.993721	0.991161	0.984938	0.983164	0.0873275
CBWD3	0.993707	0.991141	0.984904	0.983168	0.0873784
COX7A1	0.993706	0.991139	0.984901	0.983172	0.0874294
PCBD1	0.993706	0.991139	0.9849	0.983177	0.0874804
LCE3E	0.993702	0.991133	0.98489	0.983181	0.0875313
PAGE5	0.9937	0.991131	0.984887	0.983186	0.0875823
FAM24B	0.993698	0.991127	0.984881	0.98319	0.0876333
SLC22A31	0.993695	0.991123	0.984874	0.983194	0.0876843
PFDN4	0.993691	0.991117	0.984864	0.983199	0.0877352
TMEM196	0.993689	0.991114	0.984859	0.983203	0.0877862
CRIP1	0.993678	0.9911	0.984834	0.983207	0.0878372
SRP9	0.993677	0.991099	0.984832	0.983212	0.0878882
SKA2	0.993676	0.991097	0.98483	0.983216	0.0879391
TCEAL7	0.993667	0.991085	0.984809	0.98322	0.0879901
UBL5	0.993667	0.991085	0.984808	0.983225	0.0880411
RPS29	0.993667	0.991084	0.984807	0.983229	0.0880921
SMR3A	0.993665	0.991081	0.984802	0.983233	0.088143
LCE2C	0.993655	0.991067	0.984778	0.983238	0.088194
MSMB	0.993653	0.991064	0.984774	0.983242	0.088245
NDUFA4L2	0.993646	0.991055	0.984758	0.983246	0.088296
S100A4	0.993646	0.991055	0.984758	0.983251	0.0883469
AHSA2	0.993641	0.991048	0.984746	0.983255	0.0883979
LCE2B	0.993641	0.991048	0.984746	0.983259	0.0884489
LCE2D	0.993637	0.991042	0.984736	0.983264	0.0884998
MAP6D1	0.993636	0.991041	0.984734	0.983268	0.0885508
NBPF4	0.993631	0.991034	0.984722	0.983272	0.0886018
TMEM155	0.993628	0.991029	0.984714	0.983276	0.0886528
CSTA	0.993619	0.991017	0.984693	0.983281	0.0887037
SNAPC5	0.993616	0.991012	0.984685	0.983285	0.0887547
TRIAP1	0.993614	0.99101	0.984682	0.983289	0.0888057
FXYD6	0.993614	0.99101	0.984682	0.983294	0.0888567
TRAPPC2	0.993612	0.991007	0.984677	0.983298	0.0889076
GOLGA8R	0.993601	0.990991	0.98465	0.983302	0.0889586
SMIM19	0.9936	0.990989	0.984647	0.983306	0.0890096
ATP6V1G3	0.993599	0.990989	0.984646	0.983311	0.0890606
S100A8	0.993594	0.990982	0.984634	0.983315	0.0891115
MANBAL	0.993592	0.990979	0.984629	0.983319	0.0891625
C10orf53	0.99359	0.990976	0.984624	0.983323	0.0892135
DEFB118	0.99359	0.990976	0.984623	0.983327	0.0892645
LCE5A	0.993586	0.990971	0.984615	0.983332	0.0893149
S100P	0.993579	0.99096	0.984597	0.983336	0.0893659
EIF4EBP1	0.99357	0.990948	0.984576	0.98334	0.0894169
FAM24A	0.993557	0.99093	0.984546	0.983344	0.0894678
LLPH	0.993557	0.990929	0.984544	0.983348	0.0895188
LCE1B	0.993552	0.990922	0.984532	0.983353	0.0895698
PKIG	0.993551	0.990921	0.984531	0.983357	0.0896208
PPP1R1C	0.993547	0.990915	0.98452	0.983361	0.0896717
ANP32D	0.993546	0.990914	0.984519	0.983365	0.0897227
C22orf24	0.993544	0.990912	0.984515	0.983369	0.0897732
C1orf204	0.993543	0.99091	0.984511	0.983374	0.0898241
TMEM14A	0.993541	0.990907	0.984507	0.983378	0.0898751
NBPF6	0.993538	0.990902	0.984499	0.983382	0.0899261
ERH	0.993536	0.9909	0.984494	0.983386	0.0899771
LSM7	0.99352	0.990878	0.984457	0.98339	0.090028
KRTAP19-5	0.993509	0.990862	0.984431	0.983394	0.090079
KRTAP17-1	0.993506	0.990858	0.984423	0.983398	0.09013
TCEB1	0.993505	0.990857	0.984421	0.983403	0.090181
NPB	0.9935	0.990849	0.984409	0.983407	0.0902319
NAA38	0.993497	0.990845	0.984402	0.983411	0.0902829
GOLGA8O	0.993497	0.990845	0.984401	0.983415	0.0903339
C14orf182	0.993488	0.990833	0.98438	0.983419	0.0903849
APOA2	0.993487	0.990832	0.984379	0.983423	0.0904358
TMEM60	0.993479	0.99082	0.984359	0.983427	0.0904868
DNAL4	0.993478	0.990819	0.984357	0.983431	0.0905378
PTGES3L	0.993475	0.990814	0.984348	0.983436	0.0905887
FAM205A	0.993473	0.990812	0.984345	0.98344	0.0906397
AC010441.1	0.993469	0.990807	0.984336	0.983444	0.0906907
MLN	0.993469	0.990806	0.984335	0.983448	0.0907417
KIAA0101	0.993468	0.990805	0.984333	0.983452	0.0907926
HIGD1A	0.993457	0.990789	0.984307	0.983456	0.0908436
CCL5	0.993453	0.990784	0.984298	0.98346	0.0908946
MAGED4B	0.993453	0.990783	0.984296	0.983464	0.0909456
C6orf57	0.993451	0.990781	0.984292	0.983468	0.0909965
DEFB126	0.993445	0.990772	0.984277	0.983472	0.0910475
C3orf14	0.993441	0.990767	0.984269	0.983476	0.0910985
DEFB112	0.993433	0.990756	0.98425	0.98348	0.0911495
LCE1A	0.993432	0.990754	0.984246	0.983484	0.0912004
PLAC9	0.993429	0.99075	0.984241	0.983489	0.0912514
PATE2	0.993423	0.990741	0.984224	0.983493	0.0913024
C5orf56	0.993418	0.990735	0.984214	0.983497	0.0913533
S100A7	0.993417	0.990733	0.984211	0.983501	0.0914043
C14orf177	0.993414	0.990729	0.984205	0.983505	0.0914553
KNCN	0.993414	0.990729	0.984204	0.983509	0.0915063
S100A7L2	0.993409	0.990722	0.984192	0.983513	0.0915572
PPP5D1	0.993407	0.990718	0.984186	0.983517	0.0916082
SREK1IP1	0.993405	0.990716	0.984182	0.983521	0.0916592
CCDC163P	0.993404	0.990715	0.98418	0.983525	0.0917102
FCER1G	0.9934	0.990709	0.984171	0.983529	0.0917611
C17orf50	0.993397	0.990704	0.984163	0.983533	0.0918121
DNAH17-AS1	0.99339	0.990695	0.984147	0.983537	0.0918631
COX16	0.993386	0.990689	0.984136	0.983541	0.0919141
TMEM14E	0.993384	0.990686	0.984132	0.983545	0.091965
HHLA1	0.993378	0.990678	0.984119	0.983549	0.092016
CCL14	0.993376	0.990676	0.984114	0.983553	0.0920665
C4orf36	0.99337	0.990667	0.984098	0.983557	0.0921174
UQCRB	0.993352	0.990642	0.984056	0.983561	0.0921684
ATP6V1G1	0.993346	0.990632	0.98404	0.983564	0.0922194
INS	0.993339	0.990623	0.984025	0.983568	0.0922704
PATE1	0.993336	0.990619	0.984017	0.983572	0.0923213
C19orf33	0.993335	0.990618	0.984016	0.983576	0.0923723
C20orf197	0.993335	0.990617	0.984014	0.98358	0.0924233
TFF3	0.993333	0.990614	0.98401	0.983584	0.0924743
GCGR	0.993332	0.990614	0.984009	0.983588	0.0925247
LCE2A	0.993329	0.99061	0.984002	0.983592	0.0925757
IFT20	0.993329	0.990609	0.984001	0.983596	0.0926267
EFR3B	0.993329	0.990609	0.984	0.9836	0.0926776
GHRH	0.993318	0.990593	0.983974	0.983604	0.0927286
FAM103A1	0.993313	0.990587	0.983963	0.983608	0.0927796
CCL3	0.993308	0.990579	0.98395	0.983612	0.0928306
EIF1B	0.993302	0.990571	0.983935	0.983616	0.0928815
AL031666.2	0.993299	0.990567	0.98393	0.983619	0.0929325
VAMP1	0.993298	0.990566	0.983927	0.983623	0.0929835
CCL16	0.993296	0.990563	0.983922	0.983627	0.0930345
TMEM14C	0.993295	0.990562	0.98392	0.983631	0.0930854
SHISA7	0.99329	0.990555	0.983908	0.983635	0.0931364
YPEL2	0.993283	0.990545	0.983892	0.983639	0.0931874
LCE1C	0.993283	0.990544	0.98389	0.983643	0.0932384
CTNNBIP1	0.993273	0.990531	0.983868	0.983647	0.0932893
C19orf25	0.993272	0.990529	0.983864	0.983651	0.0933403
RPLP1	0.993272	0.990529	0.983864	0.983654	0.0933913
GNG8	0.993269	0.990525	0.983858	0.983658	0.0934422
FKBP1C	0.993253	0.990502	0.983819	0.983662	0.0934932
ATP5L	0.993245	0.990491	0.983801	0.983666	0.0935442
CCL24	0.993245	0.99049	0.983799	0.98367	0.0935952
MZT1	0.993242	0.990487	0.983793	0.983674	0.0936456
BRI3	0.993241	0.990485	0.983791	0.983678	0.0936966
DYNLL1	0.99324	0.990485	0.983789	0.983681	0.0937476
SEPW1	0.993238	0.990482	0.983784	0.983685	0.0937986
SPATA31A5	0.993232	0.990473	0.983769	0.983689	0.0938495
GHRL	0.993229	0.990469	0.983763	0.983693	0.0939005
TMEM216	0.993229	0.990469	0.983763	0.983697	0.0939515
TIMM8A	0.993226	0.990465	0.983756	0.9837	0.0940019
DPM2	0.993225	0.990463	0.983752	0.983704	0.0940529
DEFA4	0.993223	0.99046	0.983748	0.983708	0.0941039
C17orf58	0.993222	0.990458	0.983745	0.983712	0.0941549
CARD17	0.993221	0.990457	0.983742	0.983716	0.0942058
TIAF1	0.993218	0.990453	0.983736	0.983719	0.0942568
RPP14	0.993214	0.990447	0.983726	0.983723	0.0943078
VMA21	0.993213	0.990445	0.983723	0.983727	0.0943588
SEC61B	0.993209	0.99044	0.983713	0.983731	0.0944097
RP11-831H9.11	0.993208	0.990439	0.983712	0.983735	0.0944607
S100A1	0.993204	0.990434	0.983703	0.983738	0.0945117
RPL22L1	0.993203	0.990432	0.9837	0.983742	0.0945626
MBD3L3	0.993202	0.990431	0.983698	0.983746	0.0946136
PDCD5	0.993198	0.990425	0.983688	0.98375	0.0946646
KRTAP19-1	0.993195	0.990421	0.983681	0.983753	0.0947156
GAST	0.993192	0.990417	0.983674	0.983757	0.0947665
FABP12	0.993192	0.990416	0.983674	0.983761	0.0948175
LALBA	0.993192	0.990416	0.983673	0.983765	0.094868
C4orf32	0.993189	0.990413	0.983667	0.983768	0.094919
MLANA	0.993187	0.990409	0.983661	0.983772	0.0949699
TMEM151B	0.993185	0.990407	0.983658	0.983776	0.0950204
TSACC	0.993183	0.990404	0.983652	0.98378	0.0950714
PRAMEF20	0.993183	0.990403	0.983652	0.983783	0.0951223
ANAPC16	0.993179	0.990398	0.983643	0.983787	0.0951733
COX8C	0.993163	0.990376	0.983604	0.983791	0.0952243
COX6B1	0.993159	0.99037	0.983594	0.983795	0.0952753
C1orf189	0.993158	0.990369	0.983593	0.983798	0.0953262
CHCHD7	0.993155	0.990365	0.983587	0.983802	0.0953772
SLPI	0.993149	0.990356	0.98357	0.983806	0.0954282
S100A7A	0.993148	0.990355	0.98357	0.983809	0.0954792
DCD	0.993145	0.99035	0.98356	0.983813	0.0955296
NPIPB7	0.993144	0.990349	0.983559	0.983817	0.0955806
TAC4	0.99313	0.990329	0.983526	0.98382	0.0956316
NGFRAP1	0.99313	0.990329	0.983525	0.983824	0.0956825
LGALS16	0.993128	0.990327	0.983521	0.983828	0.0957335
C19orf48	0.993127	0.990326	0.98352	0.983831	0.095784
AC079210.1	0.993125	0.990323	0.983514	0.983835	0.0958344
C19orf68	0.993125	0.990322	0.983514	0.983839	0.0958854
TMEM211	0.99312	0.990315	0.983502	0.983842	0.0959364
C3orf52	0.993117	0.990312	0.983496	0.983846	0.0959874
C19orf70	0.993114	0.990308	0.983489	0.98385	0.0960383
FSHB	0.993113	0.990305	0.983485	0.983853	0.0960893
ZNF69	0.993111	0.990302	0.98348	0.983857	0.0961403
CXCL2	0.99311	0.990302	0.983479	0.983861	0.0961913
DSCR4	0.993102	0.99029	0.983459	0.983864	0.0962422
RP11-211G3.3	0.993098	0.990285	0.98345	0.983868	0.0962932
CXCL9	0.993092	0.990276	0.983435	0.983872	0.0963442
TFF1	0.99309	0.990273	0.98343	0.983875	0.0963951
PRDM6	0.993089	0.990272	0.983428	0.983879	0.0964461
PPBP	0.993085	0.990265	0.983417	0.983882	0.0964971
IGFL4	0.993084	0.990265	0.983417	0.983886	0.0965481
PFDN1	0.993075	0.990252	0.983394	0.98389	0.096599
SH3BGRL3	0.993075	0.990252	0.983394	0.983893	0.09665
TXNRD3NB	0.993069	0.990243	0.983379	0.983897	0.096701
MRPL34	0.993067	0.99024	0.983375	0.983901	0.096752
PPP1R37	0.993064	0.990237	0.983369	0.983904	0.0968029
TIMM8B	0.993063	0.990235	0.983366	0.983908	0.0968539
MRPS33	0.993058	0.990229	0.983355	0.983911	0.0969049
CXCL3	0.993057	0.990227	0.983352	0.983915	0.0969553
PRAMEF16	0.993044	0.990209	0.983321	0.983918	0.0970063
VAMP3	0.993042	0.990206	0.983317	0.983922	0.0970573
CGB	0.993035	0.990196	0.9833	0.983926	0.0971083
PLGRKT	0.993029	0.990187	0.983285	0.983929	0.0971592
APOC4	0.993021	0.990176	0.983265	0.983933	0.0972102
COMMD6	0.993021	0.990176	0.983265	0.983936	0.0972612
TCEAL8	0.99302	0.990175	0.983264	0.98394	0.0973122
HSPE1	0.993016	0.990169	0.983253	0.983943	0.0973631
GOLT1B	0.993016	0.990169	0.983253	0.983947	0.0974141
C1orf145	0.993016	0.990169	0.983253	0.983951	0.0974651
BEX1	0.993012	0.990163	0.983244	0.983954	0.0975161
POMP	0.993008	0.990158	0.983234	0.983958	0.097567
C10orf32	0.993006	0.990155	0.983231	0.983961	0.097618
CGA	0.993004	0.990153	0.983226	0.983965	0.097669
NPFF	0.992997	0.990143	0.98321	0.983968	0.09772
COX6B2	0.992997	0.990143	0.983209	0.983972	0.0977709
C16orf96	0.992996	0.990141	0.983205	0.983975	0.0978219
CT83	0.992996	0.99014	0.983205	0.983979	0.0978729
C10orf25	0.992991	0.990134	0.983194	0.983982	0.0979238
C11orf94	0.99299	0.990133	0.983192	0.983986	0.0979748
C12orf39	0.992985	0.990126	0.98318	0.983989	0.0980253
TXNL4B	0.992976	0.990113	0.983159	0.983993	0.0980763
UQCRH	0.992975	0.990111	0.983155	0.983996	0.0981272
ANXA8L2	0.992972	0.990108	0.98315	0.984	0.0981782
HMSD	0.992972	0.990107	0.983149	0.984003	0.0982292
C12orf54	0.992965	0.990097	0.983132	0.984007	0.0982802
TMEM244	0.992963	0.990094	0.983127	0.98401	0.0983311
HIGD1B	0.992956	0.990084	0.98311	0.984014	0.0983821
OTOS	0.992953	0.990081	0.983104	0.984017	0.0984331
SPANXD	0.992953	0.99008	0.983103	0.984021	0.098484
KIAA1107	0.99294	0.990063	0.983074	0.984024	0.0985345
CENPW	0.992939	0.990061	0.98307	0.984028	0.0985855
TMEM170B	0.992939	0.990061	0.98307	0.984031	0.0986365
RIPPLY1	0.992929	0.990047	0.983046	0.984035	0.0986874
KCNE3	0.992926	0.990042	0.983038	0.984038	0.0987384
HCFC1R1	0.992925	0.990041	0.983037	0.984042	0.0987894
OCM	0.992919	0.990033	0.983023	0.984045	0.0988404
PF4V1	0.992918	0.990031	0.983019	0.984049	0.0988913
MTPN	0.992912	0.990023	0.983006	0.984052	0.0989423
SAMD13	0.99291	0.990021	0.983002	0.984055	0.0989933
GCSH	0.992908	0.990018	0.982997	0.984059	0.0990442
SPATA8	0.992907	0.990017	0.982995	0.984062	0.0990952
LAMTOR3	0.992904	0.990011	0.982986	0.984066	0.0991462
CST11	0.992898	0.990003	0.982972	0.984069	0.0991972
GPATCH11	0.99288	0.989979	0.982931	0.984073	0.0992481
TSHB	0.992877	0.989974	0.982923	0.984076	0.0992991
RETNLB	0.992876	0.989972	0.98292	0.984079	0.0993501
ARPP19	0.992874	0.98997	0.982916	0.984083	0.0994011
COX7A2L	0.992867	0.98996	0.982898	0.984086	0.099452
OSTN	0.992865	0.989957	0.982893	0.98409	0.0995025
GLRX	0.992863	0.989954	0.982888	0.984093	0.0995535
KRTAP9-7	0.992863	0.989954	0.982888	0.984097	0.0996039
NDUFA3	0.992859	0.989949	0.98288	0.9841	0.0996549
IFI27	0.992856	0.989945	0.982873	0.984103	0.0997059
C20orf24	0.992855	0.989943	0.982869	0.984107	0.0997569
MALL	0.992851	0.989937	0.98286	0.98411	0.0998078
MPC2	0.992847	0.989931	0.98285	0.984113	0.0998588
CXorf27	0.992839	0.98992	0.982831	0.984117	0.0999098
HMGN1	0.992832	0.989911	0.982815	0.98412	0.0999608
HMGA1	0.992832	0.98991	0.982815	0.984124	0.100012
CNEP1R1	0.992831	0.989909	0.982812	0.984127	0.100063
DNAJC24	0.992828	0.989904	0.982805	0.98413	0.100114
TIMM23	0.99282	0.989894	0.982786	0.984134	0.100165
RNASE12	0.992817	0.98989	0.98278	0.984137	0.100215
RBP7	0.992816	0.989888	0.982777	0.98414	0.100266
LSM3	0.992815	0.989887	0.982774	0.984144	0.100317
MMP23B	0.992814	0.989886	0.982773	0.984147	0.100368
HCST	0.992793	0.989856	0.982723	0.984151	0.100419
APOC3	0.992793	0.989856	0.982723	0.984154	0.10047
TUSC2	0.992789	0.98985	0.982713	0.984157	0.100521
GLOD5	0.992782	0.98984	0.982696	0.984161	0.100571
DYNLRB1	0.992764	0.989816	0.982654	0.984164	0.100622
AP000889.3	0.992764	0.989815	0.982653	0.984167	0.100673
SNRPD1	0.992763	0.989813	0.98265	0.984171	0.100724
S100A9	0.992762	0.989812	0.982647	0.984174	0.100775
FAM26D	0.99276	0.989809	0.982642	0.984177	0.100826
CALM2	0.992758	0.989806	0.982638	0.98418	0.100877
LCE1D	0.992756	0.989804	0.982634	0.984184	0.100928
ASCL2	0.992756	0.989804	0.982634	0.984187	0.100979
SNTN	0.992756	0.989804	0.982633	0.98419	0.10103
UQCR10	0.992754	0.989802	0.98263	0.984194	0.101081
MGP	0.99275	0.989795	0.982619	0.984197	0.101132
TMEM213	0.992748	0.989792	0.982613	0.9842	0.101183
PMCH	0.992747	0.989791	0.982612	0.984204	0.101234
NNAT	0.99274	0.989781	0.982595	0.984207	0.101285
PRR15L	0.992738	0.989778	0.98259	0.98421	0.101336
[truncated: 17,619 more rows]
