# Supplementary material for: Primary complex motor stereotypies are associated with de novo damaging DNA coding mutations that identify KDM5B as a risk gene
Source: PLoS One. 2023 Oct 3;18(10):e0291978. doi: 10.1371/journal.pone.0291978 (PMC10547198; doi:10.1371/journal.pone.0291978)
Supplement: S4 Table — See “S4 Table”. See S1 File for details of DNENRICH analysis and gene lists used. First tab contains input gene lists and information about their curation. Second tab contains the input mutation list for DNENRICH; each row represents a de novo damaging mutation in a pCMS proband. Third tab contains results output from DNENRICH. Significantly enriched gene sets are highlighted. (XLSX) [file pone.0291978.s010.xlsx]

## Sheet: gene_lists.set
Gene	GeneSet	Weight	Ref1	Ref2	Info1	Info2
ABCB4	Tourette_DN_damaging	1	Wang et al. 2018		only those confirmed
ABCC8	Tourette_DN_damaging	1	Wang et al. 2018		only those confirmed
ACVR1B	Tourette_DN_damaging	1	Wang et al. 2018		only those confirmed
ADAMTSL5	Tourette_DN_damaging	1	Wang et al. 2018		only those confirmed
ADIPOR2	Tourette_DN_damaging	1	Wang et al. 2018		only those confirmed
AFF1	Tourette_DN_damaging	1	Wang et al. 2018		only those confirmed
AGBL1	Tourette_DN_damaging	1	Wang et al. 2018		only those confirmed
AGK	Tourette_DN_damaging	1	Wang et al. 2018		only those confirmed
AMBRA1	Tourette_DN_damaging	1	Wang et al. 2018		only those confirmed
AOC1	Tourette_DN_damaging	1	Wang et al. 2018		only those confirmed
ARHGAP8	Tourette_DN_damaging	1	Wang et al. 2018		only those confirmed
ARL8A	Tourette_DN_damaging	1	Wang et al. 2018		only those confirmed
ARSG	Tourette_DN_damaging	1	Wang et al. 2018		only those confirmed
ATAD5	Tourette_DN_damaging	1	Wang et al. 2018		only those confirmed
ATL2	Tourette_DN_damaging	1	Wang et al. 2018		only those confirmed
ATM	Tourette_DN_damaging	1	Wang et al. 2018		only those confirmed
BCAN	Tourette_DN_damaging	1	Wang et al. 2018		only those confirmed
BCAS3	Tourette_DN_damaging	1	Wang et al. 2018		only those confirmed
BCKDHA	Tourette_DN_damaging	1	Wang et al. 2018		only those confirmed
C8A	Tourette_DN_damaging	1	Wang et al. 2018		only those confirmed
CAMSAP1	Tourette_DN_damaging	1	Wang et al. 2018		only those confirmed
CAMTA2	Tourette_DN_damaging	1	Wang et al. 2018		only those confirmed
CBS	Tourette_DN_damaging	1	Wang et al. 2018		only those confirmed
CD1D	Tourette_DN_damaging	1	Wang et al. 2018		only those confirmed
CDC42BPA	Tourette_DN_damaging	1	Wang et al. 2018		only those confirmed
CELSR3	Tourette_DN_damaging	2	Wang et al. 2018		only those confirmed
CGN	Tourette_DN_damaging	1	Wang et al. 2018		only those confirmed
CLCN1	Tourette_DN_damaging	1	Wang et al. 2018		only those confirmed
CNGB1	Tourette_DN_damaging	1	Wang et al. 2018		only those confirmed
COL6A5	Tourette_DN_damaging	1	Wang et al. 2018		only those confirmed
CPEB3	Tourette_DN_damaging	1	Wang et al. 2018		only those confirmed
CREBBP	Tourette_DN_damaging	1	Wang et al. 2018		only those confirmed
CX3CL1	Tourette_DN_damaging	1	Wang et al. 2018		only those confirmed
DENND5A	Tourette_DN_damaging	1	Wang et al. 2018		only those confirmed
DGAT2	Tourette_DN_damaging	1	Wang et al. 2018		only those confirmed
DIAPH1	Tourette_DN_damaging	1	Wang et al. 2018		only those confirmed
DMXL2	Tourette_DN_damaging	1	Wang et al. 2018		only those confirmed
DNAH10	Tourette_DN_damaging	1	Wang et al. 2018		only those confirmed
DNAH6	Tourette_DN_damaging	1	Wang et al. 2018		only those confirmed
DOK4	Tourette_DN_damaging	1	Wang et al. 2018		only those confirmed
DOPEY1	Tourette_DN_damaging	1	Wang et al. 2018		only those confirmed
DRD2	Tourette_DN_damaging	1	Wang et al. 2018		only those confirmed
E2F8	Tourette_DN_damaging	1	Wang et al. 2018		only those confirmed
E4F1	Tourette_DN_damaging	1	Wang et al. 2018		only those confirmed
EDDM3B	Tourette_DN_damaging	1	Wang et al. 2018		only those confirmed
EGFR	Tourette_DN_damaging	1	Wang et al. 2018		only those confirmed
EIF2AK4	Tourette_DN_damaging	1	Wang et al. 2018		only those confirmed
ETS1	Tourette_DN_damaging	1	Wang et al. 2018		only those confirmed
EVL	Tourette_DN_damaging	1	Wang et al. 2018		only those confirmed
EVPL	Tourette_DN_damaging	1	Wang et al. 2018		only those confirmed
FAM120A	Tourette_DN_damaging	1	Wang et al. 2018		only those confirmed
FAM71A	Tourette_DN_damaging	1	Wang et al. 2018		only those confirmed
FAT2	Tourette_DN_damaging	1	Wang et al. 2018		only those confirmed
FBN2	Tourette_DN_damaging	2	Wang et al. 2018		only those confirmed
FBXO17	Tourette_DN_damaging	1	Wang et al. 2018		only those confirmed
FGD4	Tourette_DN_damaging	1	Wang et al. 2018		only those confirmed
FGFR4	Tourette_DN_damaging	1	Wang et al. 2018		only those confirmed
FMNL2	Tourette_DN_damaging	1	Wang et al. 2018		only those confirmed
FREM1	Tourette_DN_damaging	1	Wang et al. 2018		only those confirmed
GLIS3	Tourette_DN_damaging	1	Wang et al. 2018		only those confirmed
GNB2L1	Tourette_DN_damaging	1	Wang et al. 2018		only those confirmed
HDAC5	Tourette_DN_damaging	1	Wang et al. 2018		only those confirmed
HECTD3	Tourette_DN_damaging	1	Wang et al. 2018		only those confirmed
HIST1H2BJ	Tourette_DN_damaging	1	Wang et al. 2018		only those confirmed
HMGXB3	Tourette_DN_damaging	1	Wang et al. 2018		only those confirmed
HNRNPA0	Tourette_DN_damaging	1	Wang et al. 2018		only those confirmed
ITPKB	Tourette_DN_damaging	1	Wang et al. 2018		only those confirmed
KCNC3	Tourette_DN_damaging	1	Wang et al. 2018		only those confirmed
KCND2	Tourette_DN_damaging	1	Wang et al. 2018		only those confirmed
KCNK5	Tourette_DN_damaging	1	Wang et al. 2018		only those confirmed
KDM5B	Tourette_DN_damaging	1	Wang et al. 2018		only those confirmed
KIAA0355	Tourette_DN_damaging	1	Wang et al. 2018		only those confirmed
KIAA0368	Tourette_DN_damaging	1	Wang et al. 2018		only those confirmed
KIAA1429	Tourette_DN_damaging	1	Wang et al. 2018		only those confirmed
KLHL9	Tourette_DN_damaging	1	Wang et al. 2018		only those confirmed
KRT14	Tourette_DN_damaging	1	Wang et al. 2018		only those confirmed
LCN12	Tourette_DN_damaging	1	Wang et al. 2018		only those confirmed
LLGL1	Tourette_DN_damaging	1	Wang et al. 2018		only those confirmed
LMNA	Tourette_DN_damaging	1	Wang et al. 2018		only those confirmed
LSM11	Tourette_DN_damaging	1	Wang et al. 2018		only those confirmed
MAB21L2	Tourette_DN_damaging	1	Wang et al. 2018		only those confirmed
MAN1B1	Tourette_DN_damaging	1	Wang et al. 2018		only those confirmed
MBNL2	Tourette_DN_damaging	1	Wang et al. 2018		only those confirmed
ME2	Tourette_DN_damaging	1	Wang et al. 2018		only those confirmed
MICAL3	Tourette_DN_damaging	1	Wang et al. 2018		only those confirmed
MMP15	Tourette_DN_damaging	1	Wang et al. 2018		only those confirmed
MPL	Tourette_DN_damaging	1	Wang et al. 2018		only those confirmed
MRPL44	Tourette_DN_damaging	2	Wang et al. 2018		only those confirmed
NIPBL	Tourette_DN_damaging	1	Wang et al. 2018		only those confirmed
NLGN4X	Tourette_DN_damaging	1	Wang et al. 2018		only those confirmed
NMRK1	Tourette_DN_damaging	1	Wang et al. 2018		only those confirmed
NPC1	Tourette_DN_damaging	1	Wang et al. 2018		only those confirmed
NRBP1	Tourette_DN_damaging	1	Wang et al. 2018		only those confirmed
NUP85	Tourette_DN_damaging	1	Wang et al. 2018		only those confirmed
OBSL1	Tourette_DN_damaging	1	Wang et al. 2018		only those confirmed
OR5AS1	Tourette_DN_damaging	1	Wang et al. 2018		only those confirmed
PDP1	Tourette_DN_damaging	1	Wang et al. 2018		only those confirmed
PLPP2	Tourette_DN_damaging	1	Wang et al. 2018		only those confirmed
PLPP4	Tourette_DN_damaging	1	Wang et al. 2018		only those confirmed
PML	Tourette_DN_damaging	1	Wang et al. 2018		only those confirmed
POLE2	Tourette_DN_damaging	1	Wang et al. 2018		only those confirmed
PQLC1	Tourette_DN_damaging	1	Wang et al. 2018		only those confirmed
PREX2	Tourette_DN_damaging	1	Wang et al. 2018		only those confirmed
PRPF8	Tourette_DN_damaging	1	Wang et al. 2018		only those confirmed
PTGIR	Tourette_DN_damaging	1	Wang et al. 2018		only those confirmed
PTK6	Tourette_DN_damaging	1	Wang et al. 2018		only those confirmed
QRICH1	Tourette_DN_damaging	1	Wang et al. 2018		only those confirmed
RAB11FIP3	Tourette_DN_damaging	1	Wang et al. 2018		only those confirmed
RAB15	Tourette_DN_damaging	1	Wang et al. 2018		only those confirmed
RANBP17	Tourette_DN_damaging	1	Wang et al. 2018		only those confirmed
RYR1	Tourette_DN_damaging	1	Wang et al. 2018		only those confirmed
SCNN1B	Tourette_DN_damaging	1	Wang et al. 2018		only those confirmed
SENP2	Tourette_DN_damaging	1	Wang et al. 2018		only those confirmed
SEPT10	Tourette_DN_damaging	1	Wang et al. 2018		only those confirmed
SERPING1	Tourette_DN_damaging	1	Wang et al. 2018		only those confirmed
SIMC1	Tourette_DN_damaging	1	Wang et al. 2018		only those confirmed
SLC12A1	Tourette_DN_damaging	1	Wang et al. 2018		only those confirmed
SLC1A3	Tourette_DN_damaging	1	Wang et al. 2018		only those confirmed
SLC9A3	Tourette_DN_damaging	1	Wang et al. 2018		only those confirmed
SPRED2	Tourette_DN_damaging	1	Wang et al. 2018		only those confirmed
STAB1	Tourette_DN_damaging	1	Wang et al. 2018		only those confirmed
STAB2	Tourette_DN_damaging	1	Wang et al. 2018		only those confirmed
STK17B	Tourette_DN_damaging	1	Wang et al. 2018		only those confirmed
SYNDIG1	Tourette_DN_damaging	1	Wang et al. 2018		only those confirmed
TDRD9	Tourette_DN_damaging	1	Wang et al. 2018		only those confirmed
THBS3	Tourette_DN_damaging	1	Wang et al. 2018		only those confirmed
TIGD2	Tourette_DN_damaging	1	Wang et al. 2018		only those confirmed
TLN2	Tourette_DN_damaging	1	Wang et al. 2018		only those confirmed
TNPO1	Tourette_DN_damaging	1	Wang et al. 2018		only those confirmed
TOX	Tourette_DN_damaging	1	Wang et al. 2018		only those confirmed
TTN	Tourette_DN_damaging	1	Wang et al. 2018		only those confirmed
UGT1A1	Tourette_DN_damaging	1	Wang et al. 2018		only those confirmed
UNKL	Tourette_DN_damaging	1	Wang et al. 2018		only those confirmed
USP1	Tourette_DN_damaging	1	Wang et al. 2018		only those confirmed
USP5	Tourette_DN_damaging	1	Wang et al. 2018		only those confirmed
VWA8	Tourette_DN_damaging	1	Wang et al. 2018		only those confirmed
WDR72	Tourette_DN_damaging	1	Wang et al. 2018		only those confirmed
XRCC6BP1	Tourette_DN_damaging	1	Wang et al. 2018		only those confirmed
ZNF280D	Tourette_DN_damaging	1	Wang et al. 2018		only those confirmed
ZNF37A	Tourette_DN_damaging	1	Wang et al. 2018		only those confirmed
ZNF385A	Tourette_DN_damaging	1	Wang et al. 2018		only those confirmed
ZNF799	Tourette_DN_damaging	1	Wang et al. 2018		only those confirmed
A2M	ASD_DN_Damaging	1	http://www.genemed.tech/gene4denovo/uploads/gene4denovo/De_novo_mutations_and_annotations_in_coding_region_1.2.xlsx		Release version 1.2 (Updated: 07/08/2022)
A2ML1	ASD_DN_Damaging	1	http://www.genemed.tech/gene4denovo/uploads/gene4denovo/De_novo_mutations_and_annotations_in_coding_region_1.2.xlsx		Release version 1.2 (Updated: 07/08/2022)
AAAS	ASD_DN_Damaging	3	http://www.genemed.tech/gene4denovo/uploads/gene4denovo/De_novo_mutations_and_annotations_in_coding_region_1.2.xlsx		Release version 1.2 (Updated: 07/08/2022)
AADAC	ASD_DN_Damaging	1	http://www.genemed.tech/gene4denovo/uploads/gene4denovo/De_novo_mutations_and_annotations_in_coding_region_1.2.xlsx		Release version 1.2 (Updated: 07/08/2022)
AAK1	ASD_DN_Damaging	1	http://www.genemed.tech/gene4denovo/uploads/gene4denovo/De_novo_mutations_and_annotations_in_coding_region_1.2.xlsx		Release version 1.2 (Updated: 07/08/2022)
AARS	ASD_DN_Damaging	1	http://www.genemed.tech/gene4denovo/uploads/gene4denovo/De_novo_mutations_and_annotations_in_coding_region_1.2.xlsx		Release version 1.2 (Updated: 07/08/2022)
AASDH	ASD_DN_Damaging	1	http://www.genemed.tech/gene4denovo/uploads/gene4denovo/De_novo_mutations_and_annotations_in_coding_region_1.2.xlsx		Release version 1.2 (Updated: 07/08/2022)
AASS	ASD_DN_Damaging	1	http://www.genemed.tech/gene4denovo/uploads/gene4denovo/De_novo_mutations_and_annotations_in_coding_region_1.2.xlsx		Release version 1.2 (Updated: 07/08/2022)
ABCA1	ASD_DN_Damaging	1	http://www.genemed.tech/gene4denovo/uploads/gene4denovo/De_novo_mutations_and_annotations_in_coding_region_1.2.xlsx		Release version 1.2 (Updated: 07/08/2022)
ABCA13	ASD_DN_Damaging	3	http://www.genemed.tech/gene4denovo/uploads/gene4denovo/De_novo_mutations_and_annotations_in_coding_region_1.2.xlsx		Release version 1.2 (Updated: 07/08/2022)
ABCA2	ASD_DN_Damaging	3	http://www.genemed.tech/gene4denovo/uploads/gene4denovo/De_novo_mutations_and_annotations_in_coding_region_1.2.xlsx		Release version 1.2 (Updated: 07/08/2022)
ABCA3	ASD_DN_Damaging	3	http://www.genemed.tech/gene4denovo/uploads/gene4denovo/De_novo_mutations_and_annotations_in_coding_region_1.2.xlsx		Release version 1.2 (Updated: 07/08/2022)
ABCA4	ASD_DN_Damaging	1	http://www.genemed.tech/gene4denovo/uploads/gene4denovo/De_novo_mutations_and_annotations_in_coding_region_1.2.xlsx		Release version 1.2 (Updated: 07/08/2022)
ABCA5	ASD_DN_Damaging	3	http://www.genemed.tech/gene4denovo/uploads/gene4denovo/De_novo_mutations_and_annotations_in_coding_region_1.2.xlsx		Release version 1.2 (Updated: 07/08/2022)
ABCA6	ASD_DN_Damaging	1	http://www.genemed.tech/gene4denovo/uploads/gene4denovo/De_novo_mutations_and_annotations_in_coding_region_1.2.xlsx		Release version 1.2 (Updated: 07/08/2022)
ABCA7	ASD_DN_Damaging	4	http://www.genemed.tech/gene4denovo/uploads/gene4denovo/De_novo_mutations_and_annotations_in_coding_region_1.2.xlsx		Release version 1.2 (Updated: 07/08/2022)
ABCA8	ASD_DN_Damaging	1	http://www.genemed.tech/gene4denovo/uploads/gene4denovo/De_novo_mutations_and_annotations_in_coding_region_1.2.xlsx		Release version 1.2 (Updated: 07/08/2022)
ABCA9	ASD_DN_Damaging	1	http://www.genemed.tech/gene4denovo/uploads/gene4denovo/De_novo_mutations_and_annotations_in_coding_region_1.2.xlsx		Release version 1.2 (Updated: 07/08/2022)
ABCB1	ASD_DN_Damaging	1	http://www.genemed.tech/gene4denovo/uploads/gene4denovo/De_novo_mutations_and_annotations_in_coding_region_1.2.xlsx		Release version 1.2 (Updated: 07/08/2022)
ABCB5	ASD_DN_Damaging	1	http://www.genemed.tech/gene4denovo/uploads/gene4denovo/De_novo_mutations_and_annotations_in_coding_region_1.2.xlsx		Release version 1.2 (Updated: 07/08/2022)
ABCB6	ASD_DN_Damaging	2	http://www.genemed.tech/gene4denovo/uploads/gene4denovo/De_novo_mutations_and_annotations_in_coding_region_1.2.xlsx		Release version 1.2 (Updated: 07/08/2022)
ABCB8	ASD_DN_Damaging	1	http://www.genemed.tech/gene4denovo/uploads/gene4denovo/De_novo_mutations_and_annotations_in_coding_region_1.2.xlsx		Release version 1.2 (Updated: 07/08/2022)
ABCB9	ASD_DN_Damaging	1	http://www.genemed.tech/gene4denovo/uploads/gene4denovo/De_novo_mutations_and_annotations_in_coding_region_1.2.xlsx		Release version 1.2 (Updated: 07/08/2022)
ABCC1	ASD_DN_Damaging	1	http://www.genemed.tech/gene4denovo/uploads/gene4denovo/De_novo_mutations_and_annotations_in_coding_region_1.2.xlsx		Release version 1.2 (Updated: 07/08/2022)
ABCC12	ASD_DN_Damaging	1	http://www.genemed.tech/gene4denovo/uploads/gene4denovo/De_novo_mutations_and_annotations_in_coding_region_1.2.xlsx		Release version 1.2 (Updated: 07/08/2022)
ABCC2	ASD_DN_Damaging	1	http://www.genemed.tech/gene4denovo/uploads/gene4denovo/De_novo_mutations_and_annotations_in_coding_region_1.2.xlsx		Release version 1.2 (Updated: 07/08/2022)
ABCC3	ASD_DN_Damaging	1	http://www.genemed.tech/gene4denovo/uploads/gene4denovo/De_novo_mutations_and_annotations_in_coding_region_1.2.xlsx		Release version 1.2 (Updated: 07/08/2022)
ABCC5	ASD_DN_Damaging	3	http://www.genemed.tech/gene4denovo/uploads/gene4denovo/De_novo_mutations_and_annotations_in_coding_region_1.2.xlsx		Release version 1.2 (Updated: 07/08/2022)
ABCC8	ASD_DN_Damaging	2	http://www.genemed.tech/gene4denovo/uploads/gene4denovo/De_novo_mutations_and_annotations_in_coding_region_1.2.xlsx		Release version 1.2 (Updated: 07/08/2022)
ABCE1	ASD_DN_Damaging	2	http://www.genemed.tech/gene4denovo/uploads/gene4denovo/De_novo_mutations_and_annotations_in_coding_region_1.2.xlsx		Release version 1.2 (Updated: 07/08/2022)
ABCF1	ASD_DN_Damaging	1	http://www.genemed.tech/gene4denovo/uploads/gene4denovo/De_novo_mutations_and_annotations_in_coding_region_1.2.xlsx		Release version 1.2 (Updated: 07/08/2022)
ABCF3	ASD_DN_Damaging	1	http://www.genemed.tech/gene4denovo/uploads/gene4denovo/De_novo_mutations_and_annotations_in_coding_region_1.2.xlsx		Release version 1.2 (Updated: 07/08/2022)
ABCG1	ASD_DN_Damaging	1	http://www.genemed.tech/gene4denovo/uploads/gene4denovo/De_novo_mutations_and_annotations_in_coding_region_1.2.xlsx		Release version 1.2 (Updated: 07/08/2022)
ABCG2	ASD_DN_Damaging	1	http://www.genemed.tech/gene4denovo/uploads/gene4denovo/De_novo_mutations_and_annotations_in_coding_region_1.2.xlsx		Release version 1.2 (Updated: 07/08/2022)
ABCG5	ASD_DN_Damaging	2	http://www.genemed.tech/gene4denovo/uploads/gene4denovo/De_novo_mutations_and_annotations_in_coding_region_1.2.xlsx		Release version 1.2 (Updated: 07/08/2022)
ABCG8	ASD_DN_Damaging	1	http://www.genemed.tech/gene4denovo/uploads/gene4denovo/De_novo_mutations_and_annotations_in_coding_region_1.2.xlsx		Release version 1.2 (Updated: 07/08/2022)
ABHD1	ASD_DN_Damaging	1	http://www.genemed.tech/gene4denovo/uploads/gene4denovo/De_novo_mutations_and_annotations_in_coding_region_1.2.xlsx		Release version 1.2 (Updated: 07/08/2022)
ABHD12B	ASD_DN_Damaging	1	http://www.genemed.tech/gene4denovo/uploads/gene4denovo/De_novo_mutations_and_annotations_in_coding_region_1.2.xlsx		Release version 1.2 (Updated: 07/08/2022)
ABHD14A;ABHD14A-ACY1	ASD_DN_Damaging	1	http://www.genemed.tech/gene4denovo/uploads/gene4denovo/De_novo_mutations_and_annotations_in_coding_region_1.2.xlsx		Release version 1.2 (Updated: 07/08/2022)
ABHD14A-ACY1;ACY1	ASD_DN_Damaging	1	http://www.genemed.tech/gene4denovo/uploads/gene4denovo/De_novo_mutations_and_annotations_in_coding_region_1.2.xlsx		Release version 1.2 (Updated: 07/08/2022)
ABHD17B	ASD_DN_Damaging	2	http://www.genemed.tech/gene4denovo/uploads/gene4denovo/De_novo_mutations_and_annotations_in_coding_region_1.2.xlsx		Release version 1.2 (Updated: 07/08/2022)
ABI2	ASD_DN_Damaging	2	http://www.genemed.tech/gene4denovo/uploads/gene4denovo/De_novo_mutations_and_annotations_in_coding_region_1.2.xlsx		Release version 1.2 (Updated: 07/08/2022)
ABI3BP	ASD_DN_Damaging	1	http://www.genemed.tech/gene4denovo/uploads/gene4denovo/De_novo_mutations_and_annotations_in_coding_region_1.2.xlsx		Release version 1.2 (Updated: 07/08/2022)
ABL1	ASD_DN_Damaging	1	http://www.genemed.tech/gene4denovo/uploads/gene4denovo/De_novo_mutations_and_annotations_in_coding_region_1.2.xlsx		Release version 1.2 (Updated: 07/08/2022)
ABL2	ASD_DN_Damaging	1	http://www.genemed.tech/gene4denovo/uploads/gene4denovo/De_novo_mutations_and_annotations_in_coding_region_1.2.xlsx		Release version 1.2 (Updated: 07/08/2022)
ABR	ASD_DN_Damaging	1	http://www.genemed.tech/gene4denovo/uploads/gene4denovo/De_novo_mutations_and_annotations_in_coding_region_1.2.xlsx		Release version 1.2 (Updated: 07/08/2022)
ABTB1	ASD_DN_Damaging	1	http://www.genemed.tech/gene4denovo/uploads/gene4denovo/De_novo_mutations_and_annotations_in_coding_region_1.2.xlsx		Release version 1.2 (Updated: 07/08/2022)
ACAA2	ASD_DN_Damaging	1	http://www.genemed.tech/gene4denovo/uploads/gene4denovo/De_novo_mutations_and_annotations_in_coding_region_1.2.xlsx		Release version 1.2 (Updated: 07/08/2022)
ACACA	ASD_DN_Damaging	2	http://www.genemed.tech/gene4denovo/uploads/gene4denovo/De_novo_mutations_and_annotations_in_coding_region_1.2.xlsx		Release version 1.2 (Updated: 07/08/2022)
ACACB	ASD_DN_Damaging	5	http://www.genemed.tech/gene4denovo/uploads/gene4denovo/De_novo_mutations_and_annotations_in_coding_region_1.2.xlsx		Release version 1.2 (Updated: 07/08/2022)
ACAD10	ASD_DN_Damaging	1	http://www.genemed.tech/gene4denovo/uploads/gene4denovo/De_novo_mutations_and_annotations_in_coding_region_1.2.xlsx		Release version 1.2 (Updated: 07/08/2022)
ACAD11	ASD_DN_Damaging	1	http://www.genemed.tech/gene4denovo/uploads/gene4denovo/De_novo_mutations_and_annotations_in_coding_region_1.2.xlsx		Release version 1.2 (Updated: 07/08/2022)
ACADL	ASD_DN_Damaging	2	http://www.genemed.tech/gene4denovo/uploads/gene4denovo/De_novo_mutations_and_annotations_in_coding_region_1.2.xlsx		Release version 1.2 (Updated: 07/08/2022)
ACADM	ASD_DN_Damaging	1	http://www.genemed.tech/gene4denovo/uploads/gene4denovo/De_novo_mutations_and_annotations_in_coding_region_1.2.xlsx		Release version 1.2 (Updated: 07/08/2022)
ACAN	ASD_DN_Damaging	1	http://www.genemed.tech/gene4denovo/uploads/gene4denovo/De_novo_mutations_and_annotations_in_coding_region_1.2.xlsx		Release version 1.2 (Updated: 07/08/2022)
ACBD6	ASD_DN_Damaging	1	http://www.genemed.tech/gene4denovo/uploads/gene4denovo/De_novo_mutations_and_annotations_in_coding_region_1.2.xlsx		Release version 1.2 (Updated: 07/08/2022)
ACE	ASD_DN_Damaging	1	http://www.genemed.tech/gene4denovo/uploads/gene4denovo/De_novo_mutations_and_annotations_in_coding_region_1.2.xlsx		Release version 1.2 (Updated: 07/08/2022)
ACER2	ASD_DN_Damaging	1	http://www.genemed.tech/gene4denovo/uploads/gene4denovo/De_novo_mutations_and_annotations_in_coding_region_1.2.xlsx		Release version 1.2 (Updated: 07/08/2022)
ACHE	ASD_DN_Damaging	4	http://www.genemed.tech/gene4denovo/uploads/gene4denovo/De_novo_mutations_and_annotations_in_coding_region_1.2.xlsx		Release version 1.2 (Updated: 07/08/2022)
ACLY	ASD_DN_Damaging	1	http://www.genemed.tech/gene4denovo/uploads/gene4denovo/De_novo_mutations_and_annotations_in_coding_region_1.2.xlsx		Release version 1.2 (Updated: 07/08/2022)
ACO2	ASD_DN_Damaging	2	http://www.genemed.tech/gene4denovo/uploads/gene4denovo/De_novo_mutations_and_annotations_in_coding_region_1.2.xlsx		Release version 1.2 (Updated: 07/08/2022)
ACOX2	ASD_DN_Damaging	1	http://www.genemed.tech/gene4denovo/uploads/gene4denovo/De_novo_mutations_and_annotations_in_coding_region_1.2.xlsx		Release version 1.2 (Updated: 07/08/2022)
ACP2	ASD_DN_Damaging	1	http://www.genemed.tech/gene4denovo/uploads/gene4denovo/De_novo_mutations_and_annotations_in_coding_region_1.2.xlsx		Release version 1.2 (Updated: 07/08/2022)
ACP5	ASD_DN_Damaging	1	http://www.genemed.tech/gene4denovo/uploads/gene4denovo/De_novo_mutations_and_annotations_in_coding_region_1.2.xlsx		Release version 1.2 (Updated: 07/08/2022)
ACP7	ASD_DN_Damaging	1	http://www.genemed.tech/gene4denovo/uploads/gene4denovo/De_novo_mutations_and_annotations_in_coding_region_1.2.xlsx		Release version 1.2 (Updated: 07/08/2022)
ACRBP	ASD_DN_Damaging	1	http://www.genemed.tech/gene4denovo/uploads/gene4denovo/De_novo_mutations_and_annotations_in_coding_region_1.2.xlsx		Release version 1.2 (Updated: 07/08/2022)
ACSF2	ASD_DN_Damaging	1	http://www.genemed.tech/gene4denovo/uploads/gene4denovo/De_novo_mutations_and_annotations_in_coding_region_1.2.xlsx		Release version 1.2 (Updated: 07/08/2022)
ACSF3	ASD_DN_Damaging	1	http://www.genemed.tech/gene4denovo/uploads/gene4denovo/De_novo_mutations_and_annotations_in_coding_region_1.2.xlsx		Release version 1.2 (Updated: 07/08/2022)
ACSM3	ASD_DN_Damaging	1	http://www.genemed.tech/gene4denovo/uploads/gene4denovo/De_novo_mutations_and_annotations_in_coding_region_1.2.xlsx		Release version 1.2 (Updated: 07/08/2022)
ACSM5	ASD_DN_Damaging	1	http://www.genemed.tech/gene4denovo/uploads/gene4denovo/De_novo_mutations_and_annotations_in_coding_region_1.2.xlsx		Release version 1.2 (Updated: 07/08/2022)
ACTB	ASD_DN_Damaging	1	http://www.genemed.tech/gene4denovo/uploads/gene4denovo/De_novo_mutations_and_annotations_in_coding_region_1.2.xlsx		Release version 1.2 (Updated: 07/08/2022)
ACTN1	ASD_DN_Damaging	1	http://www.genemed.tech/gene4denovo/uploads/gene4denovo/De_novo_mutations_and_annotations_in_coding_region_1.2.xlsx		Release version 1.2 (Updated: 07/08/2022)
ACTR3C	ASD_DN_Damaging	1	http://www.genemed.tech/gene4denovo/uploads/gene4denovo/De_novo_mutations_and_annotations_in_coding_region_1.2.xlsx		Release version 1.2 (Updated: 07/08/2022)
ACTR6	ASD_DN_Damaging	1	http://www.genemed.tech/gene4denovo/uploads/gene4denovo/De_novo_mutations_and_annotations_in_coding_region_1.2.xlsx		Release version 1.2 (Updated: 07/08/2022)
ACVR1B	ASD_DN_Damaging	1	http://www.genemed.tech/gene4denovo/uploads/gene4denovo/De_novo_mutations_and_annotations_in_coding_region_1.2.xlsx		Release version 1.2 (Updated: 07/08/2022)
ACVR2A	ASD_DN_Damaging	1	http://www.genemed.tech/gene4denovo/uploads/gene4denovo/De_novo_mutations_and_annotations_in_coding_region_1.2.xlsx		Release version 1.2 (Updated: 07/08/2022)
ACVRL1	ASD_DN_Damaging	1	http://www.genemed.tech/gene4denovo/uploads/gene4denovo/De_novo_mutations_and_annotations_in_coding_region_1.2.xlsx		Release version 1.2 (Updated: 07/08/2022)
ADAD2	ASD_DN_Damaging	1	http://www.genemed.tech/gene4denovo/uploads/gene4denovo/De_novo_mutations_and_annotations_in_coding_region_1.2.xlsx		Release version 1.2 (Updated: 07/08/2022)
ADAM18	ASD_DN_Damaging	1	http://www.genemed.tech/gene4denovo/uploads/gene4denovo/De_novo_mutations_and_annotations_in_coding_region_1.2.xlsx		Release version 1.2 (Updated: 07/08/2022)
ADAM2	ASD_DN_Damaging	1	http://www.genemed.tech/gene4denovo/uploads/gene4denovo/De_novo_mutations_and_annotations_in_coding_region_1.2.xlsx		Release version 1.2 (Updated: 07/08/2022)
ADAM23	ASD_DN_Damaging	1	http://www.genemed.tech/gene4denovo/uploads/gene4denovo/De_novo_mutations_and_annotations_in_coding_region_1.2.xlsx		Release version 1.2 (Updated: 07/08/2022)
ADAM29	ASD_DN_Damaging	1	http://www.genemed.tech/gene4denovo/uploads/gene4denovo/De_novo_mutations_and_annotations_in_coding_region_1.2.xlsx		Release version 1.2 (Updated: 07/08/2022)
ADAM33	ASD_DN_Damaging	2	http://www.genemed.tech/gene4denovo/uploads/gene4denovo/De_novo_mutations_and_annotations_in_coding_region_1.2.xlsx		Release version 1.2 (Updated: 07/08/2022)
ADAM9	ASD_DN_Damaging	1	http://www.genemed.tech/gene4denovo/uploads/gene4denovo/De_novo_mutations_and_annotations_in_coding_region_1.2.xlsx		Release version 1.2 (Updated: 07/08/2022)
ADAMTS13	ASD_DN_Damaging	1	http://www.genemed.tech/gene4denovo/uploads/gene4denovo/De_novo_mutations_and_annotations_in_coding_region_1.2.xlsx		Release version 1.2 (Updated: 07/08/2022)
ADAMTS14	ASD_DN_Damaging	1	http://www.genemed.tech/gene4denovo/uploads/gene4denovo/De_novo_mutations_and_annotations_in_coding_region_1.2.xlsx		Release version 1.2 (Updated: 07/08/2022)
ADAMTS15	ASD_DN_Damaging	3	http://www.genemed.tech/gene4denovo/uploads/gene4denovo/De_novo_mutations_and_annotations_in_coding_region_1.2.xlsx		Release version 1.2 (Updated: 07/08/2022)
ADAMTS17	ASD_DN_Damaging	1	http://www.genemed.tech/gene4denovo/uploads/gene4denovo/De_novo_mutations_and_annotations_in_coding_region_1.2.xlsx		Release version 1.2 (Updated: 07/08/2022)
ADAMTS18	ASD_DN_Damaging	2	http://www.genemed.tech/gene4denovo/uploads/gene4denovo/De_novo_mutations_and_annotations_in_coding_region_1.2.xlsx		Release version 1.2 (Updated: 07/08/2022)
ADAMTS19	ASD_DN_Damaging	1	http://www.genemed.tech/gene4denovo/uploads/gene4denovo/De_novo_mutations_and_annotations_in_coding_region_1.2.xlsx		Release version 1.2 (Updated: 07/08/2022)
ADAMTS2	ASD_DN_Damaging	2	http://www.genemed.tech/gene4denovo/uploads/gene4denovo/De_novo_mutations_and_annotations_in_coding_region_1.2.xlsx		Release version 1.2 (Updated: 07/08/2022)
ADAMTS3	ASD_DN_Damaging	1	http://www.genemed.tech/gene4denovo/uploads/gene4denovo/De_novo_mutations_and_annotations_in_coding_region_1.2.xlsx		Release version 1.2 (Updated: 07/08/2022)
ADAMTS7	ASD_DN_Damaging	2	http://www.genemed.tech/gene4denovo/uploads/gene4denovo/De_novo_mutations_and_annotations_in_coding_region_1.2.xlsx		Release version 1.2 (Updated: 07/08/2022)
ADAMTS9	ASD_DN_Damaging	4	http://www.genemed.tech/gene4denovo/uploads/gene4denovo/De_novo_mutations_and_annotations_in_coding_region_1.2.xlsx		Release version 1.2 (Updated: 07/08/2022)
ADAMTSL1	ASD_DN_Damaging	1	http://www.genemed.tech/gene4denovo/uploads/gene4denovo/De_novo_mutations_and_annotations_in_coding_region_1.2.xlsx		Release version 1.2 (Updated: 07/08/2022)
ADAMTSL3	ASD_DN_Damaging	1	http://www.genemed.tech/gene4denovo/uploads/gene4denovo/De_novo_mutations_and_annotations_in_coding_region_1.2.xlsx		Release version 1.2 (Updated: 07/08/2022)
ADAMTSL4	ASD_DN_Damaging	1	http://www.genemed.tech/gene4denovo/uploads/gene4denovo/De_novo_mutations_and_annotations_in_coding_region_1.2.xlsx		Release version 1.2 (Updated: 07/08/2022)
ADAMTSL5	ASD_DN_Damaging	2	http://www.genemed.tech/gene4denovo/uploads/gene4denovo/De_novo_mutations_and_annotations_in_coding_region_1.2.xlsx		Release version 1.2 (Updated: 07/08/2022)
ADAP1	ASD_DN_Damaging	2	http://www.genemed.tech/gene4denovo/uploads/gene4denovo/De_novo_mutations_and_annotations_in_coding_region_1.2.xlsx		Release version 1.2 (Updated: 07/08/2022)
ADAR	ASD_DN_Damaging	2	http://www.genemed.tech/gene4denovo/uploads/gene4denovo/De_novo_mutations_and_annotations_in_coding_region_1.2.xlsx		Release version 1.2 (Updated: 07/08/2022)
ADARB1	ASD_DN_Damaging	1	http://www.genemed.tech/gene4denovo/uploads/gene4denovo/De_novo_mutations_and_annotations_in_coding_region_1.2.xlsx		Release version 1.2 (Updated: 07/08/2022)
ADCY3	ASD_DN_Damaging	3	http://www.genemed.tech/gene4denovo/uploads/gene4denovo/De_novo_mutations_and_annotations_in_coding_region_1.2.xlsx		Release version 1.2 (Updated: 07/08/2022)
ADCY4	ASD_DN_Damaging	1	http://www.genemed.tech/gene4denovo/uploads/gene4denovo/De_novo_mutations_and_annotations_in_coding_region_1.2.xlsx		Release version 1.2 (Updated: 07/08/2022)
ADCY5	ASD_DN_Damaging	3	http://www.genemed.tech/gene4denovo/uploads/gene4denovo/De_novo_mutations_and_annotations_in_coding_region_1.2.xlsx		Release version 1.2 (Updated: 07/08/2022)
ADCY6	ASD_DN_Damaging	1	http://www.genemed.tech/gene4denovo/uploads/gene4denovo/De_novo_mutations_and_annotations_in_coding_region_1.2.xlsx		Release version 1.2 (Updated: 07/08/2022)
ADCY7	ASD_DN_Damaging	2	http://www.genemed.tech/gene4denovo/uploads/gene4denovo/De_novo_mutations_and_annotations_in_coding_region_1.2.xlsx		Release version 1.2 (Updated: 07/08/2022)
ADCY9	ASD_DN_Damaging	1	http://www.genemed.tech/gene4denovo/uploads/gene4denovo/De_novo_mutations_and_annotations_in_coding_region_1.2.xlsx		Release version 1.2 (Updated: 07/08/2022)
ADD3	ASD_DN_Damaging	2	http://www.genemed.tech/gene4denovo/uploads/gene4denovo/De_novo_mutations_and_annotations_in_coding_region_1.2.xlsx		Release version 1.2 (Updated: 07/08/2022)
ADGB	ASD_DN_Damaging	2	http://www.genemed.tech/gene4denovo/uploads/gene4denovo/De_novo_mutations_and_annotations_in_coding_region_1.2.xlsx		Release version 1.2 (Updated: 07/08/2022)
ADGRB1	ASD_DN_Damaging	3	http://www.genemed.tech/gene4denovo/uploads/gene4denovo/De_novo_mutations_and_annotations_in_coding_region_1.2.xlsx		Release version 1.2 (Updated: 07/08/2022)
ADGRB3	ASD_DN_Damaging	2	http://www.genemed.tech/gene4denovo/uploads/gene4denovo/De_novo_mutations_and_annotations_in_coding_region_1.2.xlsx		Release version 1.2 (Updated: 07/08/2022)
ADGRG4	ASD_DN_Damaging	2	http://www.genemed.tech/gene4denovo/uploads/gene4denovo/De_novo_mutations_and_annotations_in_coding_region_1.2.xlsx		Release version 1.2 (Updated: 07/08/2022)
ADGRL1	ASD_DN_Damaging	3	http://www.genemed.tech/gene4denovo/uploads/gene4denovo/De_novo_mutations_and_annotations_in_coding_region_1.2.xlsx		Release version 1.2 (Updated: 07/08/2022)
ADGRL2	ASD_DN_Damaging	2	http://www.genemed.tech/gene4denovo/uploads/gene4denovo/De_novo_mutations_and_annotations_in_coding_region_1.2.xlsx		Release version 1.2 (Updated: 07/08/2022)
ADGRL3	ASD_DN_Damaging	2	http://www.genemed.tech/gene4denovo/uploads/gene4denovo/De_novo_mutations_and_annotations_in_coding_region_1.2.xlsx		Release version 1.2 (Updated: 07/08/2022)
ADGRV1	ASD_DN_Damaging	6	http://www.genemed.tech/gene4denovo/uploads/gene4denovo/De_novo_mutations_and_annotations_in_coding_region_1.2.xlsx		Release version 1.2 (Updated: 07/08/2022)
ADIPOQ	ASD_DN_Damaging	1	http://www.genemed.tech/gene4denovo/uploads/gene4denovo/De_novo_mutations_and_annotations_in_coding_region_1.2.xlsx		Release version 1.2 (Updated: 07/08/2022)
ADNP	ASD_DN_Damaging	26	http://www.genemed.tech/gene4denovo/uploads/gene4denovo/De_novo_mutations_and_annotations_in_coding_region_1.2.xlsx		Release version 1.2 (Updated: 07/08/2022)
ADNP2	ASD_DN_Damaging	1	http://www.genemed.tech/gene4denovo/uploads/gene4denovo/De_novo_mutations_and_annotations_in_coding_region_1.2.xlsx		Release version 1.2 (Updated: 07/08/2022)
ADO	ASD_DN_Damaging	1	http://www.genemed.tech/gene4denovo/uploads/gene4denovo/De_novo_mutations_and_annotations_in_coding_region_1.2.xlsx		Release version 1.2 (Updated: 07/08/2022)
ADORA3	ASD_DN_Damaging	1	http://www.genemed.tech/gene4denovo/uploads/gene4denovo/De_novo_mutations_and_annotations_in_coding_region_1.2.xlsx		Release version 1.2 (Updated: 07/08/2022)
ADPGK	ASD_DN_Damaging	2	http://www.genemed.tech/gene4denovo/uploads/gene4denovo/De_novo_mutations_and_annotations_in_coding_region_1.2.xlsx		Release version 1.2 (Updated: 07/08/2022)
ADRA2A	ASD_DN_Damaging	1	http://www.genemed.tech/gene4denovo/uploads/gene4denovo/De_novo_mutations_and_annotations_in_coding_region_1.2.xlsx		Release version 1.2 (Updated: 07/08/2022)
ADSS1	ASD_DN_Damaging	1	http://www.genemed.tech/gene4denovo/uploads/gene4denovo/De_novo_mutations_and_annotations_in_coding_region_1.2.xlsx		Release version 1.2 (Updated: 07/08/2022)
ADSS2	ASD_DN_Damaging	1	http://www.genemed.tech/gene4denovo/uploads/gene4denovo/De_novo_mutations_and_annotations_in_coding_region_1.2.xlsx		Release version 1.2 (Updated: 07/08/2022)
ADTRP	ASD_DN_Damaging	1	http://www.genemed.tech/gene4denovo/uploads/gene4denovo/De_novo_mutations_and_annotations_in_coding_region_1.2.xlsx		Release version 1.2 (Updated: 07/08/2022)
AFAP1	ASD_DN_Damaging	2	http://www.genemed.tech/gene4denovo/uploads/gene4denovo/De_novo_mutations_and_annotations_in_coding_region_1.2.xlsx		Release version 1.2 (Updated: 07/08/2022)
AFAP1L1	ASD_DN_Damaging	1	http://www.genemed.tech/gene4denovo/uploads/gene4denovo/De_novo_mutations_and_annotations_in_coding_region_1.2.xlsx		Release version 1.2 (Updated: 07/08/2022)
AFDN	ASD_DN_Damaging	1	http://www.genemed.tech/gene4denovo/uploads/gene4denovo/De_novo_mutations_and_annotations_in_coding_region_1.2.xlsx		Release version 1.2 (Updated: 07/08/2022)
AFF1	ASD_DN_Damaging	1	http://www.genemed.tech/gene4denovo/uploads/gene4denovo/De_novo_mutations_and_annotations_in_coding_region_1.2.xlsx		Release version 1.2 (Updated: 07/08/2022)
AFF3	ASD_DN_Damaging	1	http://www.genemed.tech/gene4denovo/uploads/gene4denovo/De_novo_mutations_and_annotations_in_coding_region_1.2.xlsx		Release version 1.2 (Updated: 07/08/2022)
AFF4	ASD_DN_Damaging	1	http://www.genemed.tech/gene4denovo/uploads/gene4denovo/De_novo_mutations_and_annotations_in_coding_region_1.2.xlsx		Release version 1.2 (Updated: 07/08/2022)
AFM	ASD_DN_Damaging	1	http://www.genemed.tech/gene4denovo/uploads/gene4denovo/De_novo_mutations_and_annotations_in_coding_region_1.2.xlsx		Release version 1.2 (Updated: 07/08/2022)
AFMID	ASD_DN_Damaging	1	http://www.genemed.tech/gene4denovo/uploads/gene4denovo/De_novo_mutations_and_annotations_in_coding_region_1.2.xlsx		Release version 1.2 (Updated: 07/08/2022)
AFP	ASD_DN_Damaging	1	http://www.genemed.tech/gene4denovo/uploads/gene4denovo/De_novo_mutations_and_annotations_in_coding_region_1.2.xlsx		Release version 1.2 (Updated: 07/08/2022)
AGAP1	ASD_DN_Damaging	1	http://www.genemed.tech/gene4denovo/uploads/gene4denovo/De_novo_mutations_and_annotations_in_coding_region_1.2.xlsx		Release version 1.2 (Updated: 07/08/2022)
AGAP2	ASD_DN_Damaging	2	http://www.genemed.tech/gene4denovo/uploads/gene4denovo/De_novo_mutations_and_annotations_in_coding_region_1.2.xlsx		Release version 1.2 (Updated: 07/08/2022)
AGAP3	ASD_DN_Damaging	1	http://www.genemed.tech/gene4denovo/uploads/gene4denovo/De_novo_mutations_and_annotations_in_coding_region_1.2.xlsx		Release version 1.2 (Updated: 07/08/2022)
AGAP4	ASD_DN_Damaging	1	http://www.genemed.tech/gene4denovo/uploads/gene4denovo/De_novo_mutations_and_annotations_in_coding_region_1.2.xlsx		Release version 1.2 (Updated: 07/08/2022)
AGBL2	ASD_DN_Damaging	2	http://www.genemed.tech/gene4denovo/uploads/gene4denovo/De_novo_mutations_and_annotations_in_coding_region_1.2.xlsx		Release version 1.2 (Updated: 07/08/2022)
AGBL5	ASD_DN_Damaging	1	http://www.genemed.tech/gene4denovo/uploads/gene4denovo/De_novo_mutations_and_annotations_in_coding_region_1.2.xlsx		Release version 1.2 (Updated: 07/08/2022)
AGFG2	ASD_DN_Damaging	2	http://www.genemed.tech/gene4denovo/uploads/gene4denovo/De_novo_mutations_and_annotations_in_coding_region_1.2.xlsx		Release version 1.2 (Updated: 07/08/2022)
AGGF1	ASD_DN_Damaging	1	http://www.genemed.tech/gene4denovo/uploads/gene4denovo/De_novo_mutations_and_annotations_in_coding_region_1.2.xlsx		Release version 1.2 (Updated: 07/08/2022)
AGO1	ASD_DN_Damaging	2	http://www.genemed.tech/gene4denovo/uploads/gene4denovo/De_novo_mutations_and_annotations_in_coding_region_1.2.xlsx		Release version 1.2 (Updated: 07/08/2022)
AGO3	ASD_DN_Damaging	2	http://www.genemed.tech/gene4denovo/uploads/gene4denovo/De_novo_mutations_and_annotations_in_coding_region_1.2.xlsx		Release version 1.2 (Updated: 07/08/2022)
AGO4	ASD_DN_Damaging	3	http://www.genemed.tech/gene4denovo/uploads/gene4denovo/De_novo_mutations_and_annotations_in_coding_region_1.2.xlsx		Release version 1.2 (Updated: 07/08/2022)
AGPAT2	ASD_DN_Damaging	1	http://www.genemed.tech/gene4denovo/uploads/gene4denovo/De_novo_mutations_and_annotations_in_coding_region_1.2.xlsx		Release version 1.2 (Updated: 07/08/2022)
AGPAT4	ASD_DN_Damaging	1	http://www.genemed.tech/gene4denovo/uploads/gene4denovo/De_novo_mutations_and_annotations_in_coding_region_1.2.xlsx		Release version 1.2 (Updated: 07/08/2022)
AGPS	ASD_DN_Damaging	1	http://www.genemed.tech/gene4denovo/uploads/gene4denovo/De_novo_mutations_and_annotations_in_coding_region_1.2.xlsx		Release version 1.2 (Updated: 07/08/2022)
AGRN	ASD_DN_Damaging	3	http://www.genemed.tech/gene4denovo/uploads/gene4denovo/De_novo_mutations_and_annotations_in_coding_region_1.2.xlsx		Release version 1.2 (Updated: 07/08/2022)
AGTPBP1	ASD_DN_Damaging	1	http://www.genemed.tech/gene4denovo/uploads/gene4denovo/De_novo_mutations_and_annotations_in_coding_region_1.2.xlsx		Release version 1.2 (Updated: 07/08/2022)
AHCTF1	ASD_DN_Damaging	1	http://www.genemed.tech/gene4denovo/uploads/gene4denovo/De_novo_mutations_and_annotations_in_coding_region_1.2.xlsx		Release version 1.2 (Updated: 07/08/2022)
AHCYL1	ASD_DN_Damaging	1	http://www.genemed.tech/gene4denovo/uploads/gene4denovo/De_novo_mutations_and_annotations_in_coding_region_1.2.xlsx		Release version 1.2 (Updated: 07/08/2022)
AHDC1	ASD_DN_Damaging	1	http://www.genemed.tech/gene4denovo/uploads/gene4denovo/De_novo_mutations_and_annotations_in_coding_region_1.2.xlsx		Release version 1.2 (Updated: 07/08/2022)
AHI1	ASD_DN_Damaging	1	http://www.genemed.tech/gene4denovo/uploads/gene4denovo/De_novo_mutations_and_annotations_in_coding_region_1.2.xlsx		Release version 1.2 (Updated: 07/08/2022)
AHNAK	ASD_DN_Damaging	3	http://www.genemed.tech/gene4denovo/uploads/gene4denovo/De_novo_mutations_and_annotations_in_coding_region_1.2.xlsx		Release version 1.2 (Updated: 07/08/2022)
AHNAK2	ASD_DN_Damaging	3	http://www.genemed.tech/gene4denovo/uploads/gene4denovo/De_novo_mutations_and_annotations_in_coding_region_1.2.xlsx		Release version 1.2 (Updated: 07/08/2022)
AHR	ASD_DN_Damaging	1	http://www.genemed.tech/gene4denovo/uploads/gene4denovo/De_novo_mutations_and_annotations_in_coding_region_1.2.xlsx		Release version 1.2 (Updated: 07/08/2022)
AHRR	ASD_DN_Damaging	1	http://www.genemed.tech/gene4denovo/uploads/gene4denovo/De_novo_mutations_and_annotations_in_coding_region_1.2.xlsx		Release version 1.2 (Updated: 07/08/2022)
AIFM3	ASD_DN_Damaging	1	http://www.genemed.tech/gene4denovo/uploads/gene4denovo/De_novo_mutations_and_annotations_in_coding_region_1.2.xlsx		Release version 1.2 (Updated: 07/08/2022)
AIM2	ASD_DN_Damaging	1	http://www.genemed.tech/gene4denovo/uploads/gene4denovo/De_novo_mutations_and_annotations_in_coding_region_1.2.xlsx		Release version 1.2 (Updated: 07/08/2022)
AK9	ASD_DN_Damaging	1	http://www.genemed.tech/gene4denovo/uploads/gene4denovo/De_novo_mutations_and_annotations_in_coding_region_1.2.xlsx		Release version 1.2 (Updated: 07/08/2022)
AKAP1	ASD_DN_Damaging	1	http://www.genemed.tech/gene4denovo/uploads/gene4denovo/De_novo_mutations_and_annotations_in_coding_region_1.2.xlsx		Release version 1.2 (Updated: 07/08/2022)
AKAP10	ASD_DN_Damaging	1	http://www.genemed.tech/gene4denovo/uploads/gene4denovo/De_novo_mutations_and_annotations_in_coding_region_1.2.xlsx		Release version 1.2 (Updated: 07/08/2022)
AKAP11	ASD_DN_Damaging	1	http://www.genemed.tech/gene4denovo/uploads/gene4denovo/De_novo_mutations_and_annotations_in_coding_region_1.2.xlsx		Release version 1.2 (Updated: 07/08/2022)
AKAP9	ASD_DN_Damaging	5	http://www.genemed.tech/gene4denovo/uploads/gene4denovo/De_novo_mutations_and_annotations_in_coding_region_1.2.xlsx		Release version 1.2 (Updated: 07/08/2022)
AKIRIN2	ASD_DN_Damaging	2	http://www.genemed.tech/gene4denovo/uploads/gene4denovo/De_novo_mutations_and_annotations_in_coding_region_1.2.xlsx		Release version 1.2 (Updated: 07/08/2022)
AKR1B15	ASD_DN_Damaging	1	http://www.genemed.tech/gene4denovo/uploads/gene4denovo/De_novo_mutations_and_annotations_in_coding_region_1.2.xlsx		Release version 1.2 (Updated: 07/08/2022)
AKR1C2	ASD_DN_Damaging	1	http://www.genemed.tech/gene4denovo/uploads/gene4denovo/De_novo_mutations_and_annotations_in_coding_region_1.2.xlsx		Release version 1.2 (Updated: 07/08/2022)
AKR1D1	ASD_DN_Damaging	1	http://www.genemed.tech/gene4denovo/uploads/gene4denovo/De_novo_mutations_and_annotations_in_coding_region_1.2.xlsx		Release version 1.2 (Updated: 07/08/2022)
AKT2	ASD_DN_Damaging	1	http://www.genemed.tech/gene4denovo/uploads/gene4denovo/De_novo_mutations_and_annotations_in_coding_region_1.2.xlsx		Release version 1.2 (Updated: 07/08/2022)
ALAD	ASD_DN_Damaging	1	http://www.genemed.tech/gene4denovo/uploads/gene4denovo/De_novo_mutations_and_annotations_in_coding_region_1.2.xlsx		Release version 1.2 (Updated: 07/08/2022)
ALB	ASD_DN_Damaging	1	http://www.genemed.tech/gene4denovo/uploads/gene4denovo/De_novo_mutations_and_annotations_in_coding_region_1.2.xlsx		Release version 1.2 (Updated: 07/08/2022)
ALDH16A1	ASD_DN_Damaging	1	http://www.genemed.tech/gene4denovo/uploads/gene4denovo/De_novo_mutations_and_annotations_in_coding_region_1.2.xlsx		Release version 1.2 (Updated: 07/08/2022)
ALDH18A1	ASD_DN_Damaging	1	http://www.genemed.tech/gene4denovo/uploads/gene4denovo/De_novo_mutations_and_annotations_in_coding_region_1.2.xlsx		Release version 1.2 (Updated: 07/08/2022)
ALDH1A1	ASD_DN_Damaging	1	http://www.genemed.tech/gene4denovo/uploads/gene4denovo/De_novo_mutations_and_annotations_in_coding_region_1.2.xlsx		Release version 1.2 (Updated: 07/08/2022)
ALDH2	ASD_DN_Damaging	1	http://www.genemed.tech/gene4denovo/uploads/gene4denovo/De_novo_mutations_and_annotations_in_coding_region_1.2.xlsx		Release version 1.2 (Updated: 07/08/2022)
ALDH3A1	ASD_DN_Damaging	1	http://www.genemed.tech/gene4denovo/uploads/gene4denovo/De_novo_mutations_and_annotations_in_coding_region_1.2.xlsx		Release version 1.2 (Updated: 07/08/2022)
ALDH5A1	ASD_DN_Damaging	1	http://www.genemed.tech/gene4denovo/uploads/gene4denovo/De_novo_mutations_and_annotations_in_coding_region_1.2.xlsx		Release version 1.2 (Updated: 07/08/2022)
ALDH6A1	ASD_DN_Damaging	2	http://www.genemed.tech/gene4denovo/uploads/gene4denovo/De_novo_mutations_and_annotations_in_coding_region_1.2.xlsx		Release version 1.2 (Updated: 07/08/2022)
ALDH9A1	ASD_DN_Damaging	1	http://www.genemed.tech/gene4denovo/uploads/gene4denovo/De_novo_mutations_and_annotations_in_coding_region_1.2.xlsx		Release version 1.2 (Updated: 07/08/2022)
ALG1	ASD_DN_Damaging	1	http://www.genemed.tech/gene4denovo/uploads/gene4denovo/De_novo_mutations_and_annotations_in_coding_region_1.2.xlsx		Release version 1.2 (Updated: 07/08/2022)
ALG2	ASD_DN_Damaging	1	http://www.genemed.tech/gene4denovo/uploads/gene4denovo/De_novo_mutations_and_annotations_in_coding_region_1.2.xlsx		Release version 1.2 (Updated: 07/08/2022)
ALG9	ASD_DN_Damaging	1	http://www.genemed.tech/gene4denovo/uploads/gene4denovo/De_novo_mutations_and_annotations_in_coding_region_1.2.xlsx		Release version 1.2 (Updated: 07/08/2022)
ALMS1	ASD_DN_Damaging	2	http://www.genemed.tech/gene4denovo/uploads/gene4denovo/De_novo_mutations_and_annotations_in_coding_region_1.2.xlsx		Release version 1.2 (Updated: 07/08/2022)
ALOX5AP	ASD_DN_Damaging	1	http://www.genemed.tech/gene4denovo/uploads/gene4denovo/De_novo_mutations_and_annotations_in_coding_region_1.2.xlsx		Release version 1.2 (Updated: 07/08/2022)
ALOXE3	ASD_DN_Damaging	1	http://www.genemed.tech/gene4denovo/uploads/gene4denovo/De_novo_mutations_and_annotations_in_coding_region_1.2.xlsx		Release version 1.2 (Updated: 07/08/2022)
ALPI	ASD_DN_Damaging	1	http://www.genemed.tech/gene4denovo/uploads/gene4denovo/De_novo_mutations_and_annotations_in_coding_region_1.2.xlsx		Release version 1.2 (Updated: 07/08/2022)
ALPK3	ASD_DN_Damaging	1	http://www.genemed.tech/gene4denovo/uploads/gene4denovo/De_novo_mutations_and_annotations_in_coding_region_1.2.xlsx		Release version 1.2 (Updated: 07/08/2022)
ALS2	ASD_DN_Damaging	3	http://www.genemed.tech/gene4denovo/uploads/gene4denovo/De_novo_mutations_and_annotations_in_coding_region_1.2.xlsx		Release version 1.2 (Updated: 07/08/2022)
AMBP	ASD_DN_Damaging	1	http://www.genemed.tech/gene4denovo/uploads/gene4denovo/De_novo_mutations_and_annotations_in_coding_region_1.2.xlsx		Release version 1.2 (Updated: 07/08/2022)
AMD1	ASD_DN_Damaging	1	http://www.genemed.tech/gene4denovo/uploads/gene4denovo/De_novo_mutations_and_annotations_in_coding_region_1.2.xlsx		Release version 1.2 (Updated: 07/08/2022)
AMER3	ASD_DN_Damaging	1	http://www.genemed.tech/gene4denovo/uploads/gene4denovo/De_novo_mutations_and_annotations_in_coding_region_1.2.xlsx		Release version 1.2 (Updated: 07/08/2022)
AMIGO1	ASD_DN_Damaging	1	http://www.genemed.tech/gene4denovo/uploads/gene4denovo/De_novo_mutations_and_annotations_in_coding_region_1.2.xlsx		Release version 1.2 (Updated: 07/08/2022)
AMIGO2	ASD_DN_Damaging	2	http://www.genemed.tech/gene4denovo/uploads/gene4denovo/De_novo_mutations_and_annotations_in_coding_region_1.2.xlsx		Release version 1.2 (Updated: 07/08/2022)
AMOTL1	ASD_DN_Damaging	1	http://www.genemed.tech/gene4denovo/uploads/gene4denovo/De_novo_mutations_and_annotations_in_coding_region_1.2.xlsx		Release version 1.2 (Updated: 07/08/2022)
AMOTL2	ASD_DN_Damaging	1	http://www.genemed.tech/gene4denovo/uploads/gene4denovo/De_novo_mutations_and_annotations_in_coding_region_1.2.xlsx		Release version 1.2 (Updated: 07/08/2022)
AMPD1	ASD_DN_Damaging	2	http://www.genemed.tech/gene4denovo/uploads/gene4denovo/De_novo_mutations_and_annotations_in_coding_region_1.2.xlsx		Release version 1.2 (Updated: 07/08/2022)
AMY2B	ASD_DN_Damaging	1	http://www.genemed.tech/gene4denovo/uploads/gene4denovo/De_novo_mutations_and_annotations_in_coding_region_1.2.xlsx		Release version 1.2 (Updated: 07/08/2022)
AMZ1	ASD_DN_Damaging	1	http://www.genemed.tech/gene4denovo/uploads/gene4denovo/De_novo_mutations_and_annotations_in_coding_region_1.2.xlsx		Release version 1.2 (Updated: 07/08/2022)
ANAPC4	ASD_DN_Damaging	1	http://www.genemed.tech/gene4denovo/uploads/gene4denovo/De_novo_mutations_and_annotations_in_coding_region_1.2.xlsx		Release version 1.2 (Updated: 07/08/2022)
ANGPT2	ASD_DN_Damaging	1	http://www.genemed.tech/gene4denovo/uploads/gene4denovo/De_novo_mutations_and_annotations_in_coding_region_1.2.xlsx		Release version 1.2 (Updated: 07/08/2022)
ANGPTL1	ASD_DN_Damaging	1	http://www.genemed.tech/gene4denovo/uploads/gene4denovo/De_novo_mutations_and_annotations_in_coding_region_1.2.xlsx		Release version 1.2 (Updated: 07/08/2022)
ANGPTL4	ASD_DN_Damaging	1	http://www.genemed.tech/gene4denovo/uploads/gene4denovo/De_novo_mutations_and_annotations_in_coding_region_1.2.xlsx		Release version 1.2 (Updated: 07/08/2022)
ANGPTL7	ASD_DN_Damaging	1	http://www.genemed.tech/gene4denovo/uploads/gene4denovo/De_novo_mutations_and_annotations_in_coding_region_1.2.xlsx		Release version 1.2 (Updated: 07/08/2022)
ANK1	ASD_DN_Damaging	1	http://www.genemed.tech/gene4denovo/uploads/gene4denovo/De_novo_mutations_and_annotations_in_coding_region_1.2.xlsx		Release version 1.2 (Updated: 07/08/2022)
ANK2	ASD_DN_Damaging	11	http://www.genemed.tech/gene4denovo/uploads/gene4denovo/De_novo_mutations_and_annotations_in_coding_region_1.2.xlsx		Release version 1.2 (Updated: 07/08/2022)
ANK3	ASD_DN_Damaging	4	http://www.genemed.tech/gene4denovo/uploads/gene4denovo/De_novo_mutations_and_annotations_in_coding_region_1.2.xlsx		Release version 1.2 (Updated: 07/08/2022)
ANKEF1	ASD_DN_Damaging	1	http://www.genemed.tech/gene4denovo/uploads/gene4denovo/De_novo_mutations_and_annotations_in_coding_region_1.2.xlsx		Release version 1.2 (Updated: 07/08/2022)
ANKFN1	ASD_DN_Damaging	1	http://www.genemed.tech/gene4denovo/uploads/gene4denovo/De_novo_mutations_and_annotations_in_coding_region_1.2.xlsx		Release version 1.2 (Updated: 07/08/2022)
ANKH	ASD_DN_Damaging	1	http://www.genemed.tech/gene4denovo/uploads/gene4denovo/De_novo_mutations_and_annotations_in_coding_region_1.2.xlsx		Release version 1.2 (Updated: 07/08/2022)
ANKHD1;ANKHD1-EIF4EBP3	ASD_DN_Damaging	1	http://www.genemed.tech/gene4denovo/uploads/gene4denovo/De_novo_mutations_and_annotations_in_coding_region_1.2.xlsx		Release version 1.2 (Updated: 07/08/2022)
ANKIB1	ASD_DN_Damaging	2	http://www.genemed.tech/gene4denovo/uploads/gene4denovo/De_novo_mutations_and_annotations_in_coding_region_1.2.xlsx		Release version 1.2 (Updated: 07/08/2022)
ANKK1	ASD_DN_Damaging	2	http://www.genemed.tech/gene4denovo/uploads/gene4denovo/De_novo_mutations_and_annotations_in_coding_region_1.2.xlsx		Release version 1.2 (Updated: 07/08/2022)
ANKMY1	ASD_DN_Damaging	2	http://www.genemed.tech/gene4denovo/uploads/gene4denovo/De_novo_mutations_and_annotations_in_coding_region_1.2.xlsx		Release version 1.2 (Updated: 07/08/2022)
ANKRD11	ASD_DN_Damaging	7	http://www.genemed.tech/gene4denovo/uploads/gene4denovo/De_novo_mutations_and_annotations_in_coding_region_1.2.xlsx		Release version 1.2 (Updated: 07/08/2022)
ANKRD12	ASD_DN_Damaging	2	http://www.genemed.tech/gene4denovo/uploads/gene4denovo/De_novo_mutations_and_annotations_in_coding_region_1.2.xlsx		Release version 1.2 (Updated: 07/08/2022)
ANKRD13A	ASD_DN_Damaging	1	http://www.genemed.tech/gene4denovo/uploads/gene4denovo/De_novo_mutations_and_annotations_in_coding_region_1.2.xlsx		Release version 1.2 (Updated: 07/08/2022)
ANKRD17	ASD_DN_Damaging	3	http://www.genemed.tech/gene4denovo/uploads/gene4denovo/De_novo_mutations_and_annotations_in_coding_region_1.2.xlsx		Release version 1.2 (Updated: 07/08/2022)
ANKRD27	ASD_DN_Damaging	5	http://www.genemed.tech/gene4denovo/uploads/gene4denovo/De_novo_mutations_and_annotations_in_coding_region_1.2.xlsx		Release version 1.2 (Updated: 07/08/2022)
ANKRD50	ASD_DN_Damaging	3	http://www.genemed.tech/gene4denovo/uploads/gene4denovo/De_novo_mutations_and_annotations_in_coding_region_1.2.xlsx		Release version 1.2 (Updated: 07/08/2022)
ANKRD52	ASD_DN_Damaging	1	http://www.genemed.tech/gene4denovo/uploads/gene4denovo/De_novo_mutations_and_annotations_in_coding_region_1.2.xlsx		Release version 1.2 (Updated: 07/08/2022)
ANKRD60	ASD_DN_Damaging	1	http://www.genemed.tech/gene4denovo/uploads/gene4denovo/De_novo_mutations_and_annotations_in_coding_region_1.2.xlsx		Release version 1.2 (Updated: 07/08/2022)
ANKRD65	ASD_DN_Damaging	1	http://www.genemed.tech/gene4denovo/uploads/gene4denovo/De_novo_mutations_and_annotations_in_coding_region_1.2.xlsx		Release version 1.2 (Updated: 07/08/2022)
ANKRD9	ASD_DN_Damaging	1	http://www.genemed.tech/gene4denovo/uploads/gene4denovo/De_novo_mutations_and_annotations_in_coding_region_1.2.xlsx		Release version 1.2 (Updated: 07/08/2022)
ANKS6	ASD_DN_Damaging	1	http://www.genemed.tech/gene4denovo/uploads/gene4denovo/De_novo_mutations_and_annotations_in_coding_region_1.2.xlsx		Release version 1.2 (Updated: 07/08/2022)
ANO3	ASD_DN_Damaging	1	http://www.genemed.tech/gene4denovo/uploads/gene4denovo/De_novo_mutations_and_annotations_in_coding_region_1.2.xlsx		Release version 1.2 (Updated: 07/08/2022)
ANO4	ASD_DN_Damaging	1	http://www.genemed.tech/gene4denovo/uploads/gene4denovo/De_novo_mutations_and_annotations_in_coding_region_1.2.xlsx		Release version 1.2 (Updated: 07/08/2022)
ANO5	ASD_DN_Damaging	1	http://www.genemed.tech/gene4denovo/uploads/gene4denovo/De_novo_mutations_and_annotations_in_coding_region_1.2.xlsx		Release version 1.2 (Updated: 07/08/2022)
ANO6	ASD_DN_Damaging	1	http://www.genemed.tech/gene4denovo/uploads/gene4denovo/De_novo_mutations_and_annotations_in_coding_region_1.2.xlsx		Release version 1.2 (Updated: 07/08/2022)
ANO9	ASD_DN_Damaging	1	http://www.genemed.tech/gene4denovo/uploads/gene4denovo/De_novo_mutations_and_annotations_in_coding_region_1.2.xlsx		Release version 1.2 (Updated: 07/08/2022)
ANOS1	ASD_DN_Damaging	1	http://www.genemed.tech/gene4denovo/uploads/gene4denovo/De_novo_mutations_and_annotations_in_coding_region_1.2.xlsx		Release version 1.2 (Updated: 07/08/2022)
ANP32D	ASD_DN_Damaging	1	http://www.genemed.tech/gene4denovo/uploads/gene4denovo/De_novo_mutations_and_annotations_in_coding_region_1.2.xlsx		Release version 1.2 (Updated: 07/08/2022)
ANTXR1	ASD_DN_Damaging	1	http://www.genemed.tech/gene4denovo/uploads/gene4denovo/De_novo_mutations_and_annotations_in_coding_region_1.2.xlsx		Release version 1.2 (Updated: 07/08/2022)
ANTXR2	ASD_DN_Damaging	1	http://www.genemed.tech/gene4denovo/uploads/gene4denovo/De_novo_mutations_and_annotations_in_coding_region_1.2.xlsx		Release version 1.2 (Updated: 07/08/2022)
AOC1	ASD_DN_Damaging	1	http://www.genemed.tech/gene4denovo/uploads/gene4denovo/De_novo_mutations_and_annotations_in_coding_region_1.2.xlsx		Release version 1.2 (Updated: 07/08/2022)
AOPEP	ASD_DN_Damaging	2	http://www.genemed.tech/gene4denovo/uploads/gene4denovo/De_novo_mutations_and_annotations_in_coding_region_1.2.xlsx		Release version 1.2 (Updated: 07/08/2022)
AP1G1	ASD_DN_Damaging	2	http://www.genemed.tech/gene4denovo/uploads/gene4denovo/De_novo_mutations_and_annotations_in_coding_region_1.2.xlsx		Release version 1.2 (Updated: 07/08/2022)
AP1G2	ASD_DN_Damaging	1	http://www.genemed.tech/gene4denovo/uploads/gene4denovo/De_novo_mutations_and_annotations_in_coding_region_1.2.xlsx		Release version 1.2 (Updated: 07/08/2022)
AP1S3	ASD_DN_Damaging	1	http://www.genemed.tech/gene4denovo/uploads/gene4denovo/De_novo_mutations_and_annotations_in_coding_region_1.2.xlsx		Release version 1.2 (Updated: 07/08/2022)
AP2A2	ASD_DN_Damaging	1	http://www.genemed.tech/gene4denovo/uploads/gene4denovo/De_novo_mutations_and_annotations_in_coding_region_1.2.xlsx		Release version 1.2 (Updated: 07/08/2022)
AP2M1	ASD_DN_Damaging	2	http://www.genemed.tech/gene4denovo/uploads/gene4denovo/De_novo_mutations_and_annotations_in_coding_region_1.2.xlsx		Release version 1.2 (Updated: 07/08/2022)
AP2S1	ASD_DN_Damaging	2	http://www.genemed.tech/gene4denovo/uploads/gene4denovo/De_novo_mutations_and_annotations_in_coding_region_1.2.xlsx		Release version 1.2 (Updated: 07/08/2022)
AP3B2	ASD_DN_Damaging	2	http://www.genemed.tech/gene4denovo/uploads/gene4denovo/De_novo_mutations_and_annotations_in_coding_region_1.2.xlsx		Release version 1.2 (Updated: 07/08/2022)
AP3D1	ASD_DN_Damaging	2	http://www.genemed.tech/gene4denovo/uploads/gene4denovo/De_novo_mutations_and_annotations_in_coding_region_1.2.xlsx		Release version 1.2 (Updated: 07/08/2022)
AP4E1	ASD_DN_Damaging	1	http://www.genemed.tech/gene4denovo/uploads/gene4denovo/De_novo_mutations_and_annotations_in_coding_region_1.2.xlsx		Release version 1.2 (Updated: 07/08/2022)
AP5Z1	ASD_DN_Damaging	1	http://www.genemed.tech/gene4denovo/uploads/gene4denovo/De_novo_mutations_and_annotations_in_coding_region_1.2.xlsx		Release version 1.2 (Updated: 07/08/2022)
APAF1	ASD_DN_Damaging	1	http://www.genemed.tech/gene4denovo/uploads/gene4denovo/De_novo_mutations_and_annotations_in_coding_region_1.2.xlsx		Release version 1.2 (Updated: 07/08/2022)
APBA1	ASD_DN_Damaging	1	http://www.genemed.tech/gene4denovo/uploads/gene4denovo/De_novo_mutations_and_annotations_in_coding_region_1.2.xlsx		Release version 1.2 (Updated: 07/08/2022)
APBA2	ASD_DN_Damaging	2	http://www.genemed.tech/gene4denovo/uploads/gene4denovo/De_novo_mutations_and_annotations_in_coding_region_1.2.xlsx		Release version 1.2 (Updated: 07/08/2022)
APBB1	ASD_DN_Damaging	2	http://www.genemed.tech/gene4denovo/uploads/gene4denovo/De_novo_mutations_and_annotations_in_coding_region_1.2.xlsx		Release version 1.2 (Updated: 07/08/2022)
APC2	ASD_DN_Damaging	4	http://www.genemed.tech/gene4denovo/uploads/gene4denovo/De_novo_mutations_and_annotations_in_coding_region_1.2.xlsx		Release version 1.2 (Updated: 07/08/2022)
APCDD1L	ASD_DN_Damaging	1	http://www.genemed.tech/gene4denovo/uploads/gene4denovo/De_novo_mutations_and_annotations_in_coding_region_1.2.xlsx		Release version 1.2 (Updated: 07/08/2022)
APEX2	ASD_DN_Damaging	1	http://www.genemed.tech/gene4denovo/uploads/gene4denovo/De_novo_mutations_and_annotations_in_coding_region_1.2.xlsx		Release version 1.2 (Updated: 07/08/2022)
APH1A	ASD_DN_Damaging	2	http://www.genemed.tech/gene4denovo/uploads/gene4denovo/De_novo_mutations_and_annotations_in_coding_region_1.2.xlsx		Release version 1.2 (Updated: 07/08/2022)
API5	ASD_DN_Damaging	1	http://www.genemed.tech/gene4denovo/uploads/gene4denovo/De_novo_mutations_and_annotations_in_coding_region_1.2.xlsx		Release version 1.2 (Updated: 07/08/2022)
APLF	ASD_DN_Damaging	1	http://www.genemed.tech/gene4denovo/uploads/gene4denovo/De_novo_mutations_and_annotations_in_coding_region_1.2.xlsx		Release version 1.2 (Updated: 07/08/2022)
APMAP	ASD_DN_Damaging	2	http://www.genemed.tech/gene4denovo/uploads/gene4denovo/De_novo_mutations_and_annotations_in_coding_region_1.2.xlsx		Release version 1.2 (Updated: 07/08/2022)
APOB	ASD_DN_Damaging	1	http://www.genemed.tech/gene4denovo/uploads/gene4denovo/De_novo_mutations_and_annotations_in_coding_region_1.2.xlsx		Release version 1.2 (Updated: 07/08/2022)
APOBEC2	ASD_DN_Damaging	1	http://www.genemed.tech/gene4denovo/uploads/gene4denovo/De_novo_mutations_and_annotations_in_coding_region_1.2.xlsx		Release version 1.2 (Updated: 07/08/2022)
APOL4	ASD_DN_Damaging	1	http://www.genemed.tech/gene4denovo/uploads/gene4denovo/De_novo_mutations_and_annotations_in_coding_region_1.2.xlsx		Release version 1.2 (Updated: 07/08/2022)
ARAP2	ASD_DN_Damaging	2	http://www.genemed.tech/gene4denovo/uploads/gene4denovo/De_novo_mutations_and_annotations_in_coding_region_1.2.xlsx		Release version 1.2 (Updated: 07/08/2022)
AREL1	ASD_DN_Damaging	1	http://www.genemed.tech/gene4denovo/uploads/gene4denovo/De_novo_mutations_and_annotations_in_coding_region_1.2.xlsx		Release version 1.2 (Updated: 07/08/2022)
ARF1	ASD_DN_Damaging	1	http://www.genemed.tech/gene4denovo/uploads/gene4denovo/De_novo_mutations_and_annotations_in_coding_region_1.2.xlsx		Release version 1.2 (Updated: 07/08/2022)
ARF3	ASD_DN_Damaging	1	http://www.genemed.tech/gene4denovo/uploads/gene4denovo/De_novo_mutations_and_annotations_in_coding_region_1.2.xlsx		Release version 1.2 (Updated: 07/08/2022)
ARFGAP2	ASD_DN_Damaging	1	http://www.genemed.tech/gene4denovo/uploads/gene4denovo/De_novo_mutations_and_annotations_in_coding_region_1.2.xlsx		Release version 1.2 (Updated: 07/08/2022)
ARFGEF2	ASD_DN_Damaging	1	http://www.genemed.tech/gene4denovo/uploads/gene4denovo/De_novo_mutations_and_annotations_in_coding_region_1.2.xlsx		Release version 1.2 (Updated: 07/08/2022)
ARFGEF3	ASD_DN_Damaging	1	http://www.genemed.tech/gene4denovo/uploads/gene4denovo/De_novo_mutations_and_annotations_in_coding_region_1.2.xlsx		Release version 1.2 (Updated: 07/08/2022)
ARFIP1	ASD_DN_Damaging	1	http://www.genemed.tech/gene4denovo/uploads/gene4denovo/De_novo_mutations_and_annotations_in_coding_region_1.2.xlsx		Release version 1.2 (Updated: 07/08/2022)
ARHGAP17	ASD_DN_Damaging	1	http://www.genemed.tech/gene4denovo/uploads/gene4denovo/De_novo_mutations_and_annotations_in_coding_region_1.2.xlsx		Release version 1.2 (Updated: 07/08/2022)
ARHGAP18	ASD_DN_Damaging	2	http://www.genemed.tech/gene4denovo/uploads/gene4denovo/De_novo_mutations_and_annotations_in_coding_region_1.2.xlsx		Release version 1.2 (Updated: 07/08/2022)
ARHGAP19	ASD_DN_Damaging	2	http://www.genemed.tech/gene4denovo/uploads/gene4denovo/De_novo_mutations_and_annotations_in_coding_region_1.2.xlsx		Release version 1.2 (Updated: 07/08/2022)
ARHGAP21	ASD_DN_Damaging	1	http://www.genemed.tech/gene4denovo/uploads/gene4denovo/De_novo_mutations_and_annotations_in_coding_region_1.2.xlsx		Release version 1.2 (Updated: 07/08/2022)
ARHGAP23	ASD_DN_Damaging	1	http://www.genemed.tech/gene4denovo/uploads/gene4denovo/De_novo_mutations_and_annotations_in_coding_region_1.2.xlsx		Release version 1.2 (Updated: 07/08/2022)
ARHGAP26	ASD_DN_Damaging	1	http://www.genemed.tech/gene4denovo/uploads/gene4denovo/De_novo_mutations_and_annotations_in_coding_region_1.2.xlsx		Release version 1.2 (Updated: 07/08/2022)
ARHGAP28	ASD_DN_Damaging	1	http://www.genemed.tech/gene4denovo/uploads/gene4denovo/De_novo_mutations_and_annotations_in_coding_region_1.2.xlsx		Release version 1.2 (Updated: 07/08/2022)
ARHGAP29	ASD_DN_Damaging	1	http://www.genemed.tech/gene4denovo/uploads/gene4denovo/De_novo_mutations_and_annotations_in_coding_region_1.2.xlsx		Release version 1.2 (Updated: 07/08/2022)
ARHGAP30	ASD_DN_Damaging	1	http://www.genemed.tech/gene4denovo/uploads/gene4denovo/De_novo_mutations_and_annotations_in_coding_region_1.2.xlsx		Release version 1.2 (Updated: 07/08/2022)
ARHGAP32	ASD_DN_Damaging	3	http://www.genemed.tech/gene4denovo/uploads/gene4denovo/De_novo_mutations_and_annotations_in_coding_region_1.2.xlsx		Release version 1.2 (Updated: 07/08/2022)
ARHGAP33	ASD_DN_Damaging	2	http://www.genemed.tech/gene4denovo/uploads/gene4denovo/De_novo_mutations_and_annotations_in_coding_region_1.2.xlsx		Release version 1.2 (Updated: 07/08/2022)
ARHGAP35	ASD_DN_Damaging	1	http://www.genemed.tech/gene4denovo/uploads/gene4denovo/De_novo_mutations_and_annotations_in_coding_region_1.2.xlsx		Release version 1.2 (Updated: 07/08/2022)
ARHGAP39	ASD_DN_Damaging	1	http://www.genemed.tech/gene4denovo/uploads/gene4denovo/De_novo_mutations_and_annotations_in_coding_region_1.2.xlsx		Release version 1.2 (Updated: 07/08/2022)
ARHGAP44	ASD_DN_Damaging	1	http://www.genemed.tech/gene4denovo/uploads/gene4denovo/De_novo_mutations_and_annotations_in_coding_region_1.2.xlsx		Release version 1.2 (Updated: 07/08/2022)
ARHGAP45	ASD_DN_Damaging	1	http://www.genemed.tech/gene4denovo/uploads/gene4denovo/De_novo_mutations_and_annotations_in_coding_region_1.2.xlsx		Release version 1.2 (Updated: 07/08/2022)
ARHGAP5	ASD_DN_Damaging	2	http://www.genemed.tech/gene4denovo/uploads/gene4denovo/De_novo_mutations_and_annotations_in_coding_region_1.2.xlsx		Release version 1.2 (Updated: 07/08/2022)
ARHGAP9	ASD_DN_Damaging	2	http://www.genemed.tech/gene4denovo/uploads/gene4denovo/De_novo_mutations_and_annotations_in_coding_region_1.2.xlsx		Release version 1.2 (Updated: 07/08/2022)
ARHGEF1	ASD_DN_Damaging	1	http://www.genemed.tech/gene4denovo/uploads/gene4denovo/De_novo_mutations_and_annotations_in_coding_region_1.2.xlsx		Release version 1.2 (Updated: 07/08/2022)
ARHGEF12	ASD_DN_Damaging	1	http://www.genemed.tech/gene4denovo/uploads/gene4denovo/De_novo_mutations_and_annotations_in_coding_region_1.2.xlsx		Release version 1.2 (Updated: 07/08/2022)
ARHGEF16	ASD_DN_Damaging	1	http://www.genemed.tech/gene4denovo/uploads/gene4denovo/De_novo_mutations_and_annotations_in_coding_region_1.2.xlsx		Release version 1.2 (Updated: 07/08/2022)
ARHGEF17	ASD_DN_Damaging	2	http://www.genemed.tech/gene4denovo/uploads/gene4denovo/De_novo_mutations_and_annotations_in_coding_region_1.2.xlsx		Release version 1.2 (Updated: 07/08/2022)
ARHGEF18	ASD_DN_Damaging	2	http://www.genemed.tech/gene4denovo/uploads/gene4denovo/De_novo_mutations_and_annotations_in_coding_region_1.2.xlsx		Release version 1.2 (Updated: 07/08/2022)
ARHGEF2	ASD_DN_Damaging	3	http://www.genemed.tech/gene4denovo/uploads/gene4denovo/De_novo_mutations_and_annotations_in_coding_region_1.2.xlsx		Release version 1.2 (Updated: 07/08/2022)
ARHGEF25	ASD_DN_Damaging	2	http://www.genemed.tech/gene4denovo/uploads/gene4denovo/De_novo_mutations_and_annotations_in_coding_region_1.2.xlsx		Release version 1.2 (Updated: 07/08/2022)
ARHGEF28	ASD_DN_Damaging	4	http://www.genemed.tech/gene4denovo/uploads/gene4denovo/De_novo_mutations_and_annotations_in_coding_region_1.2.xlsx		Release version 1.2 (Updated: 07/08/2022)
ARHGEF3	ASD_DN_Damaging	1	http://www.genemed.tech/gene4denovo/uploads/gene4denovo/De_novo_mutations_and_annotations_in_coding_region_1.2.xlsx		Release version 1.2 (Updated: 07/08/2022)
ARHGEF37	ASD_DN_Damaging	1	http://www.genemed.tech/gene4denovo/uploads/gene4denovo/De_novo_mutations_and_annotations_in_coding_region_1.2.xlsx		Release version 1.2 (Updated: 07/08/2022)
ARHGEF6	ASD_DN_Damaging	1	http://www.genemed.tech/gene4denovo/uploads/gene4denovo/De_novo_mutations_and_annotations_in_coding_region_1.2.xlsx		Release version 1.2 (Updated: 07/08/2022)
ARHGEF7	ASD_DN_Damaging	2	http://www.genemed.tech/gene4denovo/uploads/gene4denovo/De_novo_mutations_and_annotations_in_coding_region_1.2.xlsx		Release version 1.2 (Updated: 07/08/2022)
ARHGEF9	ASD_DN_Damaging	4	http://www.genemed.tech/gene4denovo/uploads/gene4denovo/De_novo_mutations_and_annotations_in_coding_region_1.2.xlsx		Release version 1.2 (Updated: 07/08/2022)
ARID1A	ASD_DN_Damaging	1	http://www.genemed.tech/gene4denovo/uploads/gene4denovo/De_novo_mutations_and_annotations_in_coding_region_1.2.xlsx		Release version 1.2 (Updated: 07/08/2022)
ARID1B	ASD_DN_Damaging	21	http://www.genemed.tech/gene4denovo/uploads/gene4denovo/De_novo_mutations_and_annotations_in_coding_region_1.2.xlsx		Release version 1.2 (Updated: 07/08/2022)
ARID2	ASD_DN_Damaging	2	http://www.genemed.tech/gene4denovo/uploads/gene4denovo/De_novo_mutations_and_annotations_in_coding_region_1.2.xlsx		Release version 1.2 (Updated: 07/08/2022)
ARID5A	ASD_DN_Damaging	1	http://www.genemed.tech/gene4denovo/uploads/gene4denovo/De_novo_mutations_and_annotations_in_coding_region_1.2.xlsx		Release version 1.2 (Updated: 07/08/2022)
ARID5B	ASD_DN_Damaging	2	http://www.genemed.tech/gene4denovo/uploads/gene4denovo/De_novo_mutations_and_annotations_in_coding_region_1.2.xlsx		Release version 1.2 (Updated: 07/08/2022)
ARIH1	ASD_DN_Damaging	1	http://www.genemed.tech/gene4denovo/uploads/gene4denovo/De_novo_mutations_and_annotations_in_coding_region_1.2.xlsx		Release version 1.2 (Updated: 07/08/2022)
ARL5B	ASD_DN_Damaging	1	http://www.genemed.tech/gene4denovo/uploads/gene4denovo/De_novo_mutations_and_annotations_in_coding_region_1.2.xlsx		Release version 1.2 (Updated: 07/08/2022)
ARMC2	ASD_DN_Damaging	1	http://www.genemed.tech/gene4denovo/uploads/gene4denovo/De_novo_mutations_and_annotations_in_coding_region_1.2.xlsx		Release version 1.2 (Updated: 07/08/2022)
ARNT	ASD_DN_Damaging	1	http://www.genemed.tech/gene4denovo/uploads/gene4denovo/De_novo_mutations_and_annotations_in_coding_region_1.2.xlsx		Release version 1.2 (Updated: 07/08/2022)
ARNT2	ASD_DN_Damaging	1	http://www.genemed.tech/gene4denovo/uploads/gene4denovo/De_novo_mutations_and_annotations_in_coding_region_1.2.xlsx		Release version 1.2 (Updated: 07/08/2022)
ARNTL	ASD_DN_Damaging	1	http://www.genemed.tech/gene4denovo/uploads/gene4denovo/De_novo_mutations_and_annotations_in_coding_region_1.2.xlsx		Release version 1.2 (Updated: 07/08/2022)
ARPC1A	ASD_DN_Damaging	1	http://www.genemed.tech/gene4denovo/uploads/gene4denovo/De_novo_mutations_and_annotations_in_coding_region_1.2.xlsx		Release version 1.2 (Updated: 07/08/2022)
ARRB1	ASD_DN_Damaging	1	http://www.genemed.tech/gene4denovo/uploads/gene4denovo/De_novo_mutations_and_annotations_in_coding_region_1.2.xlsx		Release version 1.2 (Updated: 07/08/2022)
ARRB2	ASD_DN_Damaging	1	http://www.genemed.tech/gene4denovo/uploads/gene4denovo/De_novo_mutations_and_annotations_in_coding_region_1.2.xlsx		Release version 1.2 (Updated: 07/08/2022)
ARSB	ASD_DN_Damaging	1	http://www.genemed.tech/gene4denovo/uploads/gene4denovo/De_novo_mutations_and_annotations_in_coding_region_1.2.xlsx		Release version 1.2 (Updated: 07/08/2022)
ART5	ASD_DN_Damaging	1	http://www.genemed.tech/gene4denovo/uploads/gene4denovo/De_novo_mutations_and_annotations_in_coding_region_1.2.xlsx		Release version 1.2 (Updated: 07/08/2022)
ARVCF	ASD_DN_Damaging	1	http://www.genemed.tech/gene4denovo/uploads/gene4denovo/De_novo_mutations_and_annotations_in_coding_region_1.2.xlsx		Release version 1.2 (Updated: 07/08/2022)
ASAH2	ASD_DN_Damaging	2	http://www.genemed.tech/gene4denovo/uploads/gene4denovo/De_novo_mutations_and_annotations_in_coding_region_1.2.xlsx		Release version 1.2 (Updated: 07/08/2022)
ASAP1	ASD_DN_Damaging	1	http://www.genemed.tech/gene4denovo/uploads/gene4denovo/De_novo_mutations_and_annotations_in_coding_region_1.2.xlsx		Release version 1.2 (Updated: 07/08/2022)
ASAP2	ASD_DN_Damaging	1	http://www.genemed.tech/gene4denovo/uploads/gene4denovo/De_novo_mutations_and_annotations_in_coding_region_1.2.xlsx		Release version 1.2 (Updated: 07/08/2022)
ASB1	ASD_DN_Damaging	1	http://www.genemed.tech/gene4denovo/uploads/gene4denovo/De_novo_mutations_and_annotations_in_coding_region_1.2.xlsx		Release version 1.2 (Updated: 07/08/2022)
ASB12	ASD_DN_Damaging	1	http://www.genemed.tech/gene4denovo/uploads/gene4denovo/De_novo_mutations_and_annotations_in_coding_region_1.2.xlsx		Release version 1.2 (Updated: 07/08/2022)
ASB14	ASD_DN_Damaging	3	http://www.genemed.tech/gene4denovo/uploads/gene4denovo/De_novo_mutations_and_annotations_in_coding_region_1.2.xlsx		Release version 1.2 (Updated: 07/08/2022)
ASB17	ASD_DN_Damaging	4	http://www.genemed.tech/gene4denovo/uploads/gene4denovo/De_novo_mutations_and_annotations_in_coding_region_1.2.xlsx		Release version 1.2 (Updated: 07/08/2022)
ASB4	ASD_DN_Damaging	1	http://www.genemed.tech/gene4denovo/uploads/gene4denovo/De_novo_mutations_and_annotations_in_coding_region_1.2.xlsx		Release version 1.2 (Updated: 07/08/2022)
ASF1A	ASD_DN_Damaging	1	http://www.genemed.tech/gene4denovo/uploads/gene4denovo/De_novo_mutations_and_annotations_in_coding_region_1.2.xlsx		Release version 1.2 (Updated: 07/08/2022)
ASGR2	ASD_DN_Damaging	1	http://www.genemed.tech/gene4denovo/uploads/gene4denovo/De_novo_mutations_and_annotations_in_coding_region_1.2.xlsx		Release version 1.2 (Updated: 07/08/2022)
ASH1L	ASD_DN_Damaging	13	http://www.genemed.tech/gene4denovo/uploads/gene4denovo/De_novo_mutations_and_annotations_in_coding_region_1.2.xlsx		Release version 1.2 (Updated: 07/08/2022)
ASIC1	ASD_DN_Damaging	1	http://www.genemed.tech/gene4denovo/uploads/gene4denovo/De_novo_mutations_and_annotations_in_coding_region_1.2.xlsx		Release version 1.2 (Updated: 07/08/2022)
ASL	ASD_DN_Damaging	1	http://www.genemed.tech/gene4denovo/uploads/gene4denovo/De_novo_mutations_and_annotations_in_coding_region_1.2.xlsx		Release version 1.2 (Updated: 07/08/2022)
ASPH	ASD_DN_Damaging	1	http://www.genemed.tech/gene4denovo/uploads/gene4denovo/De_novo_mutations_and_annotations_in_coding_region_1.2.xlsx		Release version 1.2 (Updated: 07/08/2022)
ASPHD2	ASD_DN_Damaging	2	http://www.genemed.tech/gene4denovo/uploads/gene4denovo/De_novo_mutations_and_annotations_in_coding_region_1.2.xlsx		Release version 1.2 (Updated: 07/08/2022)
ASPN	ASD_DN_Damaging	1	http://www.genemed.tech/gene4denovo/uploads/gene4denovo/De_novo_mutations_and_annotations_in_coding_region_1.2.xlsx		Release version 1.2 (Updated: 07/08/2022)
ASTN1	ASD_DN_Damaging	1	http://www.genemed.tech/gene4denovo/uploads/gene4denovo/De_novo_mutations_and_annotations_in_coding_region_1.2.xlsx		Release version 1.2 (Updated: 07/08/2022)
ASXL1	ASD_DN_Damaging	2	http://www.genemed.tech/gene4denovo/uploads/gene4denovo/De_novo_mutations_and_annotations_in_coding_region_1.2.xlsx		Release version 1.2 (Updated: 07/08/2022)
ASXL2	ASD_DN_Damaging	2	http://www.genemed.tech/gene4denovo/uploads/gene4denovo/De_novo_mutations_and_annotations_in_coding_region_1.2.xlsx		Release version 1.2 (Updated: 07/08/2022)
ASXL3	ASD_DN_Damaging	7	http://www.genemed.tech/gene4denovo/uploads/gene4denovo/De_novo_mutations_and_annotations_in_coding_region_1.2.xlsx		Release version 1.2 (Updated: 07/08/2022)
ASZ1	ASD_DN_Damaging	1	http://www.genemed.tech/gene4denovo/uploads/gene4denovo/De_novo_mutations_and_annotations_in_coding_region_1.2.xlsx		Release version 1.2 (Updated: 07/08/2022)
ATAD2B	ASD_DN_Damaging	2	http://www.genemed.tech/gene4denovo/uploads/gene4denovo/De_novo_mutations_and_annotations_in_coding_region_1.2.xlsx		Release version 1.2 (Updated: 07/08/2022)
ATAD3B	ASD_DN_Damaging	1	http://www.genemed.tech/gene4denovo/uploads/gene4denovo/De_novo_mutations_and_annotations_in_coding_region_1.2.xlsx		Release version 1.2 (Updated: 07/08/2022)
ATAD5	ASD_DN_Damaging	1	http://www.genemed.tech/gene4denovo/uploads/gene4denovo/De_novo_mutations_and_annotations_in_coding_region_1.2.xlsx		Release version 1.2 (Updated: 07/08/2022)
ATAT1	ASD_DN_Damaging	2	http://www.genemed.tech/gene4denovo/uploads/gene4denovo/De_novo_mutations_and_annotations_in_coding_region_1.2.xlsx		Release version 1.2 (Updated: 07/08/2022)
ATCAY	ASD_DN_Damaging	1	http://www.genemed.tech/gene4denovo/uploads/gene4denovo/De_novo_mutations_and_annotations_in_coding_region_1.2.xlsx		Release version 1.2 (Updated: 07/08/2022)
ATF1	ASD_DN_Damaging	1	http://www.genemed.tech/gene4denovo/uploads/gene4denovo/De_novo_mutations_and_annotations_in_coding_region_1.2.xlsx		Release version 1.2 (Updated: 07/08/2022)
ATF4	ASD_DN_Damaging	1	http://www.genemed.tech/gene4denovo/uploads/gene4denovo/De_novo_mutations_and_annotations_in_coding_region_1.2.xlsx		Release version 1.2 (Updated: 07/08/2022)
ATF5	ASD_DN_Damaging	1	http://www.genemed.tech/gene4denovo/uploads/gene4denovo/De_novo_mutations_and_annotations_in_coding_region_1.2.xlsx		Release version 1.2 (Updated: 07/08/2022)
ATF7IP	ASD_DN_Damaging	3	http://www.genemed.tech/gene4denovo/uploads/gene4denovo/De_novo_mutations_and_annotations_in_coding_region_1.2.xlsx		Release version 1.2 (Updated: 07/08/2022)
ATF7IP2	ASD_DN_Damaging	1	http://www.genemed.tech/gene4denovo/uploads/gene4denovo/De_novo_mutations_and_annotations_in_coding_region_1.2.xlsx		Release version 1.2 (Updated: 07/08/2022)
ATG2B	ASD_DN_Damaging	1	http://www.genemed.tech/gene4denovo/uploads/gene4denovo/De_novo_mutations_and_annotations_in_coding_region_1.2.xlsx		Release version 1.2 (Updated: 07/08/2022)
ATIC	ASD_DN_Damaging	2	http://www.genemed.tech/gene4denovo/uploads/gene4denovo/De_novo_mutations_and_annotations_in_coding_region_1.2.xlsx		Release version 1.2 (Updated: 07/08/2022)
ATL2	ASD_DN_Damaging	1	http://www.genemed.tech/gene4denovo/uploads/gene4denovo/De_novo_mutations_and_annotations_in_coding_region_1.2.xlsx		Release version 1.2 (Updated: 07/08/2022)
ATL3	ASD_DN_Damaging	1	http://www.genemed.tech/gene4denovo/uploads/gene4denovo/De_novo_mutations_and_annotations_in_coding_region_1.2.xlsx		Release version 1.2 (Updated: 07/08/2022)
ATM	ASD_DN_Damaging	3	http://www.genemed.tech/gene4denovo/uploads/gene4denovo/De_novo_mutations_and_annotations_in_coding_region_1.2.xlsx		Release version 1.2 (Updated: 07/08/2022)
ATP10A	ASD_DN_Damaging	1	http://www.genemed.tech/gene4denovo/uploads/gene4denovo/De_novo_mutations_and_annotations_in_coding_region_1.2.xlsx		Release version 1.2 (Updated: 07/08/2022)
ATP10B	ASD_DN_Damaging	3	http://www.genemed.tech/gene4denovo/uploads/gene4denovo/De_novo_mutations_and_annotations_in_coding_region_1.2.xlsx		Release version 1.2 (Updated: 07/08/2022)
ATP10D	ASD_DN_Damaging	1	http://www.genemed.tech/gene4denovo/uploads/gene4denovo/De_novo_mutations_and_annotations_in_coding_region_1.2.xlsx		Release version 1.2 (Updated: 07/08/2022)
ATP11A	ASD_DN_Damaging	1	http://www.genemed.tech/gene4denovo/uploads/gene4denovo/De_novo_mutations_and_annotations_in_coding_region_1.2.xlsx		Release version 1.2 (Updated: 07/08/2022)
ATP12A	ASD_DN_Damaging	1	http://www.genemed.tech/gene4denovo/uploads/gene4denovo/De_novo_mutations_and_annotations_in_coding_region_1.2.xlsx		Release version 1.2 (Updated: 07/08/2022)
ATP13A1	ASD_DN_Damaging	1	http://www.genemed.tech/gene4denovo/uploads/gene4denovo/De_novo_mutations_and_annotations_in_coding_region_1.2.xlsx		Release version 1.2 (Updated: 07/08/2022)
ATP13A2	ASD_DN_Damaging	1	http://www.genemed.tech/gene4denovo/uploads/gene4denovo/De_novo_mutations_and_annotations_in_coding_region_1.2.xlsx		Release version 1.2 (Updated: 07/08/2022)
ATP13A3	ASD_DN_Damaging	1	http://www.genemed.tech/gene4denovo/uploads/gene4denovo/De_novo_mutations_and_annotations_in_coding_region_1.2.xlsx		Release version 1.2 (Updated: 07/08/2022)
ATP13A4	ASD_DN_Damaging	2	http://www.genemed.tech/gene4denovo/uploads/gene4denovo/De_novo_mutations_and_annotations_in_coding_region_1.2.xlsx		Release version 1.2 (Updated: 07/08/2022)
ATP1A1	ASD_DN_Damaging	2	http://www.genemed.tech/gene4denovo/uploads/gene4denovo/De_novo_mutations_and_annotations_in_coding_region_1.2.xlsx		Release version 1.2 (Updated: 07/08/2022)
ATP1A3	ASD_DN_Damaging	3	http://www.genemed.tech/gene4denovo/uploads/gene4denovo/De_novo_mutations_and_annotations_in_coding_region_1.2.xlsx		Release version 1.2 (Updated: 07/08/2022)
ATP1A4	ASD_DN_Damaging	1	http://www.genemed.tech/gene4denovo/uploads/gene4denovo/De_novo_mutations_and_annotations_in_coding_region_1.2.xlsx		Release version 1.2 (Updated: 07/08/2022)
ATP1B1	ASD_DN_Damaging	1	http://www.genemed.tech/gene4denovo/uploads/gene4denovo/De_novo_mutations_and_annotations_in_coding_region_1.2.xlsx		Release version 1.2 (Updated: 07/08/2022)
ATP23	ASD_DN_Damaging	1	http://www.genemed.tech/gene4denovo/uploads/gene4denovo/De_novo_mutations_and_annotations_in_coding_region_1.2.xlsx		Release version 1.2 (Updated: 07/08/2022)
ATP2A1	ASD_DN_Damaging	2	http://www.genemed.tech/gene4denovo/uploads/gene4denovo/De_novo_mutations_and_annotations_in_coding_region_1.2.xlsx		Release version 1.2 (Updated: 07/08/2022)
ATP2A3	ASD_DN_Damaging	2	http://www.genemed.tech/gene4denovo/uploads/gene4denovo/De_novo_mutations_and_annotations_in_coding_region_1.2.xlsx		Release version 1.2 (Updated: 07/08/2022)
ATP2B2	ASD_DN_Damaging	8	http://www.genemed.tech/gene4denovo/uploads/gene4denovo/De_novo_mutations_and_annotations_in_coding_region_1.2.xlsx		Release version 1.2 (Updated: 07/08/2022)
ATP2B4	ASD_DN_Damaging	3	http://www.genemed.tech/gene4denovo/uploads/gene4denovo/De_novo_mutations_and_annotations_in_coding_region_1.2.xlsx		Release version 1.2 (Updated: 07/08/2022)
ATP2C2	ASD_DN_Damaging	1	http://www.genemed.tech/gene4denovo/uploads/gene4denovo/De_novo_mutations_and_annotations_in_coding_region_1.2.xlsx		Release version 1.2 (Updated: 07/08/2022)
ATP4A	ASD_DN_Damaging	1	http://www.genemed.tech/gene4denovo/uploads/gene4denovo/De_novo_mutations_and_annotations_in_coding_region_1.2.xlsx		Release version 1.2 (Updated: 07/08/2022)
ATP6V0A1	ASD_DN_Damaging	2	http://www.genemed.tech/gene4denovo/uploads/gene4denovo/De_novo_mutations_and_annotations_in_coding_region_1.2.xlsx		Release version 1.2 (Updated: 07/08/2022)
ATP6V1A	ASD_DN_Damaging	1	http://www.genemed.tech/gene4denovo/uploads/gene4denovo/De_novo_mutations_and_annotations_in_coding_region_1.2.xlsx		Release version 1.2 (Updated: 07/08/2022)
ATP6V1B1	ASD_DN_Damaging	1	http://www.genemed.tech/gene4denovo/uploads/gene4denovo/De_novo_mutations_and_annotations_in_coding_region_1.2.xlsx		Release version 1.2 (Updated: 07/08/2022)
ATP6V1H	ASD_DN_Damaging	1	http://www.genemed.tech/gene4denovo/uploads/gene4denovo/De_novo_mutations_and_annotations_in_coding_region_1.2.xlsx		Release version 1.2 (Updated: 07/08/2022)
ATP7B	ASD_DN_Damaging	1	http://www.genemed.tech/gene4denovo/uploads/gene4denovo/De_novo_mutations_and_annotations_in_coding_region_1.2.xlsx		Release version 1.2 (Updated: 07/08/2022)
ATP8A2	ASD_DN_Damaging	1	http://www.genemed.tech/gene4denovo/uploads/gene4denovo/De_novo_mutations_and_annotations_in_coding_region_1.2.xlsx		Release version 1.2 (Updated: 07/08/2022)
ATP8B1	ASD_DN_Damaging	2	http://www.genemed.tech/gene4denovo/uploads/gene4denovo/De_novo_mutations_and_annotations_in_coding_region_1.2.xlsx		Release version 1.2 (Updated: 07/08/2022)
ATP8B2	ASD_DN_Damaging	3	http://www.genemed.tech/gene4denovo/uploads/gene4denovo/De_novo_mutations_and_annotations_in_coding_region_1.2.xlsx		Release version 1.2 (Updated: 07/08/2022)
ATP8B3	ASD_DN_Damaging	2	http://www.genemed.tech/gene4denovo/uploads/gene4denovo/De_novo_mutations_and_annotations_in_coding_region_1.2.xlsx		Release version 1.2 (Updated: 07/08/2022)
ATP9A	ASD_DN_Damaging	2	http://www.genemed.tech/gene4denovo/uploads/gene4denovo/De_novo_mutations_and_annotations_in_coding_region_1.2.xlsx		Release version 1.2 (Updated: 07/08/2022)
ATR	ASD_DN_Damaging	1	http://www.genemed.tech/gene4denovo/uploads/gene4denovo/De_novo_mutations_and_annotations_in_coding_region_1.2.xlsx		Release version 1.2 (Updated: 07/08/2022)
ATRN	ASD_DN_Damaging	1	http://www.genemed.tech/gene4denovo/uploads/gene4denovo/De_novo_mutations_and_annotations_in_coding_region_1.2.xlsx		Release version 1.2 (Updated: 07/08/2022)
ATXN2L	ASD_DN_Damaging	1	http://www.genemed.tech/gene4denovo/uploads/gene4denovo/De_novo_mutations_and_annotations_in_coding_region_1.2.xlsx		Release version 1.2 (Updated: 07/08/2022)
ATXN3	ASD_DN_Damaging	1	http://www.genemed.tech/gene4denovo/uploads/gene4denovo/De_novo_mutations_and_annotations_in_coding_region_1.2.xlsx		Release version 1.2 (Updated: 07/08/2022)
AUTS2	ASD_DN_Damaging	2	http://www.genemed.tech/gene4denovo/uploads/gene4denovo/De_novo_mutations_and_annotations_in_coding_region_1.2.xlsx		Release version 1.2 (Updated: 07/08/2022)
AVEN	ASD_DN_Damaging	1	http://www.genemed.tech/gene4denovo/uploads/gene4denovo/De_novo_mutations_and_annotations_in_coding_region_1.2.xlsx		Release version 1.2 (Updated: 07/08/2022)
AVL9	ASD_DN_Damaging	1	http://www.genemed.tech/gene4denovo/uploads/gene4denovo/De_novo_mutations_and_annotations_in_coding_region_1.2.xlsx		Release version 1.2 (Updated: 07/08/2022)
AVPR1A	ASD_DN_Damaging	2	http://www.genemed.tech/gene4denovo/uploads/gene4denovo/De_novo_mutations_and_annotations_in_coding_region_1.2.xlsx		Release version 1.2 (Updated: 07/08/2022)
AXIN2	ASD_DN_Damaging	2	http://www.genemed.tech/gene4denovo/uploads/gene4denovo/De_novo_mutations_and_annotations_in_coding_region_1.2.xlsx		Release version 1.2 (Updated: 07/08/2022)
AXL	ASD_DN_Damaging	1	http://www.genemed.tech/gene4denovo/uploads/gene4denovo/De_novo_mutations_and_annotations_in_coding_region_1.2.xlsx		Release version 1.2 (Updated: 07/08/2022)
AZGP1	ASD_DN_Damaging	1	http://www.genemed.tech/gene4denovo/uploads/gene4denovo/De_novo_mutations_and_annotations_in_coding_region_1.2.xlsx		Release version 1.2 (Updated: 07/08/2022)
B3GALT2	ASD_DN_Damaging	1	http://www.genemed.tech/gene4denovo/uploads/gene4denovo/De_novo_mutations_and_annotations_in_coding_region_1.2.xlsx		Release version 1.2 (Updated: 07/08/2022)
B3GNT8	ASD_DN_Damaging	1	http://www.genemed.tech/gene4denovo/uploads/gene4denovo/De_novo_mutations_and_annotations_in_coding_region_1.2.xlsx		Release version 1.2 (Updated: 07/08/2022)
B3GNTL1	ASD_DN_Damaging	1	http://www.genemed.tech/gene4denovo/uploads/gene4denovo/De_novo_mutations_and_annotations_in_coding_region_1.2.xlsx		Release version 1.2 (Updated: 07/08/2022)
B4GALNT1	ASD_DN_Damaging	2	http://www.genemed.tech/gene4denovo/uploads/gene4denovo/De_novo_mutations_and_annotations_in_coding_region_1.2.xlsx		Release version 1.2 (Updated: 07/08/2022)
B4GALNT4	ASD_DN_Damaging	1	http://www.genemed.tech/gene4denovo/uploads/gene4denovo/De_novo_mutations_and_annotations_in_coding_region_1.2.xlsx		Release version 1.2 (Updated: 07/08/2022)
B9D1	ASD_DN_Damaging	2	http://www.genemed.tech/gene4denovo/uploads/gene4denovo/De_novo_mutations_and_annotations_in_coding_region_1.2.xlsx		Release version 1.2 (Updated: 07/08/2022)
B9D2	ASD_DN_Damaging	1	http://www.genemed.tech/gene4denovo/uploads/gene4denovo/De_novo_mutations_and_annotations_in_coding_region_1.2.xlsx		Release version 1.2 (Updated: 07/08/2022)
BAAT	ASD_DN_Damaging	1	http://www.genemed.tech/gene4denovo/uploads/gene4denovo/De_novo_mutations_and_annotations_in_coding_region_1.2.xlsx		Release version 1.2 (Updated: 07/08/2022)
BABAM1	ASD_DN_Damaging	2	http://www.genemed.tech/gene4denovo/uploads/gene4denovo/De_novo_mutations_and_annotations_in_coding_region_1.2.xlsx		Release version 1.2 (Updated: 07/08/2022)
BABAM2	ASD_DN_Damaging	1	http://www.genemed.tech/gene4denovo/uploads/gene4denovo/De_novo_mutations_and_annotations_in_coding_region_1.2.xlsx		Release version 1.2 (Updated: 07/08/2022)
BACH2	ASD_DN_Damaging	1	http://www.genemed.tech/gene4denovo/uploads/gene4denovo/De_novo_mutations_and_annotations_in_coding_region_1.2.xlsx		Release version 1.2 (Updated: 07/08/2022)
BAG5	ASD_DN_Damaging	1	http://www.genemed.tech/gene4denovo/uploads/gene4denovo/De_novo_mutations_and_annotations_in_coding_region_1.2.xlsx		Release version 1.2 (Updated: 07/08/2022)
BAHD1	ASD_DN_Damaging	1	http://www.genemed.tech/gene4denovo/uploads/gene4denovo/De_novo_mutations_and_annotations_in_coding_region_1.2.xlsx		Release version 1.2 (Updated: 07/08/2022)
BAIAP2	ASD_DN_Damaging	1	http://www.genemed.tech/gene4denovo/uploads/gene4denovo/De_novo_mutations_and_annotations_in_coding_region_1.2.xlsx		Release version 1.2 (Updated: 07/08/2022)
BAP1	ASD_DN_Damaging	1	http://www.genemed.tech/gene4denovo/uploads/gene4denovo/De_novo_mutations_and_annotations_in_coding_region_1.2.xlsx		Release version 1.2 (Updated: 07/08/2022)
BAZ1A	ASD_DN_Damaging	3	http://www.genemed.tech/gene4denovo/uploads/gene4denovo/De_novo_mutations_and_annotations_in_coding_region_1.2.xlsx		Release version 1.2 (Updated: 07/08/2022)
BAZ1B	ASD_DN_Damaging	2	http://www.genemed.tech/gene4denovo/uploads/gene4denovo/De_novo_mutations_and_annotations_in_coding_region_1.2.xlsx		Release version 1.2 (Updated: 07/08/2022)
BAZ2B	ASD_DN_Damaging	3	http://www.genemed.tech/gene4denovo/uploads/gene4denovo/De_novo_mutations_and_annotations_in_coding_region_1.2.xlsx		Release version 1.2 (Updated: 07/08/2022)
BBOX1	ASD_DN_Damaging	1	http://www.genemed.tech/gene4denovo/uploads/gene4denovo/De_novo_mutations_and_annotations_in_coding_region_1.2.xlsx		Release version 1.2 (Updated: 07/08/2022)
BBS2	ASD_DN_Damaging	1	http://www.genemed.tech/gene4denovo/uploads/gene4denovo/De_novo_mutations_and_annotations_in_coding_region_1.2.xlsx		Release version 1.2 (Updated: 07/08/2022)
BBS9	ASD_DN_Damaging	2	http://www.genemed.tech/gene4denovo/uploads/gene4denovo/De_novo_mutations_and_annotations_in_coding_region_1.2.xlsx		Release version 1.2 (Updated: 07/08/2022)
BBX	ASD_DN_Damaging	1	http://www.genemed.tech/gene4denovo/uploads/gene4denovo/De_novo_mutations_and_annotations_in_coding_region_1.2.xlsx		Release version 1.2 (Updated: 07/08/2022)
BCAN	ASD_DN_Damaging	1	http://www.genemed.tech/gene4denovo/uploads/gene4denovo/De_novo_mutations_and_annotations_in_coding_region_1.2.xlsx		Release version 1.2 (Updated: 07/08/2022)
BCAR1	ASD_DN_Damaging	1	http://www.genemed.tech/gene4denovo/uploads/gene4denovo/De_novo_mutations_and_annotations_in_coding_region_1.2.xlsx		Release version 1.2 (Updated: 07/08/2022)
BCAT1	ASD_DN_Damaging	1	http://www.genemed.tech/gene4denovo/uploads/gene4denovo/De_novo_mutations_and_annotations_in_coding_region_1.2.xlsx		Release version 1.2 (Updated: 07/08/2022)
BCKDK	ASD_DN_Damaging	1	http://www.genemed.tech/gene4denovo/uploads/gene4denovo/De_novo_mutations_and_annotations_in_coding_region_1.2.xlsx		Release version 1.2 (Updated: 07/08/2022)
BCL11A	ASD_DN_Damaging	4	http://www.genemed.tech/gene4denovo/uploads/gene4denovo/De_novo_mutations_and_annotations_in_coding_region_1.2.xlsx		Release version 1.2 (Updated: 07/08/2022)
BCL7A	ASD_DN_Damaging	1	http://www.genemed.tech/gene4denovo/uploads/gene4denovo/De_novo_mutations_and_annotations_in_coding_region_1.2.xlsx		Release version 1.2 (Updated: 07/08/2022)
BCL9	ASD_DN_Damaging	2	http://www.genemed.tech/gene4denovo/uploads/gene4denovo/De_novo_mutations_and_annotations_in_coding_region_1.2.xlsx		Release version 1.2 (Updated: 07/08/2022)
BCL9L	ASD_DN_Damaging	1	http://www.genemed.tech/gene4denovo/uploads/gene4denovo/De_novo_mutations_and_annotations_in_coding_region_1.2.xlsx		Release version 1.2 (Updated: 07/08/2022)
BCLAF1	ASD_DN_Damaging	2	http://www.genemed.tech/gene4denovo/uploads/gene4denovo/De_novo_mutations_and_annotations_in_coding_region_1.2.xlsx		Release version 1.2 (Updated: 07/08/2022)
BCO1	ASD_DN_Damaging	1	http://www.genemed.tech/gene4denovo/uploads/gene4denovo/De_novo_mutations_and_annotations_in_coding_region_1.2.xlsx		Release version 1.2 (Updated: 07/08/2022)
BCORL1	ASD_DN_Damaging	3	http://www.genemed.tech/gene4denovo/uploads/gene4denovo/De_novo_mutations_and_annotations_in_coding_region_1.2.xlsx		Release version 1.2 (Updated: 07/08/2022)
BDKRB2	ASD_DN_Damaging	1	http://www.genemed.tech/gene4denovo/uploads/gene4denovo/De_novo_mutations_and_annotations_in_coding_region_1.2.xlsx		Release version 1.2 (Updated: 07/08/2022)
BDP1	ASD_DN_Damaging	2	http://www.genemed.tech/gene4denovo/uploads/gene4denovo/De_novo_mutations_and_annotations_in_coding_region_1.2.xlsx		Release version 1.2 (Updated: 07/08/2022)
BEND3	ASD_DN_Damaging	2	http://www.genemed.tech/gene4denovo/uploads/gene4denovo/De_novo_mutations_and_annotations_in_coding_region_1.2.xlsx		Release version 1.2 (Updated: 07/08/2022)
BEST3	ASD_DN_Damaging	2	http://www.genemed.tech/gene4denovo/uploads/gene4denovo/De_novo_mutations_and_annotations_in_coding_region_1.2.xlsx		Release version 1.2 (Updated: 07/08/2022)
BFSP1	ASD_DN_Damaging	1	http://www.genemed.tech/gene4denovo/uploads/gene4denovo/De_novo_mutations_and_annotations_in_coding_region_1.2.xlsx		Release version 1.2 (Updated: 07/08/2022)
BHMT2	ASD_DN_Damaging	1	http://www.genemed.tech/gene4denovo/uploads/gene4denovo/De_novo_mutations_and_annotations_in_coding_region_1.2.xlsx		Release version 1.2 (Updated: 07/08/2022)
BICD1	ASD_DN_Damaging	1	http://www.genemed.tech/gene4denovo/uploads/gene4denovo/De_novo_mutations_and_annotations_in_coding_region_1.2.xlsx		Release version 1.2 (Updated: 07/08/2022)
BICDL1	ASD_DN_Damaging	1	http://www.genemed.tech/gene4denovo/uploads/gene4denovo/De_novo_mutations_and_annotations_in_coding_region_1.2.xlsx		Release version 1.2 (Updated: 07/08/2022)
BICRA	ASD_DN_Damaging	1	http://www.genemed.tech/gene4denovo/uploads/gene4denovo/De_novo_mutations_and_annotations_in_coding_region_1.2.xlsx		Release version 1.2 (Updated: 07/08/2022)
BICRAL	ASD_DN_Damaging	1	http://www.genemed.tech/gene4denovo/uploads/gene4denovo/De_novo_mutations_and_annotations_in_coding_region_1.2.xlsx		Release version 1.2 (Updated: 07/08/2022)
BIRC3	ASD_DN_Damaging	1	http://www.genemed.tech/gene4denovo/uploads/gene4denovo/De_novo_mutations_and_annotations_in_coding_region_1.2.xlsx		Release version 1.2 (Updated: 07/08/2022)
BIRC5	ASD_DN_Damaging	1	http://www.genemed.tech/gene4denovo/uploads/gene4denovo/De_novo_mutations_and_annotations_in_coding_region_1.2.xlsx		Release version 1.2 (Updated: 07/08/2022)
BIRC6	ASD_DN_Damaging	5	http://www.genemed.tech/gene4denovo/uploads/gene4denovo/De_novo_mutations_and_annotations_in_coding_region_1.2.xlsx		Release version 1.2 (Updated: 07/08/2022)
BLCAP	ASD_DN_Damaging	1	http://www.genemed.tech/gene4denovo/uploads/gene4denovo/De_novo_mutations_and_annotations_in_coding_region_1.2.xlsx		Release version 1.2 (Updated: 07/08/2022)
BLK	ASD_DN_Damaging	1	http://www.genemed.tech/gene4denovo/uploads/gene4denovo/De_novo_mutations_and_annotations_in_coding_region_1.2.xlsx		Release version 1.2 (Updated: 07/08/2022)
BLM	ASD_DN_Damaging	2	http://www.genemed.tech/gene4denovo/uploads/gene4denovo/De_novo_mutations_and_annotations_in_coding_region_1.2.xlsx		Release version 1.2 (Updated: 07/08/2022)
BMF	ASD_DN_Damaging	1	http://www.genemed.tech/gene4denovo/uploads/gene4denovo/De_novo_mutations_and_annotations_in_coding_region_1.2.xlsx		Release version 1.2 (Updated: 07/08/2022)
BMP1	ASD_DN_Damaging	1	http://www.genemed.tech/gene4denovo/uploads/gene4denovo/De_novo_mutations_and_annotations_in_coding_region_1.2.xlsx		Release version 1.2 (Updated: 07/08/2022)
BMP3	ASD_DN_Damaging	1	http://www.genemed.tech/gene4denovo/uploads/gene4denovo/De_novo_mutations_and_annotations_in_coding_region_1.2.xlsx		Release version 1.2 (Updated: 07/08/2022)
BMP5	ASD_DN_Damaging	1	http://www.genemed.tech/gene4denovo/uploads/gene4denovo/De_novo_mutations_and_annotations_in_coding_region_1.2.xlsx		Release version 1.2 (Updated: 07/08/2022)
BMPR2	ASD_DN_Damaging	1	http://www.genemed.tech/gene4denovo/uploads/gene4denovo/De_novo_mutations_and_annotations_in_coding_region_1.2.xlsx		Release version 1.2 (Updated: 07/08/2022)
BMX	ASD_DN_Damaging	1	http://www.genemed.tech/gene4denovo/uploads/gene4denovo/De_novo_mutations_and_annotations_in_coding_region_1.2.xlsx		Release version 1.2 (Updated: 07/08/2022)
BNC2	ASD_DN_Damaging	1	http://www.genemed.tech/gene4denovo/uploads/gene4denovo/De_novo_mutations_and_annotations_in_coding_region_1.2.xlsx		Release version 1.2 (Updated: 07/08/2022)
BNIP1	ASD_DN_Damaging	1	http://www.genemed.tech/gene4denovo/uploads/gene4denovo/De_novo_mutations_and_annotations_in_coding_region_1.2.xlsx		Release version 1.2 (Updated: 07/08/2022)
BNIPL	ASD_DN_Damaging	1	http://www.genemed.tech/gene4denovo/uploads/gene4denovo/De_novo_mutations_and_annotations_in_coding_region_1.2.xlsx		Release version 1.2 (Updated: 07/08/2022)
BOC	ASD_DN_Damaging	1	http://www.genemed.tech/gene4denovo/uploads/gene4denovo/De_novo_mutations_and_annotations_in_coding_region_1.2.xlsx		Release version 1.2 (Updated: 07/08/2022)
BOD1	ASD_DN_Damaging	1	http://www.genemed.tech/gene4denovo/uploads/gene4denovo/De_novo_mutations_and_annotations_in_coding_region_1.2.xlsx		Release version 1.2 (Updated: 07/08/2022)
BPIFA1	ASD_DN_Damaging	1	http://www.genemed.tech/gene4denovo/uploads/gene4denovo/De_novo_mutations_and_annotations_in_coding_region_1.2.xlsx		Release version 1.2 (Updated: 07/08/2022)
BPIFB4	ASD_DN_Damaging	1	http://www.genemed.tech/gene4denovo/uploads/gene4denovo/De_novo_mutations_and_annotations_in_coding_region_1.2.xlsx		Release version 1.2 (Updated: 07/08/2022)
BPIFB6	ASD_DN_Damaging	1	http://www.genemed.tech/gene4denovo/uploads/gene4denovo/De_novo_mutations_and_annotations_in_coding_region_1.2.xlsx		Release version 1.2 (Updated: 07/08/2022)
BPNT1	ASD_DN_Damaging	1	http://www.genemed.tech/gene4denovo/uploads/gene4denovo/De_novo_mutations_and_annotations_in_coding_region_1.2.xlsx		Release version 1.2 (Updated: 07/08/2022)
BPTF	ASD_DN_Damaging	1	http://www.genemed.tech/gene4denovo/uploads/gene4denovo/De_novo_mutations_and_annotations_in_coding_region_1.2.xlsx		Release version 1.2 (Updated: 07/08/2022)
BRCA1	ASD_DN_Damaging	2	http://www.genemed.tech/gene4denovo/uploads/gene4denovo/De_novo_mutations_and_annotations_in_coding_region_1.2.xlsx		Release version 1.2 (Updated: 07/08/2022)
BRCA2	ASD_DN_Damaging	1	http://www.genemed.tech/gene4denovo/uploads/gene4denovo/De_novo_mutations_and_annotations_in_coding_region_1.2.xlsx		Release version 1.2 (Updated: 07/08/2022)
BRD1	ASD_DN_Damaging	1	http://www.genemed.tech/gene4denovo/uploads/gene4denovo/De_novo_mutations_and_annotations_in_coding_region_1.2.xlsx		Release version 1.2 (Updated: 07/08/2022)
BRD3	ASD_DN_Damaging	1	http://www.genemed.tech/gene4denovo/uploads/gene4denovo/De_novo_mutations_and_annotations_in_coding_region_1.2.xlsx		Release version 1.2 (Updated: 07/08/2022)
BRD4	ASD_DN_Damaging	2	http://www.genemed.tech/gene4denovo/uploads/gene4denovo/De_novo_mutations_and_annotations_in_coding_region_1.2.xlsx		Release version 1.2 (Updated: 07/08/2022)
BRD7	ASD_DN_Damaging	3	http://www.genemed.tech/gene4denovo/uploads/gene4denovo/De_novo_mutations_and_annotations_in_coding_region_1.2.xlsx		Release version 1.2 (Updated: 07/08/2022)
BRD8	ASD_DN_Damaging	1	http://www.genemed.tech/gene4denovo/uploads/gene4denovo/De_novo_mutations_and_annotations_in_coding_region_1.2.xlsx		Release version 1.2 (Updated: 07/08/2022)
BRD9	ASD_DN_Damaging	1	http://www.genemed.tech/gene4denovo/uploads/gene4denovo/De_novo_mutations_and_annotations_in_coding_region_1.2.xlsx		Release version 1.2 (Updated: 07/08/2022)
BRF1	ASD_DN_Damaging	2	http://www.genemed.tech/gene4denovo/uploads/gene4denovo/De_novo_mutations_and_annotations_in_coding_region_1.2.xlsx		Release version 1.2 (Updated: 07/08/2022)
BRF2	ASD_DN_Damaging	2	http://www.genemed.tech/gene4denovo/uploads/gene4denovo/De_novo_mutations_and_annotations_in_coding_region_1.2.xlsx		Release version 1.2 (Updated: 07/08/2022)
BRINP2	ASD_DN_Damaging	1	http://www.genemed.tech/gene4denovo/uploads/gene4denovo/De_novo_mutations_and_annotations_in_coding_region_1.2.xlsx		Release version 1.2 (Updated: 07/08/2022)
BRIP1	ASD_DN_Damaging	1	http://www.genemed.tech/gene4denovo/uploads/gene4denovo/De_novo_mutations_and_annotations_in_coding_region_1.2.xlsx		Release version 1.2 (Updated: 07/08/2022)
BRPF1	ASD_DN_Damaging	1	http://www.genemed.tech/gene4denovo/uploads/gene4denovo/De_novo_mutations_and_annotations_in_coding_region_1.2.xlsx		Release version 1.2 (Updated: 07/08/2022)
BRSK1	ASD_DN_Damaging	1	http://www.genemed.tech/gene4denovo/uploads/gene4denovo/De_novo_mutations_and_annotations_in_coding_region_1.2.xlsx		Release version 1.2 (Updated: 07/08/2022)
BRSK2	ASD_DN_Damaging	3	http://www.genemed.tech/gene4denovo/uploads/gene4denovo/De_novo_mutations_and_annotations_in_coding_region_1.2.xlsx		Release version 1.2 (Updated: 07/08/2022)
BRWD1	ASD_DN_Damaging	1	http://www.genemed.tech/gene4denovo/uploads/gene4denovo/De_novo_mutations_and_annotations_in_coding_region_1.2.xlsx		Release version 1.2 (Updated: 07/08/2022)
BRWD3	ASD_DN_Damaging	1	http://www.genemed.tech/gene4denovo/uploads/gene4denovo/De_novo_mutations_and_annotations_in_coding_region_1.2.xlsx		Release version 1.2 (Updated: 07/08/2022)
BSDC1	ASD_DN_Damaging	1	http://www.genemed.tech/gene4denovo/uploads/gene4denovo/De_novo_mutations_and_annotations_in_coding_region_1.2.xlsx		Release version 1.2 (Updated: 07/08/2022)
BSN	ASD_DN_Damaging	1	http://www.genemed.tech/gene4denovo/uploads/gene4denovo/De_novo_mutations_and_annotations_in_coding_region_1.2.xlsx		Release version 1.2 (Updated: 07/08/2022)
BSND	ASD_DN_Damaging	1	http://www.genemed.tech/gene4denovo/uploads/gene4denovo/De_novo_mutations_and_annotations_in_coding_region_1.2.xlsx		Release version 1.2 (Updated: 07/08/2022)
BST2	ASD_DN_Damaging	1	http://www.genemed.tech/gene4denovo/uploads/gene4denovo/De_novo_mutations_and_annotations_in_coding_region_1.2.xlsx		Release version 1.2 (Updated: 07/08/2022)
BTAF1	ASD_DN_Damaging	4	http://www.genemed.tech/gene4denovo/uploads/gene4denovo/De_novo_mutations_and_annotations_in_coding_region_1.2.xlsx		Release version 1.2 (Updated: 07/08/2022)
BTBD10	ASD_DN_Damaging	2	http://www.genemed.tech/gene4denovo/uploads/gene4denovo/De_novo_mutations_and_annotations_in_coding_region_1.2.xlsx		Release version 1.2 (Updated: 07/08/2022)
BTBD11	ASD_DN_Damaging	3	http://www.genemed.tech/gene4denovo/uploads/gene4denovo/De_novo_mutations_and_annotations_in_coding_region_1.2.xlsx		Release version 1.2 (Updated: 07/08/2022)
BTBD16	ASD_DN_Damaging	1	http://www.genemed.tech/gene4denovo/uploads/gene4denovo/De_novo_mutations_and_annotations_in_coding_region_1.2.xlsx		Release version 1.2 (Updated: 07/08/2022)
BTBD17	ASD_DN_Damaging	1	http://www.genemed.tech/gene4denovo/uploads/gene4denovo/De_novo_mutations_and_annotations_in_coding_region_1.2.xlsx		Release version 1.2 (Updated: 07/08/2022)
BTBD2	ASD_DN_Damaging	1	http://www.genemed.tech/gene4denovo/uploads/gene4denovo/De_novo_mutations_and_annotations_in_coding_region_1.2.xlsx		Release version 1.2 (Updated: 07/08/2022)
BTBD6	ASD_DN_Damaging	1	http://www.genemed.tech/gene4denovo/uploads/gene4denovo/De_novo_mutations_and_annotations_in_coding_region_1.2.xlsx		Release version 1.2 (Updated: 07/08/2022)
BTBD7	ASD_DN_Damaging	1	http://www.genemed.tech/gene4denovo/uploads/gene4denovo/De_novo_mutations_and_annotations_in_coding_region_1.2.xlsx		Release version 1.2 (Updated: 07/08/2022)
BTBD9	ASD_DN_Damaging	1	http://www.genemed.tech/gene4denovo/uploads/gene4denovo/De_novo_mutations_and_annotations_in_coding_region_1.2.xlsx		Release version 1.2 (Updated: 07/08/2022)
BTN1A1	ASD_DN_Damaging	2	http://www.genemed.tech/gene4denovo/uploads/gene4denovo/De_novo_mutations_and_annotations_in_coding_region_1.2.xlsx		Release version 1.2 (Updated: 07/08/2022)
BTN2A1	ASD_DN_Damaging	1	http://www.genemed.tech/gene4denovo/uploads/gene4denovo/De_novo_mutations_and_annotations_in_coding_region_1.2.xlsx		Release version 1.2 (Updated: 07/08/2022)
BTN2A2	ASD_DN_Damaging	1	http://www.genemed.tech/gene4denovo/uploads/gene4denovo/De_novo_mutations_and_annotations_in_coding_region_1.2.xlsx		Release version 1.2 (Updated: 07/08/2022)
BTNL8	ASD_DN_Damaging	1	http://www.genemed.tech/gene4denovo/uploads/gene4denovo/De_novo_mutations_and_annotations_in_coding_region_1.2.xlsx		Release version 1.2 (Updated: 07/08/2022)
BTRC	ASD_DN_Damaging	4	http://www.genemed.tech/gene4denovo/uploads/gene4denovo/De_novo_mutations_and_annotations_in_coding_region_1.2.xlsx		Release version 1.2 (Updated: 07/08/2022)
BUB1	ASD_DN_Damaging	1	http://www.genemed.tech/gene4denovo/uploads/gene4denovo/De_novo_mutations_and_annotations_in_coding_region_1.2.xlsx		Release version 1.2 (Updated: 07/08/2022)
BUB1B-PAK6;PAK6	ASD_DN_Damaging	2	http://www.genemed.tech/gene4denovo/uploads/gene4denovo/De_novo_mutations_and_annotations_in_coding_region_1.2.xlsx		Release version 1.2 (Updated: 07/08/2022)
C10orf53	ASD_DN_Damaging	1	http://www.genemed.tech/gene4denovo/uploads/gene4denovo/De_novo_mutations_and_annotations_in_coding_region_1.2.xlsx		Release version 1.2 (Updated: 07/08/2022)
C10orf90	ASD_DN_Damaging	1	http://www.genemed.tech/gene4denovo/uploads/gene4denovo/De_novo_mutations_and_annotations_in_coding_region_1.2.xlsx		Release version 1.2 (Updated: 07/08/2022)
C11orf24	ASD_DN_Damaging	1	http://www.genemed.tech/gene4denovo/uploads/gene4denovo/De_novo_mutations_and_annotations_in_coding_region_1.2.xlsx		Release version 1.2 (Updated: 07/08/2022)
C11orf68	ASD_DN_Damaging	1	http://www.genemed.tech/gene4denovo/uploads/gene4denovo/De_novo_mutations_and_annotations_in_coding_region_1.2.xlsx		Release version 1.2 (Updated: 07/08/2022)
C11orf74	ASD_DN_Damaging	1	http://www.genemed.tech/gene4denovo/uploads/gene4denovo/De_novo_mutations_and_annotations_in_coding_region_1.2.xlsx		Release version 1.2 (Updated: 07/08/2022)
C12orf73	ASD_DN_Damaging	1	http://www.genemed.tech/gene4denovo/uploads/gene4denovo/De_novo_mutations_and_annotations_in_coding_region_1.2.xlsx		Release version 1.2 (Updated: 07/08/2022)
C15orf62	ASD_DN_Damaging	1	http://www.genemed.tech/gene4denovo/uploads/gene4denovo/De_novo_mutations_and_annotations_in_coding_region_1.2.xlsx		Release version 1.2 (Updated: 07/08/2022)
C16orf54	ASD_DN_Damaging	1	http://www.genemed.tech/gene4denovo/uploads/gene4denovo/De_novo_mutations_and_annotations_in_coding_region_1.2.xlsx		Release version 1.2 (Updated: 07/08/2022)
C16orf70	ASD_DN_Damaging	1	http://www.genemed.tech/gene4denovo/uploads/gene4denovo/De_novo_mutations_and_annotations_in_coding_region_1.2.xlsx		Release version 1.2 (Updated: 07/08/2022)
C16orf72	ASD_DN_Damaging	1	http://www.genemed.tech/gene4denovo/uploads/gene4denovo/De_novo_mutations_and_annotations_in_coding_region_1.2.xlsx		Release version 1.2 (Updated: 07/08/2022)
C16orf78	ASD_DN_Damaging	1	http://www.genemed.tech/gene4denovo/uploads/gene4denovo/De_novo_mutations_and_annotations_in_coding_region_1.2.xlsx		Release version 1.2 (Updated: 07/08/2022)
C18orf54	ASD_DN_Damaging	2	http://www.genemed.tech/gene4denovo/uploads/gene4denovo/De_novo_mutations_and_annotations_in_coding_region_1.2.xlsx		Release version 1.2 (Updated: 07/08/2022)
C19orf33	ASD_DN_Damaging	1	http://www.genemed.tech/gene4denovo/uploads/gene4denovo/De_novo_mutations_and_annotations_in_coding_region_1.2.xlsx		Release version 1.2 (Updated: 07/08/2022)
C19orf57	ASD_DN_Damaging	1	http://www.genemed.tech/gene4denovo/uploads/gene4denovo/De_novo_mutations_and_annotations_in_coding_region_1.2.xlsx		Release version 1.2 (Updated: 07/08/2022)
C1GALT1	ASD_DN_Damaging	1	http://www.genemed.tech/gene4denovo/uploads/gene4denovo/De_novo_mutations_and_annotations_in_coding_region_1.2.xlsx		Release version 1.2 (Updated: 07/08/2022)
C1orf105	ASD_DN_Damaging	3	http://www.genemed.tech/gene4denovo/uploads/gene4denovo/De_novo_mutations_and_annotations_in_coding_region_1.2.xlsx		Release version 1.2 (Updated: 07/08/2022)
C1orf127	ASD_DN_Damaging	2	http://www.genemed.tech/gene4denovo/uploads/gene4denovo/De_novo_mutations_and_annotations_in_coding_region_1.2.xlsx		Release version 1.2 (Updated: 07/08/2022)
C1orf146	ASD_DN_Damaging	1	http://www.genemed.tech/gene4denovo/uploads/gene4denovo/De_novo_mutations_and_annotations_in_coding_region_1.2.xlsx		Release version 1.2 (Updated: 07/08/2022)
C1orf158	ASD_DN_Damaging	1	http://www.genemed.tech/gene4denovo/uploads/gene4denovo/De_novo_mutations_and_annotations_in_coding_region_1.2.xlsx		Release version 1.2 (Updated: 07/08/2022)
C1orf232	ASD_DN_Damaging	1	http://www.genemed.tech/gene4denovo/uploads/gene4denovo/De_novo_mutations_and_annotations_in_coding_region_1.2.xlsx		Release version 1.2 (Updated: 07/08/2022)
C1orf53	ASD_DN_Damaging	1	http://www.genemed.tech/gene4denovo/uploads/gene4denovo/De_novo_mutations_and_annotations_in_coding_region_1.2.xlsx		Release version 1.2 (Updated: 07/08/2022)
C1QB	ASD_DN_Damaging	1	http://www.genemed.tech/gene4denovo/uploads/gene4denovo/De_novo_mutations_and_annotations_in_coding_region_1.2.xlsx		Release version 1.2 (Updated: 07/08/2022)
C1QC	ASD_DN_Damaging	2	http://www.genemed.tech/gene4denovo/uploads/gene4denovo/De_novo_mutations_and_annotations_in_coding_region_1.2.xlsx		Release version 1.2 (Updated: 07/08/2022)
C1QTNF5	ASD_DN_Damaging	2	http://www.genemed.tech/gene4denovo/uploads/gene4denovo/De_novo_mutations_and_annotations_in_coding_region_1.2.xlsx		Release version 1.2 (Updated: 07/08/2022)
C1QTNF8	ASD_DN_Damaging	1	http://www.genemed.tech/gene4denovo/uploads/gene4denovo/De_novo_mutations_and_annotations_in_coding_region_1.2.xlsx		Release version 1.2 (Updated: 07/08/2022)
C20orf173	ASD_DN_Damaging	1	http://www.genemed.tech/gene4denovo/uploads/gene4denovo/De_novo_mutations_and_annotations_in_coding_region_1.2.xlsx		Release version 1.2 (Updated: 07/08/2022)
C20orf194	ASD_DN_Damaging	1	http://www.genemed.tech/gene4denovo/uploads/gene4denovo/De_novo_mutations_and_annotations_in_coding_region_1.2.xlsx		Release version 1.2 (Updated: 07/08/2022)
C20orf27	ASD_DN_Damaging	2	http://www.genemed.tech/gene4denovo/uploads/gene4denovo/De_novo_mutations_and_annotations_in_coding_region_1.2.xlsx		Release version 1.2 (Updated: 07/08/2022)
C20orf96	ASD_DN_Damaging	1	http://www.genemed.tech/gene4denovo/uploads/gene4denovo/De_novo_mutations_and_annotations_in_coding_region_1.2.xlsx		Release version 1.2 (Updated: 07/08/2022)
C21orf59-TCP10L;CFAP298	ASD_DN_Damaging	1	http://www.genemed.tech/gene4denovo/uploads/gene4denovo/De_novo_mutations_and_annotations_in_coding_region_1.2.xlsx		Release version 1.2 (Updated: 07/08/2022)
C2CD3	ASD_DN_Damaging	3	http://www.genemed.tech/gene4denovo/uploads/gene4denovo/De_novo_mutations_and_annotations_in_coding_region_1.2.xlsx		Release version 1.2 (Updated: 07/08/2022)
C2CD6	ASD_DN_Damaging	1	http://www.genemed.tech/gene4denovo/uploads/gene4denovo/De_novo_mutations_and_annotations_in_coding_region_1.2.xlsx		Release version 1.2 (Updated: 07/08/2022)
C2orf68	ASD_DN_Damaging	1	http://www.genemed.tech/gene4denovo/uploads/gene4denovo/De_novo_mutations_and_annotations_in_coding_region_1.2.xlsx		Release version 1.2 (Updated: 07/08/2022)
C2orf73	ASD_DN_Damaging	1	http://www.genemed.tech/gene4denovo/uploads/gene4denovo/De_novo_mutations_and_annotations_in_coding_region_1.2.xlsx		Release version 1.2 (Updated: 07/08/2022)
C3	ASD_DN_Damaging	5	http://www.genemed.tech/gene4denovo/uploads/gene4denovo/De_novo_mutations_and_annotations_in_coding_region_1.2.xlsx		Release version 1.2 (Updated: 07/08/2022)
C3AR1	ASD_DN_Damaging	1	http://www.genemed.tech/gene4denovo/uploads/gene4denovo/De_novo_mutations_and_annotations_in_coding_region_1.2.xlsx		Release version 1.2 (Updated: 07/08/2022)
C3orf20	ASD_DN_Damaging	1	http://www.genemed.tech/gene4denovo/uploads/gene4denovo/De_novo_mutations_and_annotations_in_coding_region_1.2.xlsx		Release version 1.2 (Updated: 07/08/2022)
C3orf56	ASD_DN_Damaging	1	http://www.genemed.tech/gene4denovo/uploads/gene4denovo/De_novo_mutations_and_annotations_in_coding_region_1.2.xlsx		Release version 1.2 (Updated: 07/08/2022)
C4orf46	ASD_DN_Damaging	1	http://www.genemed.tech/gene4denovo/uploads/gene4denovo/De_novo_mutations_and_annotations_in_coding_region_1.2.xlsx		Release version 1.2 (Updated: 07/08/2022)
C4orf54	ASD_DN_Damaging	1	http://www.genemed.tech/gene4denovo/uploads/gene4denovo/De_novo_mutations_and_annotations_in_coding_region_1.2.xlsx		Release version 1.2 (Updated: 07/08/2022)
C5	ASD_DN_Damaging	3	http://www.genemed.tech/gene4denovo/uploads/gene4denovo/De_novo_mutations_and_annotations_in_coding_region_1.2.xlsx		Release version 1.2 (Updated: 07/08/2022)
C5orf49	ASD_DN_Damaging	3	http://www.genemed.tech/gene4denovo/uploads/gene4denovo/De_novo_mutations_and_annotations_in_coding_region_1.2.xlsx		Release version 1.2 (Updated: 07/08/2022)
C6orf47	ASD_DN_Damaging	1	http://www.genemed.tech/gene4denovo/uploads/gene4denovo/De_novo_mutations_and_annotations_in_coding_region_1.2.xlsx		Release version 1.2 (Updated: 07/08/2022)
C7	ASD_DN_Damaging	1	http://www.genemed.tech/gene4denovo/uploads/gene4denovo/De_novo_mutations_and_annotations_in_coding_region_1.2.xlsx		Release version 1.2 (Updated: 07/08/2022)
C7orf26	ASD_DN_Damaging	2	http://www.genemed.tech/gene4denovo/uploads/gene4denovo/De_novo_mutations_and_annotations_in_coding_region_1.2.xlsx		Release version 1.2 (Updated: 07/08/2022)
C8B	ASD_DN_Damaging	1	http://www.genemed.tech/gene4denovo/uploads/gene4denovo/De_novo_mutations_and_annotations_in_coding_region_1.2.xlsx		Release version 1.2 (Updated: 07/08/2022)
CA10	ASD_DN_Damaging	1	http://www.genemed.tech/gene4denovo/uploads/gene4denovo/De_novo_mutations_and_annotations_in_coding_region_1.2.xlsx		Release version 1.2 (Updated: 07/08/2022)
CA12	ASD_DN_Damaging	1	http://www.genemed.tech/gene4denovo/uploads/gene4denovo/De_novo_mutations_and_annotations_in_coding_region_1.2.xlsx		Release version 1.2 (Updated: 07/08/2022)
CA14	ASD_DN_Damaging	1	http://www.genemed.tech/gene4denovo/uploads/gene4denovo/De_novo_mutations_and_annotations_in_coding_region_1.2.xlsx		Release version 1.2 (Updated: 07/08/2022)
CA3	ASD_DN_Damaging	2	http://www.genemed.tech/gene4denovo/uploads/gene4denovo/De_novo_mutations_and_annotations_in_coding_region_1.2.xlsx		Release version 1.2 (Updated: 07/08/2022)
CABIN1	ASD_DN_Damaging	3	http://www.genemed.tech/gene4denovo/uploads/gene4denovo/De_novo_mutations_and_annotations_in_coding_region_1.2.xlsx		Release version 1.2 (Updated: 07/08/2022)
CABLES1	ASD_DN_Damaging	1	http://www.genemed.tech/gene4denovo/uploads/gene4denovo/De_novo_mutations_and_annotations_in_coding_region_1.2.xlsx		Release version 1.2 (Updated: 07/08/2022)
CACFD1	ASD_DN_Damaging	1	http://www.genemed.tech/gene4denovo/uploads/gene4denovo/De_novo_mutations_and_annotations_in_coding_region_1.2.xlsx		Release version 1.2 (Updated: 07/08/2022)
CACNA1A	ASD_DN_Damaging	1	http://www.genemed.tech/gene4denovo/uploads/gene4denovo/De_novo_mutations_and_annotations_in_coding_region_1.2.xlsx		Release version 1.2 (Updated: 07/08/2022)
CACNA1B	ASD_DN_Damaging	1	http://www.genemed.tech/gene4denovo/uploads/gene4denovo/De_novo_mutations_and_annotations_in_coding_region_1.2.xlsx		Release version 1.2 (Updated: 07/08/2022)
CACNA1C	ASD_DN_Damaging	2	http://www.genemed.tech/gene4denovo/uploads/gene4denovo/De_novo_mutations_and_annotations_in_coding_region_1.2.xlsx		Release version 1.2 (Updated: 07/08/2022)
CACNA1D	ASD_DN_Damaging	5	http://www.genemed.tech/gene4denovo/uploads/gene4denovo/De_novo_mutations_and_annotations_in_coding_region_1.2.xlsx		Release version 1.2 (Updated: 07/08/2022)
CACNA1E	ASD_DN_Damaging	5	http://www.genemed.tech/gene4denovo/uploads/gene4denovo/De_novo_mutations_and_annotations_in_coding_region_1.2.xlsx		Release version 1.2 (Updated: 07/08/2022)
CACNA1G	ASD_DN_Damaging	3	http://www.genemed.tech/gene4denovo/uploads/gene4denovo/De_novo_mutations_and_annotations_in_coding_region_1.2.xlsx		Release version 1.2 (Updated: 07/08/2022)
CACNA1H	ASD_DN_Damaging	5	http://www.genemed.tech/gene4denovo/uploads/gene4denovo/De_novo_mutations_and_annotations_in_coding_region_1.2.xlsx		Release version 1.2 (Updated: 07/08/2022)
CACNA1I	ASD_DN_Damaging	4	http://www.genemed.tech/gene4denovo/uploads/gene4denovo/De_novo_mutations_and_annotations_in_coding_region_1.2.xlsx		Release version 1.2 (Updated: 07/08/2022)
CACNA1S	ASD_DN_Damaging	2	http://www.genemed.tech/gene4denovo/uploads/gene4denovo/De_novo_mutations_and_annotations_in_coding_region_1.2.xlsx		Release version 1.2 (Updated: 07/08/2022)
CACNA2D1	ASD_DN_Damaging	2	http://www.genemed.tech/gene4denovo/uploads/gene4denovo/De_novo_mutations_and_annotations_in_coding_region_1.2.xlsx		Release version 1.2 (Updated: 07/08/2022)
CACNA2D3	ASD_DN_Damaging	2	http://www.genemed.tech/gene4denovo/uploads/gene4denovo/De_novo_mutations_and_annotations_in_coding_region_1.2.xlsx		Release version 1.2 (Updated: 07/08/2022)
CACNG3	ASD_DN_Damaging	1	http://www.genemed.tech/gene4denovo/uploads/gene4denovo/De_novo_mutations_and_annotations_in_coding_region_1.2.xlsx		Release version 1.2 (Updated: 07/08/2022)
CACTIN	ASD_DN_Damaging	1	http://www.genemed.tech/gene4denovo/uploads/gene4denovo/De_novo_mutations_and_annotations_in_coding_region_1.2.xlsx		Release version 1.2 (Updated: 07/08/2022)
CAD	ASD_DN_Damaging	1	http://www.genemed.tech/gene4denovo/uploads/gene4denovo/De_novo_mutations_and_annotations_in_coding_region_1.2.xlsx		Release version 1.2 (Updated: 07/08/2022)
CADM1	ASD_DN_Damaging	1	http://www.genemed.tech/gene4denovo/uploads/gene4denovo/De_novo_mutations_and_annotations_in_coding_region_1.2.xlsx		Release version 1.2 (Updated: 07/08/2022)
CADM2	ASD_DN_Damaging	3	http://www.genemed.tech/gene4denovo/uploads/gene4denovo/De_novo_mutations_and_annotations_in_coding_region_1.2.xlsx		Release version 1.2 (Updated: 07/08/2022)
CADPS	ASD_DN_Damaging	1	http://www.genemed.tech/gene4denovo/uploads/gene4denovo/De_novo_mutations_and_annotations_in_coding_region_1.2.xlsx		Release version 1.2 (Updated: 07/08/2022)
CALD1	ASD_DN_Damaging	1	http://www.genemed.tech/gene4denovo/uploads/gene4denovo/De_novo_mutations_and_annotations_in_coding_region_1.2.xlsx		Release version 1.2 (Updated: 07/08/2022)
CALU	ASD_DN_Damaging	2	http://www.genemed.tech/gene4denovo/uploads/gene4denovo/De_novo_mutations_and_annotations_in_coding_region_1.2.xlsx		Release version 1.2 (Updated: 07/08/2022)
CAMK2A	ASD_DN_Damaging	4	http://www.genemed.tech/gene4denovo/uploads/gene4denovo/De_novo_mutations_and_annotations_in_coding_region_1.2.xlsx		Release version 1.2 (Updated: 07/08/2022)
CAMK2B	ASD_DN_Damaging	2	http://www.genemed.tech/gene4denovo/uploads/gene4denovo/De_novo_mutations_and_annotations_in_coding_region_1.2.xlsx		Release version 1.2 (Updated: 07/08/2022)
CAMLG	ASD_DN_Damaging	1	http://www.genemed.tech/gene4denovo/uploads/gene4denovo/De_novo_mutations_and_annotations_in_coding_region_1.2.xlsx		Release version 1.2 (Updated: 07/08/2022)
CAMSAP1	ASD_DN_Damaging	3	http://www.genemed.tech/gene4denovo/uploads/gene4denovo/De_novo_mutations_and_annotations_in_coding_region_1.2.xlsx		Release version 1.2 (Updated: 07/08/2022)
CAMTA1	ASD_DN_Damaging	1	http://www.genemed.tech/gene4denovo/uploads/gene4denovo/De_novo_mutations_and_annotations_in_coding_region_1.2.xlsx		Release version 1.2 (Updated: 07/08/2022)
CAMTA2	ASD_DN_Damaging	1	http://www.genemed.tech/gene4denovo/uploads/gene4denovo/De_novo_mutations_and_annotations_in_coding_region_1.2.xlsx		Release version 1.2 (Updated: 07/08/2022)
CAP2	ASD_DN_Damaging	1	http://www.genemed.tech/gene4denovo/uploads/gene4denovo/De_novo_mutations_and_annotations_in_coding_region_1.2.xlsx		Release version 1.2 (Updated: 07/08/2022)
CAPG	ASD_DN_Damaging	1	http://www.genemed.tech/gene4denovo/uploads/gene4denovo/De_novo_mutations_and_annotations_in_coding_region_1.2.xlsx		Release version 1.2 (Updated: 07/08/2022)
CAPN10	ASD_DN_Damaging	1	http://www.genemed.tech/gene4denovo/uploads/gene4denovo/De_novo_mutations_and_annotations_in_coding_region_1.2.xlsx		Release version 1.2 (Updated: 07/08/2022)
CAPN12	ASD_DN_Damaging	2	http://www.genemed.tech/gene4denovo/uploads/gene4denovo/De_novo_mutations_and_annotations_in_coding_region_1.2.xlsx		Release version 1.2 (Updated: 07/08/2022)
CAPN13	ASD_DN_Damaging	1	http://www.genemed.tech/gene4denovo/uploads/gene4denovo/De_novo_mutations_and_annotations_in_coding_region_1.2.xlsx		Release version 1.2 (Updated: 07/08/2022)
CAPN14	ASD_DN_Damaging	1	http://www.genemed.tech/gene4denovo/uploads/gene4denovo/De_novo_mutations_and_annotations_in_coding_region_1.2.xlsx		Release version 1.2 (Updated: 07/08/2022)
CAPN5	ASD_DN_Damaging	1	http://www.genemed.tech/gene4denovo/uploads/gene4denovo/De_novo_mutations_and_annotations_in_coding_region_1.2.xlsx		Release version 1.2 (Updated: 07/08/2022)
CAPN7	ASD_DN_Damaging	1	http://www.genemed.tech/gene4denovo/uploads/gene4denovo/De_novo_mutations_and_annotations_in_coding_region_1.2.xlsx		Release version 1.2 (Updated: 07/08/2022)
CAPN8	ASD_DN_Damaging	1	http://www.genemed.tech/gene4denovo/uploads/gene4denovo/De_novo_mutations_and_annotations_in_coding_region_1.2.xlsx		Release version 1.2 (Updated: 07/08/2022)
CAPRIN1	ASD_DN_Damaging	2	http://www.genemed.tech/gene4denovo/uploads/gene4denovo/De_novo_mutations_and_annotations_in_coding_region_1.2.xlsx		Release version 1.2 (Updated: 07/08/2022)
CAPZA3	ASD_DN_Damaging	1	http://www.genemed.tech/gene4denovo/uploads/gene4denovo/De_novo_mutations_and_annotations_in_coding_region_1.2.xlsx		Release version 1.2 (Updated: 07/08/2022)
CARD10	ASD_DN_Damaging	1	http://www.genemed.tech/gene4denovo/uploads/gene4denovo/De_novo_mutations_and_annotations_in_coding_region_1.2.xlsx		Release version 1.2 (Updated: 07/08/2022)
CARD11	ASD_DN_Damaging	2	http://www.genemed.tech/gene4denovo/uploads/gene4denovo/De_novo_mutations_and_annotations_in_coding_region_1.2.xlsx		Release version 1.2 (Updated: 07/08/2022)
CARD14	ASD_DN_Damaging	1	http://www.genemed.tech/gene4denovo/uploads/gene4denovo/De_novo_mutations_and_annotations_in_coding_region_1.2.xlsx		Release version 1.2 (Updated: 07/08/2022)
CARF	ASD_DN_Damaging	1	http://www.genemed.tech/gene4denovo/uploads/gene4denovo/De_novo_mutations_and_annotations_in_coding_region_1.2.xlsx		Release version 1.2 (Updated: 07/08/2022)
CARMIL2	ASD_DN_Damaging	1	http://www.genemed.tech/gene4denovo/uploads/gene4denovo/De_novo_mutations_and_annotations_in_coding_region_1.2.xlsx		Release version 1.2 (Updated: 07/08/2022)
CARNS1	ASD_DN_Damaging	1	http://www.genemed.tech/gene4denovo/uploads/gene4denovo/De_novo_mutations_and_annotations_in_coding_region_1.2.xlsx		Release version 1.2 (Updated: 07/08/2022)
CARS2	ASD_DN_Damaging	1	http://www.genemed.tech/gene4denovo/uploads/gene4denovo/De_novo_mutations_and_annotations_in_coding_region_1.2.xlsx		Release version 1.2 (Updated: 07/08/2022)
CASC1	ASD_DN_Damaging	1	http://www.genemed.tech/gene4denovo/uploads/gene4denovo/De_novo_mutations_and_annotations_in_coding_region_1.2.xlsx		Release version 1.2 (Updated: 07/08/2022)
CASK	ASD_DN_Damaging	3	http://www.genemed.tech/gene4denovo/uploads/gene4denovo/De_novo_mutations_and_annotations_in_coding_region_1.2.xlsx		Release version 1.2 (Updated: 07/08/2022)
CASKIN1	ASD_DN_Damaging	2	http://www.genemed.tech/gene4denovo/uploads/gene4denovo/De_novo_mutations_and_annotations_in_coding_region_1.2.xlsx		Release version 1.2 (Updated: 07/08/2022)
CASKIN2	ASD_DN_Damaging	1	http://www.genemed.tech/gene4denovo/uploads/gene4denovo/De_novo_mutations_and_annotations_in_coding_region_1.2.xlsx		Release version 1.2 (Updated: 07/08/2022)
CASP10	ASD_DN_Damaging	1	http://www.genemed.tech/gene4denovo/uploads/gene4denovo/De_novo_mutations_and_annotations_in_coding_region_1.2.xlsx		Release version 1.2 (Updated: 07/08/2022)
CASP8AP2	ASD_DN_Damaging	1	http://www.genemed.tech/gene4denovo/uploads/gene4denovo/De_novo_mutations_and_annotations_in_coding_region_1.2.xlsx		Release version 1.2 (Updated: 07/08/2022)
CASR	ASD_DN_Damaging	2	http://www.genemed.tech/gene4denovo/uploads/gene4denovo/De_novo_mutations_and_annotations_in_coding_region_1.2.xlsx		Release version 1.2 (Updated: 07/08/2022)
CASZ1	ASD_DN_Damaging	4	http://www.genemed.tech/gene4denovo/uploads/gene4denovo/De_novo_mutations_and_annotations_in_coding_region_1.2.xlsx		Release version 1.2 (Updated: 07/08/2022)
CAT	ASD_DN_Damaging	1	http://www.genemed.tech/gene4denovo/uploads/gene4denovo/De_novo_mutations_and_annotations_in_coding_region_1.2.xlsx		Release version 1.2 (Updated: 07/08/2022)
CATSPERB	ASD_DN_Damaging	1	http://www.genemed.tech/gene4denovo/uploads/gene4denovo/De_novo_mutations_and_annotations_in_coding_region_1.2.xlsx		Release version 1.2 (Updated: 07/08/2022)
CATSPERG	ASD_DN_Damaging	1	http://www.genemed.tech/gene4denovo/uploads/gene4denovo/De_novo_mutations_and_annotations_in_coding_region_1.2.xlsx		Release version 1.2 (Updated: 07/08/2022)
CAVIN1	ASD_DN_Damaging	1	http://www.genemed.tech/gene4denovo/uploads/gene4denovo/De_novo_mutations_and_annotations_in_coding_region_1.2.xlsx		Release version 1.2 (Updated: 07/08/2022)
CAVIN4	ASD_DN_Damaging	1	http://www.genemed.tech/gene4denovo/uploads/gene4denovo/De_novo_mutations_and_annotations_in_coding_region_1.2.xlsx		Release version 1.2 (Updated: 07/08/2022)
CBFA2T3	ASD_DN_Damaging	4	http://www.genemed.tech/gene4denovo/uploads/gene4denovo/De_novo_mutations_and_annotations_in_coding_region_1.2.xlsx		Release version 1.2 (Updated: 07/08/2022)
CBL	ASD_DN_Damaging	3	http://www.genemed.tech/gene4denovo/uploads/gene4denovo/De_novo_mutations_and_annotations_in_coding_region_1.2.xlsx		Release version 1.2 (Updated: 07/08/2022)
CBX1	ASD_DN_Damaging	1	http://www.genemed.tech/gene4denovo/uploads/gene4denovo/De_novo_mutations_and_annotations_in_coding_region_1.2.xlsx		Release version 1.2 (Updated: 07/08/2022)
CBX4	ASD_DN_Damaging	1	http://www.genemed.tech/gene4denovo/uploads/gene4denovo/De_novo_mutations_and_annotations_in_coding_region_1.2.xlsx		Release version 1.2 (Updated: 07/08/2022)
CBX8	ASD_DN_Damaging	1	http://www.genemed.tech/gene4denovo/uploads/gene4denovo/De_novo_mutations_and_annotations_in_coding_region_1.2.xlsx		Release version 1.2 (Updated: 07/08/2022)
CC2D1A	ASD_DN_Damaging	1	http://www.genemed.tech/gene4denovo/uploads/gene4denovo/De_novo_mutations_and_annotations_in_coding_region_1.2.xlsx		Release version 1.2 (Updated: 07/08/2022)
CC2D1B	ASD_DN_Damaging	1	http://www.genemed.tech/gene4denovo/uploads/gene4denovo/De_novo_mutations_and_annotations_in_coding_region_1.2.xlsx		Release version 1.2 (Updated: 07/08/2022)
CCAR1	ASD_DN_Damaging	2	http://www.genemed.tech/gene4denovo/uploads/gene4denovo/De_novo_mutations_and_annotations_in_coding_region_1.2.xlsx		Release version 1.2 (Updated: 07/08/2022)
CCAR2	ASD_DN_Damaging	1	http://www.genemed.tech/gene4denovo/uploads/gene4denovo/De_novo_mutations_and_annotations_in_coding_region_1.2.xlsx		Release version 1.2 (Updated: 07/08/2022)
CCDC102A	ASD_DN_Damaging	2	http://www.genemed.tech/gene4denovo/uploads/gene4denovo/De_novo_mutations_and_annotations_in_coding_region_1.2.xlsx		Release version 1.2 (Updated: 07/08/2022)
CCDC113	ASD_DN_Damaging	1	http://www.genemed.tech/gene4denovo/uploads/gene4denovo/De_novo_mutations_and_annotations_in_coding_region_1.2.xlsx		Release version 1.2 (Updated: 07/08/2022)
CCDC115	ASD_DN_Damaging	1	http://www.genemed.tech/gene4denovo/uploads/gene4denovo/De_novo_mutations_and_annotations_in_coding_region_1.2.xlsx		Release version 1.2 (Updated: 07/08/2022)
CCDC120	ASD_DN_Damaging	1	http://www.genemed.tech/gene4denovo/uploads/gene4denovo/De_novo_mutations_and_annotations_in_coding_region_1.2.xlsx		Release version 1.2 (Updated: 07/08/2022)
CCDC125	ASD_DN_Damaging	1	http://www.genemed.tech/gene4denovo/uploads/gene4denovo/De_novo_mutations_and_annotations_in_coding_region_1.2.xlsx		Release version 1.2 (Updated: 07/08/2022)
CCDC142	ASD_DN_Damaging	1	http://www.genemed.tech/gene4denovo/uploads/gene4denovo/De_novo_mutations_and_annotations_in_coding_region_1.2.xlsx		Release version 1.2 (Updated: 07/08/2022)
CCDC157	ASD_DN_Damaging	1	http://www.genemed.tech/gene4denovo/uploads/gene4denovo/De_novo_mutations_and_annotations_in_coding_region_1.2.xlsx		Release version 1.2 (Updated: 07/08/2022)
CCDC171	ASD_DN_Damaging	2	http://www.genemed.tech/gene4denovo/uploads/gene4denovo/De_novo_mutations_and_annotations_in_coding_region_1.2.xlsx		Release version 1.2 (Updated: 07/08/2022)
CCDC173	ASD_DN_Damaging	1	http://www.genemed.tech/gene4denovo/uploads/gene4denovo/De_novo_mutations_and_annotations_in_coding_region_1.2.xlsx		Release version 1.2 (Updated: 07/08/2022)
CCDC18	ASD_DN_Damaging	3	http://www.genemed.tech/gene4denovo/uploads/gene4denovo/De_novo_mutations_and_annotations_in_coding_region_1.2.xlsx		Release version 1.2 (Updated: 07/08/2022)
CCDC189	ASD_DN_Damaging	1	http://www.genemed.tech/gene4denovo/uploads/gene4denovo/De_novo_mutations_and_annotations_in_coding_region_1.2.xlsx		Release version 1.2 (Updated: 07/08/2022)
CCDC27	ASD_DN_Damaging	1	http://www.genemed.tech/gene4denovo/uploads/gene4denovo/De_novo_mutations_and_annotations_in_coding_region_1.2.xlsx		Release version 1.2 (Updated: 07/08/2022)
CCDC28B	ASD_DN_Damaging	1	http://www.genemed.tech/gene4denovo/uploads/gene4denovo/De_novo_mutations_and_annotations_in_coding_region_1.2.xlsx		Release version 1.2 (Updated: 07/08/2022)
CCDC38	ASD_DN_Damaging	1	http://www.genemed.tech/gene4denovo/uploads/gene4denovo/De_novo_mutations_and_annotations_in_coding_region_1.2.xlsx		Release version 1.2 (Updated: 07/08/2022)
CCDC40	ASD_DN_Damaging	6	http://www.genemed.tech/gene4denovo/uploads/gene4denovo/De_novo_mutations_and_annotations_in_coding_region_1.2.xlsx		Release version 1.2 (Updated: 07/08/2022)
CCDC43	ASD_DN_Damaging	1	http://www.genemed.tech/gene4denovo/uploads/gene4denovo/De_novo_mutations_and_annotations_in_coding_region_1.2.xlsx		Release version 1.2 (Updated: 07/08/2022)
CCDC54	ASD_DN_Damaging	1	http://www.genemed.tech/gene4denovo/uploads/gene4denovo/De_novo_mutations_and_annotations_in_coding_region_1.2.xlsx		Release version 1.2 (Updated: 07/08/2022)
CCDC57	ASD_DN_Damaging	1	http://www.genemed.tech/gene4denovo/uploads/gene4denovo/De_novo_mutations_and_annotations_in_coding_region_1.2.xlsx		Release version 1.2 (Updated: 07/08/2022)
CCDC6	ASD_DN_Damaging	1	http://www.genemed.tech/gene4denovo/uploads/gene4denovo/De_novo_mutations_and_annotations_in_coding_region_1.2.xlsx		Release version 1.2 (Updated: 07/08/2022)
CCDC66	ASD_DN_Damaging	1	http://www.genemed.tech/gene4denovo/uploads/gene4denovo/De_novo_mutations_and_annotations_in_coding_region_1.2.xlsx		Release version 1.2 (Updated: 07/08/2022)
CCDC7	ASD_DN_Damaging	1	http://www.genemed.tech/gene4denovo/uploads/gene4denovo/De_novo_mutations_and_annotations_in_coding_region_1.2.xlsx		Release version 1.2 (Updated: 07/08/2022)
CCDC77	ASD_DN_Damaging	1	http://www.genemed.tech/gene4denovo/uploads/gene4denovo/De_novo_mutations_and_annotations_in_coding_region_1.2.xlsx		Release version 1.2 (Updated: 07/08/2022)
CCDC84	ASD_DN_Damaging	1	http://www.genemed.tech/gene4denovo/uploads/gene4denovo/De_novo_mutations_and_annotations_in_coding_region_1.2.xlsx		Release version 1.2 (Updated: 07/08/2022)
CCDC86	ASD_DN_Damaging	1	http://www.genemed.tech/gene4denovo/uploads/gene4denovo/De_novo_mutations_and_annotations_in_coding_region_1.2.xlsx		Release version 1.2 (Updated: 07/08/2022)
CCDC87	ASD_DN_Damaging	1	http://www.genemed.tech/gene4denovo/uploads/gene4denovo/De_novo_mutations_and_annotations_in_coding_region_1.2.xlsx		Release version 1.2 (Updated: 07/08/2022)
CCDC88C	ASD_DN_Damaging	1	http://www.genemed.tech/gene4denovo/uploads/gene4denovo/De_novo_mutations_and_annotations_in_coding_region_1.2.xlsx		Release version 1.2 (Updated: 07/08/2022)
CCDC97	ASD_DN_Damaging	1	http://www.genemed.tech/gene4denovo/uploads/gene4denovo/De_novo_mutations_and_annotations_in_coding_region_1.2.xlsx		Release version 1.2 (Updated: 07/08/2022)
CCHCR1	ASD_DN_Damaging	1	http://www.genemed.tech/gene4denovo/uploads/gene4denovo/De_novo_mutations_and_annotations_in_coding_region_1.2.xlsx		Release version 1.2 (Updated: 07/08/2022)
CCIN	ASD_DN_Damaging	1	http://www.genemed.tech/gene4denovo/uploads/gene4denovo/De_novo_mutations_and_annotations_in_coding_region_1.2.xlsx		Release version 1.2 (Updated: 07/08/2022)
CCL5	ASD_DN_Damaging	1	http://www.genemed.tech/gene4denovo/uploads/gene4denovo/De_novo_mutations_and_annotations_in_coding_region_1.2.xlsx		Release version 1.2 (Updated: 07/08/2022)
CCM2L	ASD_DN_Damaging	2	http://www.genemed.tech/gene4denovo/uploads/gene4denovo/De_novo_mutations_and_annotations_in_coding_region_1.2.xlsx		Release version 1.2 (Updated: 07/08/2022)
CCNB1	ASD_DN_Damaging	2	http://www.genemed.tech/gene4denovo/uploads/gene4denovo/De_novo_mutations_and_annotations_in_coding_region_1.2.xlsx		Release version 1.2 (Updated: 07/08/2022)
CCNH	ASD_DN_Damaging	1	http://www.genemed.tech/gene4denovo/uploads/gene4denovo/De_novo_mutations_and_annotations_in_coding_region_1.2.xlsx		Release version 1.2 (Updated: 07/08/2022)
CCNJL	ASD_DN_Damaging	1	http://www.genemed.tech/gene4denovo/uploads/gene4denovo/De_novo_mutations_and_annotations_in_coding_region_1.2.xlsx		Release version 1.2 (Updated: 07/08/2022)
CCNO	ASD_DN_Damaging	1	http://www.genemed.tech/gene4denovo/uploads/gene4denovo/De_novo_mutations_and_annotations_in_coding_region_1.2.xlsx		Release version 1.2 (Updated: 07/08/2022)
CCNT1	ASD_DN_Damaging	1	http://www.genemed.tech/gene4denovo/uploads/gene4denovo/De_novo_mutations_and_annotations_in_coding_region_1.2.xlsx		Release version 1.2 (Updated: 07/08/2022)
CCNT2	ASD_DN_Damaging	2	http://www.genemed.tech/gene4denovo/uploads/gene4denovo/De_novo_mutations_and_annotations_in_coding_region_1.2.xlsx		Release version 1.2 (Updated: 07/08/2022)
CCPG1	ASD_DN_Damaging	1	http://www.genemed.tech/gene4denovo/uploads/gene4denovo/De_novo_mutations_and_annotations_in_coding_region_1.2.xlsx		Release version 1.2 (Updated: 07/08/2022)
CCR6	ASD_DN_Damaging	1	http://www.genemed.tech/gene4denovo/uploads/gene4denovo/De_novo_mutations_and_annotations_in_coding_region_1.2.xlsx		Release version 1.2 (Updated: 07/08/2022)
CCR7	ASD_DN_Damaging	1	http://www.genemed.tech/gene4denovo/uploads/gene4denovo/De_novo_mutations_and_annotations_in_coding_region_1.2.xlsx		Release version 1.2 (Updated: 07/08/2022)
CCS	ASD_DN_Damaging	1	http://www.genemed.tech/gene4denovo/uploads/gene4denovo/De_novo_mutations_and_annotations_in_coding_region_1.2.xlsx		Release version 1.2 (Updated: 07/08/2022)
CCSER1	ASD_DN_Damaging	1	http://www.genemed.tech/gene4denovo/uploads/gene4denovo/De_novo_mutations_and_annotations_in_coding_region_1.2.xlsx		Release version 1.2 (Updated: 07/08/2022)
CCT5	ASD_DN_Damaging	1	http://www.genemed.tech/gene4denovo/uploads/gene4denovo/De_novo_mutations_and_annotations_in_coding_region_1.2.xlsx		Release version 1.2 (Updated: 07/08/2022)
CCT6B	ASD_DN_Damaging	2	http://www.genemed.tech/gene4denovo/uploads/gene4denovo/De_novo_mutations_and_annotations_in_coding_region_1.2.xlsx		Release version 1.2 (Updated: 07/08/2022)
CCT7	ASD_DN_Damaging	2	http://www.genemed.tech/gene4denovo/uploads/gene4denovo/De_novo_mutations_and_annotations_in_coding_region_1.2.xlsx		Release version 1.2 (Updated: 07/08/2022)
CD101	ASD_DN_Damaging	1	http://www.genemed.tech/gene4denovo/uploads/gene4denovo/De_novo_mutations_and_annotations_in_coding_region_1.2.xlsx		Release version 1.2 (Updated: 07/08/2022)
CD151	ASD_DN_Damaging	1	http://www.genemed.tech/gene4denovo/uploads/gene4denovo/De_novo_mutations_and_annotations_in_coding_region_1.2.xlsx		Release version 1.2 (Updated: 07/08/2022)
CD163	ASD_DN_Damaging	2	http://www.genemed.tech/gene4denovo/uploads/gene4denovo/De_novo_mutations_and_annotations_in_coding_region_1.2.xlsx		Release version 1.2 (Updated: 07/08/2022)
CD163L1	ASD_DN_Damaging	2	http://www.genemed.tech/gene4denovo/uploads/gene4denovo/De_novo_mutations_and_annotations_in_coding_region_1.2.xlsx		Release version 1.2 (Updated: 07/08/2022)
CD19	ASD_DN_Damaging	1	http://www.genemed.tech/gene4denovo/uploads/gene4denovo/De_novo_mutations_and_annotations_in_coding_region_1.2.xlsx		Release version 1.2 (Updated: 07/08/2022)
CD1A	ASD_DN_Damaging	1	http://www.genemed.tech/gene4denovo/uploads/gene4denovo/De_novo_mutations_and_annotations_in_coding_region_1.2.xlsx		Release version 1.2 (Updated: 07/08/2022)
CD200	ASD_DN_Damaging	1	http://www.genemed.tech/gene4denovo/uploads/gene4denovo/De_novo_mutations_and_annotations_in_coding_region_1.2.xlsx		Release version 1.2 (Updated: 07/08/2022)
CD200R1	ASD_DN_Damaging	1	http://www.genemed.tech/gene4denovo/uploads/gene4denovo/De_novo_mutations_and_annotations_in_coding_region_1.2.xlsx		Release version 1.2 (Updated: 07/08/2022)
CD22	ASD_DN_Damaging	1	http://www.genemed.tech/gene4denovo/uploads/gene4denovo/De_novo_mutations_and_annotations_in_coding_region_1.2.xlsx		Release version 1.2 (Updated: 07/08/2022)
CD53	ASD_DN_Damaging	1	http://www.genemed.tech/gene4denovo/uploads/gene4denovo/De_novo_mutations_and_annotations_in_coding_region_1.2.xlsx		Release version 1.2 (Updated: 07/08/2022)
CD59	ASD_DN_Damaging	1	http://www.genemed.tech/gene4denovo/uploads/gene4denovo/De_novo_mutations_and_annotations_in_coding_region_1.2.xlsx		Release version 1.2 (Updated: 07/08/2022)
CD5L	ASD_DN_Damaging	1	http://www.genemed.tech/gene4denovo/uploads/gene4denovo/De_novo_mutations_and_annotations_in_coding_region_1.2.xlsx		Release version 1.2 (Updated: 07/08/2022)
CD68	ASD_DN_Damaging	1	http://www.genemed.tech/gene4denovo/uploads/gene4denovo/De_novo_mutations_and_annotations_in_coding_region_1.2.xlsx		Release version 1.2 (Updated: 07/08/2022)
CD79A	ASD_DN_Damaging	1	http://www.genemed.tech/gene4denovo/uploads/gene4denovo/De_novo_mutations_and_annotations_in_coding_region_1.2.xlsx		Release version 1.2 (Updated: 07/08/2022)
CD8A	ASD_DN_Damaging	1	http://www.genemed.tech/gene4denovo/uploads/gene4denovo/De_novo_mutations_and_annotations_in_coding_region_1.2.xlsx		Release version 1.2 (Updated: 07/08/2022)
CD93	ASD_DN_Damaging	1	http://www.genemed.tech/gene4denovo/uploads/gene4denovo/De_novo_mutations_and_annotations_in_coding_region_1.2.xlsx		Release version 1.2 (Updated: 07/08/2022)
CDAN1	ASD_DN_Damaging	1	http://www.genemed.tech/gene4denovo/uploads/gene4denovo/De_novo_mutations_and_annotations_in_coding_region_1.2.xlsx		Release version 1.2 (Updated: 07/08/2022)
CDC23	ASD_DN_Damaging	1	http://www.genemed.tech/gene4denovo/uploads/gene4denovo/De_novo_mutations_and_annotations_in_coding_region_1.2.xlsx		Release version 1.2 (Updated: 07/08/2022)
CDC25C	ASD_DN_Damaging	1	http://www.genemed.tech/gene4denovo/uploads/gene4denovo/De_novo_mutations_and_annotations_in_coding_region_1.2.xlsx		Release version 1.2 (Updated: 07/08/2022)
CDC42	ASD_DN_Damaging	1	http://www.genemed.tech/gene4denovo/uploads/gene4denovo/De_novo_mutations_and_annotations_in_coding_region_1.2.xlsx		Release version 1.2 (Updated: 07/08/2022)
CDC42BPA	ASD_DN_Damaging	1	http://www.genemed.tech/gene4denovo/uploads/gene4denovo/De_novo_mutations_and_annotations_in_coding_region_1.2.xlsx		Release version 1.2 (Updated: 07/08/2022)
CDC42BPB	ASD_DN_Damaging	3	http://www.genemed.tech/gene4denovo/uploads/gene4denovo/De_novo_mutations_and_annotations_in_coding_region_1.2.xlsx		Release version 1.2 (Updated: 07/08/2022)
CDC42EP4	ASD_DN_Damaging	3	http://www.genemed.tech/gene4denovo/uploads/gene4denovo/De_novo_mutations_and_annotations_in_coding_region_1.2.xlsx		Release version 1.2 (Updated: 07/08/2022)
CDC5L	ASD_DN_Damaging	1	http://www.genemed.tech/gene4denovo/uploads/gene4denovo/De_novo_mutations_and_annotations_in_coding_region_1.2.xlsx		Release version 1.2 (Updated: 07/08/2022)
CDC7	ASD_DN_Damaging	1	http://www.genemed.tech/gene4denovo/uploads/gene4denovo/De_novo_mutations_and_annotations_in_coding_region_1.2.xlsx		Release version 1.2 (Updated: 07/08/2022)
CDC73	ASD_DN_Damaging	1	http://www.genemed.tech/gene4denovo/uploads/gene4denovo/De_novo_mutations_and_annotations_in_coding_region_1.2.xlsx		Release version 1.2 (Updated: 07/08/2022)
CDCA7	ASD_DN_Damaging	1	http://www.genemed.tech/gene4denovo/uploads/gene4denovo/De_novo_mutations_and_annotations_in_coding_region_1.2.xlsx		Release version 1.2 (Updated: 07/08/2022)
CDCP2	ASD_DN_Damaging	1	http://www.genemed.tech/gene4denovo/uploads/gene4denovo/De_novo_mutations_and_annotations_in_coding_region_1.2.xlsx		Release version 1.2 (Updated: 07/08/2022)
CDH1	ASD_DN_Damaging	1	http://www.genemed.tech/gene4denovo/uploads/gene4denovo/De_novo_mutations_and_annotations_in_coding_region_1.2.xlsx		Release version 1.2 (Updated: 07/08/2022)
CDH10	ASD_DN_Damaging	2	http://www.genemed.tech/gene4denovo/uploads/gene4denovo/De_novo_mutations_and_annotations_in_coding_region_1.2.xlsx		Release version 1.2 (Updated: 07/08/2022)
CDH12	ASD_DN_Damaging	1	http://www.genemed.tech/gene4denovo/uploads/gene4denovo/De_novo_mutations_and_annotations_in_coding_region_1.2.xlsx		Release version 1.2 (Updated: 07/08/2022)
CDH13	ASD_DN_Damaging	1	http://www.genemed.tech/gene4denovo/uploads/gene4denovo/De_novo_mutations_and_annotations_in_coding_region_1.2.xlsx		Release version 1.2 (Updated: 07/08/2022)
CDH16	ASD_DN_Damaging	1	http://www.genemed.tech/gene4denovo/uploads/gene4denovo/De_novo_mutations_and_annotations_in_coding_region_1.2.xlsx		Release version 1.2 (Updated: 07/08/2022)
CDH17	ASD_DN_Damaging	1	http://www.genemed.tech/gene4denovo/uploads/gene4denovo/De_novo_mutations_and_annotations_in_coding_region_1.2.xlsx		Release version 1.2 (Updated: 07/08/2022)
CDH18	ASD_DN_Damaging	2	http://www.genemed.tech/gene4denovo/uploads/gene4denovo/De_novo_mutations_and_annotations_in_coding_region_1.2.xlsx		Release version 1.2 (Updated: 07/08/2022)
CDH19	ASD_DN_Damaging	1	http://www.genemed.tech/gene4denovo/uploads/gene4denovo/De_novo_mutations_and_annotations_in_coding_region_1.2.xlsx		Release version 1.2 (Updated: 07/08/2022)
CDH2	ASD_DN_Damaging	1	http://www.genemed.tech/gene4denovo/uploads/gene4denovo/De_novo_mutations_and_annotations_in_coding_region_1.2.xlsx		Release version 1.2 (Updated: 07/08/2022)
CDH23	ASD_DN_Damaging	4	http://www.genemed.tech/gene4denovo/uploads/gene4denovo/De_novo_mutations_and_annotations_in_coding_region_1.2.xlsx		Release version 1.2 (Updated: 07/08/2022)
CDH24	ASD_DN_Damaging	5	http://www.genemed.tech/gene4denovo/uploads/gene4denovo/De_novo_mutations_and_annotations_in_coding_region_1.2.xlsx		Release version 1.2 (Updated: 07/08/2022)
CDH4	ASD_DN_Damaging	1	http://www.genemed.tech/gene4denovo/uploads/gene4denovo/De_novo_mutations_and_annotations_in_coding_region_1.2.xlsx		Release version 1.2 (Updated: 07/08/2022)
CDH5	ASD_DN_Damaging	1	http://www.genemed.tech/gene4denovo/uploads/gene4denovo/De_novo_mutations_and_annotations_in_coding_region_1.2.xlsx		Release version 1.2 (Updated: 07/08/2022)
CDH6	ASD_DN_Damaging	1	http://www.genemed.tech/gene4denovo/uploads/gene4denovo/De_novo_mutations_and_annotations_in_coding_region_1.2.xlsx		Release version 1.2 (Updated: 07/08/2022)
CDH7	ASD_DN_Damaging	1	http://www.genemed.tech/gene4denovo/uploads/gene4denovo/De_novo_mutations_and_annotations_in_coding_region_1.2.xlsx		Release version 1.2 (Updated: 07/08/2022)
CDH8	ASD_DN_Damaging	1	http://www.genemed.tech/gene4denovo/uploads/gene4denovo/De_novo_mutations_and_annotations_in_coding_region_1.2.xlsx		Release version 1.2 (Updated: 07/08/2022)
CDHR1	ASD_DN_Damaging	1	http://www.genemed.tech/gene4denovo/uploads/gene4denovo/De_novo_mutations_and_annotations_in_coding_region_1.2.xlsx		Release version 1.2 (Updated: 07/08/2022)
CDHR2	ASD_DN_Damaging	1	http://www.genemed.tech/gene4denovo/uploads/gene4denovo/De_novo_mutations_and_annotations_in_coding_region_1.2.xlsx		Release version 1.2 (Updated: 07/08/2022)
CDK10	ASD_DN_Damaging	1	http://www.genemed.tech/gene4denovo/uploads/gene4denovo/De_novo_mutations_and_annotations_in_coding_region_1.2.xlsx		Release version 1.2 (Updated: 07/08/2022)
CDK12	ASD_DN_Damaging	1	http://www.genemed.tech/gene4denovo/uploads/gene4denovo/De_novo_mutations_and_annotations_in_coding_region_1.2.xlsx		Release version 1.2 (Updated: 07/08/2022)
CDK13	ASD_DN_Damaging	3	http://www.genemed.tech/gene4denovo/uploads/gene4denovo/De_novo_mutations_and_annotations_in_coding_region_1.2.xlsx		Release version 1.2 (Updated: 07/08/2022)
CDK14	ASD_DN_Damaging	1	http://www.genemed.tech/gene4denovo/uploads/gene4denovo/De_novo_mutations_and_annotations_in_coding_region_1.2.xlsx		Release version 1.2 (Updated: 07/08/2022)
CDK16	ASD_DN_Damaging	1	http://www.genemed.tech/gene4denovo/uploads/gene4denovo/De_novo_mutations_and_annotations_in_coding_region_1.2.xlsx		Release version 1.2 (Updated: 07/08/2022)
CDK18	ASD_DN_Damaging	1	http://www.genemed.tech/gene4denovo/uploads/gene4denovo/De_novo_mutations_and_annotations_in_coding_region_1.2.xlsx		Release version 1.2 (Updated: 07/08/2022)
CDK4	ASD_DN_Damaging	1	http://www.genemed.tech/gene4denovo/uploads/gene4denovo/De_novo_mutations_and_annotations_in_coding_region_1.2.xlsx		Release version 1.2 (Updated: 07/08/2022)
CDK5RAP1	ASD_DN_Damaging	1	http://www.genemed.tech/gene4denovo/uploads/gene4denovo/De_novo_mutations_and_annotations_in_coding_region_1.2.xlsx		Release version 1.2 (Updated: 07/08/2022)
CDK7	ASD_DN_Damaging	1	http://www.genemed.tech/gene4denovo/uploads/gene4denovo/De_novo_mutations_and_annotations_in_coding_region_1.2.xlsx		Release version 1.2 (Updated: 07/08/2022)
CDK9	ASD_DN_Damaging	2	http://www.genemed.tech/gene4denovo/uploads/gene4denovo/De_novo_mutations_and_annotations_in_coding_region_1.2.xlsx		Release version 1.2 (Updated: 07/08/2022)
CDKL5	ASD_DN_Damaging	1	http://www.genemed.tech/gene4denovo/uploads/gene4denovo/De_novo_mutations_and_annotations_in_coding_region_1.2.xlsx		Release version 1.2 (Updated: 07/08/2022)
CDKN2A	ASD_DN_Damaging	1	http://www.genemed.tech/gene4denovo/uploads/gene4denovo/De_novo_mutations_and_annotations_in_coding_region_1.2.xlsx		Release version 1.2 (Updated: 07/08/2022)
CDKN2AIP	ASD_DN_Damaging	1	http://www.genemed.tech/gene4denovo/uploads/gene4denovo/De_novo_mutations_and_annotations_in_coding_region_1.2.xlsx		Release version 1.2 (Updated: 07/08/2022)
CDNF	ASD_DN_Damaging	1	http://www.genemed.tech/gene4denovo/uploads/gene4denovo/De_novo_mutations_and_annotations_in_coding_region_1.2.xlsx		Release version 1.2 (Updated: 07/08/2022)
CDON	ASD_DN_Damaging	2	http://www.genemed.tech/gene4denovo/uploads/gene4denovo/De_novo_mutations_and_annotations_in_coding_region_1.2.xlsx		Release version 1.2 (Updated: 07/08/2022)
CDS1	ASD_DN_Damaging	2	http://www.genemed.tech/gene4denovo/uploads/gene4denovo/De_novo_mutations_and_annotations_in_coding_region_1.2.xlsx		Release version 1.2 (Updated: 07/08/2022)
CDX1	ASD_DN_Damaging	1	http://www.genemed.tech/gene4denovo/uploads/gene4denovo/De_novo_mutations_and_annotations_in_coding_region_1.2.xlsx		Release version 1.2 (Updated: 07/08/2022)
CDX2	ASD_DN_Damaging	1	http://www.genemed.tech/gene4denovo/uploads/gene4denovo/De_novo_mutations_and_annotations_in_coding_region_1.2.xlsx		Release version 1.2 (Updated: 07/08/2022)
CEACAM20	ASD_DN_Damaging	1	http://www.genemed.tech/gene4denovo/uploads/gene4denovo/De_novo_mutations_and_annotations_in_coding_region_1.2.xlsx		Release version 1.2 (Updated: 07/08/2022)
CEACAM3	ASD_DN_Damaging	1	http://www.genemed.tech/gene4denovo/uploads/gene4denovo/De_novo_mutations_and_annotations_in_coding_region_1.2.xlsx		Release version 1.2 (Updated: 07/08/2022)
CEACAM8	ASD_DN_Damaging	1	http://www.genemed.tech/gene4denovo/uploads/gene4denovo/De_novo_mutations_and_annotations_in_coding_region_1.2.xlsx		Release version 1.2 (Updated: 07/08/2022)
CEBPB	ASD_DN_Damaging	1	http://www.genemed.tech/gene4denovo/uploads/gene4denovo/De_novo_mutations_and_annotations_in_coding_region_1.2.xlsx		Release version 1.2 (Updated: 07/08/2022)
CEBPG	ASD_DN_Damaging	1	http://www.genemed.tech/gene4denovo/uploads/gene4denovo/De_novo_mutations_and_annotations_in_coding_region_1.2.xlsx		Release version 1.2 (Updated: 07/08/2022)
CECR2	ASD_DN_Damaging	2	http://www.genemed.tech/gene4denovo/uploads/gene4denovo/De_novo_mutations_and_annotations_in_coding_region_1.2.xlsx		Release version 1.2 (Updated: 07/08/2022)
CELA3A	ASD_DN_Damaging	2	http://www.genemed.tech/gene4denovo/uploads/gene4denovo/De_novo_mutations_and_annotations_in_coding_region_1.2.xlsx		Release version 1.2 (Updated: 07/08/2022)
CELF2	ASD_DN_Damaging	3	http://www.genemed.tech/gene4denovo/uploads/gene4denovo/De_novo_mutations_and_annotations_in_coding_region_1.2.xlsx		Release version 1.2 (Updated: 07/08/2022)
CELF4	ASD_DN_Damaging	3	http://www.genemed.tech/gene4denovo/uploads/gene4denovo/De_novo_mutations_and_annotations_in_coding_region_1.2.xlsx		Release version 1.2 (Updated: 07/08/2022)
CELF6	ASD_DN_Damaging	1	http://www.genemed.tech/gene4denovo/uploads/gene4denovo/De_novo_mutations_and_annotations_in_coding_region_1.2.xlsx		Release version 1.2 (Updated: 07/08/2022)
CELSR1	ASD_DN_Damaging	2	http://www.genemed.tech/gene4denovo/uploads/gene4denovo/De_novo_mutations_and_annotations_in_coding_region_1.2.xlsx		Release version 1.2 (Updated: 07/08/2022)
CELSR2	ASD_DN_Damaging	2	http://www.genemed.tech/gene4denovo/uploads/gene4denovo/De_novo_mutations_and_annotations_in_coding_region_1.2.xlsx		Release version 1.2 (Updated: 07/08/2022)
CELSR3	ASD_DN_Damaging	2	http://www.genemed.tech/gene4denovo/uploads/gene4denovo/De_novo_mutations_and_annotations_in_coding_region_1.2.xlsx		Release version 1.2 (Updated: 07/08/2022)
CEMIP	ASD_DN_Damaging	4	http://www.genemed.tech/gene4denovo/uploads/gene4denovo/De_novo_mutations_and_annotations_in_coding_region_1.2.xlsx		Release version 1.2 (Updated: 07/08/2022)
CEND1	ASD_DN_Damaging	1	http://www.genemed.tech/gene4denovo/uploads/gene4denovo/De_novo_mutations_and_annotations_in_coding_region_1.2.xlsx		Release version 1.2 (Updated: 07/08/2022)
CENPE	ASD_DN_Damaging	2	http://www.genemed.tech/gene4denovo/uploads/gene4denovo/De_novo_mutations_and_annotations_in_coding_region_1.2.xlsx		Release version 1.2 (Updated: 07/08/2022)
CENPL	ASD_DN_Damaging	1	http://www.genemed.tech/gene4denovo/uploads/gene4denovo/De_novo_mutations_and_annotations_in_coding_region_1.2.xlsx		Release version 1.2 (Updated: 07/08/2022)
CENPV	ASD_DN_Damaging	1	http://www.genemed.tech/gene4denovo/uploads/gene4denovo/De_novo_mutations_and_annotations_in_coding_region_1.2.xlsx		Release version 1.2 (Updated: 07/08/2022)
CEP104	ASD_DN_Damaging	1	http://www.genemed.tech/gene4denovo/uploads/gene4denovo/De_novo_mutations_and_annotations_in_coding_region_1.2.xlsx		Release version 1.2 (Updated: 07/08/2022)
CEP120	ASD_DN_Damaging	3	http://www.genemed.tech/gene4denovo/uploads/gene4denovo/De_novo_mutations_and_annotations_in_coding_region_1.2.xlsx		Release version 1.2 (Updated: 07/08/2022)
CEP128	ASD_DN_Damaging	2	http://www.genemed.tech/gene4denovo/uploads/gene4denovo/De_novo_mutations_and_annotations_in_coding_region_1.2.xlsx		Release version 1.2 (Updated: 07/08/2022)
CEP135	ASD_DN_Damaging	1	http://www.genemed.tech/gene4denovo/uploads/gene4denovo/De_novo_mutations_and_annotations_in_coding_region_1.2.xlsx		Release version 1.2 (Updated: 07/08/2022)
CEP152	ASD_DN_Damaging	1	http://www.genemed.tech/gene4denovo/uploads/gene4denovo/De_novo_mutations_and_annotations_in_coding_region_1.2.xlsx		Release version 1.2 (Updated: 07/08/2022)
CEP162	ASD_DN_Damaging	1	http://www.genemed.tech/gene4denovo/uploads/gene4denovo/De_novo_mutations_and_annotations_in_coding_region_1.2.xlsx		Release version 1.2 (Updated: 07/08/2022)
CEP164	ASD_DN_Damaging	1	http://www.genemed.tech/gene4denovo/uploads/gene4denovo/De_novo_mutations_and_annotations_in_coding_region_1.2.xlsx		Release version 1.2 (Updated: 07/08/2022)
CEP170	ASD_DN_Damaging	1	http://www.genemed.tech/gene4denovo/uploads/gene4denovo/De_novo_mutations_and_annotations_in_coding_region_1.2.xlsx		Release version 1.2 (Updated: 07/08/2022)
CEP170B	ASD_DN_Damaging	2	http://www.genemed.tech/gene4denovo/uploads/gene4denovo/De_novo_mutations_and_annotations_in_coding_region_1.2.xlsx		Release version 1.2 (Updated: 07/08/2022)
CEP192	ASD_DN_Damaging	1	http://www.genemed.tech/gene4denovo/uploads/gene4denovo/De_novo_mutations_and_annotations_in_coding_region_1.2.xlsx		Release version 1.2 (Updated: 07/08/2022)
CEP295	ASD_DN_Damaging	3	http://www.genemed.tech/gene4denovo/uploads/gene4denovo/De_novo_mutations_and_annotations_in_coding_region_1.2.xlsx		Release version 1.2 (Updated: 07/08/2022)
CEP350	ASD_DN_Damaging	3	http://www.genemed.tech/gene4denovo/uploads/gene4denovo/De_novo_mutations_and_annotations_in_coding_region_1.2.xlsx		Release version 1.2 (Updated: 07/08/2022)
CEP41	ASD_DN_Damaging	1	http://www.genemed.tech/gene4denovo/uploads/gene4denovo/De_novo_mutations_and_annotations_in_coding_region_1.2.xlsx		Release version 1.2 (Updated: 07/08/2022)
CEP83	ASD_DN_Damaging	1	http://www.genemed.tech/gene4denovo/uploads/gene4denovo/De_novo_mutations_and_annotations_in_coding_region_1.2.xlsx		Release version 1.2 (Updated: 07/08/2022)
CEP85L	ASD_DN_Damaging	4	http://www.genemed.tech/gene4denovo/uploads/gene4denovo/De_novo_mutations_and_annotations_in_coding_region_1.2.xlsx		Release version 1.2 (Updated: 07/08/2022)
CEPT1	ASD_DN_Damaging	1	http://www.genemed.tech/gene4denovo/uploads/gene4denovo/De_novo_mutations_and_annotations_in_coding_region_1.2.xlsx		Release version 1.2 (Updated: 07/08/2022)
CERK	ASD_DN_Damaging	1	http://www.genemed.tech/gene4denovo/uploads/gene4denovo/De_novo_mutations_and_annotations_in_coding_region_1.2.xlsx		Release version 1.2 (Updated: 07/08/2022)
CERS1;GDF1	ASD_DN_Damaging	1	http://www.genemed.tech/gene4denovo/uploads/gene4denovo/De_novo_mutations_and_annotations_in_coding_region_1.2.xlsx		Release version 1.2 (Updated: 07/08/2022)
CERS4	ASD_DN_Damaging	3	http://www.genemed.tech/gene4denovo/uploads/gene4denovo/De_novo_mutations_and_annotations_in_coding_region_1.2.xlsx		Release version 1.2 (Updated: 07/08/2022)
CERT1	ASD_DN_Damaging	1	http://www.genemed.tech/gene4denovo/uploads/gene4denovo/De_novo_mutations_and_annotations_in_coding_region_1.2.xlsx		Release version 1.2 (Updated: 07/08/2022)
CFAP100	ASD_DN_Damaging	1	http://www.genemed.tech/gene4denovo/uploads/gene4denovo/De_novo_mutations_and_annotations_in_coding_region_1.2.xlsx		Release version 1.2 (Updated: 07/08/2022)
CFAP206	ASD_DN_Damaging	2	http://www.genemed.tech/gene4denovo/uploads/gene4denovo/De_novo_mutations_and_annotations_in_coding_region_1.2.xlsx		Release version 1.2 (Updated: 07/08/2022)
CFAP36	ASD_DN_Damaging	1	http://www.genemed.tech/gene4denovo/uploads/gene4denovo/De_novo_mutations_and_annotations_in_coding_region_1.2.xlsx		Release version 1.2 (Updated: 07/08/2022)
CFAP410	ASD_DN_Damaging	1	http://www.genemed.tech/gene4denovo/uploads/gene4denovo/De_novo_mutations_and_annotations_in_coding_region_1.2.xlsx		Release version 1.2 (Updated: 07/08/2022)
CFAP43	ASD_DN_Damaging	2	http://www.genemed.tech/gene4denovo/uploads/gene4denovo/De_novo_mutations_and_annotations_in_coding_region_1.2.xlsx		Release version 1.2 (Updated: 07/08/2022)
CFAP45	ASD_DN_Damaging	1	http://www.genemed.tech/gene4denovo/uploads/gene4denovo/De_novo_mutations_and_annotations_in_coding_region_1.2.xlsx		Release version 1.2 (Updated: 07/08/2022)
CFAP54	ASD_DN_Damaging	2	http://www.genemed.tech/gene4denovo/uploads/gene4denovo/De_novo_mutations_and_annotations_in_coding_region_1.2.xlsx		Release version 1.2 (Updated: 07/08/2022)
CFAP70	ASD_DN_Damaging	3	http://www.genemed.tech/gene4denovo/uploads/gene4denovo/De_novo_mutations_and_annotations_in_coding_region_1.2.xlsx		Release version 1.2 (Updated: 07/08/2022)
CFAP73	ASD_DN_Damaging	1	http://www.genemed.tech/gene4denovo/uploads/gene4denovo/De_novo_mutations_and_annotations_in_coding_region_1.2.xlsx		Release version 1.2 (Updated: 07/08/2022)
CFAP74	ASD_DN_Damaging	2	http://www.genemed.tech/gene4denovo/uploads/gene4denovo/De_novo_mutations_and_annotations_in_coding_region_1.2.xlsx		Release version 1.2 (Updated: 07/08/2022)
CFDP1	ASD_DN_Damaging	2	http://www.genemed.tech/gene4denovo/uploads/gene4denovo/De_novo_mutations_and_annotations_in_coding_region_1.2.xlsx		Release version 1.2 (Updated: 07/08/2022)
CFI	ASD_DN_Damaging	1	http://www.genemed.tech/gene4denovo/uploads/gene4denovo/De_novo_mutations_and_annotations_in_coding_region_1.2.xlsx		Release version 1.2 (Updated: 07/08/2022)
CFTR	ASD_DN_Damaging	1	http://www.genemed.tech/gene4denovo/uploads/gene4denovo/De_novo_mutations_and_annotations_in_coding_region_1.2.xlsx		Release version 1.2 (Updated: 07/08/2022)
CGGBP1	ASD_DN_Damaging	2	http://www.genemed.tech/gene4denovo/uploads/gene4denovo/De_novo_mutations_and_annotations_in_coding_region_1.2.xlsx		Release version 1.2 (Updated: 07/08/2022)
CGNL1	ASD_DN_Damaging	1	http://www.genemed.tech/gene4denovo/uploads/gene4denovo/De_novo_mutations_and_annotations_in_coding_region_1.2.xlsx		Release version 1.2 (Updated: 07/08/2022)
CGRRF1	ASD_DN_Damaging	2	http://www.genemed.tech/gene4denovo/uploads/gene4denovo/De_novo_mutations_and_annotations_in_coding_region_1.2.xlsx		Release version 1.2 (Updated: 07/08/2022)
CHAF1A	ASD_DN_Damaging	2	http://www.genemed.tech/gene4denovo/uploads/gene4denovo/De_novo_mutations_and_annotations_in_coding_region_1.2.xlsx		Release version 1.2 (Updated: 07/08/2022)
CHAMP1	ASD_DN_Damaging	1	http://www.genemed.tech/gene4denovo/uploads/gene4denovo/De_novo_mutations_and_annotations_in_coding_region_1.2.xlsx		Release version 1.2 (Updated: 07/08/2022)
CHCHD10	ASD_DN_Damaging	1	http://www.genemed.tech/gene4denovo/uploads/gene4denovo/De_novo_mutations_and_annotations_in_coding_region_1.2.xlsx		Release version 1.2 (Updated: 07/08/2022)
CHCHD4	ASD_DN_Damaging	1	http://www.genemed.tech/gene4denovo/uploads/gene4denovo/De_novo_mutations_and_annotations_in_coding_region_1.2.xlsx		Release version 1.2 (Updated: 07/08/2022)
CHD1	ASD_DN_Damaging	3	http://www.genemed.tech/gene4denovo/uploads/gene4denovo/De_novo_mutations_and_annotations_in_coding_region_1.2.xlsx		Release version 1.2 (Updated: 07/08/2022)
CHD1L	ASD_DN_Damaging	1	http://www.genemed.tech/gene4denovo/uploads/gene4denovo/De_novo_mutations_and_annotations_in_coding_region_1.2.xlsx		Release version 1.2 (Updated: 07/08/2022)
CHD2	ASD_DN_Damaging	15	http://www.genemed.tech/gene4denovo/uploads/gene4denovo/De_novo_mutations_and_annotations_in_coding_region_1.2.xlsx		Release version 1.2 (Updated: 07/08/2022)
CHD3	ASD_DN_Damaging	6	http://www.genemed.tech/gene4denovo/uploads/gene4denovo/De_novo_mutations_and_annotations_in_coding_region_1.2.xlsx		Release version 1.2 (Updated: 07/08/2022)
CHD4	ASD_DN_Damaging	1	http://www.genemed.tech/gene4denovo/uploads/gene4denovo/De_novo_mutations_and_annotations_in_coding_region_1.2.xlsx		Release version 1.2 (Updated: 07/08/2022)
CHD5	ASD_DN_Damaging	2	http://www.genemed.tech/gene4denovo/uploads/gene4denovo/De_novo_mutations_and_annotations_in_coding_region_1.2.xlsx		Release version 1.2 (Updated: 07/08/2022)
CHD6	ASD_DN_Damaging	4	http://www.genemed.tech/gene4denovo/uploads/gene4denovo/De_novo_mutations_and_annotations_in_coding_region_1.2.xlsx		Release version 1.2 (Updated: 07/08/2022)
CHD7	ASD_DN_Damaging	5	http://www.genemed.tech/gene4denovo/uploads/gene4denovo/De_novo_mutations_and_annotations_in_coding_region_1.2.xlsx		Release version 1.2 (Updated: 07/08/2022)
CHD8	ASD_DN_Damaging	31	http://www.genemed.tech/gene4denovo/uploads/gene4denovo/De_novo_mutations_and_annotations_in_coding_region_1.2.xlsx		Release version 1.2 (Updated: 07/08/2022)
CHD9	ASD_DN_Damaging	4	http://www.genemed.tech/gene4denovo/uploads/gene4denovo/De_novo_mutations_and_annotations_in_coding_region_1.2.xlsx		Release version 1.2 (Updated: 07/08/2022)
CHERP	ASD_DN_Damaging	2	http://www.genemed.tech/gene4denovo/uploads/gene4denovo/De_novo_mutations_and_annotations_in_coding_region_1.2.xlsx		Release version 1.2 (Updated: 07/08/2022)
CHI3L1	ASD_DN_Damaging	1	http://www.genemed.tech/gene4denovo/uploads/gene4denovo/De_novo_mutations_and_annotations_in_coding_region_1.2.xlsx		Release version 1.2 (Updated: 07/08/2022)
CHKB	ASD_DN_Damaging	1	http://www.genemed.tech/gene4denovo/uploads/gene4denovo/De_novo_mutations_and_annotations_in_coding_region_1.2.xlsx		Release version 1.2 (Updated: 07/08/2022)
CHM	ASD_DN_Damaging	1	http://www.genemed.tech/gene4denovo/uploads/gene4denovo/De_novo_mutations_and_annotations_in_coding_region_1.2.xlsx		Release version 1.2 (Updated: 07/08/2022)
CHML	ASD_DN_Damaging	2	http://www.genemed.tech/gene4denovo/uploads/gene4denovo/De_novo_mutations_and_annotations_in_coding_region_1.2.xlsx		Release version 1.2 (Updated: 07/08/2022)
CHMP1A	ASD_DN_Damaging	1	http://www.genemed.tech/gene4denovo/uploads/gene4denovo/De_novo_mutations_and_annotations_in_coding_region_1.2.xlsx		Release version 1.2 (Updated: 07/08/2022)
CHMP7	ASD_DN_Damaging	1	http://www.genemed.tech/gene4denovo/uploads/gene4denovo/De_novo_mutations_and_annotations_in_coding_region_1.2.xlsx		Release version 1.2 (Updated: 07/08/2022)
CHPF2	ASD_DN_Damaging	2	http://www.genemed.tech/gene4denovo/uploads/gene4denovo/De_novo_mutations_and_annotations_in_coding_region_1.2.xlsx		Release version 1.2 (Updated: 07/08/2022)
CHRD	ASD_DN_Damaging	1	http://www.genemed.tech/gene4denovo/uploads/gene4denovo/De_novo_mutations_and_annotations_in_coding_region_1.2.xlsx		Release version 1.2 (Updated: 07/08/2022)
CHRDL2	ASD_DN_Damaging	1	http://www.genemed.tech/gene4denovo/uploads/gene4denovo/De_novo_mutations_and_annotations_in_coding_region_1.2.xlsx		Release version 1.2 (Updated: 07/08/2022)
CHRM2	ASD_DN_Damaging	1	http://www.genemed.tech/gene4denovo/uploads/gene4denovo/De_novo_mutations_and_annotations_in_coding_region_1.2.xlsx		Release version 1.2 (Updated: 07/08/2022)
CHRM3	ASD_DN_Damaging	1	http://www.genemed.tech/gene4denovo/uploads/gene4denovo/De_novo_mutations_and_annotations_in_coding_region_1.2.xlsx		Release version 1.2 (Updated: 07/08/2022)
CHRM4	ASD_DN_Damaging	1	http://www.genemed.tech/gene4denovo/uploads/gene4denovo/De_novo_mutations_and_annotations_in_coding_region_1.2.xlsx		Release version 1.2 (Updated: 07/08/2022)
CHRM5	ASD_DN_Damaging	2	http://www.genemed.tech/gene4denovo/uploads/gene4denovo/De_novo_mutations_and_annotations_in_coding_region_1.2.xlsx		Release version 1.2 (Updated: 07/08/2022)
CHRNA10	ASD_DN_Damaging	1	http://www.genemed.tech/gene4denovo/uploads/gene4denovo/De_novo_mutations_and_annotations_in_coding_region_1.2.xlsx		Release version 1.2 (Updated: 07/08/2022)
CHRNA3	ASD_DN_Damaging	1	http://www.genemed.tech/gene4denovo/uploads/gene4denovo/De_novo_mutations_and_annotations_in_coding_region_1.2.xlsx		Release version 1.2 (Updated: 07/08/2022)
CHRNA7	ASD_DN_Damaging	1	http://www.genemed.tech/gene4denovo/uploads/gene4denovo/De_novo_mutations_and_annotations_in_coding_region_1.2.xlsx		Release version 1.2 (Updated: 07/08/2022)
CHRNA9	ASD_DN_Damaging	2	http://www.genemed.tech/gene4denovo/uploads/gene4denovo/De_novo_mutations_and_annotations_in_coding_region_1.2.xlsx		Release version 1.2 (Updated: 07/08/2022)
CHRNB1	ASD_DN_Damaging	1	http://www.genemed.tech/gene4denovo/uploads/gene4denovo/De_novo_mutations_and_annotations_in_coding_region_1.2.xlsx		Release version 1.2 (Updated: 07/08/2022)
CHRNB4	ASD_DN_Damaging	1	http://www.genemed.tech/gene4denovo/uploads/gene4denovo/De_novo_mutations_and_annotations_in_coding_region_1.2.xlsx		Release version 1.2 (Updated: 07/08/2022)
CHRND	ASD_DN_Damaging	1	http://www.genemed.tech/gene4denovo/uploads/gene4denovo/De_novo_mutations_and_annotations_in_coding_region_1.2.xlsx		Release version 1.2 (Updated: 07/08/2022)
CHRNG	ASD_DN_Damaging	2	http://www.genemed.tech/gene4denovo/uploads/gene4denovo/De_novo_mutations_and_annotations_in_coding_region_1.2.xlsx		Release version 1.2 (Updated: 07/08/2022)
CHST1	ASD_DN_Damaging	1	http://www.genemed.tech/gene4denovo/uploads/gene4denovo/De_novo_mutations_and_annotations_in_coding_region_1.2.xlsx		Release version 1.2 (Updated: 07/08/2022)
CHST14	ASD_DN_Damaging	1	http://www.genemed.tech/gene4denovo/uploads/gene4denovo/De_novo_mutations_and_annotations_in_coding_region_1.2.xlsx		Release version 1.2 (Updated: 07/08/2022)
CHST2	ASD_DN_Damaging	2	http://www.genemed.tech/gene4denovo/uploads/gene4denovo/De_novo_mutations_and_annotations_in_coding_region_1.2.xlsx		Release version 1.2 (Updated: 07/08/2022)
CHST9	ASD_DN_Damaging	1	http://www.genemed.tech/gene4denovo/uploads/gene4denovo/De_novo_mutations_and_annotations_in_coding_region_1.2.xlsx		Release version 1.2 (Updated: 07/08/2022)
CHSY1	ASD_DN_Damaging	1	http://www.genemed.tech/gene4denovo/uploads/gene4denovo/De_novo_mutations_and_annotations_in_coding_region_1.2.xlsx		Release version 1.2 (Updated: 07/08/2022)
CHTF18	ASD_DN_Damaging	2	http://www.genemed.tech/gene4denovo/uploads/gene4denovo/De_novo_mutations_and_annotations_in_coding_region_1.2.xlsx		Release version 1.2 (Updated: 07/08/2022)
CHUK	ASD_DN_Damaging	1	http://www.genemed.tech/gene4denovo/uploads/gene4denovo/De_novo_mutations_and_annotations_in_coding_region_1.2.xlsx		Release version 1.2 (Updated: 07/08/2022)
CIB1	ASD_DN_Damaging	1	http://www.genemed.tech/gene4denovo/uploads/gene4denovo/De_novo_mutations_and_annotations_in_coding_region_1.2.xlsx		Release version 1.2 (Updated: 07/08/2022)
CIC	ASD_DN_Damaging	3	http://www.genemed.tech/gene4denovo/uploads/gene4denovo/De_novo_mutations_and_annotations_in_coding_region_1.2.xlsx		Release version 1.2 (Updated: 07/08/2022)
CILP	ASD_DN_Damaging	2	http://www.genemed.tech/gene4denovo/uploads/gene4denovo/De_novo_mutations_and_annotations_in_coding_region_1.2.xlsx		Release version 1.2 (Updated: 07/08/2022)
CIT	ASD_DN_Damaging	2	http://www.genemed.tech/gene4denovo/uploads/gene4denovo/De_novo_mutations_and_annotations_in_coding_region_1.2.xlsx		Release version 1.2 (Updated: 07/08/2022)
CKAP4	ASD_DN_Damaging	2	http://www.genemed.tech/gene4denovo/uploads/gene4denovo/De_novo_mutations_and_annotations_in_coding_region_1.2.xlsx		Release version 1.2 (Updated: 07/08/2022)
CKAP5	ASD_DN_Damaging	2	http://www.genemed.tech/gene4denovo/uploads/gene4denovo/De_novo_mutations_and_annotations_in_coding_region_1.2.xlsx		Release version 1.2 (Updated: 07/08/2022)
CLASP1	ASD_DN_Damaging	2	http://www.genemed.tech/gene4denovo/uploads/gene4denovo/De_novo_mutations_and_annotations_in_coding_region_1.2.xlsx		Release version 1.2 (Updated: 07/08/2022)
CLCA1	ASD_DN_Damaging	1	http://www.genemed.tech/gene4denovo/uploads/gene4denovo/De_novo_mutations_and_annotations_in_coding_region_1.2.xlsx		Release version 1.2 (Updated: 07/08/2022)
CLCA2	ASD_DN_Damaging	1	http://www.genemed.tech/gene4denovo/uploads/gene4denovo/De_novo_mutations_and_annotations_in_coding_region_1.2.xlsx		Release version 1.2 (Updated: 07/08/2022)
CLCA4	ASD_DN_Damaging	1	http://www.genemed.tech/gene4denovo/uploads/gene4denovo/De_novo_mutations_and_annotations_in_coding_region_1.2.xlsx		Release version 1.2 (Updated: 07/08/2022)
CLCN1	ASD_DN_Damaging	1	http://www.genemed.tech/gene4denovo/uploads/gene4denovo/De_novo_mutations_and_annotations_in_coding_region_1.2.xlsx		Release version 1.2 (Updated: 07/08/2022)
CLCN4	ASD_DN_Damaging	4	http://www.genemed.tech/gene4denovo/uploads/gene4denovo/De_novo_mutations_and_annotations_in_coding_region_1.2.xlsx		Release version 1.2 (Updated: 07/08/2022)
CLCN7	ASD_DN_Damaging	1	http://www.genemed.tech/gene4denovo/uploads/gene4denovo/De_novo_mutations_and_annotations_in_coding_region_1.2.xlsx		Release version 1.2 (Updated: 07/08/2022)
CLCNKA	ASD_DN_Damaging	1	http://www.genemed.tech/gene4denovo/uploads/gene4denovo/De_novo_mutations_and_annotations_in_coding_region_1.2.xlsx		Release version 1.2 (Updated: 07/08/2022)
CLEC14A	ASD_DN_Damaging	1	http://www.genemed.tech/gene4denovo/uploads/gene4denovo/De_novo_mutations_and_annotations_in_coding_region_1.2.xlsx		Release version 1.2 (Updated: 07/08/2022)
CLEC18B	ASD_DN_Damaging	1	http://www.genemed.tech/gene4denovo/uploads/gene4denovo/De_novo_mutations_and_annotations_in_coding_region_1.2.xlsx		Release version 1.2 (Updated: 07/08/2022)
CLEC3A	ASD_DN_Damaging	1	http://www.genemed.tech/gene4denovo/uploads/gene4denovo/De_novo_mutations_and_annotations_in_coding_region_1.2.xlsx		Release version 1.2 (Updated: 07/08/2022)
CLHC1	ASD_DN_Damaging	2	http://www.genemed.tech/gene4denovo/uploads/gene4denovo/De_novo_mutations_and_annotations_in_coding_region_1.2.xlsx		Release version 1.2 (Updated: 07/08/2022)
CLIP1	ASD_DN_Damaging	1	http://www.genemed.tech/gene4denovo/uploads/gene4denovo/De_novo_mutations_and_annotations_in_coding_region_1.2.xlsx		Release version 1.2 (Updated: 07/08/2022)
CLIP2	ASD_DN_Damaging	2	http://www.genemed.tech/gene4denovo/uploads/gene4denovo/De_novo_mutations_and_annotations_in_coding_region_1.2.xlsx		Release version 1.2 (Updated: 07/08/2022)
CLIP3	ASD_DN_Damaging	1	http://www.genemed.tech/gene4denovo/uploads/gene4denovo/De_novo_mutations_and_annotations_in_coding_region_1.2.xlsx		Release version 1.2 (Updated: 07/08/2022)
CLK2	ASD_DN_Damaging	1	http://www.genemed.tech/gene4denovo/uploads/gene4denovo/De_novo_mutations_and_annotations_in_coding_region_1.2.xlsx		Release version 1.2 (Updated: 07/08/2022)
CLNK	ASD_DN_Damaging	1	http://www.genemed.tech/gene4denovo/uploads/gene4denovo/De_novo_mutations_and_annotations_in_coding_region_1.2.xlsx		Release version 1.2 (Updated: 07/08/2022)
CLPTM1	ASD_DN_Damaging	3	http://www.genemed.tech/gene4denovo/uploads/gene4denovo/De_novo_mutations_and_annotations_in_coding_region_1.2.xlsx		Release version 1.2 (Updated: 07/08/2022)
CLSTN1	ASD_DN_Damaging	1	http://www.genemed.tech/gene4denovo/uploads/gene4denovo/De_novo_mutations_and_annotations_in_coding_region_1.2.xlsx		Release version 1.2 (Updated: 07/08/2022)
CLSTN2	ASD_DN_Damaging	1	http://www.genemed.tech/gene4denovo/uploads/gene4denovo/De_novo_mutations_and_annotations_in_coding_region_1.2.xlsx		Release version 1.2 (Updated: 07/08/2022)
CLSTN3	ASD_DN_Damaging	2	http://www.genemed.tech/gene4denovo/uploads/gene4denovo/De_novo_mutations_and_annotations_in_coding_region_1.2.xlsx		Release version 1.2 (Updated: 07/08/2022)
CLTC	ASD_DN_Damaging	2	http://www.genemed.tech/gene4denovo/uploads/gene4denovo/De_novo_mutations_and_annotations_in_coding_region_1.2.xlsx		Release version 1.2 (Updated: 07/08/2022)
CLTCL1	ASD_DN_Damaging	1	http://www.genemed.tech/gene4denovo/uploads/gene4denovo/De_novo_mutations_and_annotations_in_coding_region_1.2.xlsx		Release version 1.2 (Updated: 07/08/2022)
CLTRN	ASD_DN_Damaging	1	http://www.genemed.tech/gene4denovo/uploads/gene4denovo/De_novo_mutations_and_annotations_in_coding_region_1.2.xlsx		Release version 1.2 (Updated: 07/08/2022)
CLUAP1	ASD_DN_Damaging	2	http://www.genemed.tech/gene4denovo/uploads/gene4denovo/De_novo_mutations_and_annotations_in_coding_region_1.2.xlsx		Release version 1.2 (Updated: 07/08/2022)
CLUH	ASD_DN_Damaging	1	http://www.genemed.tech/gene4denovo/uploads/gene4denovo/De_novo_mutations_and_annotations_in_coding_region_1.2.xlsx		Release version 1.2 (Updated: 07/08/2022)
CLYBL	ASD_DN_Damaging	1	http://www.genemed.tech/gene4denovo/uploads/gene4denovo/De_novo_mutations_and_annotations_in_coding_region_1.2.xlsx		Release version 1.2 (Updated: 07/08/2022)
CMPK2	ASD_DN_Damaging	2	http://www.genemed.tech/gene4denovo/uploads/gene4denovo/De_novo_mutations_and_annotations_in_coding_region_1.2.xlsx		Release version 1.2 (Updated: 07/08/2022)
CMTR1	ASD_DN_Damaging	1	http://www.genemed.tech/gene4denovo/uploads/gene4denovo/De_novo_mutations_and_annotations_in_coding_region_1.2.xlsx		Release version 1.2 (Updated: 07/08/2022)
CMTR2	ASD_DN_Damaging	1	http://www.genemed.tech/gene4denovo/uploads/gene4denovo/De_novo_mutations_and_annotations_in_coding_region_1.2.xlsx		Release version 1.2 (Updated: 07/08/2022)
CMYA5	ASD_DN_Damaging	2	http://www.genemed.tech/gene4denovo/uploads/gene4denovo/De_novo_mutations_and_annotations_in_coding_region_1.2.xlsx		Release version 1.2 (Updated: 07/08/2022)
CNDP1	ASD_DN_Damaging	1	http://www.genemed.tech/gene4denovo/uploads/gene4denovo/De_novo_mutations_and_annotations_in_coding_region_1.2.xlsx		Release version 1.2 (Updated: 07/08/2022)
CNGA2	ASD_DN_Damaging	1	http://www.genemed.tech/gene4denovo/uploads/gene4denovo/De_novo_mutations_and_annotations_in_coding_region_1.2.xlsx		Release version 1.2 (Updated: 07/08/2022)
CNGB1	ASD_DN_Damaging	1	http://www.genemed.tech/gene4denovo/uploads/gene4denovo/De_novo_mutations_and_annotations_in_coding_region_1.2.xlsx		Release version 1.2 (Updated: 07/08/2022)
CNGB3	ASD_DN_Damaging	3	http://www.genemed.tech/gene4denovo/uploads/gene4denovo/De_novo_mutations_and_annotations_in_coding_region_1.2.xlsx		Release version 1.2 (Updated: 07/08/2022)
CNKSR1	ASD_DN_Damaging	1	http://www.genemed.tech/gene4denovo/uploads/gene4denovo/De_novo_mutations_and_annotations_in_coding_region_1.2.xlsx		Release version 1.2 (Updated: 07/08/2022)
CNKSR3	ASD_DN_Damaging	1	http://www.genemed.tech/gene4denovo/uploads/gene4denovo/De_novo_mutations_and_annotations_in_coding_region_1.2.xlsx		Release version 1.2 (Updated: 07/08/2022)
CNNM2	ASD_DN_Damaging	1	http://www.genemed.tech/gene4denovo/uploads/gene4denovo/De_novo_mutations_and_annotations_in_coding_region_1.2.xlsx		Release version 1.2 (Updated: 07/08/2022)
CNNM3	ASD_DN_Damaging	1	http://www.genemed.tech/gene4denovo/uploads/gene4denovo/De_novo_mutations_and_annotations_in_coding_region_1.2.xlsx		Release version 1.2 (Updated: 07/08/2022)
CNOT1	ASD_DN_Damaging	2	http://www.genemed.tech/gene4denovo/uploads/gene4denovo/De_novo_mutations_and_annotations_in_coding_region_1.2.xlsx		Release version 1.2 (Updated: 07/08/2022)
CNOT3	ASD_DN_Damaging	4	http://www.genemed.tech/gene4denovo/uploads/gene4denovo/De_novo_mutations_and_annotations_in_coding_region_1.2.xlsx		Release version 1.2 (Updated: 07/08/2022)
CNP	ASD_DN_Damaging	1	http://www.genemed.tech/gene4denovo/uploads/gene4denovo/De_novo_mutations_and_annotations_in_coding_region_1.2.xlsx		Release version 1.2 (Updated: 07/08/2022)
CNPPD1	ASD_DN_Damaging	1	http://www.genemed.tech/gene4denovo/uploads/gene4denovo/De_novo_mutations_and_annotations_in_coding_region_1.2.xlsx		Release version 1.2 (Updated: 07/08/2022)
CNPY2	ASD_DN_Damaging	1	http://www.genemed.tech/gene4denovo/uploads/gene4denovo/De_novo_mutations_and_annotations_in_coding_region_1.2.xlsx		Release version 1.2 (Updated: 07/08/2022)
CNR1	ASD_DN_Damaging	1	http://www.genemed.tech/gene4denovo/uploads/gene4denovo/De_novo_mutations_and_annotations_in_coding_region_1.2.xlsx		Release version 1.2 (Updated: 07/08/2022)
CNST	ASD_DN_Damaging	1	http://www.genemed.tech/gene4denovo/uploads/gene4denovo/De_novo_mutations_and_annotations_in_coding_region_1.2.xlsx		Release version 1.2 (Updated: 07/08/2022)
CNTN1	ASD_DN_Damaging	1	http://www.genemed.tech/gene4denovo/uploads/gene4denovo/De_novo_mutations_and_annotations_in_coding_region_1.2.xlsx		Release version 1.2 (Updated: 07/08/2022)
CNTN4	ASD_DN_Damaging	1	http://www.genemed.tech/gene4denovo/uploads/gene4denovo/De_novo_mutations_and_annotations_in_coding_region_1.2.xlsx		Release version 1.2 (Updated: 07/08/2022)
CNTN6	ASD_DN_Damaging	2	http://www.genemed.tech/gene4denovo/uploads/gene4denovo/De_novo_mutations_and_annotations_in_coding_region_1.2.xlsx		Release version 1.2 (Updated: 07/08/2022)
CNTNAP1	ASD_DN_Damaging	2	http://www.genemed.tech/gene4denovo/uploads/gene4denovo/De_novo_mutations_and_annotations_in_coding_region_1.2.xlsx		Release version 1.2 (Updated: 07/08/2022)
CNTNAP2	ASD_DN_Damaging	1	http://www.genemed.tech/gene4denovo/uploads/gene4denovo/De_novo_mutations_and_annotations_in_coding_region_1.2.xlsx		Release version 1.2 (Updated: 07/08/2022)
CNTNAP3	ASD_DN_Damaging	1	http://www.genemed.tech/gene4denovo/uploads/gene4denovo/De_novo_mutations_and_annotations_in_coding_region_1.2.xlsx		Release version 1.2 (Updated: 07/08/2022)
CNTNAP4	ASD_DN_Damaging	1	http://www.genemed.tech/gene4denovo/uploads/gene4denovo/De_novo_mutations_and_annotations_in_coding_region_1.2.xlsx		Release version 1.2 (Updated: 07/08/2022)
CNTNAP5	ASD_DN_Damaging	1	http://www.genemed.tech/gene4denovo/uploads/gene4denovo/De_novo_mutations_and_annotations_in_coding_region_1.2.xlsx		Release version 1.2 (Updated: 07/08/2022)
CNTROB	ASD_DN_Damaging	1	http://www.genemed.tech/gene4denovo/uploads/gene4denovo/De_novo_mutations_and_annotations_in_coding_region_1.2.xlsx		Release version 1.2 (Updated: 07/08/2022)
COBL	ASD_DN_Damaging	1	http://www.genemed.tech/gene4denovo/uploads/gene4denovo/De_novo_mutations_and_annotations_in_coding_region_1.2.xlsx		Release version 1.2 (Updated: 07/08/2022)
COCH	ASD_DN_Damaging	3	http://www.genemed.tech/gene4denovo/uploads/gene4denovo/De_novo_mutations_and_annotations_in_coding_region_1.2.xlsx		Release version 1.2 (Updated: 07/08/2022)
COG1	ASD_DN_Damaging	1	http://www.genemed.tech/gene4denovo/uploads/gene4denovo/De_novo_mutations_and_annotations_in_coding_region_1.2.xlsx		Release version 1.2 (Updated: 07/08/2022)
COG5	ASD_DN_Damaging	1	http://www.genemed.tech/gene4denovo/uploads/gene4denovo/De_novo_mutations_and_annotations_in_coding_region_1.2.xlsx		Release version 1.2 (Updated: 07/08/2022)
COG7	ASD_DN_Damaging	1	http://www.genemed.tech/gene4denovo/uploads/gene4denovo/De_novo_mutations_and_annotations_in_coding_region_1.2.xlsx		Release version 1.2 (Updated: 07/08/2022)
COIL	ASD_DN_Damaging	1	http://www.genemed.tech/gene4denovo/uploads/gene4denovo/De_novo_mutations_and_annotations_in_coding_region_1.2.xlsx		Release version 1.2 (Updated: 07/08/2022)
COL11A1	ASD_DN_Damaging	1	http://www.genemed.tech/gene4denovo/uploads/gene4denovo/De_novo_mutations_and_annotations_in_coding_region_1.2.xlsx		Release version 1.2 (Updated: 07/08/2022)
COL11A2	ASD_DN_Damaging	1	http://www.genemed.tech/gene4denovo/uploads/gene4denovo/De_novo_mutations_and_annotations_in_coding_region_1.2.xlsx		Release version 1.2 (Updated: 07/08/2022)
COL12A1	ASD_DN_Damaging	2	http://www.genemed.tech/gene4denovo/uploads/gene4denovo/De_novo_mutations_and_annotations_in_coding_region_1.2.xlsx		Release version 1.2 (Updated: 07/08/2022)
COL13A1	ASD_DN_Damaging	1	http://www.genemed.tech/gene4denovo/uploads/gene4denovo/De_novo_mutations_and_annotations_in_coding_region_1.2.xlsx		Release version 1.2 (Updated: 07/08/2022)
COL16A1	ASD_DN_Damaging	2	http://www.genemed.tech/gene4denovo/uploads/gene4denovo/De_novo_mutations_and_annotations_in_coding_region_1.2.xlsx		Release version 1.2 (Updated: 07/08/2022)
COL17A1	ASD_DN_Damaging	2	http://www.genemed.tech/gene4denovo/uploads/gene4denovo/De_novo_mutations_and_annotations_in_coding_region_1.2.xlsx		Release version 1.2 (Updated: 07/08/2022)
COL18A1	ASD_DN_Damaging	1	http://www.genemed.tech/gene4denovo/uploads/gene4denovo/De_novo_mutations_and_annotations_in_coding_region_1.2.xlsx		Release version 1.2 (Updated: 07/08/2022)
COL19A1	ASD_DN_Damaging	1	http://www.genemed.tech/gene4denovo/uploads/gene4denovo/De_novo_mutations_and_annotations_in_coding_region_1.2.xlsx		Release version 1.2 (Updated: 07/08/2022)
COL1A2	ASD_DN_Damaging	1	http://www.genemed.tech/gene4denovo/uploads/gene4denovo/De_novo_mutations_and_annotations_in_coding_region_1.2.xlsx		Release version 1.2 (Updated: 07/08/2022)
COL21A1	ASD_DN_Damaging	1	http://www.genemed.tech/gene4denovo/uploads/gene4denovo/De_novo_mutations_and_annotations_in_coding_region_1.2.xlsx		Release version 1.2 (Updated: 07/08/2022)
COL22A1	ASD_DN_Damaging	2	http://www.genemed.tech/gene4denovo/uploads/gene4denovo/De_novo_mutations_and_annotations_in_coding_region_1.2.xlsx		Release version 1.2 (Updated: 07/08/2022)
COL23A1	ASD_DN_Damaging	1	http://www.genemed.tech/gene4denovo/uploads/gene4denovo/De_novo_mutations_and_annotations_in_coding_region_1.2.xlsx		Release version 1.2 (Updated: 07/08/2022)
COL25A1	ASD_DN_Damaging	1	http://www.genemed.tech/gene4denovo/uploads/gene4denovo/De_novo_mutations_and_annotations_in_coding_region_1.2.xlsx		Release version 1.2 (Updated: 07/08/2022)
COL27A1	ASD_DN_Damaging	1	http://www.genemed.tech/gene4denovo/uploads/gene4denovo/De_novo_mutations_and_annotations_in_coding_region_1.2.xlsx		Release version 1.2 (Updated: 07/08/2022)
COL2A1	ASD_DN_Damaging	2	http://www.genemed.tech/gene4denovo/uploads/gene4denovo/De_novo_mutations_and_annotations_in_coding_region_1.2.xlsx		Release version 1.2 (Updated: 07/08/2022)
COL3A1	ASD_DN_Damaging	2	http://www.genemed.tech/gene4denovo/uploads/gene4denovo/De_novo_mutations_and_annotations_in_coding_region_1.2.xlsx		Release version 1.2 (Updated: 07/08/2022)
COL4A1	ASD_DN_Damaging	2	http://www.genemed.tech/gene4denovo/uploads/gene4denovo/De_novo_mutations_and_annotations_in_coding_region_1.2.xlsx		Release version 1.2 (Updated: 07/08/2022)
COL4A2	ASD_DN_Damaging	1	http://www.genemed.tech/gene4denovo/uploads/gene4denovo/De_novo_mutations_and_annotations_in_coding_region_1.2.xlsx		Release version 1.2 (Updated: 07/08/2022)
COL4A2-AS2	ASD_DN_Damaging	1	http://www.genemed.tech/gene4denovo/uploads/gene4denovo/De_novo_mutations_and_annotations_in_coding_region_1.2.xlsx		Release version 1.2 (Updated: 07/08/2022)
COL4A3	ASD_DN_Damaging	1	http://www.genemed.tech/gene4denovo/uploads/gene4denovo/De_novo_mutations_and_annotations_in_coding_region_1.2.xlsx		Release version 1.2 (Updated: 07/08/2022)
COL4A4	ASD_DN_Damaging	2	http://www.genemed.tech/gene4denovo/uploads/gene4denovo/De_novo_mutations_and_annotations_in_coding_region_1.2.xlsx		Release version 1.2 (Updated: 07/08/2022)
COL5A2	ASD_DN_Damaging	2	http://www.genemed.tech/gene4denovo/uploads/gene4denovo/De_novo_mutations_and_annotations_in_coding_region_1.2.xlsx		Release version 1.2 (Updated: 07/08/2022)
COL5A3	ASD_DN_Damaging	1	http://www.genemed.tech/gene4denovo/uploads/gene4denovo/De_novo_mutations_and_annotations_in_coding_region_1.2.xlsx		Release version 1.2 (Updated: 07/08/2022)
COL6A2	ASD_DN_Damaging	1	http://www.genemed.tech/gene4denovo/uploads/gene4denovo/De_novo_mutations_and_annotations_in_coding_region_1.2.xlsx		Release version 1.2 (Updated: 07/08/2022)
COL6A3	ASD_DN_Damaging	1	http://www.genemed.tech/gene4denovo/uploads/gene4denovo/De_novo_mutations_and_annotations_in_coding_region_1.2.xlsx		Release version 1.2 (Updated: 07/08/2022)
COL6A5	ASD_DN_Damaging	1	http://www.genemed.tech/gene4denovo/uploads/gene4denovo/De_novo_mutations_and_annotations_in_coding_region_1.2.xlsx		Release version 1.2 (Updated: 07/08/2022)
COL6A6	ASD_DN_Damaging	1	http://www.genemed.tech/gene4denovo/uploads/gene4denovo/De_novo_mutations_and_annotations_in_coding_region_1.2.xlsx		Release version 1.2 (Updated: 07/08/2022)
COL7A1	ASD_DN_Damaging	1	http://www.genemed.tech/gene4denovo/uploads/gene4denovo/De_novo_mutations_and_annotations_in_coding_region_1.2.xlsx		Release version 1.2 (Updated: 07/08/2022)
COL9A2	ASD_DN_Damaging	1	http://www.genemed.tech/gene4denovo/uploads/gene4denovo/De_novo_mutations_and_annotations_in_coding_region_1.2.xlsx		Release version 1.2 (Updated: 07/08/2022)
COLEC12	ASD_DN_Damaging	1	http://www.genemed.tech/gene4denovo/uploads/gene4denovo/De_novo_mutations_and_annotations_in_coding_region_1.2.xlsx		Release version 1.2 (Updated: 07/08/2022)
COP1	ASD_DN_Damaging	2	http://www.genemed.tech/gene4denovo/uploads/gene4denovo/De_novo_mutations_and_annotations_in_coding_region_1.2.xlsx		Release version 1.2 (Updated: 07/08/2022)
COPA	ASD_DN_Damaging	3	http://www.genemed.tech/gene4denovo/uploads/gene4denovo/De_novo_mutations_and_annotations_in_coding_region_1.2.xlsx		Release version 1.2 (Updated: 07/08/2022)
COPB2	ASD_DN_Damaging	1	http://www.genemed.tech/gene4denovo/uploads/gene4denovo/De_novo_mutations_and_annotations_in_coding_region_1.2.xlsx		Release version 1.2 (Updated: 07/08/2022)
COPG1	ASD_DN_Damaging	1	http://www.genemed.tech/gene4denovo/uploads/gene4denovo/De_novo_mutations_and_annotations_in_coding_region_1.2.xlsx		Release version 1.2 (Updated: 07/08/2022)
COPS2	ASD_DN_Damaging	1	http://www.genemed.tech/gene4denovo/uploads/gene4denovo/De_novo_mutations_and_annotations_in_coding_region_1.2.xlsx		Release version 1.2 (Updated: 07/08/2022)
COPS8	ASD_DN_Damaging	1	http://www.genemed.tech/gene4denovo/uploads/gene4denovo/De_novo_mutations_and_annotations_in_coding_region_1.2.xlsx		Release version 1.2 (Updated: 07/08/2022)
CORO1A	ASD_DN_Damaging	2	http://www.genemed.tech/gene4denovo/uploads/gene4denovo/De_novo_mutations_and_annotations_in_coding_region_1.2.xlsx		Release version 1.2 (Updated: 07/08/2022)
CORO1B	ASD_DN_Damaging	1	http://www.genemed.tech/gene4denovo/uploads/gene4denovo/De_novo_mutations_and_annotations_in_coding_region_1.2.xlsx		Release version 1.2 (Updated: 07/08/2022)
CORO1C	ASD_DN_Damaging	2	http://www.genemed.tech/gene4denovo/uploads/gene4denovo/De_novo_mutations_and_annotations_in_coding_region_1.2.xlsx		Release version 1.2 (Updated: 07/08/2022)
CORO2B	ASD_DN_Damaging	1	http://www.genemed.tech/gene4denovo/uploads/gene4denovo/De_novo_mutations_and_annotations_in_coding_region_1.2.xlsx		Release version 1.2 (Updated: 07/08/2022)
CORO6	ASD_DN_Damaging	1	http://www.genemed.tech/gene4denovo/uploads/gene4denovo/De_novo_mutations_and_annotations_in_coding_region_1.2.xlsx		Release version 1.2 (Updated: 07/08/2022)
CORO7;CORO7-PAM16	ASD_DN_Damaging	1	http://www.genemed.tech/gene4denovo/uploads/gene4denovo/De_novo_mutations_and_annotations_in_coding_region_1.2.xlsx		Release version 1.2 (Updated: 07/08/2022)
COX11	ASD_DN_Damaging	1	http://www.genemed.tech/gene4denovo/uploads/gene4denovo/De_novo_mutations_and_annotations_in_coding_region_1.2.xlsx		Release version 1.2 (Updated: 07/08/2022)
COX15	ASD_DN_Damaging	1	http://www.genemed.tech/gene4denovo/uploads/gene4denovo/De_novo_mutations_and_annotations_in_coding_region_1.2.xlsx		Release version 1.2 (Updated: 07/08/2022)
CP	ASD_DN_Damaging	1	http://www.genemed.tech/gene4denovo/uploads/gene4denovo/De_novo_mutations_and_annotations_in_coding_region_1.2.xlsx		Release version 1.2 (Updated: 07/08/2022)
CPA1	ASD_DN_Damaging	1	http://www.genemed.tech/gene4denovo/uploads/gene4denovo/De_novo_mutations_and_annotations_in_coding_region_1.2.xlsx		Release version 1.2 (Updated: 07/08/2022)
CPA3	ASD_DN_Damaging	1	http://www.genemed.tech/gene4denovo/uploads/gene4denovo/De_novo_mutations_and_annotations_in_coding_region_1.2.xlsx		Release version 1.2 (Updated: 07/08/2022)
CPA4	ASD_DN_Damaging	1	http://www.genemed.tech/gene4denovo/uploads/gene4denovo/De_novo_mutations_and_annotations_in_coding_region_1.2.xlsx		Release version 1.2 (Updated: 07/08/2022)
CPA6	ASD_DN_Damaging	2	http://www.genemed.tech/gene4denovo/uploads/gene4denovo/De_novo_mutations_and_annotations_in_coding_region_1.2.xlsx		Release version 1.2 (Updated: 07/08/2022)
CPAMD8	ASD_DN_Damaging	3	http://www.genemed.tech/gene4denovo/uploads/gene4denovo/De_novo_mutations_and_annotations_in_coding_region_1.2.xlsx		Release version 1.2 (Updated: 07/08/2022)
CPD	ASD_DN_Damaging	2	http://www.genemed.tech/gene4denovo/uploads/gene4denovo/De_novo_mutations_and_annotations_in_coding_region_1.2.xlsx		Release version 1.2 (Updated: 07/08/2022)
CPLANE1	ASD_DN_Damaging	2	http://www.genemed.tech/gene4denovo/uploads/gene4denovo/De_novo_mutations_and_annotations_in_coding_region_1.2.xlsx		Release version 1.2 (Updated: 07/08/2022)
CPNE2	ASD_DN_Damaging	2	http://www.genemed.tech/gene4denovo/uploads/gene4denovo/De_novo_mutations_and_annotations_in_coding_region_1.2.xlsx		Release version 1.2 (Updated: 07/08/2022)
CPNE3	ASD_DN_Damaging	1	http://www.genemed.tech/gene4denovo/uploads/gene4denovo/De_novo_mutations_and_annotations_in_coding_region_1.2.xlsx		Release version 1.2 (Updated: 07/08/2022)
CPPED1	ASD_DN_Damaging	1	http://www.genemed.tech/gene4denovo/uploads/gene4denovo/De_novo_mutations_and_annotations_in_coding_region_1.2.xlsx		Release version 1.2 (Updated: 07/08/2022)
CPS1	ASD_DN_Damaging	2	http://www.genemed.tech/gene4denovo/uploads/gene4denovo/De_novo_mutations_and_annotations_in_coding_region_1.2.xlsx		Release version 1.2 (Updated: 07/08/2022)
CPSF2	ASD_DN_Damaging	1	http://www.genemed.tech/gene4denovo/uploads/gene4denovo/De_novo_mutations_and_annotations_in_coding_region_1.2.xlsx		Release version 1.2 (Updated: 07/08/2022)
CPSF6	ASD_DN_Damaging	1	http://www.genemed.tech/gene4denovo/uploads/gene4denovo/De_novo_mutations_and_annotations_in_coding_region_1.2.xlsx		Release version 1.2 (Updated: 07/08/2022)
CPSF7	ASD_DN_Damaging	1	http://www.genemed.tech/gene4denovo/uploads/gene4denovo/De_novo_mutations_and_annotations_in_coding_region_1.2.xlsx		Release version 1.2 (Updated: 07/08/2022)
CPT1B	ASD_DN_Damaging	4	http://www.genemed.tech/gene4denovo/uploads/gene4denovo/De_novo_mutations_and_annotations_in_coding_region_1.2.xlsx		Release version 1.2 (Updated: 07/08/2022)
CPT1C	ASD_DN_Damaging	1	http://www.genemed.tech/gene4denovo/uploads/gene4denovo/De_novo_mutations_and_annotations_in_coding_region_1.2.xlsx		Release version 1.2 (Updated: 07/08/2022)
CPT2	ASD_DN_Damaging	1	http://www.genemed.tech/gene4denovo/uploads/gene4denovo/De_novo_mutations_and_annotations_in_coding_region_1.2.xlsx		Release version 1.2 (Updated: 07/08/2022)
CPXM1	ASD_DN_Damaging	2	http://www.genemed.tech/gene4denovo/uploads/gene4denovo/De_novo_mutations_and_annotations_in_coding_region_1.2.xlsx		Release version 1.2 (Updated: 07/08/2022)
CPZ	ASD_DN_Damaging	4	http://www.genemed.tech/gene4denovo/uploads/gene4denovo/De_novo_mutations_and_annotations_in_coding_region_1.2.xlsx		Release version 1.2 (Updated: 07/08/2022)
CR1	ASD_DN_Damaging	1	http://www.genemed.tech/gene4denovo/uploads/gene4denovo/De_novo_mutations_and_annotations_in_coding_region_1.2.xlsx		Release version 1.2 (Updated: 07/08/2022)
CR1L	ASD_DN_Damaging	1	http://www.genemed.tech/gene4denovo/uploads/gene4denovo/De_novo_mutations_and_annotations_in_coding_region_1.2.xlsx		Release version 1.2 (Updated: 07/08/2022)
CRAMP1	ASD_DN_Damaging	1	http://www.genemed.tech/gene4denovo/uploads/gene4denovo/De_novo_mutations_and_annotations_in_coding_region_1.2.xlsx		Release version 1.2 (Updated: 07/08/2022)
CREB3	ASD_DN_Damaging	1	http://www.genemed.tech/gene4denovo/uploads/gene4denovo/De_novo_mutations_and_annotations_in_coding_region_1.2.xlsx		Release version 1.2 (Updated: 07/08/2022)
CREB5	ASD_DN_Damaging	1	http://www.genemed.tech/gene4denovo/uploads/gene4denovo/De_novo_mutations_and_annotations_in_coding_region_1.2.xlsx		Release version 1.2 (Updated: 07/08/2022)
CREBBP	ASD_DN_Damaging	4	http://www.genemed.tech/gene4denovo/uploads/gene4denovo/De_novo_mutations_and_annotations_in_coding_region_1.2.xlsx		Release version 1.2 (Updated: 07/08/2022)
CREG1	ASD_DN_Damaging	1	http://www.genemed.tech/gene4denovo/uploads/gene4denovo/De_novo_mutations_and_annotations_in_coding_region_1.2.xlsx		Release version 1.2 (Updated: 07/08/2022)
CRELD1	ASD_DN_Damaging	2	http://www.genemed.tech/gene4denovo/uploads/gene4denovo/De_novo_mutations_and_annotations_in_coding_region_1.2.xlsx		Release version 1.2 (Updated: 07/08/2022)
CRHBP	ASD_DN_Damaging	1	http://www.genemed.tech/gene4denovo/uploads/gene4denovo/De_novo_mutations_and_annotations_in_coding_region_1.2.xlsx		Release version 1.2 (Updated: 07/08/2022)
CRHR1;LINC02210-CRHR1	ASD_DN_Damaging	2	http://www.genemed.tech/gene4denovo/uploads/gene4denovo/De_novo_mutations_and_annotations_in_coding_region_1.2.xlsx		Release version 1.2 (Updated: 07/08/2022)
CRIM1	ASD_DN_Damaging	3	http://www.genemed.tech/gene4denovo/uploads/gene4denovo/De_novo_mutations_and_annotations_in_coding_region_1.2.xlsx		Release version 1.2 (Updated: 07/08/2022)
CRIP2	ASD_DN_Damaging	1	http://www.genemed.tech/gene4denovo/uploads/gene4denovo/De_novo_mutations_and_annotations_in_coding_region_1.2.xlsx		Release version 1.2 (Updated: 07/08/2022)
CRISP1	ASD_DN_Damaging	1	http://www.genemed.tech/gene4denovo/uploads/gene4denovo/De_novo_mutations_and_annotations_in_coding_region_1.2.xlsx		Release version 1.2 (Updated: 07/08/2022)
CRISPLD1	ASD_DN_Damaging	2	http://www.genemed.tech/gene4denovo/uploads/gene4denovo/De_novo_mutations_and_annotations_in_coding_region_1.2.xlsx		Release version 1.2 (Updated: 07/08/2022)
CRLF1	ASD_DN_Damaging	1	http://www.genemed.tech/gene4denovo/uploads/gene4denovo/De_novo_mutations_and_annotations_in_coding_region_1.2.xlsx		Release version 1.2 (Updated: 07/08/2022)
CRLF2	ASD_DN_Damaging	1	http://www.genemed.tech/gene4denovo/uploads/gene4denovo/De_novo_mutations_and_annotations_in_coding_region_1.2.xlsx		Release version 1.2 (Updated: 07/08/2022)
CRLF3	ASD_DN_Damaging	1	http://www.genemed.tech/gene4denovo/uploads/gene4denovo/De_novo_mutations_and_annotations_in_coding_region_1.2.xlsx		Release version 1.2 (Updated: 07/08/2022)
CRLS1	ASD_DN_Damaging	1	http://www.genemed.tech/gene4denovo/uploads/gene4denovo/De_novo_mutations_and_annotations_in_coding_region_1.2.xlsx		Release version 1.2 (Updated: 07/08/2022)
CRMP1	ASD_DN_Damaging	1	http://www.genemed.tech/gene4denovo/uploads/gene4denovo/De_novo_mutations_and_annotations_in_coding_region_1.2.xlsx		Release version 1.2 (Updated: 07/08/2022)
CROCC	ASD_DN_Damaging	1	http://www.genemed.tech/gene4denovo/uploads/gene4denovo/De_novo_mutations_and_annotations_in_coding_region_1.2.xlsx		Release version 1.2 (Updated: 07/08/2022)
CROCC2	ASD_DN_Damaging	2	http://www.genemed.tech/gene4denovo/uploads/gene4denovo/De_novo_mutations_and_annotations_in_coding_region_1.2.xlsx		Release version 1.2 (Updated: 07/08/2022)
CROT	ASD_DN_Damaging	1	http://www.genemed.tech/gene4denovo/uploads/gene4denovo/De_novo_mutations_and_annotations_in_coding_region_1.2.xlsx		Release version 1.2 (Updated: 07/08/2022)
CRTAC1	ASD_DN_Damaging	1	http://www.genemed.tech/gene4denovo/uploads/gene4denovo/De_novo_mutations_and_annotations_in_coding_region_1.2.xlsx		Release version 1.2 (Updated: 07/08/2022)
CRTC2	ASD_DN_Damaging	1	http://www.genemed.tech/gene4denovo/uploads/gene4denovo/De_novo_mutations_and_annotations_in_coding_region_1.2.xlsx		Release version 1.2 (Updated: 07/08/2022)
CRTC3	ASD_DN_Damaging	1	http://www.genemed.tech/gene4denovo/uploads/gene4denovo/De_novo_mutations_and_annotations_in_coding_region_1.2.xlsx		Release version 1.2 (Updated: 07/08/2022)
CRY2	ASD_DN_Damaging	1	http://www.genemed.tech/gene4denovo/uploads/gene4denovo/De_novo_mutations_and_annotations_in_coding_region_1.2.xlsx		Release version 1.2 (Updated: 07/08/2022)
CRYBA4	ASD_DN_Damaging	1	http://www.genemed.tech/gene4denovo/uploads/gene4denovo/De_novo_mutations_and_annotations_in_coding_region_1.2.xlsx		Release version 1.2 (Updated: 07/08/2022)
CRYBB3	ASD_DN_Damaging	2	http://www.genemed.tech/gene4denovo/uploads/gene4denovo/De_novo_mutations_and_annotations_in_coding_region_1.2.xlsx		Release version 1.2 (Updated: 07/08/2022)
CRYBG1	ASD_DN_Damaging	2	http://www.genemed.tech/gene4denovo/uploads/gene4denovo/De_novo_mutations_and_annotations_in_coding_region_1.2.xlsx		Release version 1.2 (Updated: 07/08/2022)
CRYBG3	ASD_DN_Damaging	1	http://www.genemed.tech/gene4denovo/uploads/gene4denovo/De_novo_mutations_and_annotations_in_coding_region_1.2.xlsx		Release version 1.2 (Updated: 07/08/2022)
CRYM	ASD_DN_Damaging	1	http://www.genemed.tech/gene4denovo/uploads/gene4denovo/De_novo_mutations_and_annotations_in_coding_region_1.2.xlsx		Release version 1.2 (Updated: 07/08/2022)
CRYZL2P-SEC16B;SEC16B	ASD_DN_Damaging	1	http://www.genemed.tech/gene4denovo/uploads/gene4denovo/De_novo_mutations_and_annotations_in_coding_region_1.2.xlsx		Release version 1.2 (Updated: 07/08/2022)
CS	ASD_DN_Damaging	1	http://www.genemed.tech/gene4denovo/uploads/gene4denovo/De_novo_mutations_and_annotations_in_coding_region_1.2.xlsx		Release version 1.2 (Updated: 07/08/2022)
CSAD	ASD_DN_Damaging	4	http://www.genemed.tech/gene4denovo/uploads/gene4denovo/De_novo_mutations_and_annotations_in_coding_region_1.2.xlsx		Release version 1.2 (Updated: 07/08/2022)
CSDE1	ASD_DN_Damaging	3	http://www.genemed.tech/gene4denovo/uploads/gene4denovo/De_novo_mutations_and_annotations_in_coding_region_1.2.xlsx		Release version 1.2 (Updated: 07/08/2022)
CSF1	ASD_DN_Damaging	1	http://www.genemed.tech/gene4denovo/uploads/gene4denovo/De_novo_mutations_and_annotations_in_coding_region_1.2.xlsx		Release version 1.2 (Updated: 07/08/2022)
CSF2RB	ASD_DN_Damaging	1	http://www.genemed.tech/gene4denovo/uploads/gene4denovo/De_novo_mutations_and_annotations_in_coding_region_1.2.xlsx		Release version 1.2 (Updated: 07/08/2022)
CSF3R	ASD_DN_Damaging	1	http://www.genemed.tech/gene4denovo/uploads/gene4denovo/De_novo_mutations_and_annotations_in_coding_region_1.2.xlsx		Release version 1.2 (Updated: 07/08/2022)
CSMD1	ASD_DN_Damaging	7	http://www.genemed.tech/gene4denovo/uploads/gene4denovo/De_novo_mutations_and_annotations_in_coding_region_1.2.xlsx		Release version 1.2 (Updated: 07/08/2022)
CSMD2	ASD_DN_Damaging	3	http://www.genemed.tech/gene4denovo/uploads/gene4denovo/De_novo_mutations_and_annotations_in_coding_region_1.2.xlsx		Release version 1.2 (Updated: 07/08/2022)
CSMD3	ASD_DN_Damaging	2	http://www.genemed.tech/gene4denovo/uploads/gene4denovo/De_novo_mutations_and_annotations_in_coding_region_1.2.xlsx		Release version 1.2 (Updated: 07/08/2022)
CSNK1D	ASD_DN_Damaging	1	http://www.genemed.tech/gene4denovo/uploads/gene4denovo/De_novo_mutations_and_annotations_in_coding_region_1.2.xlsx		Release version 1.2 (Updated: 07/08/2022)
CSNK1E;TPTEP2-CSNK1E	ASD_DN_Damaging	2	http://www.genemed.tech/gene4denovo/uploads/gene4denovo/De_novo_mutations_and_annotations_in_coding_region_1.2.xlsx		Release version 1.2 (Updated: 07/08/2022)
CSNK1G1	ASD_DN_Damaging	1	http://www.genemed.tech/gene4denovo/uploads/gene4denovo/De_novo_mutations_and_annotations_in_coding_region_1.2.xlsx		Release version 1.2 (Updated: 07/08/2022)
CSNK1G2	ASD_DN_Damaging	2	http://www.genemed.tech/gene4denovo/uploads/gene4denovo/De_novo_mutations_and_annotations_in_coding_region_1.2.xlsx		Release version 1.2 (Updated: 07/08/2022)
CSNK2A1	ASD_DN_Damaging	3	http://www.genemed.tech/gene4denovo/uploads/gene4denovo/De_novo_mutations_and_annotations_in_coding_region_1.2.xlsx		Release version 1.2 (Updated: 07/08/2022)
CSNK2B	ASD_DN_Damaging	1	http://www.genemed.tech/gene4denovo/uploads/gene4denovo/De_novo_mutations_and_annotations_in_coding_region_1.2.xlsx		Release version 1.2 (Updated: 07/08/2022)
CST9	ASD_DN_Damaging	1	http://www.genemed.tech/gene4denovo/uploads/gene4denovo/De_novo_mutations_and_annotations_in_coding_region_1.2.xlsx		Release version 1.2 (Updated: 07/08/2022)
CSTA	ASD_DN_Damaging	1	http://www.genemed.tech/gene4denovo/uploads/gene4denovo/De_novo_mutations_and_annotations_in_coding_region_1.2.xlsx		Release version 1.2 (Updated: 07/08/2022)
CSTF1	ASD_DN_Damaging	1	http://www.genemed.tech/gene4denovo/uploads/gene4denovo/De_novo_mutations_and_annotations_in_coding_region_1.2.xlsx		Release version 1.2 (Updated: 07/08/2022)
CSTF2T	ASD_DN_Damaging	1	http://www.genemed.tech/gene4denovo/uploads/gene4denovo/De_novo_mutations_and_annotations_in_coding_region_1.2.xlsx		Release version 1.2 (Updated: 07/08/2022)
CSTF3	ASD_DN_Damaging	2	http://www.genemed.tech/gene4denovo/uploads/gene4denovo/De_novo_mutations_and_annotations_in_coding_region_1.2.xlsx		Release version 1.2 (Updated: 07/08/2022)
CTBP2	ASD_DN_Damaging	1	http://www.genemed.tech/gene4denovo/uploads/gene4denovo/De_novo_mutations_and_annotations_in_coding_region_1.2.xlsx		Release version 1.2 (Updated: 07/08/2022)
CTCF	ASD_DN_Damaging	5	http://www.genemed.tech/gene4denovo/uploads/gene4denovo/De_novo_mutations_and_annotations_in_coding_region_1.2.xlsx		Release version 1.2 (Updated: 07/08/2022)
CTDSPL2	ASD_DN_Damaging	2	http://www.genemed.tech/gene4denovo/uploads/gene4denovo/De_novo_mutations_and_annotations_in_coding_region_1.2.xlsx		Release version 1.2 (Updated: 07/08/2022)
CTNNA1	ASD_DN_Damaging	1	http://www.genemed.tech/gene4denovo/uploads/gene4denovo/De_novo_mutations_and_annotations_in_coding_region_1.2.xlsx		Release version 1.2 (Updated: 07/08/2022)
CTNNA3	ASD_DN_Damaging	1	http://www.genemed.tech/gene4denovo/uploads/gene4denovo/De_novo_mutations_and_annotations_in_coding_region_1.2.xlsx		Release version 1.2 (Updated: 07/08/2022)
CTNNB1	ASD_DN_Damaging	4	http://www.genemed.tech/gene4denovo/uploads/gene4denovo/De_novo_mutations_and_annotations_in_coding_region_1.2.xlsx		Release version 1.2 (Updated: 07/08/2022)
CTNNBL1	ASD_DN_Damaging	2	http://www.genemed.tech/gene4denovo/uploads/gene4denovo/De_novo_mutations_and_annotations_in_coding_region_1.2.xlsx		Release version 1.2 (Updated: 07/08/2022)
CTNND1	ASD_DN_Damaging	1	http://www.genemed.tech/gene4denovo/uploads/gene4denovo/De_novo_mutations_and_annotations_in_coding_region_1.2.xlsx		Release version 1.2 (Updated: 07/08/2022)
CTR9	ASD_DN_Damaging	2	http://www.genemed.tech/gene4denovo/uploads/gene4denovo/De_novo_mutations_and_annotations_in_coding_region_1.2.xlsx		Release version 1.2 (Updated: 07/08/2022)
CTSA	ASD_DN_Damaging	1	http://www.genemed.tech/gene4denovo/uploads/gene4denovo/De_novo_mutations_and_annotations_in_coding_region_1.2.xlsx		Release version 1.2 (Updated: 07/08/2022)
CTSV	ASD_DN_Damaging	1	http://www.genemed.tech/gene4denovo/uploads/gene4denovo/De_novo_mutations_and_annotations_in_coding_region_1.2.xlsx		Release version 1.2 (Updated: 07/08/2022)
CTTNBP2	ASD_DN_Damaging	1	http://www.genemed.tech/gene4denovo/uploads/gene4denovo/De_novo_mutations_and_annotations_in_coding_region_1.2.xlsx		Release version 1.2 (Updated: 07/08/2022)
CTU2	ASD_DN_Damaging	1	http://www.genemed.tech/gene4denovo/uploads/gene4denovo/De_novo_mutations_and_annotations_in_coding_region_1.2.xlsx		Release version 1.2 (Updated: 07/08/2022)
CUBN	ASD_DN_Damaging	2	http://www.genemed.tech/gene4denovo/uploads/gene4denovo/De_novo_mutations_and_annotations_in_coding_region_1.2.xlsx		Release version 1.2 (Updated: 07/08/2022)
CUEDC1	ASD_DN_Damaging	1	http://www.genemed.tech/gene4denovo/uploads/gene4denovo/De_novo_mutations_and_annotations_in_coding_region_1.2.xlsx		Release version 1.2 (Updated: 07/08/2022)
CUL1	ASD_DN_Damaging	2	http://www.genemed.tech/gene4denovo/uploads/gene4denovo/De_novo_mutations_and_annotations_in_coding_region_1.2.xlsx		Release version 1.2 (Updated: 07/08/2022)
CUL3	ASD_DN_Damaging	7	http://www.genemed.tech/gene4denovo/uploads/gene4denovo/De_novo_mutations_and_annotations_in_coding_region_1.2.xlsx		Release version 1.2 (Updated: 07/08/2022)
CUL7	ASD_DN_Damaging	2	http://www.genemed.tech/gene4denovo/uploads/gene4denovo/De_novo_mutations_and_annotations_in_coding_region_1.2.xlsx		Release version 1.2 (Updated: 07/08/2022)
CUX1	ASD_DN_Damaging	1	http://www.genemed.tech/gene4denovo/uploads/gene4denovo/De_novo_mutations_and_annotations_in_coding_region_1.2.xlsx		Release version 1.2 (Updated: 07/08/2022)
CUX2	ASD_DN_Damaging	3	http://www.genemed.tech/gene4denovo/uploads/gene4denovo/De_novo_mutations_and_annotations_in_coding_region_1.2.xlsx		Release version 1.2 (Updated: 07/08/2022)
CXCR6	ASD_DN_Damaging	1	http://www.genemed.tech/gene4denovo/uploads/gene4denovo/De_novo_mutations_and_annotations_in_coding_region_1.2.xlsx		Release version 1.2 (Updated: 07/08/2022)
CXXC1	ASD_DN_Damaging	1	http://www.genemed.tech/gene4denovo/uploads/gene4denovo/De_novo_mutations_and_annotations_in_coding_region_1.2.xlsx		Release version 1.2 (Updated: 07/08/2022)
CYB5R3	ASD_DN_Damaging	1	http://www.genemed.tech/gene4denovo/uploads/gene4denovo/De_novo_mutations_and_annotations_in_coding_region_1.2.xlsx		Release version 1.2 (Updated: 07/08/2022)
CYBC1	ASD_DN_Damaging	1	http://www.genemed.tech/gene4denovo/uploads/gene4denovo/De_novo_mutations_and_annotations_in_coding_region_1.2.xlsx		Release version 1.2 (Updated: 07/08/2022)
CYBRD1	ASD_DN_Damaging	1	http://www.genemed.tech/gene4denovo/uploads/gene4denovo/De_novo_mutations_and_annotations_in_coding_region_1.2.xlsx		Release version 1.2 (Updated: 07/08/2022)
CYFIP2	ASD_DN_Damaging	4	http://www.genemed.tech/gene4denovo/uploads/gene4denovo/De_novo_mutations_and_annotations_in_coding_region_1.2.xlsx		Release version 1.2 (Updated: 07/08/2022)
CYLD	ASD_DN_Damaging	1	http://www.genemed.tech/gene4denovo/uploads/gene4denovo/De_novo_mutations_and_annotations_in_coding_region_1.2.xlsx		Release version 1.2 (Updated: 07/08/2022)
CYP17A1	ASD_DN_Damaging	2	http://www.genemed.tech/gene4denovo/uploads/gene4denovo/De_novo_mutations_and_annotations_in_coding_region_1.2.xlsx		Release version 1.2 (Updated: 07/08/2022)
CYP1A1	ASD_DN_Damaging	2	http://www.genemed.tech/gene4denovo/uploads/gene4denovo/De_novo_mutations_and_annotations_in_coding_region_1.2.xlsx		Release version 1.2 (Updated: 07/08/2022)
CYP1B1	ASD_DN_Damaging	1	http://www.genemed.tech/gene4denovo/uploads/gene4denovo/De_novo_mutations_and_annotations_in_coding_region_1.2.xlsx		Release version 1.2 (Updated: 07/08/2022)
CYP26B1	ASD_DN_Damaging	1	http://www.genemed.tech/gene4denovo/uploads/gene4denovo/De_novo_mutations_and_annotations_in_coding_region_1.2.xlsx		Release version 1.2 (Updated: 07/08/2022)
CYP27B1	ASD_DN_Damaging	1	http://www.genemed.tech/gene4denovo/uploads/gene4denovo/De_novo_mutations_and_annotations_in_coding_region_1.2.xlsx		Release version 1.2 (Updated: 07/08/2022)
CYP27C1	ASD_DN_Damaging	1	http://www.genemed.tech/gene4denovo/uploads/gene4denovo/De_novo_mutations_and_annotations_in_coding_region_1.2.xlsx		Release version 1.2 (Updated: 07/08/2022)
CYP2A13	ASD_DN_Damaging	1	http://www.genemed.tech/gene4denovo/uploads/gene4denovo/De_novo_mutations_and_annotations_in_coding_region_1.2.xlsx		Release version 1.2 (Updated: 07/08/2022)
CYP4A22	ASD_DN_Damaging	1	http://www.genemed.tech/gene4denovo/uploads/gene4denovo/De_novo_mutations_and_annotations_in_coding_region_1.2.xlsx		Release version 1.2 (Updated: 07/08/2022)
CYP4F12	ASD_DN_Damaging	1	http://www.genemed.tech/gene4denovo/uploads/gene4denovo/De_novo_mutations_and_annotations_in_coding_region_1.2.xlsx		Release version 1.2 (Updated: 07/08/2022)
CYP4F3	ASD_DN_Damaging	1	http://www.genemed.tech/gene4denovo/uploads/gene4denovo/De_novo_mutations_and_annotations_in_coding_region_1.2.xlsx		Release version 1.2 (Updated: 07/08/2022)
CYP4Z1	ASD_DN_Damaging	1	http://www.genemed.tech/gene4denovo/uploads/gene4denovo/De_novo_mutations_and_annotations_in_coding_region_1.2.xlsx		Release version 1.2 (Updated: 07/08/2022)
DAAM1	ASD_DN_Damaging	2	http://www.genemed.tech/gene4denovo/uploads/gene4denovo/De_novo_mutations_and_annotations_in_coding_region_1.2.xlsx		Release version 1.2 (Updated: 07/08/2022)
DAAM2	ASD_DN_Damaging	1	http://www.genemed.tech/gene4denovo/uploads/gene4denovo/De_novo_mutations_and_annotations_in_coding_region_1.2.xlsx		Release version 1.2 (Updated: 07/08/2022)
DACT1	ASD_DN_Damaging	1	http://www.genemed.tech/gene4denovo/uploads/gene4denovo/De_novo_mutations_and_annotations_in_coding_region_1.2.xlsx		Release version 1.2 (Updated: 07/08/2022)
DAG1	ASD_DN_Damaging	1	http://www.genemed.tech/gene4denovo/uploads/gene4denovo/De_novo_mutations_and_annotations_in_coding_region_1.2.xlsx		Release version 1.2 (Updated: 07/08/2022)
DAGLA	ASD_DN_Damaging	2	http://www.genemed.tech/gene4denovo/uploads/gene4denovo/De_novo_mutations_and_annotations_in_coding_region_1.2.xlsx		Release version 1.2 (Updated: 07/08/2022)
DAO	ASD_DN_Damaging	1	http://www.genemed.tech/gene4denovo/uploads/gene4denovo/De_novo_mutations_and_annotations_in_coding_region_1.2.xlsx		Release version 1.2 (Updated: 07/08/2022)
DAPK1	ASD_DN_Damaging	1	http://www.genemed.tech/gene4denovo/uploads/gene4denovo/De_novo_mutations_and_annotations_in_coding_region_1.2.xlsx		Release version 1.2 (Updated: 07/08/2022)
DAPK2	ASD_DN_Damaging	1	http://www.genemed.tech/gene4denovo/uploads/gene4denovo/De_novo_mutations_and_annotations_in_coding_region_1.2.xlsx		Release version 1.2 (Updated: 07/08/2022)
DAPP1	ASD_DN_Damaging	1	http://www.genemed.tech/gene4denovo/uploads/gene4denovo/De_novo_mutations_and_annotations_in_coding_region_1.2.xlsx		Release version 1.2 (Updated: 07/08/2022)
DARS	ASD_DN_Damaging	1	http://www.genemed.tech/gene4denovo/uploads/gene4denovo/De_novo_mutations_and_annotations_in_coding_region_1.2.xlsx		Release version 1.2 (Updated: 07/08/2022)
DAZAP1	ASD_DN_Damaging	1	http://www.genemed.tech/gene4denovo/uploads/gene4denovo/De_novo_mutations_and_annotations_in_coding_region_1.2.xlsx		Release version 1.2 (Updated: 07/08/2022)
DAZL	ASD_DN_Damaging	1	http://www.genemed.tech/gene4denovo/uploads/gene4denovo/De_novo_mutations_and_annotations_in_coding_region_1.2.xlsx		Release version 1.2 (Updated: 07/08/2022)
DBF4	ASD_DN_Damaging	1	http://www.genemed.tech/gene4denovo/uploads/gene4denovo/De_novo_mutations_and_annotations_in_coding_region_1.2.xlsx		Release version 1.2 (Updated: 07/08/2022)
DBF4B	ASD_DN_Damaging	1	http://www.genemed.tech/gene4denovo/uploads/gene4denovo/De_novo_mutations_and_annotations_in_coding_region_1.2.xlsx		Release version 1.2 (Updated: 07/08/2022)
DBN1	ASD_DN_Damaging	3	http://www.genemed.tech/gene4denovo/uploads/gene4denovo/De_novo_mutations_and_annotations_in_coding_region_1.2.xlsx		Release version 1.2 (Updated: 07/08/2022)
DBR1	ASD_DN_Damaging	2	http://www.genemed.tech/gene4denovo/uploads/gene4denovo/De_novo_mutations_and_annotations_in_coding_region_1.2.xlsx		Release version 1.2 (Updated: 07/08/2022)
DBX2	ASD_DN_Damaging	1	http://www.genemed.tech/gene4denovo/uploads/gene4denovo/De_novo_mutations_and_annotations_in_coding_region_1.2.xlsx		Release version 1.2 (Updated: 07/08/2022)
DCAF1	ASD_DN_Damaging	2	http://www.genemed.tech/gene4denovo/uploads/gene4denovo/De_novo_mutations_and_annotations_in_coding_region_1.2.xlsx		Release version 1.2 (Updated: 07/08/2022)
DCAF11	ASD_DN_Damaging	2	http://www.genemed.tech/gene4denovo/uploads/gene4denovo/De_novo_mutations_and_annotations_in_coding_region_1.2.xlsx		Release version 1.2 (Updated: 07/08/2022)
DCAF4	ASD_DN_Damaging	3	http://www.genemed.tech/gene4denovo/uploads/gene4denovo/De_novo_mutations_and_annotations_in_coding_region_1.2.xlsx		Release version 1.2 (Updated: 07/08/2022)
DCAF4L2	ASD_DN_Damaging	1	http://www.genemed.tech/gene4denovo/uploads/gene4denovo/De_novo_mutations_and_annotations_in_coding_region_1.2.xlsx		Release version 1.2 (Updated: 07/08/2022)
DCAF5	ASD_DN_Damaging	1	http://www.genemed.tech/gene4denovo/uploads/gene4denovo/De_novo_mutations_and_annotations_in_coding_region_1.2.xlsx		Release version 1.2 (Updated: 07/08/2022)
DCAF6	ASD_DN_Damaging	1	http://www.genemed.tech/gene4denovo/uploads/gene4denovo/De_novo_mutations_and_annotations_in_coding_region_1.2.xlsx		Release version 1.2 (Updated: 07/08/2022)
DCDC1	ASD_DN_Damaging	1	http://www.genemed.tech/gene4denovo/uploads/gene4denovo/De_novo_mutations_and_annotations_in_coding_region_1.2.xlsx		Release version 1.2 (Updated: 07/08/2022)
DCDC2	ASD_DN_Damaging	1	http://www.genemed.tech/gene4denovo/uploads/gene4denovo/De_novo_mutations_and_annotations_in_coding_region_1.2.xlsx		Release version 1.2 (Updated: 07/08/2022)
DCDC2B	ASD_DN_Damaging	2	http://www.genemed.tech/gene4denovo/uploads/gene4denovo/De_novo_mutations_and_annotations_in_coding_region_1.2.xlsx		Release version 1.2 (Updated: 07/08/2022)
DCHS1	ASD_DN_Damaging	1	http://www.genemed.tech/gene4denovo/uploads/gene4denovo/De_novo_mutations_and_annotations_in_coding_region_1.2.xlsx		Release version 1.2 (Updated: 07/08/2022)
DCHS2	ASD_DN_Damaging	3	http://www.genemed.tech/gene4denovo/uploads/gene4denovo/De_novo_mutations_and_annotations_in_coding_region_1.2.xlsx		Release version 1.2 (Updated: 07/08/2022)
DCLK3	ASD_DN_Damaging	2	http://www.genemed.tech/gene4denovo/uploads/gene4denovo/De_novo_mutations_and_annotations_in_coding_region_1.2.xlsx		Release version 1.2 (Updated: 07/08/2022)
DCN	ASD_DN_Damaging	1	http://www.genemed.tech/gene4denovo/uploads/gene4denovo/De_novo_mutations_and_annotations_in_coding_region_1.2.xlsx		Release version 1.2 (Updated: 07/08/2022)
DCP1A	ASD_DN_Damaging	1	http://www.genemed.tech/gene4denovo/uploads/gene4denovo/De_novo_mutations_and_annotations_in_coding_region_1.2.xlsx		Release version 1.2 (Updated: 07/08/2022)
DCST1	ASD_DN_Damaging	1	http://www.genemed.tech/gene4denovo/uploads/gene4denovo/De_novo_mutations_and_annotations_in_coding_region_1.2.xlsx		Release version 1.2 (Updated: 07/08/2022)
DCSTAMP	ASD_DN_Damaging	1	http://www.genemed.tech/gene4denovo/uploads/gene4denovo/De_novo_mutations_and_annotations_in_coding_region_1.2.xlsx		Release version 1.2 (Updated: 07/08/2022)
DCTN1	ASD_DN_Damaging	1	http://www.genemed.tech/gene4denovo/uploads/gene4denovo/De_novo_mutations_and_annotations_in_coding_region_1.2.xlsx		Release version 1.2 (Updated: 07/08/2022)
DCTN2	ASD_DN_Damaging	1	http://www.genemed.tech/gene4denovo/uploads/gene4denovo/De_novo_mutations_and_annotations_in_coding_region_1.2.xlsx		Release version 1.2 (Updated: 07/08/2022)
DCTN5	ASD_DN_Damaging	1	http://www.genemed.tech/gene4denovo/uploads/gene4denovo/De_novo_mutations_and_annotations_in_coding_region_1.2.xlsx		Release version 1.2 (Updated: 07/08/2022)
DCTPP1	ASD_DN_Damaging	1	http://www.genemed.tech/gene4denovo/uploads/gene4denovo/De_novo_mutations_and_annotations_in_coding_region_1.2.xlsx		Release version 1.2 (Updated: 07/08/2022)
DCUN1D3	ASD_DN_Damaging	1	http://www.genemed.tech/gene4denovo/uploads/gene4denovo/De_novo_mutations_and_annotations_in_coding_region_1.2.xlsx		Release version 1.2 (Updated: 07/08/2022)
DDAH2	ASD_DN_Damaging	1	http://www.genemed.tech/gene4denovo/uploads/gene4denovo/De_novo_mutations_and_annotations_in_coding_region_1.2.xlsx		Release version 1.2 (Updated: 07/08/2022)
DDC	ASD_DN_Damaging	1	http://www.genemed.tech/gene4denovo/uploads/gene4denovo/De_novo_mutations_and_annotations_in_coding_region_1.2.xlsx		Release version 1.2 (Updated: 07/08/2022)
DDR1	ASD_DN_Damaging	1	http://www.genemed.tech/gene4denovo/uploads/gene4denovo/De_novo_mutations_and_annotations_in_coding_region_1.2.xlsx		Release version 1.2 (Updated: 07/08/2022)
DDR2	ASD_DN_Damaging	1	http://www.genemed.tech/gene4denovo/uploads/gene4denovo/De_novo_mutations_and_annotations_in_coding_region_1.2.xlsx		Release version 1.2 (Updated: 07/08/2022)
DDX1	ASD_DN_Damaging	1	http://www.genemed.tech/gene4denovo/uploads/gene4denovo/De_novo_mutations_and_annotations_in_coding_region_1.2.xlsx		Release version 1.2 (Updated: 07/08/2022)
DDX11	ASD_DN_Damaging	1	http://www.genemed.tech/gene4denovo/uploads/gene4denovo/De_novo_mutations_and_annotations_in_coding_region_1.2.xlsx		Release version 1.2 (Updated: 07/08/2022)
DDX20	ASD_DN_Damaging	1	http://www.genemed.tech/gene4denovo/uploads/gene4denovo/De_novo_mutations_and_annotations_in_coding_region_1.2.xlsx		Release version 1.2 (Updated: 07/08/2022)
DDX23	ASD_DN_Damaging	1	http://www.genemed.tech/gene4denovo/uploads/gene4denovo/De_novo_mutations_and_annotations_in_coding_region_1.2.xlsx		Release version 1.2 (Updated: 07/08/2022)
DDX27	ASD_DN_Damaging	1	http://www.genemed.tech/gene4denovo/uploads/gene4denovo/De_novo_mutations_and_annotations_in_coding_region_1.2.xlsx		Release version 1.2 (Updated: 07/08/2022)
DDX39B	ASD_DN_Damaging	1	http://www.genemed.tech/gene4denovo/uploads/gene4denovo/De_novo_mutations_and_annotations_in_coding_region_1.2.xlsx		Release version 1.2 (Updated: 07/08/2022)
DDX3X	ASD_DN_Damaging	5	http://www.genemed.tech/gene4denovo/uploads/gene4denovo/De_novo_mutations_and_annotations_in_coding_region_1.2.xlsx		Release version 1.2 (Updated: 07/08/2022)
DDX43	ASD_DN_Damaging	1	http://www.genemed.tech/gene4denovo/uploads/gene4denovo/De_novo_mutations_and_annotations_in_coding_region_1.2.xlsx		Release version 1.2 (Updated: 07/08/2022)
DDX5	ASD_DN_Damaging	2	http://www.genemed.tech/gene4denovo/uploads/gene4denovo/De_novo_mutations_and_annotations_in_coding_region_1.2.xlsx		Release version 1.2 (Updated: 07/08/2022)
DDX50	ASD_DN_Damaging	1	http://www.genemed.tech/gene4denovo/uploads/gene4denovo/De_novo_mutations_and_annotations_in_coding_region_1.2.xlsx		Release version 1.2 (Updated: 07/08/2022)
DDX54	ASD_DN_Damaging	1	http://www.genemed.tech/gene4denovo/uploads/gene4denovo/De_novo_mutations_and_annotations_in_coding_region_1.2.xlsx		Release version 1.2 (Updated: 07/08/2022)
DDX60	ASD_DN_Damaging	3	http://www.genemed.tech/gene4denovo/uploads/gene4denovo/De_novo_mutations_and_annotations_in_coding_region_1.2.xlsx		Release version 1.2 (Updated: 07/08/2022)
DDX60L	ASD_DN_Damaging	1	http://www.genemed.tech/gene4denovo/uploads/gene4denovo/De_novo_mutations_and_annotations_in_coding_region_1.2.xlsx		Release version 1.2 (Updated: 07/08/2022)
DEAF1	ASD_DN_Damaging	7	http://www.genemed.tech/gene4denovo/uploads/gene4denovo/De_novo_mutations_and_annotations_in_coding_region_1.2.xlsx		Release version 1.2 (Updated: 07/08/2022)
DEDD	ASD_DN_Damaging	1	http://www.genemed.tech/gene4denovo/uploads/gene4denovo/De_novo_mutations_and_annotations_in_coding_region_1.2.xlsx		Release version 1.2 (Updated: 07/08/2022)
DEDD2	ASD_DN_Damaging	1	http://www.genemed.tech/gene4denovo/uploads/gene4denovo/De_novo_mutations_and_annotations_in_coding_region_1.2.xlsx		Release version 1.2 (Updated: 07/08/2022)
DEF8	ASD_DN_Damaging	1	http://www.genemed.tech/gene4denovo/uploads/gene4denovo/De_novo_mutations_and_annotations_in_coding_region_1.2.xlsx		Release version 1.2 (Updated: 07/08/2022)
DEFB128	ASD_DN_Damaging	1	http://www.genemed.tech/gene4denovo/uploads/gene4denovo/De_novo_mutations_and_annotations_in_coding_region_1.2.xlsx		Release version 1.2 (Updated: 07/08/2022)
DEFB135	ASD_DN_Damaging	1	http://www.genemed.tech/gene4denovo/uploads/gene4denovo/De_novo_mutations_and_annotations_in_coding_region_1.2.xlsx		Release version 1.2 (Updated: 07/08/2022)
DEK	ASD_DN_Damaging	1	http://www.genemed.tech/gene4denovo/uploads/gene4denovo/De_novo_mutations_and_annotations_in_coding_region_1.2.xlsx		Release version 1.2 (Updated: 07/08/2022)
DELE1	ASD_DN_Damaging	1	http://www.genemed.tech/gene4denovo/uploads/gene4denovo/De_novo_mutations_and_annotations_in_coding_region_1.2.xlsx		Release version 1.2 (Updated: 07/08/2022)
DENND10	ASD_DN_Damaging	1	http://www.genemed.tech/gene4denovo/uploads/gene4denovo/De_novo_mutations_and_annotations_in_coding_region_1.2.xlsx		Release version 1.2 (Updated: 07/08/2022)
DENND1C	ASD_DN_Damaging	1	http://www.genemed.tech/gene4denovo/uploads/gene4denovo/De_novo_mutations_and_annotations_in_coding_region_1.2.xlsx		Release version 1.2 (Updated: 07/08/2022)
DENND2C	ASD_DN_Damaging	2	http://www.genemed.tech/gene4denovo/uploads/gene4denovo/De_novo_mutations_and_annotations_in_coding_region_1.2.xlsx		Release version 1.2 (Updated: 07/08/2022)
DENND3	ASD_DN_Damaging	2	http://www.genemed.tech/gene4denovo/uploads/gene4denovo/De_novo_mutations_and_annotations_in_coding_region_1.2.xlsx		Release version 1.2 (Updated: 07/08/2022)
DENND4A	ASD_DN_Damaging	3	http://www.genemed.tech/gene4denovo/uploads/gene4denovo/De_novo_mutations_and_annotations_in_coding_region_1.2.xlsx		Release version 1.2 (Updated: 07/08/2022)
DENND4C	ASD_DN_Damaging	1	http://www.genemed.tech/gene4denovo/uploads/gene4denovo/De_novo_mutations_and_annotations_in_coding_region_1.2.xlsx		Release version 1.2 (Updated: 07/08/2022)
DENND5A	ASD_DN_Damaging	1	http://www.genemed.tech/gene4denovo/uploads/gene4denovo/De_novo_mutations_and_annotations_in_coding_region_1.2.xlsx		Release version 1.2 (Updated: 07/08/2022)
DENND6A	ASD_DN_Damaging	2	http://www.genemed.tech/gene4denovo/uploads/gene4denovo/De_novo_mutations_and_annotations_in_coding_region_1.2.xlsx		Release version 1.2 (Updated: 07/08/2022)
DENND6B	ASD_DN_Damaging	1	http://www.genemed.tech/gene4denovo/uploads/gene4denovo/De_novo_mutations_and_annotations_in_coding_region_1.2.xlsx		Release version 1.2 (Updated: 07/08/2022)
DENR	ASD_DN_Damaging	1	http://www.genemed.tech/gene4denovo/uploads/gene4denovo/De_novo_mutations_and_annotations_in_coding_region_1.2.xlsx		Release version 1.2 (Updated: 07/08/2022)
DEPDC5	ASD_DN_Damaging	2	http://www.genemed.tech/gene4denovo/uploads/gene4denovo/De_novo_mutations_and_annotations_in_coding_region_1.2.xlsx		Release version 1.2 (Updated: 07/08/2022)
DERPC	ASD_DN_Damaging	1	http://www.genemed.tech/gene4denovo/uploads/gene4denovo/De_novo_mutations_and_annotations_in_coding_region_1.2.xlsx		Release version 1.2 (Updated: 07/08/2022)
DESI2	ASD_DN_Damaging	1	http://www.genemed.tech/gene4denovo/uploads/gene4denovo/De_novo_mutations_and_annotations_in_coding_region_1.2.xlsx		Release version 1.2 (Updated: 07/08/2022)
DGAT1	ASD_DN_Damaging	3	http://www.genemed.tech/gene4denovo/uploads/gene4denovo/De_novo_mutations_and_annotations_in_coding_region_1.2.xlsx		Release version 1.2 (Updated: 07/08/2022)
DGCR8	ASD_DN_Damaging	1	http://www.genemed.tech/gene4denovo/uploads/gene4denovo/De_novo_mutations_and_annotations_in_coding_region_1.2.xlsx		Release version 1.2 (Updated: 07/08/2022)
DGKA	ASD_DN_Damaging	1	http://www.genemed.tech/gene4denovo/uploads/gene4denovo/De_novo_mutations_and_annotations_in_coding_region_1.2.xlsx		Release version 1.2 (Updated: 07/08/2022)
DGKB	ASD_DN_Damaging	1	http://www.genemed.tech/gene4denovo/uploads/gene4denovo/De_novo_mutations_and_annotations_in_coding_region_1.2.xlsx		Release version 1.2 (Updated: 07/08/2022)
DGKE	ASD_DN_Damaging	1	http://www.genemed.tech/gene4denovo/uploads/gene4denovo/De_novo_mutations_and_annotations_in_coding_region_1.2.xlsx		Release version 1.2 (Updated: 07/08/2022)
DGKI	ASD_DN_Damaging	1	http://www.genemed.tech/gene4denovo/uploads/gene4denovo/De_novo_mutations_and_annotations_in_coding_region_1.2.xlsx		Release version 1.2 (Updated: 07/08/2022)
DGKQ	ASD_DN_Damaging	1	http://www.genemed.tech/gene4denovo/uploads/gene4denovo/De_novo_mutations_and_annotations_in_coding_region_1.2.xlsx		Release version 1.2 (Updated: 07/08/2022)
DGLUCY	ASD_DN_Damaging	1	http://www.genemed.tech/gene4denovo/uploads/gene4denovo/De_novo_mutations_and_annotations_in_coding_region_1.2.xlsx		Release version 1.2 (Updated: 07/08/2022)
DHTKD1	ASD_DN_Damaging	1	http://www.genemed.tech/gene4denovo/uploads/gene4denovo/De_novo_mutations_and_annotations_in_coding_region_1.2.xlsx		Release version 1.2 (Updated: 07/08/2022)
DHX29	ASD_DN_Damaging	1	http://www.genemed.tech/gene4denovo/uploads/gene4denovo/De_novo_mutations_and_annotations_in_coding_region_1.2.xlsx		Release version 1.2 (Updated: 07/08/2022)
DHX38	ASD_DN_Damaging	2	http://www.genemed.tech/gene4denovo/uploads/gene4denovo/De_novo_mutations_and_annotations_in_coding_region_1.2.xlsx		Release version 1.2 (Updated: 07/08/2022)
DHX57	ASD_DN_Damaging	3	http://www.genemed.tech/gene4denovo/uploads/gene4denovo/De_novo_mutations_and_annotations_in_coding_region_1.2.xlsx		Release version 1.2 (Updated: 07/08/2022)
DHX8	ASD_DN_Damaging	1	http://www.genemed.tech/gene4denovo/uploads/gene4denovo/De_novo_mutations_and_annotations_in_coding_region_1.2.xlsx		Release version 1.2 (Updated: 07/08/2022)
DIAPH1	ASD_DN_Damaging	1	http://www.genemed.tech/gene4denovo/uploads/gene4denovo/De_novo_mutations_and_annotations_in_coding_region_1.2.xlsx		Release version 1.2 (Updated: 07/08/2022)
DICER1	ASD_DN_Damaging	4	http://www.genemed.tech/gene4denovo/uploads/gene4denovo/De_novo_mutations_and_annotations_in_coding_region_1.2.xlsx		Release version 1.2 (Updated: 07/08/2022)
DIDO1	ASD_DN_Damaging	3	http://www.genemed.tech/gene4denovo/uploads/gene4denovo/De_novo_mutations_and_annotations_in_coding_region_1.2.xlsx		Release version 1.2 (Updated: 07/08/2022)
DIP2A	ASD_DN_Damaging	3	http://www.genemed.tech/gene4denovo/uploads/gene4denovo/De_novo_mutations_and_annotations_in_coding_region_1.2.xlsx		Release version 1.2 (Updated: 07/08/2022)
DIP2C	ASD_DN_Damaging	1	http://www.genemed.tech/gene4denovo/uploads/gene4denovo/De_novo_mutations_and_annotations_in_coding_region_1.2.xlsx		Release version 1.2 (Updated: 07/08/2022)
DIS3	ASD_DN_Damaging	1	http://www.genemed.tech/gene4denovo/uploads/gene4denovo/De_novo_mutations_and_annotations_in_coding_region_1.2.xlsx		Release version 1.2 (Updated: 07/08/2022)
DISC1	ASD_DN_Damaging	1	http://www.genemed.tech/gene4denovo/uploads/gene4denovo/De_novo_mutations_and_annotations_in_coding_region_1.2.xlsx		Release version 1.2 (Updated: 07/08/2022)
DISP1	ASD_DN_Damaging	2	http://www.genemed.tech/gene4denovo/uploads/gene4denovo/De_novo_mutations_and_annotations_in_coding_region_1.2.xlsx		Release version 1.2 (Updated: 07/08/2022)
DIXDC1	ASD_DN_Damaging	1	http://www.genemed.tech/gene4denovo/uploads/gene4denovo/De_novo_mutations_and_annotations_in_coding_region_1.2.xlsx		Release version 1.2 (Updated: 07/08/2022)
DKK3	ASD_DN_Damaging	1	http://www.genemed.tech/gene4denovo/uploads/gene4denovo/De_novo_mutations_and_annotations_in_coding_region_1.2.xlsx		Release version 1.2 (Updated: 07/08/2022)
DLAT	ASD_DN_Damaging	2	http://www.genemed.tech/gene4denovo/uploads/gene4denovo/De_novo_mutations_and_annotations_in_coding_region_1.2.xlsx		Release version 1.2 (Updated: 07/08/2022)
DLC1	ASD_DN_Damaging	1	http://www.genemed.tech/gene4denovo/uploads/gene4denovo/De_novo_mutations_and_annotations_in_coding_region_1.2.xlsx		Release version 1.2 (Updated: 07/08/2022)
DLEC1	ASD_DN_Damaging	2	http://www.genemed.tech/gene4denovo/uploads/gene4denovo/De_novo_mutations_and_annotations_in_coding_region_1.2.xlsx		Release version 1.2 (Updated: 07/08/2022)
DLG4	ASD_DN_Damaging	4	http://www.genemed.tech/gene4denovo/uploads/gene4denovo/De_novo_mutations_and_annotations_in_coding_region_1.2.xlsx		Release version 1.2 (Updated: 07/08/2022)
DLGAP1	ASD_DN_Damaging	1	http://www.genemed.tech/gene4denovo/uploads/gene4denovo/De_novo_mutations_and_annotations_in_coding_region_1.2.xlsx		Release version 1.2 (Updated: 07/08/2022)
DLGAP2	ASD_DN_Damaging	2	http://www.genemed.tech/gene4denovo/uploads/gene4denovo/De_novo_mutations_and_annotations_in_coding_region_1.2.xlsx		Release version 1.2 (Updated: 07/08/2022)
DLGAP4	ASD_DN_Damaging	1	http://www.genemed.tech/gene4denovo/uploads/gene4denovo/De_novo_mutations_and_annotations_in_coding_region_1.2.xlsx		Release version 1.2 (Updated: 07/08/2022)
DLK1	ASD_DN_Damaging	1	http://www.genemed.tech/gene4denovo/uploads/gene4denovo/De_novo_mutations_and_annotations_in_coding_region_1.2.xlsx		Release version 1.2 (Updated: 07/08/2022)
DLL1	ASD_DN_Damaging	2	http://www.genemed.tech/gene4denovo/uploads/gene4denovo/De_novo_mutations_and_annotations_in_coding_region_1.2.xlsx		Release version 1.2 (Updated: 07/08/2022)
DLST	ASD_DN_Damaging	1	http://www.genemed.tech/gene4denovo/uploads/gene4denovo/De_novo_mutations_and_annotations_in_coding_region_1.2.xlsx		Release version 1.2 (Updated: 07/08/2022)
DLX4	ASD_DN_Damaging	1	http://www.genemed.tech/gene4denovo/uploads/gene4denovo/De_novo_mutations_and_annotations_in_coding_region_1.2.xlsx		Release version 1.2 (Updated: 07/08/2022)
DMAP1	ASD_DN_Damaging	1	http://www.genemed.tech/gene4denovo/uploads/gene4denovo/De_novo_mutations_and_annotations_in_coding_region_1.2.xlsx		Release version 1.2 (Updated: 07/08/2022)
DMBT1	ASD_DN_Damaging	1	http://www.genemed.tech/gene4denovo/uploads/gene4denovo/De_novo_mutations_and_annotations_in_coding_region_1.2.xlsx		Release version 1.2 (Updated: 07/08/2022)
DMBX1	ASD_DN_Damaging	2	http://www.genemed.tech/gene4denovo/uploads/gene4denovo/De_novo_mutations_and_annotations_in_coding_region_1.2.xlsx		Release version 1.2 (Updated: 07/08/2022)
DMD	ASD_DN_Damaging	1	http://www.genemed.tech/gene4denovo/uploads/gene4denovo/De_novo_mutations_and_annotations_in_coding_region_1.2.xlsx		Release version 1.2 (Updated: 07/08/2022)
DMGDH	ASD_DN_Damaging	1	http://www.genemed.tech/gene4denovo/uploads/gene4denovo/De_novo_mutations_and_annotations_in_coding_region_1.2.xlsx		Release version 1.2 (Updated: 07/08/2022)
DMPK	ASD_DN_Damaging	2	http://www.genemed.tech/gene4denovo/uploads/gene4denovo/De_novo_mutations_and_annotations_in_coding_region_1.2.xlsx		Release version 1.2 (Updated: 07/08/2022)
DMRT1	ASD_DN_Damaging	1	http://www.genemed.tech/gene4denovo/uploads/gene4denovo/De_novo_mutations_and_annotations_in_coding_region_1.2.xlsx		Release version 1.2 (Updated: 07/08/2022)
DMRT2	ASD_DN_Damaging	1	http://www.genemed.tech/gene4denovo/uploads/gene4denovo/De_novo_mutations_and_annotations_in_coding_region_1.2.xlsx		Release version 1.2 (Updated: 07/08/2022)
DMTN	ASD_DN_Damaging	2	http://www.genemed.tech/gene4denovo/uploads/gene4denovo/De_novo_mutations_and_annotations_in_coding_region_1.2.xlsx		Release version 1.2 (Updated: 07/08/2022)
DMWD	ASD_DN_Damaging	2	http://www.genemed.tech/gene4denovo/uploads/gene4denovo/De_novo_mutations_and_annotations_in_coding_region_1.2.xlsx		Release version 1.2 (Updated: 07/08/2022)
DMXL2	ASD_DN_Damaging	4	http://www.genemed.tech/gene4denovo/uploads/gene4denovo/De_novo_mutations_and_annotations_in_coding_region_1.2.xlsx		Release version 1.2 (Updated: 07/08/2022)
DNA2	ASD_DN_Damaging	2	http://www.genemed.tech/gene4denovo/uploads/gene4denovo/De_novo_mutations_and_annotations_in_coding_region_1.2.xlsx		Release version 1.2 (Updated: 07/08/2022)
DNAAF1	ASD_DN_Damaging	1	http://www.genemed.tech/gene4denovo/uploads/gene4denovo/De_novo_mutations_and_annotations_in_coding_region_1.2.xlsx		Release version 1.2 (Updated: 07/08/2022)
DNAAF2	ASD_DN_Damaging	1	http://www.genemed.tech/gene4denovo/uploads/gene4denovo/De_novo_mutations_and_annotations_in_coding_region_1.2.xlsx		Release version 1.2 (Updated: 07/08/2022)
DNAH1	ASD_DN_Damaging	5	http://www.genemed.tech/gene4denovo/uploads/gene4denovo/De_novo_mutations_and_annotations_in_coding_region_1.2.xlsx		Release version 1.2 (Updated: 07/08/2022)
DNAH10	ASD_DN_Damaging	5	http://www.genemed.tech/gene4denovo/uploads/gene4denovo/De_novo_mutations_and_annotations_in_coding_region_1.2.xlsx		Release version 1.2 (Updated: 07/08/2022)
DNAH11	ASD_DN_Damaging	2	http://www.genemed.tech/gene4denovo/uploads/gene4denovo/De_novo_mutations_and_annotations_in_coding_region_1.2.xlsx		Release version 1.2 (Updated: 07/08/2022)
DNAH14	ASD_DN_Damaging	1	http://www.genemed.tech/gene4denovo/uploads/gene4denovo/De_novo_mutations_and_annotations_in_coding_region_1.2.xlsx		Release version 1.2 (Updated: 07/08/2022)
DNAH17	ASD_DN_Damaging	4	http://www.genemed.tech/gene4denovo/uploads/gene4denovo/De_novo_mutations_and_annotations_in_coding_region_1.2.xlsx		Release version 1.2 (Updated: 07/08/2022)
DNAH2	ASD_DN_Damaging	7	http://www.genemed.tech/gene4denovo/uploads/gene4denovo/De_novo_mutations_and_annotations_in_coding_region_1.2.xlsx		Release version 1.2 (Updated: 07/08/2022)
DNAH3	ASD_DN_Damaging	5	http://www.genemed.tech/gene4denovo/uploads/gene4denovo/De_novo_mutations_and_annotations_in_coding_region_1.2.xlsx		Release version 1.2 (Updated: 07/08/2022)
DNAH5	ASD_DN_Damaging	7	http://www.genemed.tech/gene4denovo/uploads/gene4denovo/De_novo_mutations_and_annotations_in_coding_region_1.2.xlsx		Release version 1.2 (Updated: 07/08/2022)
DNAH6	ASD_DN_Damaging	3	http://www.genemed.tech/gene4denovo/uploads/gene4denovo/De_novo_mutations_and_annotations_in_coding_region_1.2.xlsx		Release version 1.2 (Updated: 07/08/2022)
DNAH7	ASD_DN_Damaging	3	http://www.genemed.tech/gene4denovo/uploads/gene4denovo/De_novo_mutations_and_annotations_in_coding_region_1.2.xlsx		Release version 1.2 (Updated: 07/08/2022)
DNAH8	ASD_DN_Damaging	1	http://www.genemed.tech/gene4denovo/uploads/gene4denovo/De_novo_mutations_and_annotations_in_coding_region_1.2.xlsx		Release version 1.2 (Updated: 07/08/2022)
DNAI1	ASD_DN_Damaging	1	http://www.genemed.tech/gene4denovo/uploads/gene4denovo/De_novo_mutations_and_annotations_in_coding_region_1.2.xlsx		Release version 1.2 (Updated: 07/08/2022)
DNAI2	ASD_DN_Damaging	1	http://www.genemed.tech/gene4denovo/uploads/gene4denovo/De_novo_mutations_and_annotations_in_coding_region_1.2.xlsx		Release version 1.2 (Updated: 07/08/2022)
DNAJA2	ASD_DN_Damaging	1	http://www.genemed.tech/gene4denovo/uploads/gene4denovo/De_novo_mutations_and_annotations_in_coding_region_1.2.xlsx		Release version 1.2 (Updated: 07/08/2022)
DNAJB5	ASD_DN_Damaging	1	http://www.genemed.tech/gene4denovo/uploads/gene4denovo/De_novo_mutations_and_annotations_in_coding_region_1.2.xlsx		Release version 1.2 (Updated: 07/08/2022)
DNAJB6	ASD_DN_Damaging	1	http://www.genemed.tech/gene4denovo/uploads/gene4denovo/De_novo_mutations_and_annotations_in_coding_region_1.2.xlsx		Release version 1.2 (Updated: 07/08/2022)
DNAJB9	ASD_DN_Damaging	1	http://www.genemed.tech/gene4denovo/uploads/gene4denovo/De_novo_mutations_and_annotations_in_coding_region_1.2.xlsx		Release version 1.2 (Updated: 07/08/2022)
DNAJC10	ASD_DN_Damaging	2	http://www.genemed.tech/gene4denovo/uploads/gene4denovo/De_novo_mutations_and_annotations_in_coding_region_1.2.xlsx		Release version 1.2 (Updated: 07/08/2022)
DNAJC12	ASD_DN_Damaging	1	http://www.genemed.tech/gene4denovo/uploads/gene4denovo/De_novo_mutations_and_annotations_in_coding_region_1.2.xlsx		Release version 1.2 (Updated: 07/08/2022)
DNAJC13	ASD_DN_Damaging	2	http://www.genemed.tech/gene4denovo/uploads/gene4denovo/De_novo_mutations_and_annotations_in_coding_region_1.2.xlsx		Release version 1.2 (Updated: 07/08/2022)
DNAJC2	ASD_DN_Damaging	1	http://www.genemed.tech/gene4denovo/uploads/gene4denovo/De_novo_mutations_and_annotations_in_coding_region_1.2.xlsx		Release version 1.2 (Updated: 07/08/2022)
DNAJC30	ASD_DN_Damaging	2	http://www.genemed.tech/gene4denovo/uploads/gene4denovo/De_novo_mutations_and_annotations_in_coding_region_1.2.xlsx		Release version 1.2 (Updated: 07/08/2022)
DNAJC6	ASD_DN_Damaging	2	http://www.genemed.tech/gene4denovo/uploads/gene4denovo/De_novo_mutations_and_annotations_in_coding_region_1.2.xlsx		Release version 1.2 (Updated: 07/08/2022)
DNAJC8	ASD_DN_Damaging	1	http://www.genemed.tech/gene4denovo/uploads/gene4denovo/De_novo_mutations_and_annotations_in_coding_region_1.2.xlsx		Release version 1.2 (Updated: 07/08/2022)
DNASE1L2	ASD_DN_Damaging	1	http://www.genemed.tech/gene4denovo/uploads/gene4denovo/De_novo_mutations_and_annotations_in_coding_region_1.2.xlsx		Release version 1.2 (Updated: 07/08/2022)
DNASE1L3	ASD_DN_Damaging	1	http://www.genemed.tech/gene4denovo/uploads/gene4denovo/De_novo_mutations_and_annotations_in_coding_region_1.2.xlsx		Release version 1.2 (Updated: 07/08/2022)
DNER	ASD_DN_Damaging	1	http://www.genemed.tech/gene4denovo/uploads/gene4denovo/De_novo_mutations_and_annotations_in_coding_region_1.2.xlsx		Release version 1.2 (Updated: 07/08/2022)
DNM1L	ASD_DN_Damaging	1	http://www.genemed.tech/gene4denovo/uploads/gene4denovo/De_novo_mutations_and_annotations_in_coding_region_1.2.xlsx		Release version 1.2 (Updated: 07/08/2022)
DNM2	ASD_DN_Damaging	2	http://www.genemed.tech/gene4denovo/uploads/gene4denovo/De_novo_mutations_and_annotations_in_coding_region_1.2.xlsx		Release version 1.2 (Updated: 07/08/2022)
DNMBP	ASD_DN_Damaging	3	http://www.genemed.tech/gene4denovo/uploads/gene4denovo/De_novo_mutations_and_annotations_in_coding_region_1.2.xlsx		Release version 1.2 (Updated: 07/08/2022)
DNMT1	ASD_DN_Damaging	2	http://www.genemed.tech/gene4denovo/uploads/gene4denovo/De_novo_mutations_and_annotations_in_coding_region_1.2.xlsx		Release version 1.2 (Updated: 07/08/2022)
DNMT3A	ASD_DN_Damaging	9	http://www.genemed.tech/gene4denovo/uploads/gene4denovo/De_novo_mutations_and_annotations_in_coding_region_1.2.xlsx		Release version 1.2 (Updated: 07/08/2022)
DNMT3L	ASD_DN_Damaging	1	http://www.genemed.tech/gene4denovo/uploads/gene4denovo/De_novo_mutations_and_annotations_in_coding_region_1.2.xlsx		Release version 1.2 (Updated: 07/08/2022)
DNTT	ASD_DN_Damaging	1	http://www.genemed.tech/gene4denovo/uploads/gene4denovo/De_novo_mutations_and_annotations_in_coding_region_1.2.xlsx		Release version 1.2 (Updated: 07/08/2022)
DOCK10	ASD_DN_Damaging	1	http://www.genemed.tech/gene4denovo/uploads/gene4denovo/De_novo_mutations_and_annotations_in_coding_region_1.2.xlsx		Release version 1.2 (Updated: 07/08/2022)
DOCK2	ASD_DN_Damaging	1	http://www.genemed.tech/gene4denovo/uploads/gene4denovo/De_novo_mutations_and_annotations_in_coding_region_1.2.xlsx		Release version 1.2 (Updated: 07/08/2022)
DOCK3	ASD_DN_Damaging	2	http://www.genemed.tech/gene4denovo/uploads/gene4denovo/De_novo_mutations_and_annotations_in_coding_region_1.2.xlsx		Release version 1.2 (Updated: 07/08/2022)
DOCK5	ASD_DN_Damaging	3	http://www.genemed.tech/gene4denovo/uploads/gene4denovo/De_novo_mutations_and_annotations_in_coding_region_1.2.xlsx		Release version 1.2 (Updated: 07/08/2022)
DOCK6	ASD_DN_Damaging	3	http://www.genemed.tech/gene4denovo/uploads/gene4denovo/De_novo_mutations_and_annotations_in_coding_region_1.2.xlsx		Release version 1.2 (Updated: 07/08/2022)
DOCK7	ASD_DN_Damaging	2	http://www.genemed.tech/gene4denovo/uploads/gene4denovo/De_novo_mutations_and_annotations_in_coding_region_1.2.xlsx		Release version 1.2 (Updated: 07/08/2022)
DOCK8	ASD_DN_Damaging	4	http://www.genemed.tech/gene4denovo/uploads/gene4denovo/De_novo_mutations_and_annotations_in_coding_region_1.2.xlsx		Release version 1.2 (Updated: 07/08/2022)
DOCK9	ASD_DN_Damaging	1	http://www.genemed.tech/gene4denovo/uploads/gene4denovo/De_novo_mutations_and_annotations_in_coding_region_1.2.xlsx		Release version 1.2 (Updated: 07/08/2022)
DOHH	ASD_DN_Damaging	1	http://www.genemed.tech/gene4denovo/uploads/gene4denovo/De_novo_mutations_and_annotations_in_coding_region_1.2.xlsx		Release version 1.2 (Updated: 07/08/2022)
DOP1B	ASD_DN_Damaging	1	http://www.genemed.tech/gene4denovo/uploads/gene4denovo/De_novo_mutations_and_annotations_in_coding_region_1.2.xlsx		Release version 1.2 (Updated: 07/08/2022)
DOT1L	ASD_DN_Damaging	2	http://www.genemed.tech/gene4denovo/uploads/gene4denovo/De_novo_mutations_and_annotations_in_coding_region_1.2.xlsx		Release version 1.2 (Updated: 07/08/2022)
DPAGT1	ASD_DN_Damaging	1	http://www.genemed.tech/gene4denovo/uploads/gene4denovo/De_novo_mutations_and_annotations_in_coding_region_1.2.xlsx		Release version 1.2 (Updated: 07/08/2022)
DPF2	ASD_DN_Damaging	1	http://www.genemed.tech/gene4denovo/uploads/gene4denovo/De_novo_mutations_and_annotations_in_coding_region_1.2.xlsx		Release version 1.2 (Updated: 07/08/2022)
DPF3	ASD_DN_Damaging	1	http://www.genemed.tech/gene4denovo/uploads/gene4denovo/De_novo_mutations_and_annotations_in_coding_region_1.2.xlsx		Release version 1.2 (Updated: 07/08/2022)
DPP10	ASD_DN_Damaging	1	http://www.genemed.tech/gene4denovo/uploads/gene4denovo/De_novo_mutations_and_annotations_in_coding_region_1.2.xlsx		Release version 1.2 (Updated: 07/08/2022)
DPP3	ASD_DN_Damaging	2	http://www.genemed.tech/gene4denovo/uploads/gene4denovo/De_novo_mutations_and_annotations_in_coding_region_1.2.xlsx		Release version 1.2 (Updated: 07/08/2022)
DPP4	ASD_DN_Damaging	1	http://www.genemed.tech/gene4denovo/uploads/gene4denovo/De_novo_mutations_and_annotations_in_coding_region_1.2.xlsx		Release version 1.2 (Updated: 07/08/2022)
DPP6	ASD_DN_Damaging	2	http://www.genemed.tech/gene4denovo/uploads/gene4denovo/De_novo_mutations_and_annotations_in_coding_region_1.2.xlsx		Release version 1.2 (Updated: 07/08/2022)
DPP8	ASD_DN_Damaging	1	http://www.genemed.tech/gene4denovo/uploads/gene4denovo/De_novo_mutations_and_annotations_in_coding_region_1.2.xlsx		Release version 1.2 (Updated: 07/08/2022)
DPY19L1	ASD_DN_Damaging	1	http://www.genemed.tech/gene4denovo/uploads/gene4denovo/De_novo_mutations_and_annotations_in_coding_region_1.2.xlsx		Release version 1.2 (Updated: 07/08/2022)
DPY19L3	ASD_DN_Damaging	2	http://www.genemed.tech/gene4denovo/uploads/gene4denovo/De_novo_mutations_and_annotations_in_coding_region_1.2.xlsx		Release version 1.2 (Updated: 07/08/2022)
DPYD	ASD_DN_Damaging	1	http://www.genemed.tech/gene4denovo/uploads/gene4denovo/De_novo_mutations_and_annotations_in_coding_region_1.2.xlsx		Release version 1.2 (Updated: 07/08/2022)
DPYSL2	ASD_DN_Damaging	3	http://www.genemed.tech/gene4denovo/uploads/gene4denovo/De_novo_mutations_and_annotations_in_coding_region_1.2.xlsx		Release version 1.2 (Updated: 07/08/2022)
DPYSL3	ASD_DN_Damaging	1	http://www.genemed.tech/gene4denovo/uploads/gene4denovo/De_novo_mutations_and_annotations_in_coding_region_1.2.xlsx		Release version 1.2 (Updated: 07/08/2022)
DPYSL4	ASD_DN_Damaging	1	http://www.genemed.tech/gene4denovo/uploads/gene4denovo/De_novo_mutations_and_annotations_in_coding_region_1.2.xlsx		Release version 1.2 (Updated: 07/08/2022)
DRAP1	ASD_DN_Damaging	1	http://www.genemed.tech/gene4denovo/uploads/gene4denovo/De_novo_mutations_and_annotations_in_coding_region_1.2.xlsx		Release version 1.2 (Updated: 07/08/2022)
DRC3	ASD_DN_Damaging	1	http://www.genemed.tech/gene4denovo/uploads/gene4denovo/De_novo_mutations_and_annotations_in_coding_region_1.2.xlsx		Release version 1.2 (Updated: 07/08/2022)
DRD1	ASD_DN_Damaging	1	http://www.genemed.tech/gene4denovo/uploads/gene4denovo/De_novo_mutations_and_annotations_in_coding_region_1.2.xlsx		Release version 1.2 (Updated: 07/08/2022)
DROSHA	ASD_DN_Damaging	1	http://www.genemed.tech/gene4denovo/uploads/gene4denovo/De_novo_mutations_and_annotations_in_coding_region_1.2.xlsx		Release version 1.2 (Updated: 07/08/2022)
DSC1	ASD_DN_Damaging	1	http://www.genemed.tech/gene4denovo/uploads/gene4denovo/De_novo_mutations_and_annotations_in_coding_region_1.2.xlsx		Release version 1.2 (Updated: 07/08/2022)
DSCAM	ASD_DN_Damaging	6	http://www.genemed.tech/gene4denovo/uploads/gene4denovo/De_novo_mutations_and_annotations_in_coding_region_1.2.xlsx		Release version 1.2 (Updated: 07/08/2022)
DSCAML1	ASD_DN_Damaging	2	http://www.genemed.tech/gene4denovo/uploads/gene4denovo/De_novo_mutations_and_annotations_in_coding_region_1.2.xlsx		Release version 1.2 (Updated: 07/08/2022)
DSEL	ASD_DN_Damaging	1	http://www.genemed.tech/gene4denovo/uploads/gene4denovo/De_novo_mutations_and_annotations_in_coding_region_1.2.xlsx		Release version 1.2 (Updated: 07/08/2022)
DSG2	ASD_DN_Damaging	1	http://www.genemed.tech/gene4denovo/uploads/gene4denovo/De_novo_mutations_and_annotations_in_coding_region_1.2.xlsx		Release version 1.2 (Updated: 07/08/2022)
DSG3	ASD_DN_Damaging	2	http://www.genemed.tech/gene4denovo/uploads/gene4denovo/De_novo_mutations_and_annotations_in_coding_region_1.2.xlsx		Release version 1.2 (Updated: 07/08/2022)
DSG4	ASD_DN_Damaging	2	http://www.genemed.tech/gene4denovo/uploads/gene4denovo/De_novo_mutations_and_annotations_in_coding_region_1.2.xlsx		Release version 1.2 (Updated: 07/08/2022)
DSP	ASD_DN_Damaging	1	http://www.genemed.tech/gene4denovo/uploads/gene4denovo/De_novo_mutations_and_annotations_in_coding_region_1.2.xlsx		Release version 1.2 (Updated: 07/08/2022)
DSPP	ASD_DN_Damaging	1	http://www.genemed.tech/gene4denovo/uploads/gene4denovo/De_novo_mutations_and_annotations_in_coding_region_1.2.xlsx		Release version 1.2 (Updated: 07/08/2022)
DST	ASD_DN_Damaging	3	http://www.genemed.tech/gene4denovo/uploads/gene4denovo/De_novo_mutations_and_annotations_in_coding_region_1.2.xlsx		Release version 1.2 (Updated: 07/08/2022)
DTD1	ASD_DN_Damaging	1	http://www.genemed.tech/gene4denovo/uploads/gene4denovo/De_novo_mutations_and_annotations_in_coding_region_1.2.xlsx		Release version 1.2 (Updated: 07/08/2022)
DTWD1	ASD_DN_Damaging	1	http://www.genemed.tech/gene4denovo/uploads/gene4denovo/De_novo_mutations_and_annotations_in_coding_region_1.2.xlsx		Release version 1.2 (Updated: 07/08/2022)
DTX1	ASD_DN_Damaging	1	http://www.genemed.tech/gene4denovo/uploads/gene4denovo/De_novo_mutations_and_annotations_in_coding_region_1.2.xlsx		Release version 1.2 (Updated: 07/08/2022)
DTX2	ASD_DN_Damaging	1	http://www.genemed.tech/gene4denovo/uploads/gene4denovo/De_novo_mutations_and_annotations_in_coding_region_1.2.xlsx		Release version 1.2 (Updated: 07/08/2022)
DTX3	ASD_DN_Damaging	1	http://www.genemed.tech/gene4denovo/uploads/gene4denovo/De_novo_mutations_and_annotations_in_coding_region_1.2.xlsx		Release version 1.2 (Updated: 07/08/2022)
DTYMK	ASD_DN_Damaging	1	http://www.genemed.tech/gene4denovo/uploads/gene4denovo/De_novo_mutations_and_annotations_in_coding_region_1.2.xlsx		Release version 1.2 (Updated: 07/08/2022)
DUOX1	ASD_DN_Damaging	1	http://www.genemed.tech/gene4denovo/uploads/gene4denovo/De_novo_mutations_and_annotations_in_coding_region_1.2.xlsx		Release version 1.2 (Updated: 07/08/2022)
DUOX2	ASD_DN_Damaging	2	http://www.genemed.tech/gene4denovo/uploads/gene4denovo/De_novo_mutations_and_annotations_in_coding_region_1.2.xlsx		Release version 1.2 (Updated: 07/08/2022)
DUOXA1	ASD_DN_Damaging	1	http://www.genemed.tech/gene4denovo/uploads/gene4denovo/De_novo_mutations_and_annotations_in_coding_region_1.2.xlsx		Release version 1.2 (Updated: 07/08/2022)
DUS1L	ASD_DN_Damaging	2	http://www.genemed.tech/gene4denovo/uploads/gene4denovo/De_novo_mutations_and_annotations_in_coding_region_1.2.xlsx		Release version 1.2 (Updated: 07/08/2022)
DUS2	ASD_DN_Damaging	1	http://www.genemed.tech/gene4denovo/uploads/gene4denovo/De_novo_mutations_and_annotations_in_coding_region_1.2.xlsx		Release version 1.2 (Updated: 07/08/2022)
DUSP15	ASD_DN_Damaging	1	http://www.genemed.tech/gene4denovo/uploads/gene4denovo/De_novo_mutations_and_annotations_in_coding_region_1.2.xlsx		Release version 1.2 (Updated: 07/08/2022)
DUSP16	ASD_DN_Damaging	1	http://www.genemed.tech/gene4denovo/uploads/gene4denovo/De_novo_mutations_and_annotations_in_coding_region_1.2.xlsx		Release version 1.2 (Updated: 07/08/2022)
DUSP3	ASD_DN_Damaging	1	http://www.genemed.tech/gene4denovo/uploads/gene4denovo/De_novo_mutations_and_annotations_in_coding_region_1.2.xlsx		Release version 1.2 (Updated: 07/08/2022)
DUSP7	ASD_DN_Damaging	1	http://www.genemed.tech/gene4denovo/uploads/gene4denovo/De_novo_mutations_and_annotations_in_coding_region_1.2.xlsx		Release version 1.2 (Updated: 07/08/2022)
DVL2	ASD_DN_Damaging	1	http://www.genemed.tech/gene4denovo/uploads/gene4denovo/De_novo_mutations_and_annotations_in_coding_region_1.2.xlsx		Release version 1.2 (Updated: 07/08/2022)
DVL3	ASD_DN_Damaging	1	http://www.genemed.tech/gene4denovo/uploads/gene4denovo/De_novo_mutations_and_annotations_in_coding_region_1.2.xlsx		Release version 1.2 (Updated: 07/08/2022)
DXO	ASD_DN_Damaging	1	http://www.genemed.tech/gene4denovo/uploads/gene4denovo/De_novo_mutations_and_annotations_in_coding_region_1.2.xlsx		Release version 1.2 (Updated: 07/08/2022)
DYNC1H1	ASD_DN_Damaging	15	http://www.genemed.tech/gene4denovo/uploads/gene4denovo/De_novo_mutations_and_annotations_in_coding_region_1.2.xlsx		Release version 1.2 (Updated: 07/08/2022)
DYNC1I1	ASD_DN_Damaging	1	http://www.genemed.tech/gene4denovo/uploads/gene4denovo/De_novo_mutations_and_annotations_in_coding_region_1.2.xlsx		Release version 1.2 (Updated: 07/08/2022)
DYNC1LI2	ASD_DN_Damaging	2	http://www.genemed.tech/gene4denovo/uploads/gene4denovo/De_novo_mutations_and_annotations_in_coding_region_1.2.xlsx		Release version 1.2 (Updated: 07/08/2022)
DYNC2H1	ASD_DN_Damaging	2	http://www.genemed.tech/gene4denovo/uploads/gene4denovo/De_novo_mutations_and_annotations_in_coding_region_1.2.xlsx		Release version 1.2 (Updated: 07/08/2022)
DYRK1A	ASD_DN_Damaging	9	http://www.genemed.tech/gene4denovo/uploads/gene4denovo/De_novo_mutations_and_annotations_in_coding_region_1.2.xlsx		Release version 1.2 (Updated: 07/08/2022)
DYRK3	ASD_DN_Damaging	1	http://www.genemed.tech/gene4denovo/uploads/gene4denovo/De_novo_mutations_and_annotations_in_coding_region_1.2.xlsx		Release version 1.2 (Updated: 07/08/2022)
DYSF	ASD_DN_Damaging	2	http://www.genemed.tech/gene4denovo/uploads/gene4denovo/De_novo_mutations_and_annotations_in_coding_region_1.2.xlsx		Release version 1.2 (Updated: 07/08/2022)
DYTN	ASD_DN_Damaging	1	http://www.genemed.tech/gene4denovo/uploads/gene4denovo/De_novo_mutations_and_annotations_in_coding_region_1.2.xlsx		Release version 1.2 (Updated: 07/08/2022)
E2F2	ASD_DN_Damaging	1	http://www.genemed.tech/gene4denovo/uploads/gene4denovo/De_novo_mutations_and_annotations_in_coding_region_1.2.xlsx		Release version 1.2 (Updated: 07/08/2022)
E2F7	ASD_DN_Damaging	1	http://www.genemed.tech/gene4denovo/uploads/gene4denovo/De_novo_mutations_and_annotations_in_coding_region_1.2.xlsx		Release version 1.2 (Updated: 07/08/2022)
EAF1	ASD_DN_Damaging	1	http://www.genemed.tech/gene4denovo/uploads/gene4denovo/De_novo_mutations_and_annotations_in_coding_region_1.2.xlsx		Release version 1.2 (Updated: 07/08/2022)
EBAG9	ASD_DN_Damaging	1	http://www.genemed.tech/gene4denovo/uploads/gene4denovo/De_novo_mutations_and_annotations_in_coding_region_1.2.xlsx		Release version 1.2 (Updated: 07/08/2022)
EBF1	ASD_DN_Damaging	2	http://www.genemed.tech/gene4denovo/uploads/gene4denovo/De_novo_mutations_and_annotations_in_coding_region_1.2.xlsx		Release version 1.2 (Updated: 07/08/2022)
EBF3	ASD_DN_Damaging	4	http://www.genemed.tech/gene4denovo/uploads/gene4denovo/De_novo_mutations_and_annotations_in_coding_region_1.2.xlsx		Release version 1.2 (Updated: 07/08/2022)
ECE1	ASD_DN_Damaging	1	http://www.genemed.tech/gene4denovo/uploads/gene4denovo/De_novo_mutations_and_annotations_in_coding_region_1.2.xlsx		Release version 1.2 (Updated: 07/08/2022)
ECHDC3	ASD_DN_Damaging	1	http://www.genemed.tech/gene4denovo/uploads/gene4denovo/De_novo_mutations_and_annotations_in_coding_region_1.2.xlsx		Release version 1.2 (Updated: 07/08/2022)
ECM1	ASD_DN_Damaging	2	http://www.genemed.tech/gene4denovo/uploads/gene4denovo/De_novo_mutations_and_annotations_in_coding_region_1.2.xlsx		Release version 1.2 (Updated: 07/08/2022)
ECM2	ASD_DN_Damaging	1	http://www.genemed.tech/gene4denovo/uploads/gene4denovo/De_novo_mutations_and_annotations_in_coding_region_1.2.xlsx		Release version 1.2 (Updated: 07/08/2022)
ECPAS	ASD_DN_Damaging	5	http://www.genemed.tech/gene4denovo/uploads/gene4denovo/De_novo_mutations_and_annotations_in_coding_region_1.2.xlsx		Release version 1.2 (Updated: 07/08/2022)
ECRG4	ASD_DN_Damaging	1	http://www.genemed.tech/gene4denovo/uploads/gene4denovo/De_novo_mutations_and_annotations_in_coding_region_1.2.xlsx		Release version 1.2 (Updated: 07/08/2022)
ECSIT	ASD_DN_Damaging	2	http://www.genemed.tech/gene4denovo/uploads/gene4denovo/De_novo_mutations_and_annotations_in_coding_region_1.2.xlsx		Release version 1.2 (Updated: 07/08/2022)
ECT2	ASD_DN_Damaging	1	http://www.genemed.tech/gene4denovo/uploads/gene4denovo/De_novo_mutations_and_annotations_in_coding_region_1.2.xlsx		Release version 1.2 (Updated: 07/08/2022)
ECT2L	ASD_DN_Damaging	1	http://www.genemed.tech/gene4denovo/uploads/gene4denovo/De_novo_mutations_and_annotations_in_coding_region_1.2.xlsx		Release version 1.2 (Updated: 07/08/2022)
EDC3	ASD_DN_Damaging	1	http://www.genemed.tech/gene4denovo/uploads/gene4denovo/De_novo_mutations_and_annotations_in_coding_region_1.2.xlsx		Release version 1.2 (Updated: 07/08/2022)
EDC4	ASD_DN_Damaging	1	http://www.genemed.tech/gene4denovo/uploads/gene4denovo/De_novo_mutations_and_annotations_in_coding_region_1.2.xlsx		Release version 1.2 (Updated: 07/08/2022)
EDEM2;MMP24-AS1-EDEM2	ASD_DN_Damaging	1	http://www.genemed.tech/gene4denovo/uploads/gene4denovo/De_novo_mutations_and_annotations_in_coding_region_1.2.xlsx		Release version 1.2 (Updated: 07/08/2022)
EDEM3	ASD_DN_Damaging	1	http://www.genemed.tech/gene4denovo/uploads/gene4denovo/De_novo_mutations_and_annotations_in_coding_region_1.2.xlsx		Release version 1.2 (Updated: 07/08/2022)
EDIL3	ASD_DN_Damaging	1	http://www.genemed.tech/gene4denovo/uploads/gene4denovo/De_novo_mutations_and_annotations_in_coding_region_1.2.xlsx		Release version 1.2 (Updated: 07/08/2022)
EDNRA	ASD_DN_Damaging	1	http://www.genemed.tech/gene4denovo/uploads/gene4denovo/De_novo_mutations_and_annotations_in_coding_region_1.2.xlsx		Release version 1.2 (Updated: 07/08/2022)
EED	ASD_DN_Damaging	1	http://www.genemed.tech/gene4denovo/uploads/gene4denovo/De_novo_mutations_and_annotations_in_coding_region_1.2.xlsx		Release version 1.2 (Updated: 07/08/2022)
EEF1A2	ASD_DN_Damaging	1	http://www.genemed.tech/gene4denovo/uploads/gene4denovo/De_novo_mutations_and_annotations_in_coding_region_1.2.xlsx		Release version 1.2 (Updated: 07/08/2022)
EEF1AKNMT	ASD_DN_Damaging	2	http://www.genemed.tech/gene4denovo/uploads/gene4denovo/De_novo_mutations_and_annotations_in_coding_region_1.2.xlsx		Release version 1.2 (Updated: 07/08/2022)
EEF1G	ASD_DN_Damaging	1	http://www.genemed.tech/gene4denovo/uploads/gene4denovo/De_novo_mutations_and_annotations_in_coding_region_1.2.xlsx		Release version 1.2 (Updated: 07/08/2022)
EEF2	ASD_DN_Damaging	3	http://www.genemed.tech/gene4denovo/uploads/gene4denovo/De_novo_mutations_and_annotations_in_coding_region_1.2.xlsx		Release version 1.2 (Updated: 07/08/2022)
EFCAB11	ASD_DN_Damaging	1	http://www.genemed.tech/gene4denovo/uploads/gene4denovo/De_novo_mutations_and_annotations_in_coding_region_1.2.xlsx		Release version 1.2 (Updated: 07/08/2022)
EFCAB12	ASD_DN_Damaging	1	http://www.genemed.tech/gene4denovo/uploads/gene4denovo/De_novo_mutations_and_annotations_in_coding_region_1.2.xlsx		Release version 1.2 (Updated: 07/08/2022)
EFCAB2	ASD_DN_Damaging	1	http://www.genemed.tech/gene4denovo/uploads/gene4denovo/De_novo_mutations_and_annotations_in_coding_region_1.2.xlsx		Release version 1.2 (Updated: 07/08/2022)
EFCAB5	ASD_DN_Damaging	1	http://www.genemed.tech/gene4denovo/uploads/gene4denovo/De_novo_mutations_and_annotations_in_coding_region_1.2.xlsx		Release version 1.2 (Updated: 07/08/2022)
EFCAB6	ASD_DN_Damaging	1	http://www.genemed.tech/gene4denovo/uploads/gene4denovo/De_novo_mutations_and_annotations_in_coding_region_1.2.xlsx		Release version 1.2 (Updated: 07/08/2022)
EFCAB8	ASD_DN_Damaging	2	http://www.genemed.tech/gene4denovo/uploads/gene4denovo/De_novo_mutations_and_annotations_in_coding_region_1.2.xlsx		Release version 1.2 (Updated: 07/08/2022)
EFR3A	ASD_DN_Damaging	3	http://www.genemed.tech/gene4denovo/uploads/gene4denovo/De_novo_mutations_and_annotations_in_coding_region_1.2.xlsx		Release version 1.2 (Updated: 07/08/2022)
EFR3B	ASD_DN_Damaging	1	http://www.genemed.tech/gene4denovo/uploads/gene4denovo/De_novo_mutations_and_annotations_in_coding_region_1.2.xlsx		Release version 1.2 (Updated: 07/08/2022)
EFTUD2	ASD_DN_Damaging	2	http://www.genemed.tech/gene4denovo/uploads/gene4denovo/De_novo_mutations_and_annotations_in_coding_region_1.2.xlsx		Release version 1.2 (Updated: 07/08/2022)
EGF	ASD_DN_Damaging	1	http://www.genemed.tech/gene4denovo/uploads/gene4denovo/De_novo_mutations_and_annotations_in_coding_region_1.2.xlsx		Release version 1.2 (Updated: 07/08/2022)
EGFLAM	ASD_DN_Damaging	1	http://www.genemed.tech/gene4denovo/uploads/gene4denovo/De_novo_mutations_and_annotations_in_coding_region_1.2.xlsx		Release version 1.2 (Updated: 07/08/2022)
EGFR	ASD_DN_Damaging	1	http://www.genemed.tech/gene4denovo/uploads/gene4denovo/De_novo_mutations_and_annotations_in_coding_region_1.2.xlsx		Release version 1.2 (Updated: 07/08/2022)
EGR3	ASD_DN_Damaging	2	http://www.genemed.tech/gene4denovo/uploads/gene4denovo/De_novo_mutations_and_annotations_in_coding_region_1.2.xlsx		Release version 1.2 (Updated: 07/08/2022)
EHBP1	ASD_DN_Damaging	1	http://www.genemed.tech/gene4denovo/uploads/gene4denovo/De_novo_mutations_and_annotations_in_coding_region_1.2.xlsx		Release version 1.2 (Updated: 07/08/2022)
EHBP1L1	ASD_DN_Damaging	1	http://www.genemed.tech/gene4denovo/uploads/gene4denovo/De_novo_mutations_and_annotations_in_coding_region_1.2.xlsx		Release version 1.2 (Updated: 07/08/2022)
EHD1	ASD_DN_Damaging	1	http://www.genemed.tech/gene4denovo/uploads/gene4denovo/De_novo_mutations_and_annotations_in_coding_region_1.2.xlsx		Release version 1.2 (Updated: 07/08/2022)
EHD2	ASD_DN_Damaging	1	http://www.genemed.tech/gene4denovo/uploads/gene4denovo/De_novo_mutations_and_annotations_in_coding_region_1.2.xlsx		Release version 1.2 (Updated: 07/08/2022)
EHHADH	ASD_DN_Damaging	1	http://www.genemed.tech/gene4denovo/uploads/gene4denovo/De_novo_mutations_and_annotations_in_coding_region_1.2.xlsx		Release version 1.2 (Updated: 07/08/2022)
EHMT1	ASD_DN_Damaging	4	http://www.genemed.tech/gene4denovo/uploads/gene4denovo/De_novo_mutations_and_annotations_in_coding_region_1.2.xlsx		Release version 1.2 (Updated: 07/08/2022)
EID1	ASD_DN_Damaging	1	http://www.genemed.tech/gene4denovo/uploads/gene4denovo/De_novo_mutations_and_annotations_in_coding_region_1.2.xlsx		Release version 1.2 (Updated: 07/08/2022)
EIF2A	ASD_DN_Damaging	2	http://www.genemed.tech/gene4denovo/uploads/gene4denovo/De_novo_mutations_and_annotations_in_coding_region_1.2.xlsx		Release version 1.2 (Updated: 07/08/2022)
EIF2AK1	ASD_DN_Damaging	1	http://www.genemed.tech/gene4denovo/uploads/gene4denovo/De_novo_mutations_and_annotations_in_coding_region_1.2.xlsx		Release version 1.2 (Updated: 07/08/2022)
EIF2AK2	ASD_DN_Damaging	1	http://www.genemed.tech/gene4denovo/uploads/gene4denovo/De_novo_mutations_and_annotations_in_coding_region_1.2.xlsx		Release version 1.2 (Updated: 07/08/2022)
EIF2AK3	ASD_DN_Damaging	2	http://www.genemed.tech/gene4denovo/uploads/gene4denovo/De_novo_mutations_and_annotations_in_coding_region_1.2.xlsx		Release version 1.2 (Updated: 07/08/2022)
EIF2AK4	ASD_DN_Damaging	1	http://www.genemed.tech/gene4denovo/uploads/gene4denovo/De_novo_mutations_and_annotations_in_coding_region_1.2.xlsx		Release version 1.2 (Updated: 07/08/2022)
EIF2B1	ASD_DN_Damaging	2	http://www.genemed.tech/gene4denovo/uploads/gene4denovo/De_novo_mutations_and_annotations_in_coding_region_1.2.xlsx		Release version 1.2 (Updated: 07/08/2022)
EIF2B5	ASD_DN_Damaging	2	http://www.genemed.tech/gene4denovo/uploads/gene4denovo/De_novo_mutations_and_annotations_in_coding_region_1.2.xlsx		Release version 1.2 (Updated: 07/08/2022)
EIF3A	ASD_DN_Damaging	1	http://www.genemed.tech/gene4denovo/uploads/gene4denovo/De_novo_mutations_and_annotations_in_coding_region_1.2.xlsx		Release version 1.2 (Updated: 07/08/2022)
EIF3B	ASD_DN_Damaging	1	http://www.genemed.tech/gene4denovo/uploads/gene4denovo/De_novo_mutations_and_annotations_in_coding_region_1.2.xlsx		Release version 1.2 (Updated: 07/08/2022)
EIF3D	ASD_DN_Damaging	2	http://www.genemed.tech/gene4denovo/uploads/gene4denovo/De_novo_mutations_and_annotations_in_coding_region_1.2.xlsx		Release version 1.2 (Updated: 07/08/2022)
EIF3F	ASD_DN_Damaging	1	http://www.genemed.tech/gene4denovo/uploads/gene4denovo/De_novo_mutations_and_annotations_in_coding_region_1.2.xlsx		Release version 1.2 (Updated: 07/08/2022)
EIF3G	ASD_DN_Damaging	1	http://www.genemed.tech/gene4denovo/uploads/gene4denovo/De_novo_mutations_and_annotations_in_coding_region_1.2.xlsx		Release version 1.2 (Updated: 07/08/2022)
EIF3J	ASD_DN_Damaging	1	http://www.genemed.tech/gene4denovo/uploads/gene4denovo/De_novo_mutations_and_annotations_in_coding_region_1.2.xlsx		Release version 1.2 (Updated: 07/08/2022)
EIF3K	ASD_DN_Damaging	1	http://www.genemed.tech/gene4denovo/uploads/gene4denovo/De_novo_mutations_and_annotations_in_coding_region_1.2.xlsx		Release version 1.2 (Updated: 07/08/2022)
EIF4A1	ASD_DN_Damaging	1	http://www.genemed.tech/gene4denovo/uploads/gene4denovo/De_novo_mutations_and_annotations_in_coding_region_1.2.xlsx		Release version 1.2 (Updated: 07/08/2022)
EIF4E	ASD_DN_Damaging	1	http://www.genemed.tech/gene4denovo/uploads/gene4denovo/De_novo_mutations_and_annotations_in_coding_region_1.2.xlsx		Release version 1.2 (Updated: 07/08/2022)
EIF4ENIF1	ASD_DN_Damaging	1	http://www.genemed.tech/gene4denovo/uploads/gene4denovo/De_novo_mutations_and_annotations_in_coding_region_1.2.xlsx		Release version 1.2 (Updated: 07/08/2022)
EIF4G1	ASD_DN_Damaging	1	http://www.genemed.tech/gene4denovo/uploads/gene4denovo/De_novo_mutations_and_annotations_in_coding_region_1.2.xlsx		Release version 1.2 (Updated: 07/08/2022)
EIF4G2	ASD_DN_Damaging	3	http://www.genemed.tech/gene4denovo/uploads/gene4denovo/De_novo_mutations_and_annotations_in_coding_region_1.2.xlsx		Release version 1.2 (Updated: 07/08/2022)
EIF6	ASD_DN_Damaging	1	http://www.genemed.tech/gene4denovo/uploads/gene4denovo/De_novo_mutations_and_annotations_in_coding_region_1.2.xlsx		Release version 1.2 (Updated: 07/08/2022)
ELAVL1	ASD_DN_Damaging	1	http://www.genemed.tech/gene4denovo/uploads/gene4denovo/De_novo_mutations_and_annotations_in_coding_region_1.2.xlsx		Release version 1.2 (Updated: 07/08/2022)
ELAVL2	ASD_DN_Damaging	2	http://www.genemed.tech/gene4denovo/uploads/gene4denovo/De_novo_mutations_and_annotations_in_coding_region_1.2.xlsx		Release version 1.2 (Updated: 07/08/2022)
ELAVL3	ASD_DN_Damaging	1	http://www.genemed.tech/gene4denovo/uploads/gene4denovo/De_novo_mutations_and_annotations_in_coding_region_1.2.xlsx		Release version 1.2 (Updated: 07/08/2022)
ELAVL4	ASD_DN_Damaging	1	http://www.genemed.tech/gene4denovo/uploads/gene4denovo/De_novo_mutations_and_annotations_in_coding_region_1.2.xlsx		Release version 1.2 (Updated: 07/08/2022)
ELF1	ASD_DN_Damaging	1	http://www.genemed.tech/gene4denovo/uploads/gene4denovo/De_novo_mutations_and_annotations_in_coding_region_1.2.xlsx		Release version 1.2 (Updated: 07/08/2022)
ELFN1	ASD_DN_Damaging	2	http://www.genemed.tech/gene4denovo/uploads/gene4denovo/De_novo_mutations_and_annotations_in_coding_region_1.2.xlsx		Release version 1.2 (Updated: 07/08/2022)
ELK4	ASD_DN_Damaging	1	http://www.genemed.tech/gene4denovo/uploads/gene4denovo/De_novo_mutations_and_annotations_in_coding_region_1.2.xlsx		Release version 1.2 (Updated: 07/08/2022)
ELL2	ASD_DN_Damaging	1	http://www.genemed.tech/gene4denovo/uploads/gene4denovo/De_novo_mutations_and_annotations_in_coding_region_1.2.xlsx		Release version 1.2 (Updated: 07/08/2022)
ELMO2	ASD_DN_Damaging	1	http://www.genemed.tech/gene4denovo/uploads/gene4denovo/De_novo_mutations_and_annotations_in_coding_region_1.2.xlsx		Release version 1.2 (Updated: 07/08/2022)
ELMOD3	ASD_DN_Damaging	1	http://www.genemed.tech/gene4denovo/uploads/gene4denovo/De_novo_mutations_and_annotations_in_coding_region_1.2.xlsx		Release version 1.2 (Updated: 07/08/2022)
ELOVL1	ASD_DN_Damaging	2	http://www.genemed.tech/gene4denovo/uploads/gene4denovo/De_novo_mutations_and_annotations_in_coding_region_1.2.xlsx		Release version 1.2 (Updated: 07/08/2022)
ELOVL2	ASD_DN_Damaging	1	http://www.genemed.tech/gene4denovo/uploads/gene4denovo/De_novo_mutations_and_annotations_in_coding_region_1.2.xlsx		Release version 1.2 (Updated: 07/08/2022)
ELP1	ASD_DN_Damaging	2	http://www.genemed.tech/gene4denovo/uploads/gene4denovo/De_novo_mutations_and_annotations_in_coding_region_1.2.xlsx		Release version 1.2 (Updated: 07/08/2022)
EMC4	ASD_DN_Damaging	1	http://www.genemed.tech/gene4denovo/uploads/gene4denovo/De_novo_mutations_and_annotations_in_coding_region_1.2.xlsx		Release version 1.2 (Updated: 07/08/2022)
EMC7	ASD_DN_Damaging	1	http://www.genemed.tech/gene4denovo/uploads/gene4denovo/De_novo_mutations_and_annotations_in_coding_region_1.2.xlsx		Release version 1.2 (Updated: 07/08/2022)
EMCN	ASD_DN_Damaging	1	http://www.genemed.tech/gene4denovo/uploads/gene4denovo/De_novo_mutations_and_annotations_in_coding_region_1.2.xlsx		Release version 1.2 (Updated: 07/08/2022)
EMD	ASD_DN_Damaging	1	http://www.genemed.tech/gene4denovo/uploads/gene4denovo/De_novo_mutations_and_annotations_in_coding_region_1.2.xlsx		Release version 1.2 (Updated: 07/08/2022)
EMILIN1	ASD_DN_Damaging	1	http://www.genemed.tech/gene4denovo/uploads/gene4denovo/De_novo_mutations_and_annotations_in_coding_region_1.2.xlsx		Release version 1.2 (Updated: 07/08/2022)
EMILIN3	ASD_DN_Damaging	2	http://www.genemed.tech/gene4denovo/uploads/gene4denovo/De_novo_mutations_and_annotations_in_coding_region_1.2.xlsx		Release version 1.2 (Updated: 07/08/2022)
EML3	ASD_DN_Damaging	1	http://www.genemed.tech/gene4denovo/uploads/gene4denovo/De_novo_mutations_and_annotations_in_coding_region_1.2.xlsx		Release version 1.2 (Updated: 07/08/2022)
EML5	ASD_DN_Damaging	2	http://www.genemed.tech/gene4denovo/uploads/gene4denovo/De_novo_mutations_and_annotations_in_coding_region_1.2.xlsx		Release version 1.2 (Updated: 07/08/2022)
EML6	ASD_DN_Damaging	2	http://www.genemed.tech/gene4denovo/uploads/gene4denovo/De_novo_mutations_and_annotations_in_coding_region_1.2.xlsx		Release version 1.2 (Updated: 07/08/2022)
EMSY	ASD_DN_Damaging	3	http://www.genemed.tech/gene4denovo/uploads/gene4denovo/De_novo_mutations_and_annotations_in_coding_region_1.2.xlsx		Release version 1.2 (Updated: 07/08/2022)
ENAM	ASD_DN_Damaging	1	http://www.genemed.tech/gene4denovo/uploads/gene4denovo/De_novo_mutations_and_annotations_in_coding_region_1.2.xlsx		Release version 1.2 (Updated: 07/08/2022)
ENC1	ASD_DN_Damaging	2	http://www.genemed.tech/gene4denovo/uploads/gene4denovo/De_novo_mutations_and_annotations_in_coding_region_1.2.xlsx		Release version 1.2 (Updated: 07/08/2022)
ENDOG	ASD_DN_Damaging	2	http://www.genemed.tech/gene4denovo/uploads/gene4denovo/De_novo_mutations_and_annotations_in_coding_region_1.2.xlsx		Release version 1.2 (Updated: 07/08/2022)
ENG	ASD_DN_Damaging	1	http://www.genemed.tech/gene4denovo/uploads/gene4denovo/De_novo_mutations_and_annotations_in_coding_region_1.2.xlsx		Release version 1.2 (Updated: 07/08/2022)
ENO3	ASD_DN_Damaging	2	http://www.genemed.tech/gene4denovo/uploads/gene4denovo/De_novo_mutations_and_annotations_in_coding_region_1.2.xlsx		Release version 1.2 (Updated: 07/08/2022)
ENOSF1	ASD_DN_Damaging	3	http://www.genemed.tech/gene4denovo/uploads/gene4denovo/De_novo_mutations_and_annotations_in_coding_region_1.2.xlsx		Release version 1.2 (Updated: 07/08/2022)
ENOX1	ASD_DN_Damaging	1	http://www.genemed.tech/gene4denovo/uploads/gene4denovo/De_novo_mutations_and_annotations_in_coding_region_1.2.xlsx		Release version 1.2 (Updated: 07/08/2022)
ENPP1	ASD_DN_Damaging	1	http://www.genemed.tech/gene4denovo/uploads/gene4denovo/De_novo_mutations_and_annotations_in_coding_region_1.2.xlsx		Release version 1.2 (Updated: 07/08/2022)
ENPP2	ASD_DN_Damaging	1	http://www.genemed.tech/gene4denovo/uploads/gene4denovo/De_novo_mutations_and_annotations_in_coding_region_1.2.xlsx		Release version 1.2 (Updated: 07/08/2022)
ENTPD2	ASD_DN_Damaging	1	http://www.genemed.tech/gene4denovo/uploads/gene4denovo/De_novo_mutations_and_annotations_in_coding_region_1.2.xlsx		Release version 1.2 (Updated: 07/08/2022)
ENTPD3	ASD_DN_Damaging	1	http://www.genemed.tech/gene4denovo/uploads/gene4denovo/De_novo_mutations_and_annotations_in_coding_region_1.2.xlsx		Release version 1.2 (Updated: 07/08/2022)
ENTPD4	ASD_DN_Damaging	1	http://www.genemed.tech/gene4denovo/uploads/gene4denovo/De_novo_mutations_and_annotations_in_coding_region_1.2.xlsx		Release version 1.2 (Updated: 07/08/2022)
ENTPD6	ASD_DN_Damaging	1	http://www.genemed.tech/gene4denovo/uploads/gene4denovo/De_novo_mutations_and_annotations_in_coding_region_1.2.xlsx		Release version 1.2 (Updated: 07/08/2022)
ENTR1	ASD_DN_Damaging	1	http://www.genemed.tech/gene4denovo/uploads/gene4denovo/De_novo_mutations_and_annotations_in_coding_region_1.2.xlsx		Release version 1.2 (Updated: 07/08/2022)
EOGT	ASD_DN_Damaging	1	http://www.genemed.tech/gene4denovo/uploads/gene4denovo/De_novo_mutations_and_annotations_in_coding_region_1.2.xlsx		Release version 1.2 (Updated: 07/08/2022)
EP300	ASD_DN_Damaging	5	http://www.genemed.tech/gene4denovo/uploads/gene4denovo/De_novo_mutations_and_annotations_in_coding_region_1.2.xlsx		Release version 1.2 (Updated: 07/08/2022)
EP400	ASD_DN_Damaging	4	http://www.genemed.tech/gene4denovo/uploads/gene4denovo/De_novo_mutations_and_annotations_in_coding_region_1.2.xlsx		Release version 1.2 (Updated: 07/08/2022)
EPAS1	ASD_DN_Damaging	2	http://www.genemed.tech/gene4denovo/uploads/gene4denovo/De_novo_mutations_and_annotations_in_coding_region_1.2.xlsx		Release version 1.2 (Updated: 07/08/2022)
EPB41L1	ASD_DN_Damaging	2	http://www.genemed.tech/gene4denovo/uploads/gene4denovo/De_novo_mutations_and_annotations_in_coding_region_1.2.xlsx		Release version 1.2 (Updated: 07/08/2022)
EPB41L4B	ASD_DN_Damaging	1	http://www.genemed.tech/gene4denovo/uploads/gene4denovo/De_novo_mutations_and_annotations_in_coding_region_1.2.xlsx		Release version 1.2 (Updated: 07/08/2022)
EPC2	ASD_DN_Damaging	1	http://www.genemed.tech/gene4denovo/uploads/gene4denovo/De_novo_mutations_and_annotations_in_coding_region_1.2.xlsx		Release version 1.2 (Updated: 07/08/2022)
EPG5	ASD_DN_Damaging	3	http://www.genemed.tech/gene4denovo/uploads/gene4denovo/De_novo_mutations_and_annotations_in_coding_region_1.2.xlsx		Release version 1.2 (Updated: 07/08/2022)
EPHA10	ASD_DN_Damaging	2	http://www.genemed.tech/gene4denovo/uploads/gene4denovo/De_novo_mutations_and_annotations_in_coding_region_1.2.xlsx		Release version 1.2 (Updated: 07/08/2022)
EPHA2	ASD_DN_Damaging	1	http://www.genemed.tech/gene4denovo/uploads/gene4denovo/De_novo_mutations_and_annotations_in_coding_region_1.2.xlsx		Release version 1.2 (Updated: 07/08/2022)
EPHA3	ASD_DN_Damaging	2	http://www.genemed.tech/gene4denovo/uploads/gene4denovo/De_novo_mutations_and_annotations_in_coding_region_1.2.xlsx		Release version 1.2 (Updated: 07/08/2022)
EPHA5	ASD_DN_Damaging	2	http://www.genemed.tech/gene4denovo/uploads/gene4denovo/De_novo_mutations_and_annotations_in_coding_region_1.2.xlsx		Release version 1.2 (Updated: 07/08/2022)
EPHA7	ASD_DN_Damaging	1	http://www.genemed.tech/gene4denovo/uploads/gene4denovo/De_novo_mutations_and_annotations_in_coding_region_1.2.xlsx		Release version 1.2 (Updated: 07/08/2022)
EPHB1	ASD_DN_Damaging	5	http://www.genemed.tech/gene4denovo/uploads/gene4denovo/De_novo_mutations_and_annotations_in_coding_region_1.2.xlsx		Release version 1.2 (Updated: 07/08/2022)
EPHB2	ASD_DN_Damaging	1	http://www.genemed.tech/gene4denovo/uploads/gene4denovo/De_novo_mutations_and_annotations_in_coding_region_1.2.xlsx		Release version 1.2 (Updated: 07/08/2022)
EPHB6	ASD_DN_Damaging	1	http://www.genemed.tech/gene4denovo/uploads/gene4denovo/De_novo_mutations_and_annotations_in_coding_region_1.2.xlsx		Release version 1.2 (Updated: 07/08/2022)
EPN2	ASD_DN_Damaging	2	http://www.genemed.tech/gene4denovo/uploads/gene4denovo/De_novo_mutations_and_annotations_in_coding_region_1.2.xlsx		Release version 1.2 (Updated: 07/08/2022)
EPOR	ASD_DN_Damaging	1	http://www.genemed.tech/gene4denovo/uploads/gene4denovo/De_novo_mutations_and_annotations_in_coding_region_1.2.xlsx		Release version 1.2 (Updated: 07/08/2022)
EPPK1	ASD_DN_Damaging	3	http://www.genemed.tech/gene4denovo/uploads/gene4denovo/De_novo_mutations_and_annotations_in_coding_region_1.2.xlsx		Release version 1.2 (Updated: 07/08/2022)
EPRS	ASD_DN_Damaging	2	http://www.genemed.tech/gene4denovo/uploads/gene4denovo/De_novo_mutations_and_annotations_in_coding_region_1.2.xlsx		Release version 1.2 (Updated: 07/08/2022)
EPS15L1	ASD_DN_Damaging	1	http://www.genemed.tech/gene4denovo/uploads/gene4denovo/De_novo_mutations_and_annotations_in_coding_region_1.2.xlsx		Release version 1.2 (Updated: 07/08/2022)
EPX	ASD_DN_Damaging	1	http://www.genemed.tech/gene4denovo/uploads/gene4denovo/De_novo_mutations_and_annotations_in_coding_region_1.2.xlsx		Release version 1.2 (Updated: 07/08/2022)
ERAP2	ASD_DN_Damaging	1	http://www.genemed.tech/gene4denovo/uploads/gene4denovo/De_novo_mutations_and_annotations_in_coding_region_1.2.xlsx		Release version 1.2 (Updated: 07/08/2022)
ERBB4	ASD_DN_Damaging	1	http://www.genemed.tech/gene4denovo/uploads/gene4denovo/De_novo_mutations_and_annotations_in_coding_region_1.2.xlsx		Release version 1.2 (Updated: 07/08/2022)
ERBIN	ASD_DN_Damaging	1	http://www.genemed.tech/gene4denovo/uploads/gene4denovo/De_novo_mutations_and_annotations_in_coding_region_1.2.xlsx		Release version 1.2 (Updated: 07/08/2022)
ERCC2	ASD_DN_Damaging	1	http://www.genemed.tech/gene4denovo/uploads/gene4denovo/De_novo_mutations_and_annotations_in_coding_region_1.2.xlsx		Release version 1.2 (Updated: 07/08/2022)
ERCC6	ASD_DN_Damaging	1	http://www.genemed.tech/gene4denovo/uploads/gene4denovo/De_novo_mutations_and_annotations_in_coding_region_1.2.xlsx		Release version 1.2 (Updated: 07/08/2022)
ERCC6L	ASD_DN_Damaging	1	http://www.genemed.tech/gene4denovo/uploads/gene4denovo/De_novo_mutations_and_annotations_in_coding_region_1.2.xlsx		Release version 1.2 (Updated: 07/08/2022)
ERF	ASD_DN_Damaging	2	http://www.genemed.tech/gene4denovo/uploads/gene4denovo/De_novo_mutations_and_annotations_in_coding_region_1.2.xlsx		Release version 1.2 (Updated: 07/08/2022)
ERGIC2	ASD_DN_Damaging	2	http://www.genemed.tech/gene4denovo/uploads/gene4denovo/De_novo_mutations_and_annotations_in_coding_region_1.2.xlsx		Release version 1.2 (Updated: 07/08/2022)
ERI1	ASD_DN_Damaging	3	http://www.genemed.tech/gene4denovo/uploads/gene4denovo/De_novo_mutations_and_annotations_in_coding_region_1.2.xlsx		Release version 1.2 (Updated: 07/08/2022)
ERI2	ASD_DN_Damaging	1	http://www.genemed.tech/gene4denovo/uploads/gene4denovo/De_novo_mutations_and_annotations_in_coding_region_1.2.xlsx		Release version 1.2 (Updated: 07/08/2022)
ERLIN1	ASD_DN_Damaging	1	http://www.genemed.tech/gene4denovo/uploads/gene4denovo/De_novo_mutations_and_annotations_in_coding_region_1.2.xlsx		Release version 1.2 (Updated: 07/08/2022)
ERN2	ASD_DN_Damaging	1	http://www.genemed.tech/gene4denovo/uploads/gene4denovo/De_novo_mutations_and_annotations_in_coding_region_1.2.xlsx		Release version 1.2 (Updated: 07/08/2022)
ERP44	ASD_DN_Damaging	1	http://www.genemed.tech/gene4denovo/uploads/gene4denovo/De_novo_mutations_and_annotations_in_coding_region_1.2.xlsx		Release version 1.2 (Updated: 07/08/2022)
ERV3-1-ZNF117;ZNF117	ASD_DN_Damaging	1	http://www.genemed.tech/gene4denovo/uploads/gene4denovo/De_novo_mutations_and_annotations_in_coding_region_1.2.xlsx		Release version 1.2 (Updated: 07/08/2022)
ERVMER34-1	ASD_DN_Damaging	1	http://www.genemed.tech/gene4denovo/uploads/gene4denovo/De_novo_mutations_and_annotations_in_coding_region_1.2.xlsx		Release version 1.2 (Updated: 07/08/2022)
ESCO1	ASD_DN_Damaging	1	http://www.genemed.tech/gene4denovo/uploads/gene4denovo/De_novo_mutations_and_annotations_in_coding_region_1.2.xlsx		Release version 1.2 (Updated: 07/08/2022)
ESF1	ASD_DN_Damaging	2	http://www.genemed.tech/gene4denovo/uploads/gene4denovo/De_novo_mutations_and_annotations_in_coding_region_1.2.xlsx		Release version 1.2 (Updated: 07/08/2022)
ESPN	ASD_DN_Damaging	1	http://www.genemed.tech/gene4denovo/uploads/gene4denovo/De_novo_mutations_and_annotations_in_coding_region_1.2.xlsx		Release version 1.2 (Updated: 07/08/2022)
ESR1	ASD_DN_Damaging	1	http://www.genemed.tech/gene4denovo/uploads/gene4denovo/De_novo_mutations_and_annotations_in_coding_region_1.2.xlsx		Release version 1.2 (Updated: 07/08/2022)
ESRP2	ASD_DN_Damaging	1	http://www.genemed.tech/gene4denovo/uploads/gene4denovo/De_novo_mutations_and_annotations_in_coding_region_1.2.xlsx		Release version 1.2 (Updated: 07/08/2022)
ESS2	ASD_DN_Damaging	1	http://www.genemed.tech/gene4denovo/uploads/gene4denovo/De_novo_mutations_and_annotations_in_coding_region_1.2.xlsx		Release version 1.2 (Updated: 07/08/2022)
ETFB	ASD_DN_Damaging	1	http://www.genemed.tech/gene4denovo/uploads/gene4denovo/De_novo_mutations_and_annotations_in_coding_region_1.2.xlsx		Release version 1.2 (Updated: 07/08/2022)
ETHE1	ASD_DN_Damaging	1	http://www.genemed.tech/gene4denovo/uploads/gene4denovo/De_novo_mutations_and_annotations_in_coding_region_1.2.xlsx		Release version 1.2 (Updated: 07/08/2022)
ETS2	ASD_DN_Damaging	1	http://www.genemed.tech/gene4denovo/uploads/gene4denovo/De_novo_mutations_and_annotations_in_coding_region_1.2.xlsx		Release version 1.2 (Updated: 07/08/2022)
ETV2	ASD_DN_Damaging	1	http://www.genemed.tech/gene4denovo/uploads/gene4denovo/De_novo_mutations_and_annotations_in_coding_region_1.2.xlsx		Release version 1.2 (Updated: 07/08/2022)
ETV3	ASD_DN_Damaging	1	http://www.genemed.tech/gene4denovo/uploads/gene4denovo/De_novo_mutations_and_annotations_in_coding_region_1.2.xlsx		Release version 1.2 (Updated: 07/08/2022)
EVC	ASD_DN_Damaging	1	http://www.genemed.tech/gene4denovo/uploads/gene4denovo/De_novo_mutations_and_annotations_in_coding_region_1.2.xlsx		Release version 1.2 (Updated: 07/08/2022)
EVC2	ASD_DN_Damaging	2	http://www.genemed.tech/gene4denovo/uploads/gene4denovo/De_novo_mutations_and_annotations_in_coding_region_1.2.xlsx		Release version 1.2 (Updated: 07/08/2022)
EVPL	ASD_DN_Damaging	1	http://www.genemed.tech/gene4denovo/uploads/gene4denovo/De_novo_mutations_and_annotations_in_coding_region_1.2.xlsx		Release version 1.2 (Updated: 07/08/2022)
EXD1	ASD_DN_Damaging	1	http://www.genemed.tech/gene4denovo/uploads/gene4denovo/De_novo_mutations_and_annotations_in_coding_region_1.2.xlsx		Release version 1.2 (Updated: 07/08/2022)
EXOC2	ASD_DN_Damaging	1	http://www.genemed.tech/gene4denovo/uploads/gene4denovo/De_novo_mutations_and_annotations_in_coding_region_1.2.xlsx		Release version 1.2 (Updated: 07/08/2022)
EXOC4	ASD_DN_Damaging	1	http://www.genemed.tech/gene4denovo/uploads/gene4denovo/De_novo_mutations_and_annotations_in_coding_region_1.2.xlsx		Release version 1.2 (Updated: 07/08/2022)
EXOC6	ASD_DN_Damaging	1	http://www.genemed.tech/gene4denovo/uploads/gene4denovo/De_novo_mutations_and_annotations_in_coding_region_1.2.xlsx		Release version 1.2 (Updated: 07/08/2022)
EXOC6B	ASD_DN_Damaging	2	http://www.genemed.tech/gene4denovo/uploads/gene4denovo/De_novo_mutations_and_annotations_in_coding_region_1.2.xlsx		Release version 1.2 (Updated: 07/08/2022)
EXPH5	ASD_DN_Damaging	1	http://www.genemed.tech/gene4denovo/uploads/gene4denovo/De_novo_mutations_and_annotations_in_coding_region_1.2.xlsx		Release version 1.2 (Updated: 07/08/2022)
EXT1	ASD_DN_Damaging	2	http://www.genemed.tech/gene4denovo/uploads/gene4denovo/De_novo_mutations_and_annotations_in_coding_region_1.2.xlsx		Release version 1.2 (Updated: 07/08/2022)
EXT2	ASD_DN_Damaging	1	http://www.genemed.tech/gene4denovo/uploads/gene4denovo/De_novo_mutations_and_annotations_in_coding_region_1.2.xlsx		Release version 1.2 (Updated: 07/08/2022)
EXTL3	ASD_DN_Damaging	1	http://www.genemed.tech/gene4denovo/uploads/gene4denovo/De_novo_mutations_and_annotations_in_coding_region_1.2.xlsx		Release version 1.2 (Updated: 07/08/2022)
EYA1	ASD_DN_Damaging	1	http://www.genemed.tech/gene4denovo/uploads/gene4denovo/De_novo_mutations_and_annotations_in_coding_region_1.2.xlsx		Release version 1.2 (Updated: 07/08/2022)
EYA2	ASD_DN_Damaging	1	http://www.genemed.tech/gene4denovo/uploads/gene4denovo/De_novo_mutations_and_annotations_in_coding_region_1.2.xlsx		Release version 1.2 (Updated: 07/08/2022)
EYA3	ASD_DN_Damaging	1	http://www.genemed.tech/gene4denovo/uploads/gene4denovo/De_novo_mutations_and_annotations_in_coding_region_1.2.xlsx		Release version 1.2 (Updated: 07/08/2022)
EYS	ASD_DN_Damaging	2	http://www.genemed.tech/gene4denovo/uploads/gene4denovo/De_novo_mutations_and_annotations_in_coding_region_1.2.xlsx		Release version 1.2 (Updated: 07/08/2022)
EZR	ASD_DN_Damaging	2	http://www.genemed.tech/gene4denovo/uploads/gene4denovo/De_novo_mutations_and_annotations_in_coding_region_1.2.xlsx		Release version 1.2 (Updated: 07/08/2022)
F11	ASD_DN_Damaging	1	http://www.genemed.tech/gene4denovo/uploads/gene4denovo/De_novo_mutations_and_annotations_in_coding_region_1.2.xlsx		Release version 1.2 (Updated: 07/08/2022)
F2	ASD_DN_Damaging	1	http://www.genemed.tech/gene4denovo/uploads/gene4denovo/De_novo_mutations_and_annotations_in_coding_region_1.2.xlsx		Release version 1.2 (Updated: 07/08/2022)
FAAH	ASD_DN_Damaging	1	http://www.genemed.tech/gene4denovo/uploads/gene4denovo/De_novo_mutations_and_annotations_in_coding_region_1.2.xlsx		Release version 1.2 (Updated: 07/08/2022)
FABP4	ASD_DN_Damaging	1	http://www.genemed.tech/gene4denovo/uploads/gene4denovo/De_novo_mutations_and_annotations_in_coding_region_1.2.xlsx		Release version 1.2 (Updated: 07/08/2022)
FABP7	ASD_DN_Damaging	1	http://www.genemed.tech/gene4denovo/uploads/gene4denovo/De_novo_mutations_and_annotations_in_coding_region_1.2.xlsx		Release version 1.2 (Updated: 07/08/2022)
FADS3	ASD_DN_Damaging	1	http://www.genemed.tech/gene4denovo/uploads/gene4denovo/De_novo_mutations_and_annotations_in_coding_region_1.2.xlsx		Release version 1.2 (Updated: 07/08/2022)
FAHD1	ASD_DN_Damaging	1	http://www.genemed.tech/gene4denovo/uploads/gene4denovo/De_novo_mutations_and_annotations_in_coding_region_1.2.xlsx		Release version 1.2 (Updated: 07/08/2022)
FAM110B	ASD_DN_Damaging	1	http://www.genemed.tech/gene4denovo/uploads/gene4denovo/De_novo_mutations_and_annotations_in_coding_region_1.2.xlsx		Release version 1.2 (Updated: 07/08/2022)
FAM110C	ASD_DN_Damaging	1	http://www.genemed.tech/gene4denovo/uploads/gene4denovo/De_novo_mutations_and_annotations_in_coding_region_1.2.xlsx		Release version 1.2 (Updated: 07/08/2022)
FAM111B	ASD_DN_Damaging	1	http://www.genemed.tech/gene4denovo/uploads/gene4denovo/De_novo_mutations_and_annotations_in_coding_region_1.2.xlsx		Release version 1.2 (Updated: 07/08/2022)
FAM117A	ASD_DN_Damaging	1	http://www.genemed.tech/gene4denovo/uploads/gene4denovo/De_novo_mutations_and_annotations_in_coding_region_1.2.xlsx		Release version 1.2 (Updated: 07/08/2022)
FAM117B	ASD_DN_Damaging	2	http://www.genemed.tech/gene4denovo/uploads/gene4denovo/De_novo_mutations_and_annotations_in_coding_region_1.2.xlsx		Release version 1.2 (Updated: 07/08/2022)
FAM120B	ASD_DN_Damaging	1	http://www.genemed.tech/gene4denovo/uploads/gene4denovo/De_novo_mutations_and_annotations_in_coding_region_1.2.xlsx		Release version 1.2 (Updated: 07/08/2022)
FAM133B	ASD_DN_Damaging	1	http://www.genemed.tech/gene4denovo/uploads/gene4denovo/De_novo_mutations_and_annotations_in_coding_region_1.2.xlsx		Release version 1.2 (Updated: 07/08/2022)
FAM135A	ASD_DN_Damaging	1	http://www.genemed.tech/gene4denovo/uploads/gene4denovo/De_novo_mutations_and_annotations_in_coding_region_1.2.xlsx		Release version 1.2 (Updated: 07/08/2022)
FAM135B	ASD_DN_Damaging	2	http://www.genemed.tech/gene4denovo/uploads/gene4denovo/De_novo_mutations_and_annotations_in_coding_region_1.2.xlsx		Release version 1.2 (Updated: 07/08/2022)
FAM149A	ASD_DN_Damaging	1	http://www.genemed.tech/gene4denovo/uploads/gene4denovo/De_novo_mutations_and_annotations_in_coding_region_1.2.xlsx		Release version 1.2 (Updated: 07/08/2022)
FAM160B1	ASD_DN_Damaging	1	http://www.genemed.tech/gene4denovo/uploads/gene4denovo/De_novo_mutations_and_annotations_in_coding_region_1.2.xlsx		Release version 1.2 (Updated: 07/08/2022)
FAM161B	ASD_DN_Damaging	1	http://www.genemed.tech/gene4denovo/uploads/gene4denovo/De_novo_mutations_and_annotations_in_coding_region_1.2.xlsx		Release version 1.2 (Updated: 07/08/2022)
FAM166C	ASD_DN_Damaging	2	http://www.genemed.tech/gene4denovo/uploads/gene4denovo/De_novo_mutations_and_annotations_in_coding_region_1.2.xlsx		Release version 1.2 (Updated: 07/08/2022)
FAM168B	ASD_DN_Damaging	1	http://www.genemed.tech/gene4denovo/uploads/gene4denovo/De_novo_mutations_and_annotations_in_coding_region_1.2.xlsx		Release version 1.2 (Updated: 07/08/2022)
FAM169A	ASD_DN_Damaging	2	http://www.genemed.tech/gene4denovo/uploads/gene4denovo/De_novo_mutations_and_annotations_in_coding_region_1.2.xlsx		Release version 1.2 (Updated: 07/08/2022)
FAM171A2	ASD_DN_Damaging	1	http://www.genemed.tech/gene4denovo/uploads/gene4denovo/De_novo_mutations_and_annotations_in_coding_region_1.2.xlsx		Release version 1.2 (Updated: 07/08/2022)
FAM177A1	ASD_DN_Damaging	1	http://www.genemed.tech/gene4denovo/uploads/gene4denovo/De_novo_mutations_and_annotations_in_coding_region_1.2.xlsx		Release version 1.2 (Updated: 07/08/2022)
FAM180B	ASD_DN_Damaging	1	http://www.genemed.tech/gene4denovo/uploads/gene4denovo/De_novo_mutations_and_annotations_in_coding_region_1.2.xlsx		Release version 1.2 (Updated: 07/08/2022)
FAM184A	ASD_DN_Damaging	1	http://www.genemed.tech/gene4denovo/uploads/gene4denovo/De_novo_mutations_and_annotations_in_coding_region_1.2.xlsx		Release version 1.2 (Updated: 07/08/2022)
FAM187A	ASD_DN_Damaging	1	http://www.genemed.tech/gene4denovo/uploads/gene4denovo/De_novo_mutations_and_annotations_in_coding_region_1.2.xlsx		Release version 1.2 (Updated: 07/08/2022)
FAM193A	ASD_DN_Damaging	1	http://www.genemed.tech/gene4denovo/uploads/gene4denovo/De_novo_mutations_and_annotations_in_coding_region_1.2.xlsx		Release version 1.2 (Updated: 07/08/2022)
FAM193B	ASD_DN_Damaging	1	http://www.genemed.tech/gene4denovo/uploads/gene4denovo/De_novo_mutations_and_annotations_in_coding_region_1.2.xlsx		Release version 1.2 (Updated: 07/08/2022)
FAM200A	ASD_DN_Damaging	1	http://www.genemed.tech/gene4denovo/uploads/gene4denovo/De_novo_mutations_and_annotations_in_coding_region_1.2.xlsx		Release version 1.2 (Updated: 07/08/2022)
FAM200B	ASD_DN_Damaging	1	http://www.genemed.tech/gene4denovo/uploads/gene4denovo/De_novo_mutations_and_annotations_in_coding_region_1.2.xlsx		Release version 1.2 (Updated: 07/08/2022)
FAM210A	ASD_DN_Damaging	1	http://www.genemed.tech/gene4denovo/uploads/gene4denovo/De_novo_mutations_and_annotations_in_coding_region_1.2.xlsx		Release version 1.2 (Updated: 07/08/2022)
FAM214B	ASD_DN_Damaging	1	http://www.genemed.tech/gene4denovo/uploads/gene4denovo/De_novo_mutations_and_annotations_in_coding_region_1.2.xlsx		Release version 1.2 (Updated: 07/08/2022)
FAM219A	ASD_DN_Damaging	1	http://www.genemed.tech/gene4denovo/uploads/gene4denovo/De_novo_mutations_and_annotations_in_coding_region_1.2.xlsx		Release version 1.2 (Updated: 07/08/2022)
FAM221B	ASD_DN_Damaging	1	http://www.genemed.tech/gene4denovo/uploads/gene4denovo/De_novo_mutations_and_annotations_in_coding_region_1.2.xlsx		Release version 1.2 (Updated: 07/08/2022)
FAM222B	ASD_DN_Damaging	1	http://www.genemed.tech/gene4denovo/uploads/gene4denovo/De_novo_mutations_and_annotations_in_coding_region_1.2.xlsx		Release version 1.2 (Updated: 07/08/2022)
FAM228A	ASD_DN_Damaging	1	http://www.genemed.tech/gene4denovo/uploads/gene4denovo/De_novo_mutations_and_annotations_in_coding_region_1.2.xlsx		Release version 1.2 (Updated: 07/08/2022)
FAM47B	ASD_DN_Damaging	1	http://www.genemed.tech/gene4denovo/uploads/gene4denovo/De_novo_mutations_and_annotations_in_coding_region_1.2.xlsx		Release version 1.2 (Updated: 07/08/2022)
FAM81B	ASD_DN_Damaging	1	http://www.genemed.tech/gene4denovo/uploads/gene4denovo/De_novo_mutations_and_annotations_in_coding_region_1.2.xlsx		Release version 1.2 (Updated: 07/08/2022)
FAM83B	ASD_DN_Damaging	1	http://www.genemed.tech/gene4denovo/uploads/gene4denovo/De_novo_mutations_and_annotations_in_coding_region_1.2.xlsx		Release version 1.2 (Updated: 07/08/2022)
FAM83D	ASD_DN_Damaging	1	http://www.genemed.tech/gene4denovo/uploads/gene4denovo/De_novo_mutations_and_annotations_in_coding_region_1.2.xlsx		Release version 1.2 (Updated: 07/08/2022)
FAM8A1	ASD_DN_Damaging	2	http://www.genemed.tech/gene4denovo/uploads/gene4denovo/De_novo_mutations_and_annotations_in_coding_region_1.2.xlsx		Release version 1.2 (Updated: 07/08/2022)
FAM91A1	ASD_DN_Damaging	1	http://www.genemed.tech/gene4denovo/uploads/gene4denovo/De_novo_mutations_and_annotations_in_coding_region_1.2.xlsx		Release version 1.2 (Updated: 07/08/2022)
FAM92B	ASD_DN_Damaging	1	http://www.genemed.tech/gene4denovo/uploads/gene4denovo/De_novo_mutations_and_annotations_in_coding_region_1.2.xlsx		Release version 1.2 (Updated: 07/08/2022)
FAM98B	ASD_DN_Damaging	1	http://www.genemed.tech/gene4denovo/uploads/gene4denovo/De_novo_mutations_and_annotations_in_coding_region_1.2.xlsx		Release version 1.2 (Updated: 07/08/2022)
FAM98C	ASD_DN_Damaging	1	http://www.genemed.tech/gene4denovo/uploads/gene4denovo/De_novo_mutations_and_annotations_in_coding_region_1.2.xlsx		Release version 1.2 (Updated: 07/08/2022)
FANCA	ASD_DN_Damaging	1	http://www.genemed.tech/gene4denovo/uploads/gene4denovo/De_novo_mutations_and_annotations_in_coding_region_1.2.xlsx		Release version 1.2 (Updated: 07/08/2022)
FANCD2	ASD_DN_Damaging	2	http://www.genemed.tech/gene4denovo/uploads/gene4denovo/De_novo_mutations_and_annotations_in_coding_region_1.2.xlsx		Release version 1.2 (Updated: 07/08/2022)
FANCE	ASD_DN_Damaging	2	http://www.genemed.tech/gene4denovo/uploads/gene4denovo/De_novo_mutations_and_annotations_in_coding_region_1.2.xlsx		Release version 1.2 (Updated: 07/08/2022)
FANCG	ASD_DN_Damaging	1	http://www.genemed.tech/gene4denovo/uploads/gene4denovo/De_novo_mutations_and_annotations_in_coding_region_1.2.xlsx		Release version 1.2 (Updated: 07/08/2022)
FANCI	ASD_DN_Damaging	1	http://www.genemed.tech/gene4denovo/uploads/gene4denovo/De_novo_mutations_and_annotations_in_coding_region_1.2.xlsx		Release version 1.2 (Updated: 07/08/2022)
FANCL	ASD_DN_Damaging	3	http://www.genemed.tech/gene4denovo/uploads/gene4denovo/De_novo_mutations_and_annotations_in_coding_region_1.2.xlsx		Release version 1.2 (Updated: 07/08/2022)
FANCM	ASD_DN_Damaging	1	http://www.genemed.tech/gene4denovo/uploads/gene4denovo/De_novo_mutations_and_annotations_in_coding_region_1.2.xlsx		Release version 1.2 (Updated: 07/08/2022)
FARP1	ASD_DN_Damaging	3	http://www.genemed.tech/gene4denovo/uploads/gene4denovo/De_novo_mutations_and_annotations_in_coding_region_1.2.xlsx		Release version 1.2 (Updated: 07/08/2022)
FARP2	ASD_DN_Damaging	3	http://www.genemed.tech/gene4denovo/uploads/gene4denovo/De_novo_mutations_and_annotations_in_coding_region_1.2.xlsx		Release version 1.2 (Updated: 07/08/2022)
FARSB	ASD_DN_Damaging	1	http://www.genemed.tech/gene4denovo/uploads/gene4denovo/De_novo_mutations_and_annotations_in_coding_region_1.2.xlsx		Release version 1.2 (Updated: 07/08/2022)
FAT1	ASD_DN_Damaging	3	http://www.genemed.tech/gene4denovo/uploads/gene4denovo/De_novo_mutations_and_annotations_in_coding_region_1.2.xlsx		Release version 1.2 (Updated: 07/08/2022)
FAT2	ASD_DN_Damaging	4	http://www.genemed.tech/gene4denovo/uploads/gene4denovo/De_novo_mutations_and_annotations_in_coding_region_1.2.xlsx		Release version 1.2 (Updated: 07/08/2022)
FAT3	ASD_DN_Damaging	3	http://www.genemed.tech/gene4denovo/uploads/gene4denovo/De_novo_mutations_and_annotations_in_coding_region_1.2.xlsx		Release version 1.2 (Updated: 07/08/2022)
FAT4	ASD_DN_Damaging	4	http://www.genemed.tech/gene4denovo/uploads/gene4denovo/De_novo_mutations_and_annotations_in_coding_region_1.2.xlsx		Release version 1.2 (Updated: 07/08/2022)
FAXC	ASD_DN_Damaging	1	http://www.genemed.tech/gene4denovo/uploads/gene4denovo/De_novo_mutations_and_annotations_in_coding_region_1.2.xlsx		Release version 1.2 (Updated: 07/08/2022)
FBH1	ASD_DN_Damaging	3	http://www.genemed.tech/gene4denovo/uploads/gene4denovo/De_novo_mutations_and_annotations_in_coding_region_1.2.xlsx		Release version 1.2 (Updated: 07/08/2022)
FBLIM1	ASD_DN_Damaging	1	http://www.genemed.tech/gene4denovo/uploads/gene4denovo/De_novo_mutations_and_annotations_in_coding_region_1.2.xlsx		Release version 1.2 (Updated: 07/08/2022)
FBLN1	ASD_DN_Damaging	1	http://www.genemed.tech/gene4denovo/uploads/gene4denovo/De_novo_mutations_and_annotations_in_coding_region_1.2.xlsx		Release version 1.2 (Updated: 07/08/2022)
FBLN2	ASD_DN_Damaging	1	http://www.genemed.tech/gene4denovo/uploads/gene4denovo/De_novo_mutations_and_annotations_in_coding_region_1.2.xlsx		Release version 1.2 (Updated: 07/08/2022)
FBN1	ASD_DN_Damaging	7	http://www.genemed.tech/gene4denovo/uploads/gene4denovo/De_novo_mutations_and_annotations_in_coding_region_1.2.xlsx		Release version 1.2 (Updated: 07/08/2022)
FBN2	ASD_DN_Damaging	1	http://www.genemed.tech/gene4denovo/uploads/gene4denovo/De_novo_mutations_and_annotations_in_coding_region_1.2.xlsx		Release version 1.2 (Updated: 07/08/2022)
FBN3	ASD_DN_Damaging	2	http://www.genemed.tech/gene4denovo/uploads/gene4denovo/De_novo_mutations_and_annotations_in_coding_region_1.2.xlsx		Release version 1.2 (Updated: 07/08/2022)
FBRS	ASD_DN_Damaging	1	http://www.genemed.tech/gene4denovo/uploads/gene4denovo/De_novo_mutations_and_annotations_in_coding_region_1.2.xlsx		Release version 1.2 (Updated: 07/08/2022)
FBXL16	ASD_DN_Damaging	1	http://www.genemed.tech/gene4denovo/uploads/gene4denovo/De_novo_mutations_and_annotations_in_coding_region_1.2.xlsx		Release version 1.2 (Updated: 07/08/2022)
FBXL18	ASD_DN_Damaging	1	http://www.genemed.tech/gene4denovo/uploads/gene4denovo/De_novo_mutations_and_annotations_in_coding_region_1.2.xlsx		Release version 1.2 (Updated: 07/08/2022)
FBXL2	ASD_DN_Damaging	1	http://www.genemed.tech/gene4denovo/uploads/gene4denovo/De_novo_mutations_and_annotations_in_coding_region_1.2.xlsx		Release version 1.2 (Updated: 07/08/2022)
FBXL22	ASD_DN_Damaging	1	http://www.genemed.tech/gene4denovo/uploads/gene4denovo/De_novo_mutations_and_annotations_in_coding_region_1.2.xlsx		Release version 1.2 (Updated: 07/08/2022)
FBXL3	ASD_DN_Damaging	1	http://www.genemed.tech/gene4denovo/uploads/gene4denovo/De_novo_mutations_and_annotations_in_coding_region_1.2.xlsx		Release version 1.2 (Updated: 07/08/2022)
FBXO11	ASD_DN_Damaging	3	http://www.genemed.tech/gene4denovo/uploads/gene4denovo/De_novo_mutations_and_annotations_in_coding_region_1.2.xlsx		Release version 1.2 (Updated: 07/08/2022)
FBXO21	ASD_DN_Damaging	1	http://www.genemed.tech/gene4denovo/uploads/gene4denovo/De_novo_mutations_and_annotations_in_coding_region_1.2.xlsx		Release version 1.2 (Updated: 07/08/2022)
FBXO22	ASD_DN_Damaging	1	http://www.genemed.tech/gene4denovo/uploads/gene4denovo/De_novo_mutations_and_annotations_in_coding_region_1.2.xlsx		Release version 1.2 (Updated: 07/08/2022)
FBXO24	ASD_DN_Damaging	1	http://www.genemed.tech/gene4denovo/uploads/gene4denovo/De_novo_mutations_and_annotations_in_coding_region_1.2.xlsx		Release version 1.2 (Updated: 07/08/2022)
FBXO3	ASD_DN_Damaging	1	http://www.genemed.tech/gene4denovo/uploads/gene4denovo/De_novo_mutations_and_annotations_in_coding_region_1.2.xlsx		Release version 1.2 (Updated: 07/08/2022)
FBXO31	ASD_DN_Damaging	1	http://www.genemed.tech/gene4denovo/uploads/gene4denovo/De_novo_mutations_and_annotations_in_coding_region_1.2.xlsx		Release version 1.2 (Updated: 07/08/2022)
FBXO38	ASD_DN_Damaging	2	http://www.genemed.tech/gene4denovo/uploads/gene4denovo/De_novo_mutations_and_annotations_in_coding_region_1.2.xlsx		Release version 1.2 (Updated: 07/08/2022)
FBXO40	ASD_DN_Damaging	1	http://www.genemed.tech/gene4denovo/uploads/gene4denovo/De_novo_mutations_and_annotations_in_coding_region_1.2.xlsx		Release version 1.2 (Updated: 07/08/2022)
FBXO45	ASD_DN_Damaging	1	http://www.genemed.tech/gene4denovo/uploads/gene4denovo/De_novo_mutations_and_annotations_in_coding_region_1.2.xlsx		Release version 1.2 (Updated: 07/08/2022)
FBXW11	ASD_DN_Damaging	1	http://www.genemed.tech/gene4denovo/uploads/gene4denovo/De_novo_mutations_and_annotations_in_coding_region_1.2.xlsx		Release version 1.2 (Updated: 07/08/2022)
FBXW12	ASD_DN_Damaging	1	http://www.genemed.tech/gene4denovo/uploads/gene4denovo/De_novo_mutations_and_annotations_in_coding_region_1.2.xlsx		Release version 1.2 (Updated: 07/08/2022)
FBXW5	ASD_DN_Damaging	2	http://www.genemed.tech/gene4denovo/uploads/gene4denovo/De_novo_mutations_and_annotations_in_coding_region_1.2.xlsx		Release version 1.2 (Updated: 07/08/2022)
FCAR	ASD_DN_Damaging	1	http://www.genemed.tech/gene4denovo/uploads/gene4denovo/De_novo_mutations_and_annotations_in_coding_region_1.2.xlsx		Release version 1.2 (Updated: 07/08/2022)
FCGBP	ASD_DN_Damaging	3	http://www.genemed.tech/gene4denovo/uploads/gene4denovo/De_novo_mutations_and_annotations_in_coding_region_1.2.xlsx		Release version 1.2 (Updated: 07/08/2022)
FCGR2B	ASD_DN_Damaging	1	http://www.genemed.tech/gene4denovo/uploads/gene4denovo/De_novo_mutations_and_annotations_in_coding_region_1.2.xlsx		Release version 1.2 (Updated: 07/08/2022)
FCN2	ASD_DN_Damaging	3	http://www.genemed.tech/gene4denovo/uploads/gene4denovo/De_novo_mutations_and_annotations_in_coding_region_1.2.xlsx		Release version 1.2 (Updated: 07/08/2022)
FCRL2	ASD_DN_Damaging	1	http://www.genemed.tech/gene4denovo/uploads/gene4denovo/De_novo_mutations_and_annotations_in_coding_region_1.2.xlsx		Release version 1.2 (Updated: 07/08/2022)
FCRL3	ASD_DN_Damaging	1	http://www.genemed.tech/gene4denovo/uploads/gene4denovo/De_novo_mutations_and_annotations_in_coding_region_1.2.xlsx		Release version 1.2 (Updated: 07/08/2022)
FCRL6	ASD_DN_Damaging	1	http://www.genemed.tech/gene4denovo/uploads/gene4denovo/De_novo_mutations_and_annotations_in_coding_region_1.2.xlsx		Release version 1.2 (Updated: 07/08/2022)
FCSK	ASD_DN_Damaging	2	http://www.genemed.tech/gene4denovo/uploads/gene4denovo/De_novo_mutations_and_annotations_in_coding_region_1.2.xlsx		Release version 1.2 (Updated: 07/08/2022)
FDCSP	ASD_DN_Damaging	1	http://www.genemed.tech/gene4denovo/uploads/gene4denovo/De_novo_mutations_and_annotations_in_coding_region_1.2.xlsx		Release version 1.2 (Updated: 07/08/2022)
FEN1	ASD_DN_Damaging	1	http://www.genemed.tech/gene4denovo/uploads/gene4denovo/De_novo_mutations_and_annotations_in_coding_region_1.2.xlsx		Release version 1.2 (Updated: 07/08/2022)
FER1L5	ASD_DN_Damaging	1	http://www.genemed.tech/gene4denovo/uploads/gene4denovo/De_novo_mutations_and_annotations_in_coding_region_1.2.xlsx		Release version 1.2 (Updated: 07/08/2022)
FER1L6	ASD_DN_Damaging	1	http://www.genemed.tech/gene4denovo/uploads/gene4denovo/De_novo_mutations_and_annotations_in_coding_region_1.2.xlsx		Release version 1.2 (Updated: 07/08/2022)
FERMT1	ASD_DN_Damaging	2	http://www.genemed.tech/gene4denovo/uploads/gene4denovo/De_novo_mutations_and_annotations_in_coding_region_1.2.xlsx		Release version 1.2 (Updated: 07/08/2022)
FERMT2	ASD_DN_Damaging	2	http://www.genemed.tech/gene4denovo/uploads/gene4denovo/De_novo_mutations_and_annotations_in_coding_region_1.2.xlsx		Release version 1.2 (Updated: 07/08/2022)
FES	ASD_DN_Damaging	1	http://www.genemed.tech/gene4denovo/uploads/gene4denovo/De_novo_mutations_and_annotations_in_coding_region_1.2.xlsx		Release version 1.2 (Updated: 07/08/2022)
FETUB	ASD_DN_Damaging	1	http://www.genemed.tech/gene4denovo/uploads/gene4denovo/De_novo_mutations_and_annotations_in_coding_region_1.2.xlsx		Release version 1.2 (Updated: 07/08/2022)
FEZF2	ASD_DN_Damaging	2	http://www.genemed.tech/gene4denovo/uploads/gene4denovo/De_novo_mutations_and_annotations_in_coding_region_1.2.xlsx		Release version 1.2 (Updated: 07/08/2022)
FFAR1	ASD_DN_Damaging	1	http://www.genemed.tech/gene4denovo/uploads/gene4denovo/De_novo_mutations_and_annotations_in_coding_region_1.2.xlsx		Release version 1.2 (Updated: 07/08/2022)
FGB	ASD_DN_Damaging	2	http://www.genemed.tech/gene4denovo/uploads/gene4denovo/De_novo_mutations_and_annotations_in_coding_region_1.2.xlsx		Release version 1.2 (Updated: 07/08/2022)
FGD4	ASD_DN_Damaging	2	http://www.genemed.tech/gene4denovo/uploads/gene4denovo/De_novo_mutations_and_annotations_in_coding_region_1.2.xlsx		Release version 1.2 (Updated: 07/08/2022)
FGF19	ASD_DN_Damaging	2	http://www.genemed.tech/gene4denovo/uploads/gene4denovo/De_novo_mutations_and_annotations_in_coding_region_1.2.xlsx		Release version 1.2 (Updated: 07/08/2022)
FGF2	ASD_DN_Damaging	1	http://www.genemed.tech/gene4denovo/uploads/gene4denovo/De_novo_mutations_and_annotations_in_coding_region_1.2.xlsx		Release version 1.2 (Updated: 07/08/2022)
FGF20	ASD_DN_Damaging	1	http://www.genemed.tech/gene4denovo/uploads/gene4denovo/De_novo_mutations_and_annotations_in_coding_region_1.2.xlsx		Release version 1.2 (Updated: 07/08/2022)
FGF6	ASD_DN_Damaging	1	http://www.genemed.tech/gene4denovo/uploads/gene4denovo/De_novo_mutations_and_annotations_in_coding_region_1.2.xlsx		Release version 1.2 (Updated: 07/08/2022)
FGFR1OP2	ASD_DN_Damaging	1	http://www.genemed.tech/gene4denovo/uploads/gene4denovo/De_novo_mutations_and_annotations_in_coding_region_1.2.xlsx		Release version 1.2 (Updated: 07/08/2022)
FGL1	ASD_DN_Damaging	1	http://www.genemed.tech/gene4denovo/uploads/gene4denovo/De_novo_mutations_and_annotations_in_coding_region_1.2.xlsx		Release version 1.2 (Updated: 07/08/2022)
FHOD1	ASD_DN_Damaging	1	http://www.genemed.tech/gene4denovo/uploads/gene4denovo/De_novo_mutations_and_annotations_in_coding_region_1.2.xlsx		Release version 1.2 (Updated: 07/08/2022)
FHOD3	ASD_DN_Damaging	2	http://www.genemed.tech/gene4denovo/uploads/gene4denovo/De_novo_mutations_and_annotations_in_coding_region_1.2.xlsx		Release version 1.2 (Updated: 07/08/2022)
FIBCD1	ASD_DN_Damaging	1	http://www.genemed.tech/gene4denovo/uploads/gene4denovo/De_novo_mutations_and_annotations_in_coding_region_1.2.xlsx		Release version 1.2 (Updated: 07/08/2022)
FIG4	ASD_DN_Damaging	2	http://www.genemed.tech/gene4denovo/uploads/gene4denovo/De_novo_mutations_and_annotations_in_coding_region_1.2.xlsx		Release version 1.2 (Updated: 07/08/2022)
FILIP1L	ASD_DN_Damaging	1	http://www.genemed.tech/gene4denovo/uploads/gene4denovo/De_novo_mutations_and_annotations_in_coding_region_1.2.xlsx		Release version 1.2 (Updated: 07/08/2022)
FKBP15	ASD_DN_Damaging	2	http://www.genemed.tech/gene4denovo/uploads/gene4denovo/De_novo_mutations_and_annotations_in_coding_region_1.2.xlsx		Release version 1.2 (Updated: 07/08/2022)
FKBP7	ASD_DN_Damaging	1	http://www.genemed.tech/gene4denovo/uploads/gene4denovo/De_novo_mutations_and_annotations_in_coding_region_1.2.xlsx		Release version 1.2 (Updated: 07/08/2022)
FKBP9	ASD_DN_Damaging	1	http://www.genemed.tech/gene4denovo/uploads/gene4denovo/De_novo_mutations_and_annotations_in_coding_region_1.2.xlsx		Release version 1.2 (Updated: 07/08/2022)
FKBPL	ASD_DN_Damaging	1	http://www.genemed.tech/gene4denovo/uploads/gene4denovo/De_novo_mutations_and_annotations_in_coding_region_1.2.xlsx		Release version 1.2 (Updated: 07/08/2022)
FLCN	ASD_DN_Damaging	1	http://www.genemed.tech/gene4denovo/uploads/gene4denovo/De_novo_mutations_and_annotations_in_coding_region_1.2.xlsx		Release version 1.2 (Updated: 07/08/2022)
FLG	ASD_DN_Damaging	2	http://www.genemed.tech/gene4denovo/uploads/gene4denovo/De_novo_mutations_and_annotations_in_coding_region_1.2.xlsx		Release version 1.2 (Updated: 07/08/2022)
FLG2	ASD_DN_Damaging	1	http://www.genemed.tech/gene4denovo/uploads/gene4denovo/De_novo_mutations_and_annotations_in_coding_region_1.2.xlsx		Release version 1.2 (Updated: 07/08/2022)
FLII	ASD_DN_Damaging	2	http://www.genemed.tech/gene4denovo/uploads/gene4denovo/De_novo_mutations_and_annotations_in_coding_region_1.2.xlsx		Release version 1.2 (Updated: 07/08/2022)
FLNB	ASD_DN_Damaging	1	http://www.genemed.tech/gene4denovo/uploads/gene4denovo/De_novo_mutations_and_annotations_in_coding_region_1.2.xlsx		Release version 1.2 (Updated: 07/08/2022)
FLRT1	ASD_DN_Damaging	1	http://www.genemed.tech/gene4denovo/uploads/gene4denovo/De_novo_mutations_and_annotations_in_coding_region_1.2.xlsx		Release version 1.2 (Updated: 07/08/2022)
FLRT2	ASD_DN_Damaging	1	http://www.genemed.tech/gene4denovo/uploads/gene4denovo/De_novo_mutations_and_annotations_in_coding_region_1.2.xlsx		Release version 1.2 (Updated: 07/08/2022)
FLT1	ASD_DN_Damaging	1	http://www.genemed.tech/gene4denovo/uploads/gene4denovo/De_novo_mutations_and_annotations_in_coding_region_1.2.xlsx		Release version 1.2 (Updated: 07/08/2022)
FLT4	ASD_DN_Damaging	1	http://www.genemed.tech/gene4denovo/uploads/gene4denovo/De_novo_mutations_and_annotations_in_coding_region_1.2.xlsx		Release version 1.2 (Updated: 07/08/2022)
FLVCR1	ASD_DN_Damaging	1	http://www.genemed.tech/gene4denovo/uploads/gene4denovo/De_novo_mutations_and_annotations_in_coding_region_1.2.xlsx		Release version 1.2 (Updated: 07/08/2022)
FMN2	ASD_DN_Damaging	2	http://www.genemed.tech/gene4denovo/uploads/gene4denovo/De_novo_mutations_and_annotations_in_coding_region_1.2.xlsx		Release version 1.2 (Updated: 07/08/2022)
FMNL1	ASD_DN_Damaging	1	http://www.genemed.tech/gene4denovo/uploads/gene4denovo/De_novo_mutations_and_annotations_in_coding_region_1.2.xlsx		Release version 1.2 (Updated: 07/08/2022)
FMNL2	ASD_DN_Damaging	1	http://www.genemed.tech/gene4denovo/uploads/gene4denovo/De_novo_mutations_and_annotations_in_coding_region_1.2.xlsx		Release version 1.2 (Updated: 07/08/2022)
FMNL3	ASD_DN_Damaging	2	http://www.genemed.tech/gene4denovo/uploads/gene4denovo/De_novo_mutations_and_annotations_in_coding_region_1.2.xlsx		Release version 1.2 (Updated: 07/08/2022)
FMR1	ASD_DN_Damaging	1	http://www.genemed.tech/gene4denovo/uploads/gene4denovo/De_novo_mutations_and_annotations_in_coding_region_1.2.xlsx		Release version 1.2 (Updated: 07/08/2022)
FN1	ASD_DN_Damaging	6	http://www.genemed.tech/gene4denovo/uploads/gene4denovo/De_novo_mutations_and_annotations_in_coding_region_1.2.xlsx		Release version 1.2 (Updated: 07/08/2022)
FNBP4	ASD_DN_Damaging	1	http://www.genemed.tech/gene4denovo/uploads/gene4denovo/De_novo_mutations_and_annotations_in_coding_region_1.2.xlsx		Release version 1.2 (Updated: 07/08/2022)
FNDC1	ASD_DN_Damaging	1	http://www.genemed.tech/gene4denovo/uploads/gene4denovo/De_novo_mutations_and_annotations_in_coding_region_1.2.xlsx		Release version 1.2 (Updated: 07/08/2022)
FOCAD	ASD_DN_Damaging	2	http://www.genemed.tech/gene4denovo/uploads/gene4denovo/De_novo_mutations_and_annotations_in_coding_region_1.2.xlsx		Release version 1.2 (Updated: 07/08/2022)
FOS	ASD_DN_Damaging	1	http://www.genemed.tech/gene4denovo/uploads/gene4denovo/De_novo_mutations_and_annotations_in_coding_region_1.2.xlsx		Release version 1.2 (Updated: 07/08/2022)
FOSB	ASD_DN_Damaging	1	http://www.genemed.tech/gene4denovo/uploads/gene4denovo/De_novo_mutations_and_annotations_in_coding_region_1.2.xlsx		Release version 1.2 (Updated: 07/08/2022)
FOXD3	ASD_DN_Damaging	1	http://www.genemed.tech/gene4denovo/uploads/gene4denovo/De_novo_mutations_and_annotations_in_coding_region_1.2.xlsx		Release version 1.2 (Updated: 07/08/2022)
FOXD4L4	ASD_DN_Damaging	1	http://www.genemed.tech/gene4denovo/uploads/gene4denovo/De_novo_mutations_and_annotations_in_coding_region_1.2.xlsx		Release version 1.2 (Updated: 07/08/2022)
FOXG1	ASD_DN_Damaging	4	http://www.genemed.tech/gene4denovo/uploads/gene4denovo/De_novo_mutations_and_annotations_in_coding_region_1.2.xlsx		Release version 1.2 (Updated: 07/08/2022)
FOXH1	ASD_DN_Damaging	1	http://www.genemed.tech/gene4denovo/uploads/gene4denovo/De_novo_mutations_and_annotations_in_coding_region_1.2.xlsx		Release version 1.2 (Updated: 07/08/2022)
FOXM1	ASD_DN_Damaging	2	http://www.genemed.tech/gene4denovo/uploads/gene4denovo/De_novo_mutations_and_annotations_in_coding_region_1.2.xlsx		Release version 1.2 (Updated: 07/08/2022)
FOXO1	ASD_DN_Damaging	1	http://www.genemed.tech/gene4denovo/uploads/gene4denovo/De_novo_mutations_and_annotations_in_coding_region_1.2.xlsx		Release version 1.2 (Updated: 07/08/2022)
FOXO6	ASD_DN_Damaging	1	http://www.genemed.tech/gene4denovo/uploads/gene4denovo/De_novo_mutations_and_annotations_in_coding_region_1.2.xlsx		Release version 1.2 (Updated: 07/08/2022)
FOXP1	ASD_DN_Damaging	15	http://www.genemed.tech/gene4denovo/uploads/gene4denovo/De_novo_mutations_and_annotations_in_coding_region_1.2.xlsx		Release version 1.2 (Updated: 07/08/2022)
FOXP2	ASD_DN_Damaging	3	http://www.genemed.tech/gene4denovo/uploads/gene4denovo/De_novo_mutations_and_annotations_in_coding_region_1.2.xlsx		Release version 1.2 (Updated: 07/08/2022)
FPGS	ASD_DN_Damaging	2	http://www.genemed.tech/gene4denovo/uploads/gene4denovo/De_novo_mutations_and_annotations_in_coding_region_1.2.xlsx		Release version 1.2 (Updated: 07/08/2022)
FPGT-TNNI3K;TNNI3K	ASD_DN_Damaging	1	http://www.genemed.tech/gene4denovo/uploads/gene4denovo/De_novo_mutations_and_annotations_in_coding_region_1.2.xlsx		Release version 1.2 (Updated: 07/08/2022)
FPR3	ASD_DN_Damaging	1	http://www.genemed.tech/gene4denovo/uploads/gene4denovo/De_novo_mutations_and_annotations_in_coding_region_1.2.xlsx		Release version 1.2 (Updated: 07/08/2022)
FRAS1	ASD_DN_Damaging	2	http://www.genemed.tech/gene4denovo/uploads/gene4denovo/De_novo_mutations_and_annotations_in_coding_region_1.2.xlsx		Release version 1.2 (Updated: 07/08/2022)
FREM2	ASD_DN_Damaging	3	http://www.genemed.tech/gene4denovo/uploads/gene4denovo/De_novo_mutations_and_annotations_in_coding_region_1.2.xlsx		Release version 1.2 (Updated: 07/08/2022)
FREM3	ASD_DN_Damaging	1	http://www.genemed.tech/gene4denovo/uploads/gene4denovo/De_novo_mutations_and_annotations_in_coding_region_1.2.xlsx		Release version 1.2 (Updated: 07/08/2022)
FRMD5	ASD_DN_Damaging	1	http://www.genemed.tech/gene4denovo/uploads/gene4denovo/De_novo_mutations_and_annotations_in_coding_region_1.2.xlsx		Release version 1.2 (Updated: 07/08/2022)
FRMD6	ASD_DN_Damaging	1	http://www.genemed.tech/gene4denovo/uploads/gene4denovo/De_novo_mutations_and_annotations_in_coding_region_1.2.xlsx		Release version 1.2 (Updated: 07/08/2022)
FRMD7	ASD_DN_Damaging	2	http://www.genemed.tech/gene4denovo/uploads/gene4denovo/De_novo_mutations_and_annotations_in_coding_region_1.2.xlsx		Release version 1.2 (Updated: 07/08/2022)
FRMPD4	ASD_DN_Damaging	1	http://www.genemed.tech/gene4denovo/uploads/gene4denovo/De_novo_mutations_and_annotations_in_coding_region_1.2.xlsx		Release version 1.2 (Updated: 07/08/2022)
FRY	ASD_DN_Damaging	3	http://www.genemed.tech/gene4denovo/uploads/gene4denovo/De_novo_mutations_and_annotations_in_coding_region_1.2.xlsx		Release version 1.2 (Updated: 07/08/2022)
FRYL	ASD_DN_Damaging	4	http://www.genemed.tech/gene4denovo/uploads/gene4denovo/De_novo_mutations_and_annotations_in_coding_region_1.2.xlsx		Release version 1.2 (Updated: 07/08/2022)
FSCB	ASD_DN_Damaging	1	http://www.genemed.tech/gene4denovo/uploads/gene4denovo/De_novo_mutations_and_annotations_in_coding_region_1.2.xlsx		Release version 1.2 (Updated: 07/08/2022)
FSCN1	ASD_DN_Damaging	1	http://www.genemed.tech/gene4denovo/uploads/gene4denovo/De_novo_mutations_and_annotations_in_coding_region_1.2.xlsx		Release version 1.2 (Updated: 07/08/2022)
FSD2	ASD_DN_Damaging	1	http://www.genemed.tech/gene4denovo/uploads/gene4denovo/De_novo_mutations_and_annotations_in_coding_region_1.2.xlsx		Release version 1.2 (Updated: 07/08/2022)
FSIP1	ASD_DN_Damaging	1	http://www.genemed.tech/gene4denovo/uploads/gene4denovo/De_novo_mutations_and_annotations_in_coding_region_1.2.xlsx		Release version 1.2 (Updated: 07/08/2022)
FSIP2	ASD_DN_Damaging	1	http://www.genemed.tech/gene4denovo/uploads/gene4denovo/De_novo_mutations_and_annotations_in_coding_region_1.2.xlsx		Release version 1.2 (Updated: 07/08/2022)
FST	ASD_DN_Damaging	1	http://www.genemed.tech/gene4denovo/uploads/gene4denovo/De_novo_mutations_and_annotations_in_coding_region_1.2.xlsx		Release version 1.2 (Updated: 07/08/2022)
FTCD	ASD_DN_Damaging	1	http://www.genemed.tech/gene4denovo/uploads/gene4denovo/De_novo_mutations_and_annotations_in_coding_region_1.2.xlsx		Release version 1.2 (Updated: 07/08/2022)
FUBP1	ASD_DN_Damaging	1	http://www.genemed.tech/gene4denovo/uploads/gene4denovo/De_novo_mutations_and_annotations_in_coding_region_1.2.xlsx		Release version 1.2 (Updated: 07/08/2022)
FUCA1	ASD_DN_Damaging	1	http://www.genemed.tech/gene4denovo/uploads/gene4denovo/De_novo_mutations_and_annotations_in_coding_region_1.2.xlsx		Release version 1.2 (Updated: 07/08/2022)
FURIN	ASD_DN_Damaging	1	http://www.genemed.tech/gene4denovo/uploads/gene4denovo/De_novo_mutations_and_annotations_in_coding_region_1.2.xlsx		Release version 1.2 (Updated: 07/08/2022)
FXR2	ASD_DN_Damaging	1	http://www.genemed.tech/gene4denovo/uploads/gene4denovo/De_novo_mutations_and_annotations_in_coding_region_1.2.xlsx		Release version 1.2 (Updated: 07/08/2022)
FXYD5	ASD_DN_Damaging	3	http://www.genemed.tech/gene4denovo/uploads/gene4denovo/De_novo_mutations_and_annotations_in_coding_region_1.2.xlsx		Release version 1.2 (Updated: 07/08/2022)
FXYD7	ASD_DN_Damaging	1	http://www.genemed.tech/gene4denovo/uploads/gene4denovo/De_novo_mutations_and_annotations_in_coding_region_1.2.xlsx		Release version 1.2 (Updated: 07/08/2022)
FYCO1	ASD_DN_Damaging	1	http://www.genemed.tech/gene4denovo/uploads/gene4denovo/De_novo_mutations_and_annotations_in_coding_region_1.2.xlsx		Release version 1.2 (Updated: 07/08/2022)
FZD10	ASD_DN_Damaging	1	http://www.genemed.tech/gene4denovo/uploads/gene4denovo/De_novo_mutations_and_annotations_in_coding_region_1.2.xlsx		Release version 1.2 (Updated: 07/08/2022)
FZD2	ASD_DN_Damaging	2	http://www.genemed.tech/gene4denovo/uploads/gene4denovo/De_novo_mutations_and_annotations_in_coding_region_1.2.xlsx		Release version 1.2 (Updated: 07/08/2022)
FZD8	ASD_DN_Damaging	1	http://www.genemed.tech/gene4denovo/uploads/gene4denovo/De_novo_mutations_and_annotations_in_coding_region_1.2.xlsx		Release version 1.2 (Updated: 07/08/2022)
FZR1	ASD_DN_Damaging	2	http://www.genemed.tech/gene4denovo/uploads/gene4denovo/De_novo_mutations_and_annotations_in_coding_region_1.2.xlsx		Release version 1.2 (Updated: 07/08/2022)
G3BP1	ASD_DN_Damaging	2	http://www.genemed.tech/gene4denovo/uploads/gene4denovo/De_novo_mutations_and_annotations_in_coding_region_1.2.xlsx		Release version 1.2 (Updated: 07/08/2022)
G3BP2	ASD_DN_Damaging	1	http://www.genemed.tech/gene4denovo/uploads/gene4denovo/De_novo_mutations_and_annotations_in_coding_region_1.2.xlsx		Release version 1.2 (Updated: 07/08/2022)
G6PD	ASD_DN_Damaging	1	http://www.genemed.tech/gene4denovo/uploads/gene4denovo/De_novo_mutations_and_annotations_in_coding_region_1.2.xlsx		Release version 1.2 (Updated: 07/08/2022)
GAB1	ASD_DN_Damaging	1	http://www.genemed.tech/gene4denovo/uploads/gene4denovo/De_novo_mutations_and_annotations_in_coding_region_1.2.xlsx		Release version 1.2 (Updated: 07/08/2022)
GAB2	ASD_DN_Damaging	2	http://www.genemed.tech/gene4denovo/uploads/gene4denovo/De_novo_mutations_and_annotations_in_coding_region_1.2.xlsx		Release version 1.2 (Updated: 07/08/2022)
GAB4	ASD_DN_Damaging	1	http://www.genemed.tech/gene4denovo/uploads/gene4denovo/De_novo_mutations_and_annotations_in_coding_region_1.2.xlsx		Release version 1.2 (Updated: 07/08/2022)
GABBR1	ASD_DN_Damaging	1	http://www.genemed.tech/gene4denovo/uploads/gene4denovo/De_novo_mutations_and_annotations_in_coding_region_1.2.xlsx		Release version 1.2 (Updated: 07/08/2022)
GABBR2	ASD_DN_Damaging	7	http://www.genemed.tech/gene4denovo/uploads/gene4denovo/De_novo_mutations_and_annotations_in_coding_region_1.2.xlsx		Release version 1.2 (Updated: 07/08/2022)
GABPA	ASD_DN_Damaging	1	http://www.genemed.tech/gene4denovo/uploads/gene4denovo/De_novo_mutations_and_annotations_in_coding_region_1.2.xlsx		Release version 1.2 (Updated: 07/08/2022)
GABPB1	ASD_DN_Damaging	1	http://www.genemed.tech/gene4denovo/uploads/gene4denovo/De_novo_mutations_and_annotations_in_coding_region_1.2.xlsx		Release version 1.2 (Updated: 07/08/2022)
GABRA1	ASD_DN_Damaging	3	http://www.genemed.tech/gene4denovo/uploads/gene4denovo/De_novo_mutations_and_annotations_in_coding_region_1.2.xlsx		Release version 1.2 (Updated: 07/08/2022)
GABRA2	ASD_DN_Damaging	2	http://www.genemed.tech/gene4denovo/uploads/gene4denovo/De_novo_mutations_and_annotations_in_coding_region_1.2.xlsx		Release version 1.2 (Updated: 07/08/2022)
GABRA4	ASD_DN_Damaging	1	http://www.genemed.tech/gene4denovo/uploads/gene4denovo/De_novo_mutations_and_annotations_in_coding_region_1.2.xlsx		Release version 1.2 (Updated: 07/08/2022)
GABRA6	ASD_DN_Damaging	1	http://www.genemed.tech/gene4denovo/uploads/gene4denovo/De_novo_mutations_and_annotations_in_coding_region_1.2.xlsx		Release version 1.2 (Updated: 07/08/2022)
GABRB1	ASD_DN_Damaging	2	http://www.genemed.tech/gene4denovo/uploads/gene4denovo/De_novo_mutations_and_annotations_in_coding_region_1.2.xlsx		Release version 1.2 (Updated: 07/08/2022)
GABRB2	ASD_DN_Damaging	1	http://www.genemed.tech/gene4denovo/uploads/gene4denovo/De_novo_mutations_and_annotations_in_coding_region_1.2.xlsx		Release version 1.2 (Updated: 07/08/2022)
GABRB3	ASD_DN_Damaging	2	http://www.genemed.tech/gene4denovo/uploads/gene4denovo/De_novo_mutations_and_annotations_in_coding_region_1.2.xlsx		Release version 1.2 (Updated: 07/08/2022)
GABRG2	ASD_DN_Damaging	4	http://www.genemed.tech/gene4denovo/uploads/gene4denovo/De_novo_mutations_and_annotations_in_coding_region_1.2.xlsx		Release version 1.2 (Updated: 07/08/2022)
GABRP	ASD_DN_Damaging	1	http://www.genemed.tech/gene4denovo/uploads/gene4denovo/De_novo_mutations_and_annotations_in_coding_region_1.2.xlsx		Release version 1.2 (Updated: 07/08/2022)
GADD45B	ASD_DN_Damaging	1	http://www.genemed.tech/gene4denovo/uploads/gene4denovo/De_novo_mutations_and_annotations_in_coding_region_1.2.xlsx		Release version 1.2 (Updated: 07/08/2022)
GADD45G	ASD_DN_Damaging	1	http://www.genemed.tech/gene4denovo/uploads/gene4denovo/De_novo_mutations_and_annotations_in_coding_region_1.2.xlsx		Release version 1.2 (Updated: 07/08/2022)
GAK	ASD_DN_Damaging	3	http://www.genemed.tech/gene4denovo/uploads/gene4denovo/De_novo_mutations_and_annotations_in_coding_region_1.2.xlsx		Release version 1.2 (Updated: 07/08/2022)
GAL3ST1	ASD_DN_Damaging	1	http://www.genemed.tech/gene4denovo/uploads/gene4denovo/De_novo_mutations_and_annotations_in_coding_region_1.2.xlsx		Release version 1.2 (Updated: 07/08/2022)
GAL3ST4	ASD_DN_Damaging	1	http://www.genemed.tech/gene4denovo/uploads/gene4denovo/De_novo_mutations_and_annotations_in_coding_region_1.2.xlsx		Release version 1.2 (Updated: 07/08/2022)
GALNS	ASD_DN_Damaging	1	http://www.genemed.tech/gene4denovo/uploads/gene4denovo/De_novo_mutations_and_annotations_in_coding_region_1.2.xlsx		Release version 1.2 (Updated: 07/08/2022)
GALNT10	ASD_DN_Damaging	1	http://www.genemed.tech/gene4denovo/uploads/gene4denovo/De_novo_mutations_and_annotations_in_coding_region_1.2.xlsx		Release version 1.2 (Updated: 07/08/2022)
GALNT14	ASD_DN_Damaging	2	http://www.genemed.tech/gene4denovo/uploads/gene4denovo/De_novo_mutations_and_annotations_in_coding_region_1.2.xlsx		Release version 1.2 (Updated: 07/08/2022)
GALNT17	ASD_DN_Damaging	1	http://www.genemed.tech/gene4denovo/uploads/gene4denovo/De_novo_mutations_and_annotations_in_coding_region_1.2.xlsx		Release version 1.2 (Updated: 07/08/2022)
GALNT18	ASD_DN_Damaging	3	http://www.genemed.tech/gene4denovo/uploads/gene4denovo/De_novo_mutations_and_annotations_in_coding_region_1.2.xlsx		Release version 1.2 (Updated: 07/08/2022)
GALNT2	ASD_DN_Damaging	2	http://www.genemed.tech/gene4denovo/uploads/gene4denovo/De_novo_mutations_and_annotations_in_coding_region_1.2.xlsx		Release version 1.2 (Updated: 07/08/2022)
GALNT3	ASD_DN_Damaging	3	http://www.genemed.tech/gene4denovo/uploads/gene4denovo/De_novo_mutations_and_annotations_in_coding_region_1.2.xlsx		Release version 1.2 (Updated: 07/08/2022)
GALNT5	ASD_DN_Damaging	1	http://www.genemed.tech/gene4denovo/uploads/gene4denovo/De_novo_mutations_and_annotations_in_coding_region_1.2.xlsx		Release version 1.2 (Updated: 07/08/2022)
GALNT7	ASD_DN_Damaging	1	http://www.genemed.tech/gene4denovo/uploads/gene4denovo/De_novo_mutations_and_annotations_in_coding_region_1.2.xlsx		Release version 1.2 (Updated: 07/08/2022)
GALNT9	ASD_DN_Damaging	1	http://www.genemed.tech/gene4denovo/uploads/gene4denovo/De_novo_mutations_and_annotations_in_coding_region_1.2.xlsx		Release version 1.2 (Updated: 07/08/2022)
GALNTL5	ASD_DN_Damaging	1	http://www.genemed.tech/gene4denovo/uploads/gene4denovo/De_novo_mutations_and_annotations_in_coding_region_1.2.xlsx		Release version 1.2 (Updated: 07/08/2022)
GAPVD1	ASD_DN_Damaging	4	http://www.genemed.tech/gene4denovo/uploads/gene4denovo/De_novo_mutations_and_annotations_in_coding_region_1.2.xlsx		Release version 1.2 (Updated: 07/08/2022)
GAREM1	ASD_DN_Damaging	1	http://www.genemed.tech/gene4denovo/uploads/gene4denovo/De_novo_mutations_and_annotations_in_coding_region_1.2.xlsx		Release version 1.2 (Updated: 07/08/2022)
GARNL3	ASD_DN_Damaging	3	http://www.genemed.tech/gene4denovo/uploads/gene4denovo/De_novo_mutations_and_annotations_in_coding_region_1.2.xlsx		Release version 1.2 (Updated: 07/08/2022)
GAS2L1	ASD_DN_Damaging	1	http://www.genemed.tech/gene4denovo/uploads/gene4denovo/De_novo_mutations_and_annotations_in_coding_region_1.2.xlsx		Release version 1.2 (Updated: 07/08/2022)
GAS6	ASD_DN_Damaging	1	http://www.genemed.tech/gene4denovo/uploads/gene4denovo/De_novo_mutations_and_annotations_in_coding_region_1.2.xlsx		Release version 1.2 (Updated: 07/08/2022)
GAS7	ASD_DN_Damaging	1	http://www.genemed.tech/gene4denovo/uploads/gene4denovo/De_novo_mutations_and_annotations_in_coding_region_1.2.xlsx		Release version 1.2 (Updated: 07/08/2022)
GASK1B	ASD_DN_Damaging	1	http://www.genemed.tech/gene4denovo/uploads/gene4denovo/De_novo_mutations_and_annotations_in_coding_region_1.2.xlsx		Release version 1.2 (Updated: 07/08/2022)
GATA4	ASD_DN_Damaging	1	http://www.genemed.tech/gene4denovo/uploads/gene4denovo/De_novo_mutations_and_annotations_in_coding_region_1.2.xlsx		Release version 1.2 (Updated: 07/08/2022)
GATAD2A	ASD_DN_Damaging	1	http://www.genemed.tech/gene4denovo/uploads/gene4denovo/De_novo_mutations_and_annotations_in_coding_region_1.2.xlsx		Release version 1.2 (Updated: 07/08/2022)
GATB	ASD_DN_Damaging	1	http://www.genemed.tech/gene4denovo/uploads/gene4denovo/De_novo_mutations_and_annotations_in_coding_region_1.2.xlsx		Release version 1.2 (Updated: 07/08/2022)
GATC	ASD_DN_Damaging	1	http://www.genemed.tech/gene4denovo/uploads/gene4denovo/De_novo_mutations_and_annotations_in_coding_region_1.2.xlsx		Release version 1.2 (Updated: 07/08/2022)
GBA	ASD_DN_Damaging	1	http://www.genemed.tech/gene4denovo/uploads/gene4denovo/De_novo_mutations_and_annotations_in_coding_region_1.2.xlsx		Release version 1.2 (Updated: 07/08/2022)
GBA2	ASD_DN_Damaging	1	http://www.genemed.tech/gene4denovo/uploads/gene4denovo/De_novo_mutations_and_annotations_in_coding_region_1.2.xlsx		Release version 1.2 (Updated: 07/08/2022)
GBF1	ASD_DN_Damaging	1	http://www.genemed.tech/gene4denovo/uploads/gene4denovo/De_novo_mutations_and_annotations_in_coding_region_1.2.xlsx		Release version 1.2 (Updated: 07/08/2022)
GBGT1	ASD_DN_Damaging	1	http://www.genemed.tech/gene4denovo/uploads/gene4denovo/De_novo_mutations_and_annotations_in_coding_region_1.2.xlsx		Release version 1.2 (Updated: 07/08/2022)
GBP3	ASD_DN_Damaging	1	http://www.genemed.tech/gene4denovo/uploads/gene4denovo/De_novo_mutations_and_annotations_in_coding_region_1.2.xlsx		Release version 1.2 (Updated: 07/08/2022)
GBP7	ASD_DN_Damaging	1	http://www.genemed.tech/gene4denovo/uploads/gene4denovo/De_novo_mutations_and_annotations_in_coding_region_1.2.xlsx		Release version 1.2 (Updated: 07/08/2022)
GCAT	ASD_DN_Damaging	1	http://www.genemed.tech/gene4denovo/uploads/gene4denovo/De_novo_mutations_and_annotations_in_coding_region_1.2.xlsx		Release version 1.2 (Updated: 07/08/2022)
GCLC	ASD_DN_Damaging	1	http://www.genemed.tech/gene4denovo/uploads/gene4denovo/De_novo_mutations_and_annotations_in_coding_region_1.2.xlsx		Release version 1.2 (Updated: 07/08/2022)
GCN1	ASD_DN_Damaging	2	http://www.genemed.tech/gene4denovo/uploads/gene4denovo/De_novo_mutations_and_annotations_in_coding_region_1.2.xlsx		Release version 1.2 (Updated: 07/08/2022)
GCNT7	ASD_DN_Damaging	1	http://www.genemed.tech/gene4denovo/uploads/gene4denovo/De_novo_mutations_and_annotations_in_coding_region_1.2.xlsx		Release version 1.2 (Updated: 07/08/2022)
GDA	ASD_DN_Damaging	1	http://www.genemed.tech/gene4denovo/uploads/gene4denovo/De_novo_mutations_and_annotations_in_coding_region_1.2.xlsx		Release version 1.2 (Updated: 07/08/2022)
GDAP1L1	ASD_DN_Damaging	2	http://www.genemed.tech/gene4denovo/uploads/gene4denovo/De_novo_mutations_and_annotations_in_coding_region_1.2.xlsx		Release version 1.2 (Updated: 07/08/2022)
GDAP2	ASD_DN_Damaging	1	http://www.genemed.tech/gene4denovo/uploads/gene4denovo/De_novo_mutations_and_annotations_in_coding_region_1.2.xlsx		Release version 1.2 (Updated: 07/08/2022)
GDI1	ASD_DN_Damaging	2	http://www.genemed.tech/gene4denovo/uploads/gene4denovo/De_novo_mutations_and_annotations_in_coding_region_1.2.xlsx		Release version 1.2 (Updated: 07/08/2022)
GDPD4	ASD_DN_Damaging	2	http://www.genemed.tech/gene4denovo/uploads/gene4denovo/De_novo_mutations_and_annotations_in_coding_region_1.2.xlsx		Release version 1.2 (Updated: 07/08/2022)
GEMIN4	ASD_DN_Damaging	2	http://www.genemed.tech/gene4denovo/uploads/gene4denovo/De_novo_mutations_and_annotations_in_coding_region_1.2.xlsx		Release version 1.2 (Updated: 07/08/2022)
GEMIN5	ASD_DN_Damaging	3	http://www.genemed.tech/gene4denovo/uploads/gene4denovo/De_novo_mutations_and_annotations_in_coding_region_1.2.xlsx		Release version 1.2 (Updated: 07/08/2022)
GEMIN8	ASD_DN_Damaging	1	http://www.genemed.tech/gene4denovo/uploads/gene4denovo/De_novo_mutations_and_annotations_in_coding_region_1.2.xlsx		Release version 1.2 (Updated: 07/08/2022)
GET3	ASD_DN_Damaging	1	http://www.genemed.tech/gene4denovo/uploads/gene4denovo/De_novo_mutations_and_annotations_in_coding_region_1.2.xlsx		Release version 1.2 (Updated: 07/08/2022)
GET4	ASD_DN_Damaging	1	http://www.genemed.tech/gene4denovo/uploads/gene4denovo/De_novo_mutations_and_annotations_in_coding_region_1.2.xlsx		Release version 1.2 (Updated: 07/08/2022)
GFAP	ASD_DN_Damaging	1	http://www.genemed.tech/gene4denovo/uploads/gene4denovo/De_novo_mutations_and_annotations_in_coding_region_1.2.xlsx		Release version 1.2 (Updated: 07/08/2022)
GFM2	ASD_DN_Damaging	1	http://www.genemed.tech/gene4denovo/uploads/gene4denovo/De_novo_mutations_and_annotations_in_coding_region_1.2.xlsx		Release version 1.2 (Updated: 07/08/2022)
GFPT2	ASD_DN_Damaging	1	http://www.genemed.tech/gene4denovo/uploads/gene4denovo/De_novo_mutations_and_annotations_in_coding_region_1.2.xlsx		Release version 1.2 (Updated: 07/08/2022)
GGA3	ASD_DN_Damaging	1	http://www.genemed.tech/gene4denovo/uploads/gene4denovo/De_novo_mutations_and_annotations_in_coding_region_1.2.xlsx		Release version 1.2 (Updated: 07/08/2022)
GGN	ASD_DN_Damaging	2	http://www.genemed.tech/gene4denovo/uploads/gene4denovo/De_novo_mutations_and_annotations_in_coding_region_1.2.xlsx		Release version 1.2 (Updated: 07/08/2022)
GGNBP2	ASD_DN_Damaging	3	http://www.genemed.tech/gene4denovo/uploads/gene4denovo/De_novo_mutations_and_annotations_in_coding_region_1.2.xlsx		Release version 1.2 (Updated: 07/08/2022)
GGT7	ASD_DN_Damaging	2	http://www.genemed.tech/gene4denovo/uploads/gene4denovo/De_novo_mutations_and_annotations_in_coding_region_1.2.xlsx		Release version 1.2 (Updated: 07/08/2022)
GHDC	ASD_DN_Damaging	1	http://www.genemed.tech/gene4denovo/uploads/gene4denovo/De_novo_mutations_and_annotations_in_coding_region_1.2.xlsx		Release version 1.2 (Updated: 07/08/2022)
GIGYF1	ASD_DN_Damaging	6	http://www.genemed.tech/gene4denovo/uploads/gene4denovo/De_novo_mutations_and_annotations_in_coding_region_1.2.xlsx		Release version 1.2 (Updated: 07/08/2022)
GIGYF2	ASD_DN_Damaging	3	http://www.genemed.tech/gene4denovo/uploads/gene4denovo/De_novo_mutations_and_annotations_in_coding_region_1.2.xlsx		Release version 1.2 (Updated: 07/08/2022)
GIMAP8	ASD_DN_Damaging	2	http://www.genemed.tech/gene4denovo/uploads/gene4denovo/De_novo_mutations_and_annotations_in_coding_region_1.2.xlsx		Release version 1.2 (Updated: 07/08/2022)
GIT2	ASD_DN_Damaging	1	http://www.genemed.tech/gene4denovo/uploads/gene4denovo/De_novo_mutations_and_annotations_in_coding_region_1.2.xlsx		Release version 1.2 (Updated: 07/08/2022)
GJA8	ASD_DN_Damaging	1	http://www.genemed.tech/gene4denovo/uploads/gene4denovo/De_novo_mutations_and_annotations_in_coding_region_1.2.xlsx		Release version 1.2 (Updated: 07/08/2022)
GLB1L2	ASD_DN_Damaging	1	http://www.genemed.tech/gene4denovo/uploads/gene4denovo/De_novo_mutations_and_annotations_in_coding_region_1.2.xlsx		Release version 1.2 (Updated: 07/08/2022)
GLCCI1	ASD_DN_Damaging	2	http://www.genemed.tech/gene4denovo/uploads/gene4denovo/De_novo_mutations_and_annotations_in_coding_region_1.2.xlsx		Release version 1.2 (Updated: 07/08/2022)
GLDC	ASD_DN_Damaging	1	http://www.genemed.tech/gene4denovo/uploads/gene4denovo/De_novo_mutations_and_annotations_in_coding_region_1.2.xlsx		Release version 1.2 (Updated: 07/08/2022)
GLE1	ASD_DN_Damaging	1	http://www.genemed.tech/gene4denovo/uploads/gene4denovo/De_novo_mutations_and_annotations_in_coding_region_1.2.xlsx		Release version 1.2 (Updated: 07/08/2022)
GLI3	ASD_DN_Damaging	2	http://www.genemed.tech/gene4denovo/uploads/gene4denovo/De_novo_mutations_and_annotations_in_coding_region_1.2.xlsx		Release version 1.2 (Updated: 07/08/2022)
GLIS3	ASD_DN_Damaging	3	http://www.genemed.tech/gene4denovo/uploads/gene4denovo/De_novo_mutations_and_annotations_in_coding_region_1.2.xlsx		Release version 1.2 (Updated: 07/08/2022)
GLOD4	ASD_DN_Damaging	1	http://www.genemed.tech/gene4denovo/uploads/gene4denovo/De_novo_mutations_and_annotations_in_coding_region_1.2.xlsx		Release version 1.2 (Updated: 07/08/2022)
GLRA1	ASD_DN_Damaging	1	http://www.genemed.tech/gene4denovo/uploads/gene4denovo/De_novo_mutations_and_annotations_in_coding_region_1.2.xlsx		Release version 1.2 (Updated: 07/08/2022)
GLRA2	ASD_DN_Damaging	1	http://www.genemed.tech/gene4denovo/uploads/gene4denovo/De_novo_mutations_and_annotations_in_coding_region_1.2.xlsx		Release version 1.2 (Updated: 07/08/2022)
GLT8D1	ASD_DN_Damaging	1	http://www.genemed.tech/gene4denovo/uploads/gene4denovo/De_novo_mutations_and_annotations_in_coding_region_1.2.xlsx		Release version 1.2 (Updated: 07/08/2022)
GLUD1	ASD_DN_Damaging	1	http://www.genemed.tech/gene4denovo/uploads/gene4denovo/De_novo_mutations_and_annotations_in_coding_region_1.2.xlsx		Release version 1.2 (Updated: 07/08/2022)
GLYR1	ASD_DN_Damaging	1	http://www.genemed.tech/gene4denovo/uploads/gene4denovo/De_novo_mutations_and_annotations_in_coding_region_1.2.xlsx		Release version 1.2 (Updated: 07/08/2022)
GMPPA	ASD_DN_Damaging	1	http://www.genemed.tech/gene4denovo/uploads/gene4denovo/De_novo_mutations_and_annotations_in_coding_region_1.2.xlsx		Release version 1.2 (Updated: 07/08/2022)
GMPPB	ASD_DN_Damaging	1	http://www.genemed.tech/gene4denovo/uploads/gene4denovo/De_novo_mutations_and_annotations_in_coding_region_1.2.xlsx		Release version 1.2 (Updated: 07/08/2022)
GNAI1	ASD_DN_Damaging	1	http://www.genemed.tech/gene4denovo/uploads/gene4denovo/De_novo_mutations_and_annotations_in_coding_region_1.2.xlsx		Release version 1.2 (Updated: 07/08/2022)
GNAS	ASD_DN_Damaging	1	http://www.genemed.tech/gene4denovo/uploads/gene4denovo/De_novo_mutations_and_annotations_in_coding_region_1.2.xlsx		Release version 1.2 (Updated: 07/08/2022)
GNAT2	ASD_DN_Damaging	1	http://www.genemed.tech/gene4denovo/uploads/gene4denovo/De_novo_mutations_and_annotations_in_coding_region_1.2.xlsx		Release version 1.2 (Updated: 07/08/2022)
GNAZ	ASD_DN_Damaging	1	http://www.genemed.tech/gene4denovo/uploads/gene4denovo/De_novo_mutations_and_annotations_in_coding_region_1.2.xlsx		Release version 1.2 (Updated: 07/08/2022)
GNB1	ASD_DN_Damaging	1	http://www.genemed.tech/gene4denovo/uploads/gene4denovo/De_novo_mutations_and_annotations_in_coding_region_1.2.xlsx		Release version 1.2 (Updated: 07/08/2022)
GNB2	ASD_DN_Damaging	2	http://www.genemed.tech/gene4denovo/uploads/gene4denovo/De_novo_mutations_and_annotations_in_coding_region_1.2.xlsx		Release version 1.2 (Updated: 07/08/2022)
GNB4	ASD_DN_Damaging	1	http://www.genemed.tech/gene4denovo/uploads/gene4denovo/De_novo_mutations_and_annotations_in_coding_region_1.2.xlsx		Release version 1.2 (Updated: 07/08/2022)
GNB5	ASD_DN_Damaging	2	http://www.genemed.tech/gene4denovo/uploads/gene4denovo/De_novo_mutations_and_annotations_in_coding_region_1.2.xlsx		Release version 1.2 (Updated: 07/08/2022)
GNE	ASD_DN_Damaging	2	http://www.genemed.tech/gene4denovo/uploads/gene4denovo/De_novo_mutations_and_annotations_in_coding_region_1.2.xlsx		Release version 1.2 (Updated: 07/08/2022)
GNG11	ASD_DN_Damaging	1	http://www.genemed.tech/gene4denovo/uploads/gene4denovo/De_novo_mutations_and_annotations_in_coding_region_1.2.xlsx		Release version 1.2 (Updated: 07/08/2022)
GNPTG	ASD_DN_Damaging	2	http://www.genemed.tech/gene4denovo/uploads/gene4denovo/De_novo_mutations_and_annotations_in_coding_region_1.2.xlsx		Release version 1.2 (Updated: 07/08/2022)
GNRHR	ASD_DN_Damaging	2	http://www.genemed.tech/gene4denovo/uploads/gene4denovo/De_novo_mutations_and_annotations_in_coding_region_1.2.xlsx		Release version 1.2 (Updated: 07/08/2022)
GOLGA2	ASD_DN_Damaging	1	http://www.genemed.tech/gene4denovo/uploads/gene4denovo/De_novo_mutations_and_annotations_in_coding_region_1.2.xlsx		Release version 1.2 (Updated: 07/08/2022)
GOLGA3	ASD_DN_Damaging	2	http://www.genemed.tech/gene4denovo/uploads/gene4denovo/De_novo_mutations_and_annotations_in_coding_region_1.2.xlsx		Release version 1.2 (Updated: 07/08/2022)
GOLGA4	ASD_DN_Damaging	5	http://www.genemed.tech/gene4denovo/uploads/gene4denovo/De_novo_mutations_and_annotations_in_coding_region_1.2.xlsx		Release version 1.2 (Updated: 07/08/2022)
GOLGA5	ASD_DN_Damaging	1	http://www.genemed.tech/gene4denovo/uploads/gene4denovo/De_novo_mutations_and_annotations_in_coding_region_1.2.xlsx		Release version 1.2 (Updated: 07/08/2022)
GOLGA6L10	ASD_DN_Damaging	1	http://www.genemed.tech/gene4denovo/uploads/gene4denovo/De_novo_mutations_and_annotations_in_coding_region_1.2.xlsx		Release version 1.2 (Updated: 07/08/2022)
GOLGA6L2	ASD_DN_Damaging	1	http://www.genemed.tech/gene4denovo/uploads/gene4denovo/De_novo_mutations_and_annotations_in_coding_region_1.2.xlsx		Release version 1.2 (Updated: 07/08/2022)
GOLGA8A	ASD_DN_Damaging	1	http://www.genemed.tech/gene4denovo/uploads/gene4denovo/De_novo_mutations_and_annotations_in_coding_region_1.2.xlsx		Release version 1.2 (Updated: 07/08/2022)
GOLGB1	ASD_DN_Damaging	2	http://www.genemed.tech/gene4denovo/uploads/gene4denovo/De_novo_mutations_and_annotations_in_coding_region_1.2.xlsx		Release version 1.2 (Updated: 07/08/2022)
GON4L	ASD_DN_Damaging	2	http://www.genemed.tech/gene4denovo/uploads/gene4denovo/De_novo_mutations_and_annotations_in_coding_region_1.2.xlsx		Release version 1.2 (Updated: 07/08/2022)
GOPC	ASD_DN_Damaging	1	http://www.genemed.tech/gene4denovo/uploads/gene4denovo/De_novo_mutations_and_annotations_in_coding_region_1.2.xlsx		Release version 1.2 (Updated: 07/08/2022)
GORAB	ASD_DN_Damaging	2	http://www.genemed.tech/gene4denovo/uploads/gene4denovo/De_novo_mutations_and_annotations_in_coding_region_1.2.xlsx		Release version 1.2 (Updated: 07/08/2022)
GOT1L1	ASD_DN_Damaging	1	http://www.genemed.tech/gene4denovo/uploads/gene4denovo/De_novo_mutations_and_annotations_in_coding_region_1.2.xlsx		Release version 1.2 (Updated: 07/08/2022)
GPAM	ASD_DN_Damaging	2	http://www.genemed.tech/gene4denovo/uploads/gene4denovo/De_novo_mutations_and_annotations_in_coding_region_1.2.xlsx		Release version 1.2 (Updated: 07/08/2022)
GPANK1	ASD_DN_Damaging	1	http://www.genemed.tech/gene4denovo/uploads/gene4denovo/De_novo_mutations_and_annotations_in_coding_region_1.2.xlsx		Release version 1.2 (Updated: 07/08/2022)
GPATCH2	ASD_DN_Damaging	1	http://www.genemed.tech/gene4denovo/uploads/gene4denovo/De_novo_mutations_and_annotations_in_coding_region_1.2.xlsx		Release version 1.2 (Updated: 07/08/2022)
GPATCH8	ASD_DN_Damaging	1	http://www.genemed.tech/gene4denovo/uploads/gene4denovo/De_novo_mutations_and_annotations_in_coding_region_1.2.xlsx		Release version 1.2 (Updated: 07/08/2022)
GPBP1	ASD_DN_Damaging	1	http://www.genemed.tech/gene4denovo/uploads/gene4denovo/De_novo_mutations_and_annotations_in_coding_region_1.2.xlsx		Release version 1.2 (Updated: 07/08/2022)
GPC5	ASD_DN_Damaging	1	http://www.genemed.tech/gene4denovo/uploads/gene4denovo/De_novo_mutations_and_annotations_in_coding_region_1.2.xlsx		Release version 1.2 (Updated: 07/08/2022)
GPCPD1	ASD_DN_Damaging	1	http://www.genemed.tech/gene4denovo/uploads/gene4denovo/De_novo_mutations_and_annotations_in_coding_region_1.2.xlsx		Release version 1.2 (Updated: 07/08/2022)
GPHN	ASD_DN_Damaging	2	http://www.genemed.tech/gene4denovo/uploads/gene4denovo/De_novo_mutations_and_annotations_in_coding_region_1.2.xlsx		Release version 1.2 (Updated: 07/08/2022)
GPN1	ASD_DN_Damaging	1	http://www.genemed.tech/gene4denovo/uploads/gene4denovo/De_novo_mutations_and_annotations_in_coding_region_1.2.xlsx		Release version 1.2 (Updated: 07/08/2022)
GPN2	ASD_DN_Damaging	1	http://www.genemed.tech/gene4denovo/uploads/gene4denovo/De_novo_mutations_and_annotations_in_coding_region_1.2.xlsx		Release version 1.2 (Updated: 07/08/2022)
GPR1	ASD_DN_Damaging	1	http://www.genemed.tech/gene4denovo/uploads/gene4denovo/De_novo_mutations_and_annotations_in_coding_region_1.2.xlsx		Release version 1.2 (Updated: 07/08/2022)
GPR137	ASD_DN_Damaging	1	http://www.genemed.tech/gene4denovo/uploads/gene4denovo/De_novo_mutations_and_annotations_in_coding_region_1.2.xlsx		Release version 1.2 (Updated: 07/08/2022)
GPR139	ASD_DN_Damaging	1	http://www.genemed.tech/gene4denovo/uploads/gene4denovo/De_novo_mutations_and_annotations_in_coding_region_1.2.xlsx		Release version 1.2 (Updated: 07/08/2022)
GPR162	ASD_DN_Damaging	1	http://www.genemed.tech/gene4denovo/uploads/gene4denovo/De_novo_mutations_and_annotations_in_coding_region_1.2.xlsx		Release version 1.2 (Updated: 07/08/2022)
GPR171	ASD_DN_Damaging	1	http://www.genemed.tech/gene4denovo/uploads/gene4denovo/De_novo_mutations_and_annotations_in_coding_region_1.2.xlsx		Release version 1.2 (Updated: 07/08/2022)
GPR179	ASD_DN_Damaging	1	http://www.genemed.tech/gene4denovo/uploads/gene4denovo/De_novo_mutations_and_annotations_in_coding_region_1.2.xlsx		Release version 1.2 (Updated: 07/08/2022)
GPR21	ASD_DN_Damaging	2	http://www.genemed.tech/gene4denovo/uploads/gene4denovo/De_novo_mutations_and_annotations_in_coding_region_1.2.xlsx		Release version 1.2 (Updated: 07/08/2022)
GPR31	ASD_DN_Damaging	1	http://www.genemed.tech/gene4denovo/uploads/gene4denovo/De_novo_mutations_and_annotations_in_coding_region_1.2.xlsx		Release version 1.2 (Updated: 07/08/2022)
GPR35	ASD_DN_Damaging	1	http://www.genemed.tech/gene4denovo/uploads/gene4denovo/De_novo_mutations_and_annotations_in_coding_region_1.2.xlsx		Release version 1.2 (Updated: 07/08/2022)
GPR37	ASD_DN_Damaging	2	http://www.genemed.tech/gene4denovo/uploads/gene4denovo/De_novo_mutations_and_annotations_in_coding_region_1.2.xlsx		Release version 1.2 (Updated: 07/08/2022)
GPR55	ASD_DN_Damaging	1	http://www.genemed.tech/gene4denovo/uploads/gene4denovo/De_novo_mutations_and_annotations_in_coding_region_1.2.xlsx		Release version 1.2 (Updated: 07/08/2022)
GPR63	ASD_DN_Damaging	1	http://www.genemed.tech/gene4denovo/uploads/gene4denovo/De_novo_mutations_and_annotations_in_coding_region_1.2.xlsx		Release version 1.2 (Updated: 07/08/2022)
GPR65	ASD_DN_Damaging	1	http://www.genemed.tech/gene4denovo/uploads/gene4denovo/De_novo_mutations_and_annotations_in_coding_region_1.2.xlsx		Release version 1.2 (Updated: 07/08/2022)
GPRASP1	ASD_DN_Damaging	1	http://www.genemed.tech/gene4denovo/uploads/gene4denovo/De_novo_mutations_and_annotations_in_coding_region_1.2.xlsx		Release version 1.2 (Updated: 07/08/2022)
GPRIN1	ASD_DN_Damaging	1	http://www.genemed.tech/gene4denovo/uploads/gene4denovo/De_novo_mutations_and_annotations_in_coding_region_1.2.xlsx		Release version 1.2 (Updated: 07/08/2022)
GPS1	ASD_DN_Damaging	1	http://www.genemed.tech/gene4denovo/uploads/gene4denovo/De_novo_mutations_and_annotations_in_coding_region_1.2.xlsx		Release version 1.2 (Updated: 07/08/2022)
GPSM1	ASD_DN_Damaging	2	http://www.genemed.tech/gene4denovo/uploads/gene4denovo/De_novo_mutations_and_annotations_in_coding_region_1.2.xlsx		Release version 1.2 (Updated: 07/08/2022)
GPX5	ASD_DN_Damaging	1	http://www.genemed.tech/gene4denovo/uploads/gene4denovo/De_novo_mutations_and_annotations_in_coding_region_1.2.xlsx		Release version 1.2 (Updated: 07/08/2022)
GRAMD1A	ASD_DN_Damaging	1	http://www.genemed.tech/gene4denovo/uploads/gene4denovo/De_novo_mutations_and_annotations_in_coding_region_1.2.xlsx		Release version 1.2 (Updated: 07/08/2022)
GRAMD1B	ASD_DN_Damaging	3	http://www.genemed.tech/gene4denovo/uploads/gene4denovo/De_novo_mutations_and_annotations_in_coding_region_1.2.xlsx		Release version 1.2 (Updated: 07/08/2022)
GRAMD2A	ASD_DN_Damaging	1	http://www.genemed.tech/gene4denovo/uploads/gene4denovo/De_novo_mutations_and_annotations_in_coding_region_1.2.xlsx		Release version 1.2 (Updated: 07/08/2022)
GRAMD2B	ASD_DN_Damaging	1	http://www.genemed.tech/gene4denovo/uploads/gene4denovo/De_novo_mutations_and_annotations_in_coding_region_1.2.xlsx		Release version 1.2 (Updated: 07/08/2022)
GREB1L	ASD_DN_Damaging	1	http://www.genemed.tech/gene4denovo/uploads/gene4denovo/De_novo_mutations_and_annotations_in_coding_region_1.2.xlsx		Release version 1.2 (Updated: 07/08/2022)
GRIA1	ASD_DN_Damaging	4	http://www.genemed.tech/gene4denovo/uploads/gene4denovo/De_novo_mutations_and_annotations_in_coding_region_1.2.xlsx		Release version 1.2 (Updated: 07/08/2022)
GRIA2	ASD_DN_Damaging	4	http://www.genemed.tech/gene4denovo/uploads/gene4denovo/De_novo_mutations_and_annotations_in_coding_region_1.2.xlsx		Release version 1.2 (Updated: 07/08/2022)
GRID1	ASD_DN_Damaging	1	http://www.genemed.tech/gene4denovo/uploads/gene4denovo/De_novo_mutations_and_annotations_in_coding_region_1.2.xlsx		Release version 1.2 (Updated: 07/08/2022)
GRID2IP	ASD_DN_Damaging	1	http://www.genemed.tech/gene4denovo/uploads/gene4denovo/De_novo_mutations_and_annotations_in_coding_region_1.2.xlsx		Release version 1.2 (Updated: 07/08/2022)
GRIK1	ASD_DN_Damaging	1	http://www.genemed.tech/gene4denovo/uploads/gene4denovo/De_novo_mutations_and_annotations_in_coding_region_1.2.xlsx		Release version 1.2 (Updated: 07/08/2022)
GRIK2	ASD_DN_Damaging	2	http://www.genemed.tech/gene4denovo/uploads/gene4denovo/De_novo_mutations_and_annotations_in_coding_region_1.2.xlsx		Release version 1.2 (Updated: 07/08/2022)
GRIK3	ASD_DN_Damaging	2	http://www.genemed.tech/gene4denovo/uploads/gene4denovo/De_novo_mutations_and_annotations_in_coding_region_1.2.xlsx		Release version 1.2 (Updated: 07/08/2022)
GRIK4	ASD_DN_Damaging	1	http://www.genemed.tech/gene4denovo/uploads/gene4denovo/De_novo_mutations_and_annotations_in_coding_region_1.2.xlsx		Release version 1.2 (Updated: 07/08/2022)
GRIK5	ASD_DN_Damaging	2	http://www.genemed.tech/gene4denovo/uploads/gene4denovo/De_novo_mutations_and_annotations_in_coding_region_1.2.xlsx		Release version 1.2 (Updated: 07/08/2022)
GRIN1	ASD_DN_Damaging	2	http://www.genemed.tech/gene4denovo/uploads/gene4denovo/De_novo_mutations_and_annotations_in_coding_region_1.2.xlsx		Release version 1.2 (Updated: 07/08/2022)
GRIN2B	ASD_DN_Damaging	12	http://www.genemed.tech/gene4denovo/uploads/gene4denovo/De_novo_mutations_and_annotations_in_coding_region_1.2.xlsx		Release version 1.2 (Updated: 07/08/2022)
GRIN2C	ASD_DN_Damaging	1	http://www.genemed.tech/gene4denovo/uploads/gene4denovo/De_novo_mutations_and_annotations_in_coding_region_1.2.xlsx		Release version 1.2 (Updated: 07/08/2022)
GRIN2D	ASD_DN_Damaging	1	http://www.genemed.tech/gene4denovo/uploads/gene4denovo/De_novo_mutations_and_annotations_in_coding_region_1.2.xlsx		Release version 1.2 (Updated: 07/08/2022)
GRIN3A	ASD_DN_Damaging	1	http://www.genemed.tech/gene4denovo/uploads/gene4denovo/De_novo_mutations_and_annotations_in_coding_region_1.2.xlsx		Release version 1.2 (Updated: 07/08/2022)
GRK2	ASD_DN_Damaging	1	http://www.genemed.tech/gene4denovo/uploads/gene4denovo/De_novo_mutations_and_annotations_in_coding_region_1.2.xlsx		Release version 1.2 (Updated: 07/08/2022)
GRK4	ASD_DN_Damaging	1	http://www.genemed.tech/gene4denovo/uploads/gene4denovo/De_novo_mutations_and_annotations_in_coding_region_1.2.xlsx		Release version 1.2 (Updated: 07/08/2022)
GRK5	ASD_DN_Damaging	2	http://www.genemed.tech/gene4denovo/uploads/gene4denovo/De_novo_mutations_and_annotations_in_coding_region_1.2.xlsx		Release version 1.2 (Updated: 07/08/2022)
GRK7	ASD_DN_Damaging	1	http://www.genemed.tech/gene4denovo/uploads/gene4denovo/De_novo_mutations_and_annotations_in_coding_region_1.2.xlsx		Release version 1.2 (Updated: 07/08/2022)
GRM1	ASD_DN_Damaging	1	http://www.genemed.tech/gene4denovo/uploads/gene4denovo/De_novo_mutations_and_annotations_in_coding_region_1.2.xlsx		Release version 1.2 (Updated: 07/08/2022)
GRM5	ASD_DN_Damaging	1	http://www.genemed.tech/gene4denovo/uploads/gene4denovo/De_novo_mutations_and_annotations_in_coding_region_1.2.xlsx		Release version 1.2 (Updated: 07/08/2022)
GRM6	ASD_DN_Damaging	2	http://www.genemed.tech/gene4denovo/uploads/gene4denovo/De_novo_mutations_and_annotations_in_coding_region_1.2.xlsx		Release version 1.2 (Updated: 07/08/2022)
GRM7	ASD_DN_Damaging	1	http://www.genemed.tech/gene4denovo/uploads/gene4denovo/De_novo_mutations_and_annotations_in_coding_region_1.2.xlsx		Release version 1.2 (Updated: 07/08/2022)
GRM8	ASD_DN_Damaging	1	http://www.genemed.tech/gene4denovo/uploads/gene4denovo/De_novo_mutations_and_annotations_in_coding_region_1.2.xlsx		Release version 1.2 (Updated: 07/08/2022)
GSAP	ASD_DN_Damaging	1	http://www.genemed.tech/gene4denovo/uploads/gene4denovo/De_novo_mutations_and_annotations_in_coding_region_1.2.xlsx		Release version 1.2 (Updated: 07/08/2022)
GSC2	ASD_DN_Damaging	1	http://www.genemed.tech/gene4denovo/uploads/gene4denovo/De_novo_mutations_and_annotations_in_coding_region_1.2.xlsx		Release version 1.2 (Updated: 07/08/2022)
GSDMC	ASD_DN_Damaging	1	http://www.genemed.tech/gene4denovo/uploads/gene4denovo/De_novo_mutations_and_annotations_in_coding_region_1.2.xlsx		Release version 1.2 (Updated: 07/08/2022)
GSE1	ASD_DN_Damaging	3	http://www.genemed.tech/gene4denovo/uploads/gene4denovo/De_novo_mutations_and_annotations_in_coding_region_1.2.xlsx		Release version 1.2 (Updated: 07/08/2022)
GSK3A	ASD_DN_Damaging	2	http://www.genemed.tech/gene4denovo/uploads/gene4denovo/De_novo_mutations_and_annotations_in_coding_region_1.2.xlsx		Release version 1.2 (Updated: 07/08/2022)
GSN	ASD_DN_Damaging	1	http://www.genemed.tech/gene4denovo/uploads/gene4denovo/De_novo_mutations_and_annotations_in_coding_region_1.2.xlsx		Release version 1.2 (Updated: 07/08/2022)
GSPT1	ASD_DN_Damaging	1	http://www.genemed.tech/gene4denovo/uploads/gene4denovo/De_novo_mutations_and_annotations_in_coding_region_1.2.xlsx		Release version 1.2 (Updated: 07/08/2022)
GSS	ASD_DN_Damaging	1	http://www.genemed.tech/gene4denovo/uploads/gene4denovo/De_novo_mutations_and_annotations_in_coding_region_1.2.xlsx		Release version 1.2 (Updated: 07/08/2022)
GTF2IRD1	ASD_DN_Damaging	1	http://www.genemed.tech/gene4denovo/uploads/gene4denovo/De_novo_mutations_and_annotations_in_coding_region_1.2.xlsx		Release version 1.2 (Updated: 07/08/2022)
GTF3C1	ASD_DN_Damaging	2	http://www.genemed.tech/gene4denovo/uploads/gene4denovo/De_novo_mutations_and_annotations_in_coding_region_1.2.xlsx		Release version 1.2 (Updated: 07/08/2022)
GTF3C3	ASD_DN_Damaging	1	http://www.genemed.tech/gene4denovo/uploads/gene4denovo/De_novo_mutations_and_annotations_in_coding_region_1.2.xlsx		Release version 1.2 (Updated: 07/08/2022)
GTPBP10	ASD_DN_Damaging	1	http://www.genemed.tech/gene4denovo/uploads/gene4denovo/De_novo_mutations_and_annotations_in_coding_region_1.2.xlsx		Release version 1.2 (Updated: 07/08/2022)
GTSE1	ASD_DN_Damaging	1	http://www.genemed.tech/gene4denovo/uploads/gene4denovo/De_novo_mutations_and_annotations_in_coding_region_1.2.xlsx		Release version 1.2 (Updated: 07/08/2022)
GUCY1A1	ASD_DN_Damaging	1	http://www.genemed.tech/gene4denovo/uploads/gene4denovo/De_novo_mutations_and_annotations_in_coding_region_1.2.xlsx		Release version 1.2 (Updated: 07/08/2022)
GVQW3	ASD_DN_Damaging	1	http://www.genemed.tech/gene4denovo/uploads/gene4denovo/De_novo_mutations_and_annotations_in_coding_region_1.2.xlsx		Release version 1.2 (Updated: 07/08/2022)
GYS1	ASD_DN_Damaging	2	http://www.genemed.tech/gene4denovo/uploads/gene4denovo/De_novo_mutations_and_annotations_in_coding_region_1.2.xlsx		Release version 1.2 (Updated: 07/08/2022)
GYS2	ASD_DN_Damaging	2	http://www.genemed.tech/gene4denovo/uploads/gene4denovo/De_novo_mutations_and_annotations_in_coding_region_1.2.xlsx		Release version 1.2 (Updated: 07/08/2022)
GZMM	ASD_DN_Damaging	1	http://www.genemed.tech/gene4denovo/uploads/gene4denovo/De_novo_mutations_and_annotations_in_coding_region_1.2.xlsx		Release version 1.2 (Updated: 07/08/2022)
HACE1	ASD_DN_Damaging	1	http://www.genemed.tech/gene4denovo/uploads/gene4denovo/De_novo_mutations_and_annotations_in_coding_region_1.2.xlsx		Release version 1.2 (Updated: 07/08/2022)
HADH	ASD_DN_Damaging	1	http://www.genemed.tech/gene4denovo/uploads/gene4denovo/De_novo_mutations_and_annotations_in_coding_region_1.2.xlsx		Release version 1.2 (Updated: 07/08/2022)
HADHA	ASD_DN_Damaging	1	http://www.genemed.tech/gene4denovo/uploads/gene4denovo/De_novo_mutations_and_annotations_in_coding_region_1.2.xlsx		Release version 1.2 (Updated: 07/08/2022)
HAP1	ASD_DN_Damaging	1	http://www.genemed.tech/gene4denovo/uploads/gene4denovo/De_novo_mutations_and_annotations_in_coding_region_1.2.xlsx		Release version 1.2 (Updated: 07/08/2022)
HARS2	ASD_DN_Damaging	1	http://www.genemed.tech/gene4denovo/uploads/gene4denovo/De_novo_mutations_and_annotations_in_coding_region_1.2.xlsx		Release version 1.2 (Updated: 07/08/2022)
HAUS3	ASD_DN_Damaging	1	http://www.genemed.tech/gene4denovo/uploads/gene4denovo/De_novo_mutations_and_annotations_in_coding_region_1.2.xlsx		Release version 1.2 (Updated: 07/08/2022)
HAVCR1	ASD_DN_Damaging	1	http://www.genemed.tech/gene4denovo/uploads/gene4denovo/De_novo_mutations_and_annotations_in_coding_region_1.2.xlsx		Release version 1.2 (Updated: 07/08/2022)
HBD	ASD_DN_Damaging	3	http://www.genemed.tech/gene4denovo/uploads/gene4denovo/De_novo_mutations_and_annotations_in_coding_region_1.2.xlsx		Release version 1.2 (Updated: 07/08/2022)
HBG1	ASD_DN_Damaging	1	http://www.genemed.tech/gene4denovo/uploads/gene4denovo/De_novo_mutations_and_annotations_in_coding_region_1.2.xlsx		Release version 1.2 (Updated: 07/08/2022)
HCAR1	ASD_DN_Damaging	1	http://www.genemed.tech/gene4denovo/uploads/gene4denovo/De_novo_mutations_and_annotations_in_coding_region_1.2.xlsx		Release version 1.2 (Updated: 07/08/2022)
HCN2	ASD_DN_Damaging	3	http://www.genemed.tech/gene4denovo/uploads/gene4denovo/De_novo_mutations_and_annotations_in_coding_region_1.2.xlsx		Release version 1.2 (Updated: 07/08/2022)
HCN3	ASD_DN_Damaging	2	http://www.genemed.tech/gene4denovo/uploads/gene4denovo/De_novo_mutations_and_annotations_in_coding_region_1.2.xlsx		Release version 1.2 (Updated: 07/08/2022)
HCRTR1	ASD_DN_Damaging	1	http://www.genemed.tech/gene4denovo/uploads/gene4denovo/De_novo_mutations_and_annotations_in_coding_region_1.2.xlsx		Release version 1.2 (Updated: 07/08/2022)
HCRTR2	ASD_DN_Damaging	1	http://www.genemed.tech/gene4denovo/uploads/gene4denovo/De_novo_mutations_and_annotations_in_coding_region_1.2.xlsx		Release version 1.2 (Updated: 07/08/2022)
HDAC11	ASD_DN_Damaging	1	http://www.genemed.tech/gene4denovo/uploads/gene4denovo/De_novo_mutations_and_annotations_in_coding_region_1.2.xlsx		Release version 1.2 (Updated: 07/08/2022)
HDAC4	ASD_DN_Damaging	3	http://www.genemed.tech/gene4denovo/uploads/gene4denovo/De_novo_mutations_and_annotations_in_coding_region_1.2.xlsx		Release version 1.2 (Updated: 07/08/2022)
HDAC7	ASD_DN_Damaging	2	http://www.genemed.tech/gene4denovo/uploads/gene4denovo/De_novo_mutations_and_annotations_in_coding_region_1.2.xlsx		Release version 1.2 (Updated: 07/08/2022)
HDAC9	ASD_DN_Damaging	1	http://www.genemed.tech/gene4denovo/uploads/gene4denovo/De_novo_mutations_and_annotations_in_coding_region_1.2.xlsx		Release version 1.2 (Updated: 07/08/2022)
HDGFL2	ASD_DN_Damaging	1	http://www.genemed.tech/gene4denovo/uploads/gene4denovo/De_novo_mutations_and_annotations_in_coding_region_1.2.xlsx		Release version 1.2 (Updated: 07/08/2022)
HDLBP	ASD_DN_Damaging	2	http://www.genemed.tech/gene4denovo/uploads/gene4denovo/De_novo_mutations_and_annotations_in_coding_region_1.2.xlsx		Release version 1.2 (Updated: 07/08/2022)
HEATR1	ASD_DN_Damaging	2	http://www.genemed.tech/gene4denovo/uploads/gene4denovo/De_novo_mutations_and_annotations_in_coding_region_1.2.xlsx		Release version 1.2 (Updated: 07/08/2022)
HEATR5B	ASD_DN_Damaging	3	http://www.genemed.tech/gene4denovo/uploads/gene4denovo/De_novo_mutations_and_annotations_in_coding_region_1.2.xlsx		Release version 1.2 (Updated: 07/08/2022)
HECTD1	ASD_DN_Damaging	2	http://www.genemed.tech/gene4denovo/uploads/gene4denovo/De_novo_mutations_and_annotations_in_coding_region_1.2.xlsx		Release version 1.2 (Updated: 07/08/2022)
HECTD4	ASD_DN_Damaging	4	http://www.genemed.tech/gene4denovo/uploads/gene4denovo/De_novo_mutations_and_annotations_in_coding_region_1.2.xlsx		Release version 1.2 (Updated: 07/08/2022)
HECW2	ASD_DN_Damaging	3	http://www.genemed.tech/gene4denovo/uploads/gene4denovo/De_novo_mutations_and_annotations_in_coding_region_1.2.xlsx		Release version 1.2 (Updated: 07/08/2022)
HELZ2	ASD_DN_Damaging	3	http://www.genemed.tech/gene4denovo/uploads/gene4denovo/De_novo_mutations_and_annotations_in_coding_region_1.2.xlsx		Release version 1.2 (Updated: 07/08/2022)
HEPACAM	ASD_DN_Damaging	1	http://www.genemed.tech/gene4denovo/uploads/gene4denovo/De_novo_mutations_and_annotations_in_coding_region_1.2.xlsx		Release version 1.2 (Updated: 07/08/2022)
HEPHL1	ASD_DN_Damaging	2	http://www.genemed.tech/gene4denovo/uploads/gene4denovo/De_novo_mutations_and_annotations_in_coding_region_1.2.xlsx		Release version 1.2 (Updated: 07/08/2022)
HERC1	ASD_DN_Damaging	4	http://www.genemed.tech/gene4denovo/uploads/gene4denovo/De_novo_mutations_and_annotations_in_coding_region_1.2.xlsx		Release version 1.2 (Updated: 07/08/2022)
HERC2	ASD_DN_Damaging	1	http://www.genemed.tech/gene4denovo/uploads/gene4denovo/De_novo_mutations_and_annotations_in_coding_region_1.2.xlsx		Release version 1.2 (Updated: 07/08/2022)
HERC4	ASD_DN_Damaging	1	http://www.genemed.tech/gene4denovo/uploads/gene4denovo/De_novo_mutations_and_annotations_in_coding_region_1.2.xlsx		Release version 1.2 (Updated: 07/08/2022)
HES5	ASD_DN_Damaging	1	http://www.genemed.tech/gene4denovo/uploads/gene4denovo/De_novo_mutations_and_annotations_in_coding_region_1.2.xlsx		Release version 1.2 (Updated: 07/08/2022)
HEXIM1	ASD_DN_Damaging	1	http://www.genemed.tech/gene4denovo/uploads/gene4denovo/De_novo_mutations_and_annotations_in_coding_region_1.2.xlsx		Release version 1.2 (Updated: 07/08/2022)
HEXIM2	ASD_DN_Damaging	1	http://www.genemed.tech/gene4denovo/uploads/gene4denovo/De_novo_mutations_and_annotations_in_coding_region_1.2.xlsx		Release version 1.2 (Updated: 07/08/2022)
HEY1	ASD_DN_Damaging	1	http://www.genemed.tech/gene4denovo/uploads/gene4denovo/De_novo_mutations_and_annotations_in_coding_region_1.2.xlsx		Release version 1.2 (Updated: 07/08/2022)
HEYL	ASD_DN_Damaging	1	http://www.genemed.tech/gene4denovo/uploads/gene4denovo/De_novo_mutations_and_annotations_in_coding_region_1.2.xlsx		Release version 1.2 (Updated: 07/08/2022)
HGD	ASD_DN_Damaging	1	http://www.genemed.tech/gene4denovo/uploads/gene4denovo/De_novo_mutations_and_annotations_in_coding_region_1.2.xlsx		Release version 1.2 (Updated: 07/08/2022)
HGF	ASD_DN_Damaging	2	http://www.genemed.tech/gene4denovo/uploads/gene4denovo/De_novo_mutations_and_annotations_in_coding_region_1.2.xlsx		Release version 1.2 (Updated: 07/08/2022)
HGFAC	ASD_DN_Damaging	1	http://www.genemed.tech/gene4denovo/uploads/gene4denovo/De_novo_mutations_and_annotations_in_coding_region_1.2.xlsx		Release version 1.2 (Updated: 07/08/2022)
HHAT	ASD_DN_Damaging	3	http://www.genemed.tech/gene4denovo/uploads/gene4denovo/De_novo_mutations_and_annotations_in_coding_region_1.2.xlsx		Release version 1.2 (Updated: 07/08/2022)
HHATL	ASD_DN_Damaging	1	http://www.genemed.tech/gene4denovo/uploads/gene4denovo/De_novo_mutations_and_annotations_in_coding_region_1.2.xlsx		Release version 1.2 (Updated: 07/08/2022)
HHIPL2	ASD_DN_Damaging	1	http://www.genemed.tech/gene4denovo/uploads/gene4denovo/De_novo_mutations_and_annotations_in_coding_region_1.2.xlsx		Release version 1.2 (Updated: 07/08/2022)
HIBADH	ASD_DN_Damaging	1	http://www.genemed.tech/gene4denovo/uploads/gene4denovo/De_novo_mutations_and_annotations_in_coding_region_1.2.xlsx		Release version 1.2 (Updated: 07/08/2022)
HIBCH	ASD_DN_Damaging	1	http://www.genemed.tech/gene4denovo/uploads/gene4denovo/De_novo_mutations_and_annotations_in_coding_region_1.2.xlsx		Release version 1.2 (Updated: 07/08/2022)
HIC1	ASD_DN_Damaging	1	http://www.genemed.tech/gene4denovo/uploads/gene4denovo/De_novo_mutations_and_annotations_in_coding_region_1.2.xlsx		Release version 1.2 (Updated: 07/08/2022)
HIC2	ASD_DN_Damaging	1	http://www.genemed.tech/gene4denovo/uploads/gene4denovo/De_novo_mutations_and_annotations_in_coding_region_1.2.xlsx		Release version 1.2 (Updated: 07/08/2022)
HID1	ASD_DN_Damaging	2	http://www.genemed.tech/gene4denovo/uploads/gene4denovo/De_novo_mutations_and_annotations_in_coding_region_1.2.xlsx		Release version 1.2 (Updated: 07/08/2022)
HIF1A	ASD_DN_Damaging	1	http://www.genemed.tech/gene4denovo/uploads/gene4denovo/De_novo_mutations_and_annotations_in_coding_region_1.2.xlsx		Release version 1.2 (Updated: 07/08/2022)
HIP1	ASD_DN_Damaging	1	http://www.genemed.tech/gene4denovo/uploads/gene4denovo/De_novo_mutations_and_annotations_in_coding_region_1.2.xlsx		Release version 1.2 (Updated: 07/08/2022)
HIST1H1A	ASD_DN_Damaging	1	http://www.genemed.tech/gene4denovo/uploads/gene4denovo/De_novo_mutations_and_annotations_in_coding_region_1.2.xlsx		Release version 1.2 (Updated: 07/08/2022)
HIST1H1D	ASD_DN_Damaging	1	http://www.genemed.tech/gene4denovo/uploads/gene4denovo/De_novo_mutations_and_annotations_in_coding_region_1.2.xlsx		Release version 1.2 (Updated: 07/08/2022)
HIST1H1E	ASD_DN_Damaging	2	http://www.genemed.tech/gene4denovo/uploads/gene4denovo/De_novo_mutations_and_annotations_in_coding_region_1.2.xlsx		Release version 1.2 (Updated: 07/08/2022)
HIST1H2AA	ASD_DN_Damaging	1	http://www.genemed.tech/gene4denovo/uploads/gene4denovo/De_novo_mutations_and_annotations_in_coding_region_1.2.xlsx		Release version 1.2 (Updated: 07/08/2022)
HIST1H2AD	ASD_DN_Damaging	1	http://www.genemed.tech/gene4denovo/uploads/gene4denovo/De_novo_mutations_and_annotations_in_coding_region_1.2.xlsx		Release version 1.2 (Updated: 07/08/2022)
[truncated: 15,648 more rows]

## Sheet: mutations_cms_damaging.mut
IID	Gene	mut class	weight	compar analysis
1028-03	ACACB	CGT/CAT:NS	1	1
1006-03	ADGRF2	CGA/CAA:NS	1	1
1007-03	ADRBK1	AAC/AGC:NS	1	1
CMA1002-03	AGO4	GGT/GAT:NS	1	1
CMA1146-03	ALG8	ACC/ATC:NS	1	1
CMA1100-03	ANKRD39	CGC/CAC:NS	1	1
CMA1114-03	ARVCF	CCG/CTG:NS	1	1
1017-03	ATP2B2	AGA/AAA:NS	1	1
CMA1010-03	BBX	CGG/CAG:NS	1	1
CMA1056-03	C16orf87	CGT/CAT:NS	1	1
1001-03	CCDC25	ATG/AGG:NS	1	1
1078-03	CENPP	CTA/CGA:NS	1	1
1022-03	COG8	AGG/AAG:NS	1	1
CMA1102-03	COL21A1	CGT/CAT:NS	1	1
CMA1103-03	CORO6	CGT/CAT:NS	1	1
CMA1070-03	DDR1	CAG/CGG:NS	1	1
1077-03	DESI1	CCG/CGG:NS	1	1
CMA1118-03	DLG5	CCG/CTG:NS	1	1
CMA1136-03	DNAH6	ACG/ATG:NS	1	1
1051-03	DPPA5	CTG/CCG:NS	1	1
CMA1070-03	FAM65B	ATA/ACA:NS	1	1
CMA1030-03	FEZ2	CAA/CCA:NS	1	1
CMA1104-03	GGCX	CGG/CAG:NS	1	1
1062-03	GLYR1	CAG/CTG:NS	1	1
1048-03	GUCA1B	TCG/TGG:NS	1	1
1029-03	HERC1	ACT/ATT:NS	1	1
CMA1135-03	ITSN1	CCG/CTG:NS	1	1
1036-03	KDM3B	TAT/TCT:NS	1	1
1050-03_1029-03	KDM5B	*:NS	2	1
1034-03	LY9	ACG/ATG:NS	1	1
1007-03	MASP2	CCT/CGT:NS	1	1
CMA1118-03	MRAS	TAC/TGC:NS	1	1
CMA1030-03	NAV3	GAT/GTT:NS	1	1
CMA1131-03	PHIP	GAA/GCA:NS	1	1
CMA1118-03	PPP1R14C	CTG/CCG:NS	1	1
CMA1003-03	PRRG4	TGG/TAG:NS	1	1
1001-03	RAB11FIP3	GCT/GGT:NS	1	1
CMA1081-03	RHAG	TCA/TTA:NS	1	1
1087-03	RRBP1	GCT/GGT:NS	1	1
1021-03	SLC7A7	AGC/AAC:NS	1	1
CMA1009-03	TET3	AAT/AGT:NS	1	1
1029-03	TNFRSF10B	CCT/CTT:NS	1	1
CMA1139-03	TRIM55	ACA/AGA:NS	1	1
1047-03	TRPM1	ACG/ATG:NS	1	1
CMA1089-03	TRPV4	GAA/GTA:NS	1	1
1087-03	UVSSA	GTT/GAT:NS	1	1
1013-03	WNT5A	GCG/GTG:NS	1	1
CMA1117-03	ZNF195	TCG/TTG:NS	1	1
CMA1143-03	ZNF461	GTG/GCG:NS	1	1
CMA1023-03	ZNF74	TCT/TTT:NS	1	1
1055-03	ZNF862	AGA/ACA:NS	1	1

## Sheet: DNENRICH results
SET	P_VAL	NGENES_SET	OBS_HITS_STAT	EXP_HITS_STAT	Enrichment (OBS/EXP)	NUM_MUTS_HIT	GENES
ASD_DN_Damaging	0.00549945	4716	95	43.4913	2.18434	23	ACACB ADRBK1 AGO4 ARVCF ATP2B2 BBX COL21A1 CORO6 DDR1 DNAH6 GLYR1 HERC1 ITSN1 KDM3B KDM5B NAV3 PHIP RRBP1 SLC7A7 TET3 TRIM55 TRPV4 UVSSA
ASD_SFARI	0.00689931	1063	24	10.7469	2.2332	11	AGO4 ATP2B2 HERC1 ITSN1 KDM3B KDM5B NAV3 PHIP SLC7A7 TET3 TRPM1
Tourette_DN_damaging	0.0184982	140	4	0.8848	4.5208	3	DNAH6 KDM5B RAB11FIP3
StereotypyScores_SBS_90_DN_Damaging	0.0473953	65	2	0.3425	5.83942	1	KDM5B
DD_DN_Damaging	0.210679	7930	154	121.969	1.26262	28	ACACB ARVCF ATP2B2 BBX CORO6 DDR1 DESI1 DNAH6 FEZ2 GLYR1 HERC1 ITSN1 KDM3B KDM5B MASP2 MRAS NAV3 PHIP PPP1R14C PRRG4 RRBP1 TET3 TNFRSF10B TRIM55 TRPV4 UVSSA WNT5A ZNF862
StereotypyScores_SBS_10_DN_Damaging	0.239876	295	3	1.6991	1.76564	3	NAV3 SLC7A7 UVSSA
OCD_DN_Damaging	0.375162	360	3	2.5852	1.16045	3	AGO4 COG8 ITSN1
ID_DN_Damaging	0.739826	239	1	2.2956	0.435616	1	PHIP
EE_DN_Damaging	0.747625	477	2	3.3962	0.588893	2	HERC1 PHIP
SCZ_DN_Damaging	0.918308	1191	4	8.2413	0.48536	3	ITSN1 KDM3B KDM5B
