# Supplementary material for: Primary complex motor stereotypies are associated with de novo damaging DNA coding mutations that identify KDM5B as a risk gene
Source: PLoS One. 2023 Oct 3;18(10):e0291978. doi: 10.1371/journal.pone.0291978 (PMC10547198; doi:10.1371/journal.pone.0291978)
Supplement: S5 Table — See “S5 Table”. Gene ontology results from Enrichr are in the first tab, including unadjusted and adjusted p-values. Gene ontology results from ConsensusPathDB are in the second tab; p-values < 0.05 and corresponding q-values are shown. Network analysis results from IPA are shown in the third tab. Specific Enrichment Analysis (SEA) exploring whether genes cluster within certain brain regions across development using Brainspan atlas data is in the fourth tab; p-values < 0.05 are highlighted in yellow. See S1 File for details of these analyses. (XLSX) [file pone.0291978.s011.xlsx]

## Sheet: Enrichr GO results
GENE ONTOLOGY - BIOLOGICAL PROCESS
Term	Overlap	P-value	Adjusted P-value	Odds Ratio	Genes
calcium ion transport into cytosol (GO:0060402)	2/21	0.0012979	0.165891	42.8142	TRPM1;TRPV4
regulation of microtubule depolymerization (GO:0031114)	2/25	0.00184211	0.165891	35.3611	NAV3;TRPV4
histone lysine demethylation (GO:0070076)	2/26	0.00199237	0.165891	33.8861	KDM5B;KDM3B
positive regulation of microtubule polymerization or depolymerization (GO:0031112)	2/26	0.00199237	0.165891	33.8861	NAV3;TRPV4
calcium ion transport (GO:0006816)	3/115	0.00315494	0.165891	11.0698	TRPM1;TRPV4;ATP2B2
Wnt signaling pathway, calcium modulating pathway (GO:0007223)	2/36	0.00379982	0.165891	23.9076	AGO4;WNT5A
cation transmembrane transport (GO:0098655)	2/44	0.0056321	0.165891	19.346	TRPM1;RHAG
GENE ONTOLOGY - CELLULAR COMPONENT
Term	Overlap	P-value	Adjusted P-value	Odds Ratio	Genes
glutamatergic synapse (GO:0098978)	2/69	0.0134129	0.318612	12.1121	WNT5A;ATP2B2
adherens junction (GO:0005912)	2/132	0.044672	0.318612	6.22261	ARVCF;TRPV4
postsynaptic density (GO:0014069)	2/138	0.0483758	0.318612	5.94628	DLG5;ATP2B2
GENE ONTOLOGY - MOLECULAR FUNCTION
Term	Overlap	P-value	Adjusted P-value	Odds Ratio	Genes
inorganic cation transmembrane transporter activity (GO:0022890)	3/51	0.000298395	0.0171684	25.9128	TRPM1;TRPV4;RHAG
calcium ion transmembrane transporter activity (GO:0015085)	3/55	0.000373225	0.0171684	23.9147	TRPM1;TRPV4;ATP2B2
histone demethylase activity (GO:0032452)	2/28	0.00230975	0.0708323	31.2763	KDM5B;KDM3B
calcium channel activity (GO:0005262)	2/84	0.0194539	0.158128	9.889	TRPM1;TRPV4
ion channel activity (GO:0005216)	2/84	0.0194539	0.158128	9.889	TRPM1;TRPV4
cation channel activity (GO:0005261)	2/98	0.0259333	0.158128	8.4409	TRPM1;TRPV4
Note: ontology terms in bold meet threshold for adjusted p-value significance (0.05)
Note: ontology terms highlighted in blue overlap with a statistically significant term in either the Enrichr or ConsensusPathDB results

## Sheet: ConsensusPathDB GO results
ENRICHED GENE ONTOLOGY-BASED SETS					All genes from the input list are present in at least one GO category.
p-value	q-value	term_goid	term_category	term_name	members_input_overlap	size	effective_size
0.000832422	0.0349702	GO:0070988	b	demethylation	KDM3B; TET3; KDM5B	75	75
0.00107601	0.0349702	GO:0001763	b	morphogenesis of a branching structure	WNT5A; DDR1; DLG5; KDM5B	184	184
0.0043522	0.0957485	GO:0032451	m	demethylase activity	KDM3B; KDM5B	40	40
0.021073	0.342436	GO:0048870	b	cell motility	DNAH6; SLC7A7; DDR1; TNFRSF10B; NAV3; TRIM55; DLG5; WNT5A; CORO6	1700	1698
0.021073	0.342436	GO:0051674	b	localization of cell	DNAH6; SLC7A7; DDR1; TNFRSF10B; NAV3; TRIM55; DLG5; WNT5A; CORO6	1700	1698
0.0350464	0.410263	GO:0006928	b	movement of cell or subcellular component	FEZ2; DNAH6; SLC7A7; DDR1; TNFRSF10B; NAV3; TRIM55; DLG5; WNT5A; CORO6	2164	2162
0.0378704	0.410263	GO:0050900	b	leukocyte migration	TRIM55; TNFRSF10B; WNT5A; SLC7A7	517	517
0.0399641	0.66516	GO:0098978	c	glutamatergic synapse	ITSN1; WNT5A; ATP2B2	308	308
0.0457035	0.411311	GO:0007275	b	multicellular organism development	AGO4; ACACB; FEZ2; DLG5; ARVCF; ITSN1; TET3; DDR1; LY9; MRAS; HERC1; BBX; NAV3; KDM5B; DPPA5; TRPV4; WNT5A; ATP2B2; ZNF74	5363	5356
Note: ontology terms in bold meet threshold for adjusted p-value significance (0.05)
Note: ontology terms highlighted in blue overlap with a statistically significant term in either the Enrichr or ConsensusPathDB results

## Sheet: IPA Top Networks results
ID	Molecules in Network	Score	Focus Molecules	Associated Network Functions
1	ACACB,Actin,AGK-BRAF,Akt,ALG8,ARVCF,ATP2B2,Calmodulin,COL21A1,collagen,CORO6,DDR1,dm18:1/20:4 phosphatidylethanolamine,ERK,ERK1/2,GGCX,GRK2,Immunoglobulin,Insulin,ITSN1,Jnk,LY9,Mek,MRAS,NFkB (complex),P38 MAPK,PHIP,Pkc(s),PRRG4,RHAG,RRBP1,TNFRSF10B,TRPV4,UBE2L3-KRAS,WNT5A	46	19	Cell Signaling, Cellular Assembly and Organization, Cellular Function and Maintenance
2	4930486L24Rik,7alpha-hydroxytestosterone,alpha-estradiol,ANKRD39,AR,basic calcium phosphate crystal,behenic acid,C16orf87,C1QTNF4,Ca2 ,CRAC Channel,DAPL1,DNAH6,ESR1,Esr1-Estrogen-Fos-Jun,Esr1-Estrogen-Sp1,FEZ2,FOS,GUCA,GUCA1B,GUCA1C,IL6,KDM3B,KDM5B,LYNX1,MASP2,mir-708,N-docosahexaenoylethanolamine,NPS,PCDH11X,PPP1R14C,Prl3b1,SLC7A7,TRIM55,TRPM1	26	12	Cell Cycle, Cell Signaling, Gene Expression
3	ADGRF2,BBX,CD200R1L,Cd200r3,COG8,DLG5,DPPA5,ganglioside GQ1B,GPR135,GPR157,Hematopoiesis from Multipotent Stem Cells,HERC1,IL2,IL4,IQCG,LINC02446,NAV3,NOTCH1,RAB11FIP3,RASGEF1B,RSPH10B/RSPH10B2,SOX2,Sprr2b,STAT3,TRDV1,VIRMA,ZCCHC24,ZNF195,ZNF484,ZNF555,ZNF571,ZNF583,ZNF628,ZNF74,ZNF862	23	11	Cell-To-Cell Signaling and Interaction, Cellular Development, Hematological System Development and Function
4	AGO4,CCDC25,CDH15,CENPI,CENPL,CENPP,CENPT,CHMP4C,CLDN12,DESI1,Eif2,FBLL1,GLYR1,GTF2H2C,HNRNPL,KIAA1328,Met-tRNA-eIF2,NTMT1,PLCXD1,POLR2J2/POLR2J3,PRDM15,RIPOR2,RPL3L,RPLP0,RPS4Y2,RPS9,SAMD12,SLC35A3,SRSF5,SUPT16H,TET3,UVSSA,ZBTB46,ZFP62,ZNF461	18	9	Dermatological Diseases and Conditions, Hereditary Disorder, Neurological Disease

## Sheet: BrainSpan results
Brain region and development period	p-value	Overlapping genes
Amygdala.Adolescence	1	none
Cerebellum.Adolescence	0.202	MASP2, TRIM55, ATP2B2, ARVCF
Cortex.Adolescence	0.343	ATP2B2, CORO6
Hippocampus.Adolescence	0.415	TRPV4, ACACB
Striatum.Adolescence	0.907	BBX
Thalamus.Adolescence	0.839	CORO6
Amygdala.Early.Childhood	1	none
Cerebellum.Early.Childhood	0.162	MASP2, TRIM55, ATP2B2, ARVCF
Cortex.Early.Childhood	0.535	ATP2B2
Hippocampus.Early.Childhood	0.362	TRPV4, RRBP1
Striatum.Early.Childhood	1	none
Thalamus.Early.Childhood	1	none
Amygdala.Early.Fetal	0.452	PHIP, FAM65B, KDM5B
Cerebellum.Early.Fetal	0.189	KDM5B, DLG5, TET3, PPP1R14C
Cortex.Early.Fetal	0.068	C16ORF87, TET3, PHIP, KDM5B, ITSN1, ZNF195
Hippocampus.Early.Fetal	0.057	WNT5A, PHIP, KDM5B, RHAG, COL21A1, TNFRSF10B
Striatum.Early.Fetal	0.959	PHIP
Thalamus.Early.Fetal	0.72	DLG5, KDM5B
Amygdala.Early.Mid.Fetal	0.59	DLG5, ZNF74
Cerebellum.Early.Mid.Fetal	0.41	TRPV4, WNT5A, COL21A1
Cortex.Early.Mid.Fetal	0.002	C16ORF87, TET3, NAV3, KDM5B, ITSN1, ZNF195, ZNF74
Hippocampus.Early.Mid.Fetal	0.39	KDM5B, ZNF74
Striatum.Early.Mid.Fetal	0.014	TET3, DLG5, FAM65B, ZNF74, KDM5B
Thalamus.Early.Mid.Fetal	0.816	DLG5
Amygdala.Late.Fetal	0.778	SLC7A7
Cerebellum.Late.Fetal	0.493	MASP2, WNT5A
Cortex.Late.Fetal	0.37	NAV3, PPP1R14C
Hippocampus.Late.Fetal	0.36	SLC7A7, RHAG
Striatum.Late.Fetal	0.863	FAM65B
Thalamus.Late.Fetal	0.542	SLC7A7, RHAG
Amygdala.Late.Infancy	0.814	ALG8
Cerebellum.Late.Infancy	0.923	GUCA1B
Cortex.Late.Infancy	1	none
Hippocampus.Late.Infancy	1	none
Striatum.Late.Infancy	1	none
Thalamus.Late.Infancy	1	none
Amygdala.Late.Mid.Fetal	0.473	ZNF195, NAV3
Cerebellum.Late.Mid.Fetal	0.057	MASP2, ARVCF, WNT5A, COL21A1, KDM3B, DLG5
Cortex.Late.Mid.Fetal	0.437	NAV3, PPP1R14C
Hippocampus.Late.Mid.Fetal	0.17	DNAH6, COL21A1, PPP1R14C
Striatum.Late.Mid.Fetal	0.827	DNAH6
Thalamus.Late.Mid.Fetal	0.581	DNAH6, COL21A1
Amygdala.Middle.Late.Childhood	1	none
Cerebellum.Middle.Late.Childhood	0.443	ARVCF, MASP2, ATP2B2
Cortex.Middle.Late.Childhood	0.255	CENPP, ATP2B2
Hippocampus.Middle.Late.Childhood	1	none
Striatum.Middle.Late.Childhood	0.851	PRRG4
Thalamus.Middle.Late.Childhood	0.568	CORO6, PRRG4
Amygdala.Neotal.Early.Infancy	1	none
Cerebellum.Neotal.Early.Infancy	0.833	WNT5A
Cortex.Neotal.Early.Infancy	1	none
Hippocampus.Neotal.Early.Infancy	1	none
Striatum.Neotal.Early.Infancy	1	none
Thalamus.Neotal.Early.Infancy	0.85	WNT5A
Amygdala.Young.Adulthood	0.621	ACACB
Cerebellum.Young.Adulthood	0.197	MASP2, TRIM55, ATP2B2, ARVCF
Cortex.Young.Adulthood	0.465	ATP2B2, CORO6
Hippocampus.Young.Adulthood	0.286	TRPV4, CORO6
Striatum.Young.Adulthood	0.053	DNAH6, ACACB, GUCA1B, CORO6, RRBP1
Thalamus.Young.Adulthood	0.848	CORO6
